# Supplementary material for: Design, Validation and Annotation of Transcriptome-Wide Oligonucleotide Probes for the Oligochaete Annelid Eisenia fetida
Source: PLoS One. 2010 Dec 8;5(12):e14266. doi: 10.1371/journal.pone.0014266 (PMC2999564; doi:10.1371/journal.pone.0014266)
Supplement: Table S1 — Newbler assembled contigs. Name and sequence of 31,114 contigs assembled using Newbler, a 454 assembler. (6.20 MB TXT) [file pone.0014266.s002.txt]

>contig00001 length=120   numReads=10
AGTAGAACGTGTCATTCTCTGACCAATCTGTTGTTTCACTTAAACACGTGTATGTTCAAT
TGTTCGTTTAGTTTCTTTGGTTAAGGAACCATCTCTtAGTTTtAtAAGATGTAAaTTATG
>contig00002 length=105   numReads=3
ACTAAaTTCTACGCTGAAGAACTGAGAACAATGTCGGTCAATCTGAGGCTTtCCGTTGTC
AAAAGACGGATAGAGACTGATCTTCCGTCGACGGATCTCCTGTGG
>contig00003 length=431   numReads=26
aaTCACGACAAACCAACTAATtCAGCAGAACATGGGCCATACTTATAGCAGAGGTAGGAT
TTTGGTTAAAGTGAAACCCCATTCCAGTCCATCTACCAAATAATGTTACATAGCTTAGTA
CTACTtCATGATTCACAACAATTAAATACATAAAAAAATGAAACATTGTTTCTTTATGTC
CTTGAATATTCAAGTTCACATGATTAAGGAACTGATTTTTtAGGTCTTAATATGTCCACA
AGAAGTTGCCTCATCACCTGAACTTCATGTTCTTTGTCTTGTATCTCTTGTTTCAGTTCC
TTATTTCGGACCTCAAGCAGCTCAATGGCAGCCTGCATCTCCTGGTCCATCAGTTTCTTT
TtCTCTCTGTATCGTGTAGCTGCACTTCTGTTTTGCTCCTTTTTTCTtGTCTTTGGaTCC
GTTTTCCtCGa
>contig00004 length=123   numReads=4
aaCAGACAATACTGAAGTGCAACAGTCTGGTGAGAAATTTTAAACTCAACTGCTCAAATC
ATAAaGTCTTTCTtCATTAGTTAATCAGGCATTTATGAAAGTCAAAAGTTACCATAATTA
TTA
>contig00005 length=123   numReads=4
aGATCCGAGAGAAaTTGAgCTGCATGCACAAaGATtAGGgTCAcTGTGATTcGgCCTAGA
GTCGCCATATATTTTATGCGAGGGGgTTGTAaCGTGCACATtCAAGCAATtACTAAGACG
Ttc
>contig00006 length=114   numReads=2
ATGTAATTAAAATCTAAaTAAAaTAATTTTATAGAACTGAATAGAATGTTTTGCAAAaTT
TTACACAGAGCTGGATTGGAATTCTATACAAACTATTTAAATCTACTGCAAACA
>contig00007 length=94   numReads=2
CAGTGTAGAATATGATTGAaTAAAAaGCCAAAAaCGACATAAtGGGTTTGAGGCCCtGTG
TCACATATGTCGAGATGGACGCATTCAGAGTTGT
>contig00008 length=127   numReads=8
AACGACATCTCATCGCGACCcTCCTTtATTAtCCAGGCTTAGGACTGACACCATCAAAAT
ACGTGTAAAATAATAAGACAATAGTTTCATTTAACTCTAtAGGCGCCGCAGGCAATTTCT
CGGATCC
>contig00009 length=112   numReads=2
GGgAGGTCAAATCcAAaTCTAaTAATTAaTTGTCtAattATGTCTACACTTACAAAaGaT
AAAACTGATGCATCATGaGATATTTATTTTTATTTACATTGTTtAGTAACAA
>contig00010 length=96   numReads=6
ATttGtATACGTCTGTTGTTGGTATGTTCATATACATAGAAaTATATATaTATaTACGTA
TTtGgTGTGATATCTAATATTATCTATACATTTTtg
>contig00011 length=189   numReads=7
TACAATGTTATCCTTTCAATTCAAAACTCCTTTCATCAAGTAGTGCTCAACAACCTACTT
CAAaCCAGATAATTGCAACAGATTATTGCTTTGACCACTGAGTGACGATGCTACCAGGTC
AGAATGGTGACATCAGAGAAACATCATTTCTATGTGTCTTACAGGGCAATTGGAAACAAG
TTTAATaaa
>contig00012 length=164   numReads=10
TCACACAGAATAGCAAGCATTTTCTTTTCCGGATCTGTCCAGTATAGTAGTAAAGGGAGT
AGGTCTACAGGGTCAGTCACATCATCAGCATGAGCTACAGAATCAGTGACGTCATCGGCC
CACCGTATATGACTAGGTCTACAGAATCAGTGTGTCTTCATTgg
>contig00013 length=696   numReads=87
cGGCtAacAgAaagTCACATTtAGACTAATACAACCTTTtCACCCcAAAGTGAAGGTAAG
AACTAAACTCGCAAAAGGGCGTCCATGAGACCATTATGTCTCTGAACATAAAGTTAGCCC
ACTTCAGCTGCAGGCATCATCAGCTCATTTACAAATTCGCTATTTAACAAATGACAATTG
TATGTCTATCGGCTACGTAACAAATAGAAGCACGTCTTAACGCCAAGTCAAGCAAACTAC
AGTCTAAGCAATCTAACGAGAAAAGTTAATTATTTTAAGCAGCAACTCATTTGACAGGAA
ATGTGATCTCACAATTAAACTAGTACAGAATGATGAAATAAGTGAACTCTGTTTTGTGCT
GATACAATACGTTATCGATtGTAATCAACCAATGCTATGGATCATATGCACGATTTTCAT
CTTCACAAAGCAGTTCATAACCTCTAGATCTCTCTCCCTGTCTCTCTCTTCCTAATTCCA
CTCTAGTGGGTGATTGTGGATGCCGATCAGACATTAAAACACATAGCTCAGAACTGAGCG
GTATTAGAAAGGATCGGCATTGTATGCCTTCGAAATATCTCAGCATATGGTTGAAAACTT
TGGCTGAACAGCGGAAGAGAGAAGATAGATTTGACCGAACGTCGTAGAATCGTGCATTAT
CAGCTGAATAAAGaCTTtCAAAaagTCTACGAACCa
>contig00014 length=103   numReads=3
ttttCTgTATCACAGaCtGGAaCCAaTTtCctCAAaGCTGAAAaTGCaGCATAGTgcGAC
TGgTCTTtGcTTTGGTTGACATTGTTGgaCTTTTCAaGtGTGG
>contig00015 length=129   numReads=6
TTCAAACATtGACACAACtccTTACCATTGAaGCTTTTACCTTGGACTGTGTTGTGTGTA
TGGAGCTGGTCTTTAGACATGAATGCTTCTAGTTACAAGtGATGgTAGtaCAaGTTCTTC
TCTAAAGTC
>contig00016 length=111   numReads=35
gAGTTCGCACATAGAGTACAGGGTGTGTCATAATAAATAGTGACTACCTGAGTACAGGGT
GTGTCATAATATaTGTGATgACAACcTGAGTGAATTtGAaCATCGTTCTgg
>contig00017 length=117   numReads=5
CGACCGGACTTCGTTACGTCACGGATTTCAACATAGTCGTACATACAGTCGGCTTCTTCT
TCCACCTCAAAAGTGAGAAAGCGGAATCGAACCCGATACCCTTCCTCCTCTGTGccG
>contig00018 length=192   numReads=8
ACATCTTCCACAAGTTCCTCATTGTCCACGTGGATGACTGACTGCTGTCCTCGGCCAAAC
ATCCTCCAGACTATTAAGCCAAGCACGGGCACGACAACCAGCAACACTGCGACTAGTGCC
TTAACcAAGTCGTCACCTATGCCTTCGACTAAAGACCCcTGGaCTATGACGACCGGCTGA
TCCATAGCGGTA
>contig00019 length=101   numReads=3
CcAGTGCGGCtAATACGTCCTTTAaTCTCtAGGATCGCATTCCTCgTTCGCCTCATCCTC
TATTTCGACTTCCTCTGGAGAAAGGACCAAaGCAGATGCcT
>contig00020 length=178   numReads=12
TCACTATAAAATAAAGCTAAAaCTTCACAGCACAAAGTACCATACAAATTGCAACATCtA
AGCATCATGTCTTGCAATAACAGCACAGCCGGTATCAGATAAGCAAATTGAAaTCCACTG
TACACTAATACCGGTATCTTCTGGTCCTaTTACGTGTGCATACGTTTACACAAGGGCA
>contig00021 length=109   numReads=5
CCttATtCATCAAGAATCTTTCGAGTTGCAGCTCGTGATGCTTCTCCTCCTTCCATGATA
TGCTtCATTGGTGAaTAaGGGAAaTGCTtGTTTCAGTCAATGCTTtGTa
>contig00022 length=89   numReads=3
cATTCTTGTTACGTCtAGACACAGAttCCTCACATAAGATTACATCTATCTATTGATCaC
CTAtGATCTATCTATAGATCGTCTATTTA
>contig00023 length=118   numReads=2
tcagcaaaacaaactcctttaacataagaactacttaaactagtagaaaCTGACAAACAC
TAAACAACATCAAAAaCAGTTATCTTTAGAGCCATAGTGTTTAaGGaggCAGCaGaaa
>contig00024 length=102   numReads=5
tttCcGGATTTTtAGTTTTCTGGTGCAAGATATCCATTGAaTTTTGACaTAATATTATTA
TTCTACATTTTCAGGCTTTAGTAACAGTGATGCATTGATATa
>contig00025 length=119   numReads=4
TTTGTAAGCCAAaGAAaGAAAaCGGTCCCTCAGTGAATACAAAACGCTCCTtCCCAaTaT
CAaTTTGCACGTTACCAtCCAGTAAAaGAAcAAAAAAGtCAGAGATTTTTCCAGCTTCa
>contig00026 length=115   numReads=8
cAATCTTCTACAGAATTtCATATAAGAAACTCGACAGAGGCGCTCAATCATTGACCAACG
CCACTGTCTGGAATGACAGTTTATAACCATGTAGTGGTTtATTTtAGTtGTTTta
>contig00027 length=91   numReads=4
cATATGAAGCCACTCAAGGAGATTGCaGATACGATGCATCTGCGGTTGGAGCAACTTGCA
CCGGGTaaTGTCAATGTCGAGcAATCGGAGt
>contig00028 length=159   numReads=4
cGAATACAATTCTGAAGTTggAaaCTGCCGTGGAACCTAACGAGTCGTCTCTTCCATATG
GACCAGAACTGCCTACAGcTtCGAAaTGCTGCAGATGTTGAGAAAatCACAACAAGAAGT
TtCCCAATTAAaCACTAAGCTTAAAATCCAAAGATTtgg
>contig00029 length=97   numReads=4
CATTTtCTCtGAaGTGGAATCtCACttAACTtCTTTGGATAAGTtGACTAtGTAagTcTG
CCcATCCCATGAGCAGGCtATGACCtCCTCTaTtCCa
>contig00030 length=104   numReads=3
cTGGATGAaGAAACATCAGGTGAACTGCTAACTGAATGCcATTtCGGCTgTCAAAaGTAA
CAAACCAGCTCTGCAAGTAGTGTTAACCAAAACGTTAaAATATa
>contig00031 length=305   numReads=33
aTCAGTTtCCTaTTtCTGTGGgTGTACGTACGACTtCTGACGTTGTTCAGCTGTTTGCGA
TTTGGGCGATATGAGAAATGTGCTGTTTGTTGTGCCGCGACAACACCGTGGACGATTTGT
TGCTGTGTAGAACAAAAACTGGTTTTAATGGATGATTCACTTGGCTGTGTTGTATGATGT
CTTCTGGTTTCATCAGTGTGCATGACTGCTCTCCAAATGTAGTGATGTAGTCTTAATTCT
CTGTTGTCATATCATtCAAATtAGAATAAACTGATGCTACCACAGTAATaTCCGaCgTGg
CTTCt
>contig00032 length=109   numReads=4
AGTTAaCTAAGAATTGGATCTACTATAGCTTACACGCTCGGCTAAAGTGATAACTCGGTA
AACTTCTATTATACTTGTTATAGGCCTGCACGTAGGACTGTTGTGTGCg
>contig00033 length=121   numReads=2
ATCATTTACTGAATTGATATCACGttCttAGttAAGttGGAGAAACAAGCAAGTTTTTAA
TAAAAAaTGTGTTCAAATATAGGAACATTTTTTAAAGATTTGTTTTTtCAGATATGTTCA
G
>contig00034 length=183   numReads=9
TCTGGaCGTTTtGGACATAAAAaCGGccGTttGGaCGTTAACGGGAACTCTGACTACATG
TGCAGAGAATCGTTGATGAGGTAAGAAAAGTGACTTGAAAGAGCAGTGTGTTTACCATAA
TGCTATACAACAGAAGTGACTTTCTGTTAGAAtATTGAGATTTATTTAACAAATCAGAAT
GAA
>contig00035 length=115   numReads=8
TACTCTCTCCcATTATATTCGAAGTAGCTGTCCTTAAACCAATTGGAAGATCCAGGCTTG
ATTtAACCACCGTTtCCTTATGTTTGATACTTTTGCTCCGGCTGTTTTATTATTG
>contig00036 length=92   numReads=2
CTGACAGACCGCTGTGCGATTACACGATAATTATAGAAGGGACACACGATAACATGATAA
ACAAGAGTCGATTTTTACAACTGCATGGCAGA
>contig00037 length=86   numReads=2
ACTGGCGCCTCTTGGATTTtGATTATCAGGTCCAGTTGTTGACGAGCATCATAGCAGCTG
TAGATGAACATTCATGGTCCATCAAT
>contig00038 length=88   numReads=3
cTGTCCTaCGCaGTCACTaTTcACAGCTCAAaCGtCTGGAGTCATATGGACTGGCTCTCT
TCTATTCAaGTCgCGATTGGCCATGCAC
>contig00039 length=90   numReads=2
CACACAAGCAGAACATGAAGTCGAtAGCAATTCCAGCGATTGGGAGTGGCACGCTCAAGG
TCCCACATGACATAGTCGTCAACGTCTTAA
>contig00040 length=123   numReads=4
CTTTTCATATATACAACAACACTTGGATTTCTTCTTATTCATGTGTTCATTGTCGACAGT
ATTTTGATCCCATCGCACTTTCTTGTCAGTGTCTGaTTTCGTCAGCTtCAgTACAACCTT
tgg
>contig00041 length=122   numReads=2
GGTcGGTAaTAGCCcTACTAGATCCGCCCGAGGAaGtGgCTTAGTGGgTGGGGGTAATTT
AAAAaGGCAAATGaCAGTAAaTGGCATAATTGGGCTGaCAGTGTCAAGATAAGGAAAAaT
AG
>contig00042 length=126   numReads=5
GGCTGGCTTAGGTCTTGGGCACCGAAAGCTGGATATTCTACTGCATCTTGCTGGAACAGT
CACTGGAACAACTAGTCTAGGAAaGCTGTGATAATTGAACaaGAATGGAACTACTGTCCC
CGACTC
>contig00043 length=108   numReads=5
tCCtCCGATCAAAGCATtCCGATTGGGTATATAAAATGTGTCACCAAACGATAGGCATCT
GAGTTAGCAACTGCAACTGCCACTGAAGCGAGGAACAGAAAGTCaCgg
>contig00044 length=175   numReads=7
tCCTATATGATTCTATCACAAaCTCTCCCTTTATCGAGCAACAGTTCAATGAACTCATTT
tACTaGAATAACATTTATTCTCAGCAAGCATCCGTAATGGTCCAAGTTTTGTCAAAATCA
TTAAAGACTTAGGTGGGACATTTtCCATACGCCAAAGTCATTAAACAACAGTTCg
>contig00045 length=99   numReads=2
ACGATTCGGGCAAaGGTAGCCGTTGCTCGGACTGATAGCTTCTTCGGCAGAAGAAGATGA
GGATACACTGACTTCAGTGGACTCTTTGCTTGCCCATGG
>contig00046 length=108   numReads=5
AATTAGCGATGCTATTCTAAaTCTGCATATTCACCGAATaTGATTTGTTGTTTATATTAT
GAACATTGGCTGCATGTATAAGTtAATCAGTAAGAAGTtGaGAAGAAa
>contig00047 length=121   numReads=3
tggttCTGATTAAcAaGTtCCAATTTAAATTaTTTGATTCATAAGAATGaTTTtGgTTTA
TTGATAAGCcAaCCGaGTTGTtAACCTAAGAAAaTAcATTATATAAcACcAatCagTTtc
g
>contig00048 length=99   numReads=4
aTCCcACACAGTAaGTGAATCtGAATAAAATCGGCTGGGGTaTAGCTGCTGatCAAAAGG
ATTGCTGAAaTCTATGCTTgTATTTCcTcGAATAAGTTG
>contig00049 length=122   numReads=4
tGCaTATAAGTATACGTaCGTATAGGCCTACTTATTATtATTAaCtAACtGTTATTAGCA
ATTTGTGgTACATtGGTTTATATCCAATGAAGACAGCTAAATTATATTTAGCATCcTAAC
aa
>contig00050 length=102   numReads=6
CAGTTTGTCTAACTCACTTAACGCGTAAaTATCAAGCACCTCTGTAGGAAaTTATGCCTC
TCAGAATAGTATGTACATTTCAATcctACCATCATTGGAaTg
>contig00051 length=131   numReads=7
cggTGCtGTGTTGTGCCCAtGCTCTGATTTCGTCATCGCAGATTGGCCTGATTCTATGTG
ATTACTACGAAGATTCCAAATGGTGGTTAGGAGAGGTTtCAGAGATGTTATACACTAGGa
TTGGCACATaa
>contig00052 length=105   numReads=3
ttATCTTACAAAATGAGTTATTCTGTGGACATGTCAGTCGTTAAcTATAAaCGAAaCACT
GAGATTCTTCTTTtCAGCGTGTCTTTGaGAAAaGTTtCCACtGAA
>contig00053 length=106   numReads=3
TATCTTTGCGGACATCCTTTATAGGACGAACCcATCCCCAAATGACTTGAGTCAGTAAAa
CACATGCAGTTAAAaGATGCtaGATATGTtAaaGACACAAaTTtCt
>contig00054 length=113   numReads=2
TAAACTGTAGAAaCTCGCTATCTCTCAAAaGTTTATTTGAACTCGTTTATCCACCTTAAA
AAGAGAGACACTCATCATTCCAGTCACTTAGGCATTaCAAAaGaGCTGTTAAG
>contig00055 length=100   numReads=3
ACAATGATATTCTGCGTATATAtAAAAAaTTCATAGCTTCGCGTAGCAATAACATATTTT
ACATTCAAATAACCATTTtACtCAGCAAACAaTGCTAAAt
>contig00056 length=98   numReads=4
AGGGTTTCTGCCTCAGCACGCGGACTACTCtCAGCACGGCTACTATGACGTCAACGCTGC
TTACTACTATCAGTCAACGCCGATTCCAGACCCGAGtt
>contig00057 length=108   numReads=3
AgTTAAaaCAAGCAAatCAgATTACAGGaTTGATGAAaTTATCAGTGgTGTTTAAAaGAa
CAAaGAAaTtGgTTTCCGATGTTCGTTGCCTTGCTGCATACGTACTAG
>contig00058 length=94   numReads=3
aCGTCTCTCAGTCGGCATAGAAGACGTCGAGGATTtGGTGGAAGACATCGACCAGGCACT
GAAGGCTGCGGTTCCTGATGCTTAATGaTGTCCt
>contig00059 length=188   numReads=12
gggAATCATATCGAAAAAGTTTGGCTCTCAGTTtCACCATTtCCTCTTCATCCTCCTCCA
ATGTCTTTGTCTGAaCAGGCGGCAGATGTACAAGTGGCTCAAAATGTGGATCGGGATTTT
CAATTACTTCATCCTTGTCGTCAGCCATGTTATGGTGGATGGTAaCAGATAATGTTtCAC
AAAAattt
>contig00060 length=235   numReads=11
CTGCGTCCGGgAATGGAAGAGACCGAGAAaCAGAGATAAGATGGAGCAAAGTATGCTAGA
CAATTAtGCATGAGCAGCACTAACaGTACACAACAGTCACGCTGTGATTTGAAaTCAAAa
TGTGGTCTGTCAGTGTGAAGTAATCATAATTGTCATAATTACGATTAAaTGAAGATTGTA
GAaTCTATGGGCTTtGTATGGGCCACACACGAGTCCCCcATAAGGAACCACGAGt
>contig00061 length=133   numReads=5
GCTCTGAAAAATCCAAAAAacAACAGCGTAAAaCAGAGGCATTTGTATCGGCGTTTAATT
CAAAGATGGATGTCGCAGAAGATTATGATTTTGACACCGATTTTAAATAGACAAATGAaG
TTTAACaCATGaa
>contig00062 length=196   numReads=10
TAAGACTATGCTTAAGACTGTGGTGATTGTTTAAAGTGATGAaCGGTGTGTGTGCACGCG
ATCTGTTTtCCTTGCCTTGTGTTGGTCGTTTTCTATGGCTTTCTTTAAGTTTTCGTATTG
GCTTTATTCTTTCTTTGGTTTAAAAaTGACTGCAAAGTAGTTGCCATTTGAATTATAGAG
ACTCAAGAAGATTATg
>contig00063 length=152   numReads=7
CTCTCGTCCGCAAaTATCTCGTAGTCttATTCTCACCCGGTTGTGTTTTGTCTCCAAAGA
AGTAGATCTTCTTGAAaCCATCTTTTtCGATGTGTCGTAAGCAATATCGCTTGTCCCATC
CAATTGGGAAGACGTCGATGCTGATCTGACCa
>contig00064 length=193   numReads=11
cTTCTTCTAACACCTAGGCTTTGTTGTACATTtACGGTTCATCTTGTCCTAGCAAAGAGC
CAACTATTAGTTTTtAAATTTTATTTAATAATCTGATAAAATGCGAATCAAGTGTCTTCT
ACTATCACGTTCTTCTTCCCGAAGAAAGGTAACGGTTTtGTTTGCAGATTtCTAATTAAA
TTtGGTATTGTTa
>contig00065 length=95   numReads=3
cACTCACATTCAAGATCTTCATCATtAtCATCGGCGTCGTCACTGTTGTCAttttcTTCT
CAAaCTTCGCTCACCGATATCGTTGTCGTCGTAGa
>contig00066 length=139   numReads=5
aaCAGAGCtGAAATCTTATCTTGGGAaCGAAGTTACATTAGTTCTAAGATCTAGGGTCAC
AGTCAGACACAGCTCCTTTAAATAATTAATACTGaCCAAAACCAAACGCAGTCCAAAATG
CACGAAAAAAACGAgatga
>contig00067 length=127   numReads=4
tGTTTTAACTAAATTTCTAGCTGCTTAGCACCTAGGCTACAACTGCTACTAGTCATTGCC
GTCTCTATTGCTACATGGACACTATCTCGTATTAAGTCTGAGGTGATTCTGACGACATAA
TTTGGCg
>contig00068 length=108   numReads=4
AGaCTTACAGTACACCAAGAGGTCATCATAAAGTTAGcAGAAaGAGACGTTAGTTCCTAT
CTtCTCgATCTCGTCCAAATCCGTtGCATCAAGTTTAGCGATTTtCCg
>contig00069 length=110   numReads=3
gggtCGTTTGTCTATGAaGTAATTAAATTTCAATTtGTCTTTGAAaGGGTTTTGCTTTAG
TCAGCAAACCATCTTgTTAGCTAAGTCAaCAGTGTCATCAAaTACGTAAt
>contig00070 length=125   numReads=5
TAAAaTAATTATCAGCAGGCTTGTGTGCTTGTAGAACATAGTAGATAGTTAAAGATAAGG
GAAAaCTTtCAGGATTACGTTCCATGTGTTGCGATTAGTTGCCACAGTTTtCCCTGATCG
CATTG
>contig00071 length=121   numReads=6
aGAATGAAGGCAGTTtCATTAAGCTCtGAaGAAAACTTTATGCACGTCATTAGGAGAATT
ATTCTCTTCACAAaCTACTATTGGCACATAGAACTTTAGAGTTtAGGACTGTAATCCTAT
A
>contig00072 length=111   numReads=4
aCACCTTtGGACAGATGCCTTTGTTAGAGAAATGCTCTCACaGATGATGGGCAAACACTT
GTGCcTTCTcATTTGCTACTAACAGATTGTACAGTAATAATTtgTAGGTGa
>contig00073 length=364   numReads=20
ccTTtCATGGACGAACTCGCTGAACTAtGTGGCTGTAAGCCTGATCTGTTTCGTCTGTTT
CTTACGGATCCAAGACTGGCGTTTGCGATAGTATTTGGTCCTAGCGCGCCAACCCACTAC
CGAATCATGGGCCACGGGGcTTGGCCCGGGGCCAGGGCCTCCATCctGACGATTaTGGAT
CGCATTGCTGTACCACTAAAGACAAGGAAacTCCCGAAGAATGGACAATCcTCCACGTTG
AGATACCTTTttGTCGTCGTATtGGCcATTGCCcTTtGCTTtATtGCTATTtGTGTGAGT
CGATAAAAAACAGATGAGGTGCAGtATGCGTtCACACGATGATAAGAAaGTACAGACATt
gggg
>contig00074 length=119   numReads=5
tGTtataTTtAaaTTtaTtAAAaaTTATTACTAAATCTAAAATATTAACTTTATAAAATA
AATACATGTATGTAGCAGCTGTAAGTAATAGGCTGAACAAGTTCCTGTTATCACGGACT
>contig00075 length=109   numReads=3
ATTCCCTCCTAAACAATGCCACCATAGAGCAACTGAAaCTGGTACTAAATTtCATTACTG
ATGAATCATTGAATTGAaGAAAGTACAACCTAAAAATGTAAAGCaGaaa
>contig00076 length=129   numReads=6
ttGGATAGGTATGGAGAAGCCTGATTTCTAAAATTGAGCTGGAATACCTTAGAAGATTTG
CAAAATAAATGGTGGAAAGCTGATGGTTTTGTTTACAGTTGCAGATGTAGATTGTGTTtA
GGAACCaaa
>contig00077 length=109   numReads=3
CAAAaCAAGACCCAGGTGGGTCTGTGATAAGAGCACGACTGGCATGgAAGAaTGGAACTT
TTGATTTGTTGGGTgATGAAAGAAAaGATGAAAAGAAATCTTCCATCgg
>contig00078 length=110   numReads=3
CTGGTTTCAGCTATCTTCTGTTGGTTTtAGtGTGGTATTTTTGCATGTTGAAACAACATT
TACTAGCAAAAaGCCACATTCAtCTAAATTTTtACGTGGAACACATTCaa
>contig00079 length=121   numReads=3
aGACACTTtATACCTGATAAATCCAGATTAGCCTACTATAGTGTTtCGTTAATGAACGAA
TTTtttAATAGAATTCCcGAaGACCTTTtATGaCGTtCAaGCGgAAAACTTTTATCGCAt
t
>contig00080 length=151   numReads=9
cTTTtAGTGACAAATTTGTTAGTTTTGTTGAACCTAGTGGGATACATGCCAAGGTCTGTC
GTGATTAGGTAATACTTtCAGAATTGGCCAAGtATTTTGCTTTTACTGTTTTGCACTGGC
AGTAAAATTGGTTTTCAGAATTGGTGCAAGa
>contig00081 length=95   numReads=3
tGAGgAATGTGCACTTGACACCTGATtAtGGCTGCACAGCAAACTGAAGTGttgctttgt
aattatGTTtCAGTTCCtAcAGAAAGCTAAaTACa
>contig00082 length=216   numReads=9
aGAGGTTGGTGATTtCTGTACTGTTTCGAGTTGACGATTTTGAAGTTGAATCACTGCTGT
GTAATTTCATTTTGTTTACAAAAGCGTTTTGTATCGTATTTATCGTAATAGTTGGTGCTT
AGCATCGCAGTTAGTGCAGACAACcTTtGACTTTAACCcTATACTGTTATTATATCTGCT
ACAAGATAATAGtCAaaTAAAAaCGTCGgAaTAAAc
>contig00083 length=103   numReads=3
aTTCATTAACAAATTATTGgTATTtGATTGAGTATTGatAAAAAaTTtGAAaGTTTTCTT
GTATCAGCTATTTTCTGTTCgTttGCAATGCAAGGTATTGCtG
>contig00084 length=119   numReads=3
GGGTTCTTCAACATACGTAAaCGTGATCCGGTTGGGAGACTTCCTACTTCGTCAACTTGC
TTCAACCTTCTAAAGTTGCCAAACTATCAAAaGAAAaGCACACTTCGTGAGAAACTTCg
>contig00085 length=216   numReads=8
aaTTTTGTGTAAAaTTTGGAGGCAAATAAGTTTTAAACAAGATTTATGCTAGATTTTtCA
AAAAGTCCTTGAGAAACAGATTTGATCCGGTCATTTAATAATAAGTGAAGTCGTGGTTTA
TGCCATGATTTTGAAAGCgAGCAATAGTTTGTTGTGATGTAAACCAAGTGCTTAGCTGAT
CAACCACTGTGGCAGTTTTTtGtGTAGGgTCGAGTC
>contig00086 length=98   numReads=3
TATAGAATAAGATATAAAGAGCATCAGAcAGGCATGAATGTtCAATAAATAATatCCAGG
TTTGTTCAGTAATAATAACAATTTGACAAATAACATCA
>contig00087 length=85   numReads=3
GGAAGCAACTGAAGAAGGCAGGTGAaGCATCTGGCTCAGCAGCAGCAGCTCAGGGCTCAG
ACGATGGAGACAAGGATAAAGATAt
>contig00088 length=101   numReads=3
TTAAAAGCCTCCAGTAGTTCTTTCTCATCATACATACGCATTGATCCACCAACAATTTCA
CCAACTCCAGGCATTAGGATGTCAACAGATTCTGTAAGTCg
>contig00089 length=140   numReads=7
aGAATTTTGAGAGATTGCGTGATCACGCAGCAATCGTCCTTTCGTCCGCTTGAGCAATCT
ACGTTAGACAAACAAGAACAGAACTTTAAAATGATTAAAGTATGAAATGAATTtCATCAA
CAAAATCTCTCCCACTcccg
>contig00090 length=128   numReads=4
aGACGTAAAaTCtGCATTTTTCAGCGCTTGCCTTTAATTtCCACAAAAaTCCATGAGTGG
CAGTGATTTCTTtGAAAACTTGTAAAATGAATGCAATAAGACAGTTCGAATGGATCGGAC
ATGTTTTg
>contig00091 length=101   numReads=5
aCTCCTGCTGtGTTTGTTTTtACATGGTTtCATTATATGAGAGATAACTGAATACGGGGA
TTCAAATTGGCTTACTGCTAATTGAAaTCACTaGaaGAGAT
>contig00092 length=101   numReads=3
tttAGACATAGGTGTAACAGTTGGCCTTACCTTGTGTttCTGGATGTGTCTGTCAGGAGG
TTGTTTGTGTGTCTGCTGTCACATCTAATGCTGGTTCTTAA
>contig00093 length=255   numReads=8
TGAAaGTATATTTAAAACGTTTGTCTGTTTGaTAAAATGCCcTGCCAAAAGACCCCATTt
CAAATAATGCAATTTTGATAAAAATTaCTGTAGCTAGAAATGTAATCTATTATGTAGTGT
ATtCAAAaTTtCTAGTTTAACAATTGGAATTTTTCTGCAGTGAAaCCCAATTTAAAAGAA
GAAAGTCGAGAATAATATGTGCCAGTCATACTTGACGCATGgATGTTtCAACAATGAGTC
GGTCAAGTCCGAACa
>contig00094 length=101   numReads=7
aTGTGTGACAGAGGTCCAGCATGTGTGACAGAGCTGCAACACATGTGACggaGGTCTAAC
ATATGTGATGGAGGTGCAACACATGTGaCAAAGCTGTAaCa
>contig00095 length=111   numReads=2
CACGGAGGGTCACAATTAACAAAATTAATAAAaCCAAATGAAAAATTCCTCAGTAAAACT
ACTGTCTTAATATGCATGACAACGTTTGAGGgCTATGGTTCTTCATGAGAg
>contig00096 length=93   numReads=3
ccTAAGACCAGACTtCATGATGGgACctGGTCCACaGAATCATCCaGGAATGATGGGTGA
CATGGaGaTGAACCGGATGCCGTTGATGTCTGG
>contig00097 length=117   numReads=5
ATTCTGTTTGTCTGGTTCCGTGGAAGCATCCATATGTGGTGCAACATGTTTAAGCAACTC
TTAAGAAACATGAGATTCAAAGcGTTATAAGGTTCCATTGCAAATGACTGTAAAggg
>contig00098 length=175   numReads=7
GTTtAAGGAGCGTGAACGATTACACCAACCTCCGAGAAaTAATAACGATAATAATAATAA
ATTTtCCAAGGCAGTCATAGGCATGAACCATTGACTTTGACAGCCTTTTAAGTTTTAGGC
TCCAGAGAaCAATACAAAAGCGACGAGAAGAAATACTCCAtAGTTACAAACACaa
>contig00099 length=92   numReads=3
aTGTGCACTGTCACGTATATGGTATTCTGATATTCTCATATGAAaTGATTTCAAATAAAT
TGATTGACACCAAACTTACTAGTGATCGGCCa
>contig00100 length=92   numReads=2
cactggacgcctctggctaatgcaggtaggcctagtgctgagaTTGATCGGCGAGAATTT
GCGAACTGGTGAAGATCTTTTATCGTGCAATa
>contig00101 length=116   numReads=3
aTTTAACGTAGGCAGGAGCGTCCATCCcTCCtCCAACAATGATGCATATTCCCCctATTT
tCACAAAaTTtATAAaTTTtCCCCCcTTTtCTGCAAGATTtCATCCTATTTTCGCA
>contig00102 length=143   numReads=7
CAGACTGTTTCACTGTATCAGACAATTATTTATTAGACAGTCTTACGACTCTAATGTTAA
GTCAAAGAACAAAGGTCCTGCAGCGAGCAATAAGTTCCAAAATATTtccAAAaTGAGAGC
AAATCTACATAATAAACACAAAg
>contig00103 length=115   numReads=15
aGGgCTACAAcTGGCCCCGGaGTCtCaTGaTATTTAaCATTtAATTATTGGAaGTCGAGG
TTAGATTGACGTAGGCCTATGCTATTTTCCACGAATTGTTACGTTTACACACACA
>contig00104 length=566   numReads=69
agtttgaggacgatCTAgAAGTGGTTTCTATTtATAGTTGGAGTGGTCtCTAGTCAGTCG
TGGTACTAACTCCATCATGGAAGTTTCGTCCGGTGGATGGTCTACACATCACTCTCTCAC
ACAGACATCATCGTGTCAAGATCAGGAAACCAGATTGGAGATTAGATTGGCATTTAGACT
ATAGAGTGACTAGATAAGGCAATACAGTTAGGTTCGTCAGTTCAGATTGGTGGATGACGT
AACGAGATTAGGTTATTCTACAAGGGATTCGAAATTACATTAGATTTAAGTGACTACATT
ATGGGATTTGATTATAGGTTAAAGGAGTAGGTGATTAGACGACCTTTGTTTTGGCACtGA
TTAAGGAAGAATGGTTAGTTTCTAACTGTTTATACTAAATGGGTTTCGTTCATAGATCAC
TGGAAGAGGAGGAGGAGCTAAGTTGGTGAAGGAATCAGTTCATCCGGTAGTCTCTTCCTC
CTTTGTTACAGTCTTCATCCTCATCTTCTTCTTTGTCTCTGTCTCTGAATCCGACGTCAG
CTGCTGCTGTTTCTGCTGCTTCtGCt
>contig00105 length=87   numReads=4
CATGAGGTTTTTGTGGAaCTGTCATCCATCATCAGAGTGCCCTGTCATGCTTGAGAACAA
GACCCACtCTGCTTGGCAGCGAAATaa
>contig00106 length=113   numReads=6
AACCAaTGGCTAGTTACATAATTCTGTCTACACCATTCTCTCACATGCAAATGTCACTAC
ATGTGAGAATAGCCATGGATGAAAGAGAGaGaCTCATGCCAAAATGAAAAaTa
>contig00107 length=130   numReads=2
TCTGCTTGAAGAGCTCTGTTCGCTTTTTAGTTTTTTtCCTTTTTTtCGTTTTTTTtCTTT
TTtAGTTTTCGTTTCATTGAGACCGGCAGCATTGCGAACCAGACGgTCCATTAAGTTTTG
ACTTTCACTG
>contig00108 length=99   numReads=3
TGCTGTaCACACTGTCCcACAGGtGTCcTTTTGTTGGaCTGCATTAGGTCATGGAAcTAA
TTgtGGgTTGAAaCTTtATATTCAtGTATCTCGTTCCAt
>contig00109 length=98   numReads=3
GGTCCACCACCATAGGaTGGTTAGATGCtACtCAGCTGTCCTGATCCACGTCcTGCtcTt
CCACCAAAaTGTCTTCaCTATGTCTCCGTCCTTTGACA
>contig00110 length=97   numReads=5
ACAGAGCAAAGGAGCAGGAGAAACATCACAAGCAAAAGGGACACACgAAaTCaGAAAGAt
CAcGGAGCTCAAGTCGATCcAAaCACACCTCAAaGAg
>contig00111 length=125   numReads=5
ACTTTACACTTTACGTTAGGCTGAGTTCTCGAAtAATTATAGCAAATGATTATTTTCTAa
TCCCTTAATGCAATTGCTAATTATGATTATGTTATCGTATATTCAATGTtATTtCAATCT
ATAAg
>contig00112 length=99   numReads=3
tATCCGgTCGTTCaGgCCTGGACTTTAATCTGCCCTCAATGATACAGCACAAGGATGGtC
CTTTtCTGACTAGAGACATGATGACTTtcTTTAcGGCCa
>contig00113 length=111   numReads=3
cTAACATCTCAATATGAATAAATTACATCGATGCcAAACTTACGTCGTAGTTAATCAGAC
GAAgcaaatcagaaaGAaGCGgATaTAAAAACGAAATAAACcAAaTAATGt
>contig00114 length=103   numReads=2
GGTTCTTTGCAAGCGTGACAACGTAATTTTTTCATCAGTGCTGTGAGCTTATGATGACGT
CATCGATTTTTGTTGACTTCTTACAATAGTATGAACGTTTAGA
>contig00115 length=139   numReads=6
tATGGACAGTAGTAACAAAACtATTGAACTCTGTCAAGAGCTAATGTCCAGTTTCTGTTT
TTTTTATATgTTTtACTTCTCATTCAAaGCATTTGAATATTGTTtGAAtaTTATTTTCAa
GTGATGtCTCTGCAGTtgg
>contig00116 length=125   numReads=8
aaaaCATTTCAGCCATTGTTTTTGAATGAGTGAATGAACTACTACAGCAAGACCTAAGAA
AGCACTCAAAGATCACAGGACAAGTGTAGTGACATCCTGAACATTTCTCTGCAATCCAAA
TGACC
>contig00117 length=99   numReads=2
CCaCTTCaCATCGCTTATCGAAGAGAgTCcGTGCcgCATTCAaTAGCGaGGCTAAACcAG
ATAGGgAAACTAcGCTTAAaCTCTCGCTTTCAATTCCtg
>contig00118 length=92   numReads=3
AGGAGCGGAAaTGTCAAGATTATGAAAaTGCTCATCGAAGCTGATTTGAGTGCCAAAGAC
TGTAAGGCATCATCCGGTACAGAGCCACTTCa
>contig00119 length=107   numReads=3
aaaataaaggaagacttttgagatgtacttagagacgcttttttaaccgagccgatgcac
accacacacatcacaggcTCATGGTTGTACTAAATGAAAGGaGTTGa
>contig00120 length=97   numReads=3
TGGCAGATGGGACCCTCCAGAACAAACGCAATCTTCTTTTCCCTGATCAGATTCTCGCAC
TCCTTCTTGTCGAGCCAGTGACGCAAGATCTCCTGGt
>contig00121 length=156   numReads=8
cccTTATcGtCTTCAGAAGGATCTCcaTAAaGAACTtGTAGCTGGCCGCTGGGACGCCTT
CCCTTGACATGAAAaCTTTGTTGTAGCTGCCTtCCATGAGGTACTGTtCCATCTGAACAG
GATGCTGGATGTAGAGgTTCTTCTGCAGATCCGCAg
>contig00122 length=130   numReads=5
aaaaTAGCCAAGCCAACAAaGTAATCTTTACTTCCAAAAaCTGATCCTGGATCTATTCGG
TTCTTTGTATACCAAACGGCTAATCCATCTCCAAAGAGATCAGTCCcTGATCCATGAACC
TtGAAATGaa
>contig00123 length=113   numReads=5
ttttttAAATCAAGATCGATTTCTTCTTCCAGCTCACGGTTTAACCCTTCCACTGCACTC
TCCGATCCATGGTCGAGAAGACCACCAGCAAAACCAAGATTACCATCAAAACG
>contig00124 length=100   numReads=2
ATTGTGTATCTGAACCAGACAACTAAtAATTGTtATTTAAACAACTACTCACAGGTCAAC
TACAAACAGCATCATAtAACTAAAAGCTGAAGGCAATGTA
>contig00125 length=133   numReads=7
cTGTCGTTTTCTTTTTCACTATCAGGTTTttCAGAATGTCCTTTTGTGAACGACTGGAAC
TTGTAGCACGCAATGTCTCCTCCAACTTTGGCTTCTTCTaGaCACAGTTCCATTCTCTTC
GACAACGCTTtCC
>contig00126 length=104   numReads=4
ccccGCCTTACGACGCTTCATCTGAGGCAGAACGACTCGTGTTGCGTAGACaCCGCCCAA
ATAGTTGACATTCAATAACCTCTTAAAATCCTCGATCGGGATGT
>contig00127 length=102   numReads=3
ACAAAaCTGCACAGGTTTATGCTTGGCATATCCCGACAGATAAGCACCTAAATACGTGTG
TAGTTCATTTTTAAGATAATTACAACAATGCTGTTGCATTAA
>contig00128 length=103   numReads=4
tAGTATGAaGCCTaTAAATATaTACATATTATATATGATATAACACTTTACCTAAAaGTG
ACTGGgAAaCCAATGaaaCAGCTTGtCATCAAGCGTTAAGATT
>contig00129 length=190   numReads=6
aGACTTTttacGGCtCAAGTTAAGAAAAtCTATGTTtCATCTTCAACTTtCTCACGAAAa
TCTAAGTTTTGTCCCACCAAAaTTTCTGATGACTTTTTTTtAGTCATTCACTCCGAAaTC
GTAATTTTTtGTCTGTTTCACCTGTCCTTCATAATagAAAGTGaCTACAACTACACcAAC
TAATTTTTTa
>contig00130 length=462   numReads=43
aTtCATAAAaGTATATAATtATCTGCCATAACTACATAACATAATATAAACTGAAACTCT
TATCAAACATTgATATCAATGGAAACTCACTGCAAATACAAAGCAAGTCAAAAGTCATGC
AGAATTTGCTCTTAATGGAATTCTTTAAAAATATCAGTCAAATTCTCTAACAGCTGATCG
TGGGCAAATTAAAGCCCAAGGTTtCCATCAGAATTGTCTTGAGAATAGTGTATATTATTC
ATATACATTTTATGCATATAACTTTTTGAAaTATACATCCACTGTATTTGATCTTTGAAA
CTGCTAAACCGGAAGCAAATTAGACGAGGAACAAGCGTCAAATGTCCAATTTATTTCCAG
ATTGGTCCAGAATGACAGAAGTAACAAGATGCAACAAGTCCACAACACAAGTTGTTtAGA
GGAATGCATCACACCAGTCTTtCAAGCACTGAtAGCaGTaCA
>contig00131 length=115   numReads=4
tCTcATTCGAATTGGGTATCGGTtATGCCATtGCACGGAGGAGACAAGTAGTTtACTCAA
GAGCTTCATGTTTGAAagTTTTTtGCAAAAaCTCATGATTAAATTAGAAAaaGCg
>contig00132 length=106   numReads=3
cGTAAGGTCGGaCGaCACTGAATCGAAAATCAtCGAtCCCCTtCGATCCTCaTACGTCAG
CGGtATTGACTtGTAGTCCAaCcACGCCACCTTaTATTTACcGAGa
>contig00133 length=176   numReads=10
GGTTTtGTAAGTAACTTAAAGAGTGGTTATTTTGTTCCTAAATTtCACAGGTTGTCTATA
CTTTGTATATTTCTTCTGCATTTCTGTAATAACCAATTGTTTTAGTATTGCAATTCAGTC
TTGGTTtCAACTACAGAACTGTAATAACCAATTAAAATtCAAGGTTAGTTTGAGaa
>contig00134 length=119   numReads=2
AGAGTTAGATACGCTGTTTATAGTGTAACGTAACGGTAACTCTTTCTCGTAAAGACAGAA
GCTTAATACTTTTATCTAaTCATTATAaTACGGAACGTTCTtGTTTTCTTGGCCATAAG
>contig00135 length=115   numReads=4
ttCATCGCAGCAgCTCAGCAGATCCtCAGCcGAAATGTGTGCGtttCGCTTTGCCTTTGG
ATGCTATACAGATGCGGTCAGACATAGAAcTGGCGgCACCAAAGGCCcAAcACGa
>contig00136 length=117   numReads=4
cGAATTtCTtCCcGTaTAGTTtCCTACCAGTtCTTtCTCGGtACAGAAAGAGATTtGTAC
GAGATTTGAAGTAACGTCaTCTGaCTGACTCCCTGCTTTCCGTTtAGTACTATGcgt
>contig00137 length=98   numReads=3
tGGTTGAATCTGCTGTCCACGAAGACgCATTTACcATCAGATGGGGgCCGGaCAATTTCT
GGAGAAGATGGACAAACCGCGTCTGTCTTCCACTCaaa
>contig00138 length=114   numReads=2
GGGAAGGAATGTCGGCTGTATATAGCAGGTAAaGGAGAAGACCCAAGACTGAACCCTGCG
GCACTCCATATTtAACcAAGACCCAAGGAGTTCTTGTGTCTCCACAAATAACGA
>contig00139 length=653   numReads=39
cACCTTTTTCATTGCAGGTTGCTAATGCATTTGCTTCTAGATAACAAGTCCAGGAATtCC
AAAAGTCGGCTTGAATTCTGCACTACTAACCTGTCTGCTTAAAGTTGATGTAATAATTAT
GGATGTTAATACCGGTTTTTGGCAAGCCGGATTTCGGTTGTTGAAAaCCAGATTGAAaCT
GGTTTtCGGTTTtACTGACCTTcGTAGAAaTtAATTtCAAGCCCAaTTAAaTCTTGTAAT
ATATGGTTTCTTTGGCCGGCCATATTTGACCGTTtCATGAAAACTTTcGTAAACACTCAA
CATTAAACAAATGTGTGAATTAATTTtATATGACATTTGGTAATTTTTCTGTAATTTCCT
CGGCGAAAATGACAGAAGTAAATAAATTTGAATTTTGTTTGCcGAaGATGTAGAACCGGA
TTTCGTTTCTAAAACCGAAATCCGATTTTCCGGATTTCATTTAACATCCCTAGTAATAAT
TATTGTCTTTGTAGATATTATATGCCAACTGATTTAGTATTGATGGAGGTTGTGTGAATA
TGATATGTGTCTGTGGAACATAAATGAATTTCGTTACTTTCTACAAaCCAACACTAAATT
TTtAAAaTGTACATAtCcATATGTGGgAAaGTGTTTtACTTTGAaCaTTAAag
>contig00140 length=215   numReads=8
TTAAAATTAAGCAGTAATTTGCCcATGCtAAAAtCATAACTTAAAAGAATGCAATAACCT
GCTTTGATGTGGAAaTTCActACAGCCTAAAAGAAATCAATTTGAGCCACATAAAATCTA
ACACGTTAGCTATGGGTGTGAACTAAATTAGCCCTCGACATAATGCAGCCGATCAGTAAA
GTGCTAAAATGAAACCCAGAGAAACTGAAATTCAt
>contig00141 length=102   numReads=2
CTACATtATACGTACCTCCAGTGCCCTCCATCTGTCGTACTGTTtAGGACTCACGACCTC
CcAGTTTCAACcAgATTGaTGCCTTCTGTTCATTGaTAAGTT
>contig00142 length=96   numReads=2
TCCACTGAGAAGCATGTACATATAGGATGTAGAAATTGAGATTCCACGAAATTAAGAAAG
CATCAACCTTAACTATAAGACTGTATGTATGTTACA
>contig00143 length=109   numReads=4
TTGGCTTTTAGTTTGGAACATTATTTTGAAaGAATCAATGGCTGCCTATTTAATATAAAT
TGTTATGACATGTTTGTCTTGTGAAGTGCTTAAaTACAAGAGTtCTaGC
>contig00144 length=98   numReads=3
CGAAGCGGgCGACATATGAcGTCAGTTtCCTCGAATCGCTTAAGCGTGACGTCGAaTCAG
CGATCTGGAaGAGCGGTGTGGCGGCGCTCTTGGTTGTG
>contig00145 length=427   numReads=17
TAGAGGAAAAATtGGgCATTTTtCACTtCTTTTtAGTAGCGTtGCAACAACATATCCAGA
AATCACATAAATATCTAGTGTTAAATCAAAGACGATTtGGGGgCCCCAAaTGTtCGGGCC
CCTGCCATATGGCCCGAATGGCCCCCTCTGAAAGGGCCTGTGGATTAATGTTCGTTTACT
CGTGAATAGCAATAAAACGAGCAAAAACATAATAAGTAATAaTAaCACTCCAAAACATTt
GTTTACAATGATTtGAAACCTAATTGTGATGAAAaGAATAATAGCAACATAAATGACAAT
ACAGAAATCAGACCCCTAAAaTATTTCAAACACCCTAAAATATTTCAAATACCGATACAT
CCTCTCCCTCTCAGGTTAAAAATACATGATAATGACAATGATAATAACAAAAATGAAGAC
AATTtGT
>contig00146 length=115   numReads=4
CCTtCGTTACTcTAACCATtCCcAGCTGGTTAACATTTGTAATGGCaGAAAACTGCTGCA
TTGTTGTCAaCTCTACATCACCAAGGAaGTTagtACCAGCATTATTAACAACTCC
>contig00147 length=105   numReads=3
TACCAATTCTTGTACAGTATTCGCTTGGTTGCTGCCAGCTCTCGTCATTTTCCTGTAGTG
GTGATTTTGTGCTTGCTTAGTTTGTTTGCAAGGAACAAAATATCg
>contig00148 length=136   numReads=5
AGTTGTAACTCAAaGGGTATAGTGTTtGAaCCTCCttCAGAGaCTGTTACTTGTAAaGTC
GTTCGTCGCATGCCACGGAATCAGACCTTAAATACTGACCTTGTTCATATAaaTAaaTgc
AGTATAATAatAAAaC
>contig00149 length=120   numReads=5
tGACGGAAAGGTCTACTCCTTGGGGgCGACTGTCAAGGAGACGAAGTGTGAGAGATGCGT
TTGCCCCACTGAGGGCGGGCCAACGACCTGTACCCAGAAaGTCATCTGTCCAGAAATCCa
>contig00150 length=119   numReads=2
AGCGACTTCGATTTCTtAGCCTCGGCCtAATTTAACAATCCcTCTCCTTCTCCGATTACC
TAAGAACTCTTAaGGAGAATTCAAaGTGACAGTTAAAAGCTTAACGAgTAaTCTATTcA
>contig00151 length=134   numReads=5
aaTTATTGGTCTTCGGATTAGGAATAATTGGTCTTtAGATTAAGAATTTAGTGGTCTTCA
GATTAGGTGTTATTGGTCCTCAGATTAGGAATTCTTGGTCTTTGGTTTAGGAATTATTGG
TCTTTGGATAGATa
>contig00152 length=573   numReads=36
AAGGTGGAGAACTGGGCCTTGCCATACATGCCAGGACTAACAACGGATATTGTGATCTCG
CTGGACGACCGATTtCTGTATACCAGCAACTGGATTCatggagacatacgtcagtATGAC
ATCACCAACCGACGTAGTCcgAaGCAGGTTGGACAGATATTTATCGGTGGGTCCATCTGC
AAGGACGGACAGGTGAAGGTCATTGAGGACAAAGAACTAAAGGAGCAGCCAGATCCTTTG
TTCGTGAACGGGAAGAGAGTGGAGGgAGGTGCGCAGAAGCTGCAGCTGAGCTTGGATGGC
AAACGGCTCTATGTCACCACATCAGCATTCGGCATTTGGGATAAACAGTTCTACCCAGAA
CTTCTTAAGGCTGGATGCTtCCTACTtCAGGTAGACGTCGATACGGACAAGGGAGGTCTC
TCCCTCAACAAAAAGTTCTTCACGGATTTTGGAGAGGGTCCTGATGGTCCGTTCCTGGCT
CACGAGATAAGATACCCAGGGGGAGATTGCACTTCCGACATCTGGCTCTGAAAGACATAA
TGTCGGCATGTTATGTCATTCGGCATTGCGTag
>contig00153 length=123   numReads=5
AGCCGTATAATGCACCtCACAGCTTGaGCAAGCAAAACGAAAGGATGGATATGAAGGACA
CGGCAGGGAGgaTATAGGCTAGGGGCACGGAGCCCTCCGTGaccGAGGCAGAGCCCGGaG
AAg
>contig00154 length=99   numReads=4
aTCGaCATCAATAACACACAGACAATGGTAGCAAGAGCAGATATTCGtCACAGGCAAACA
GAGACAGAtACAGAGAGACGGGGCTGCAGAGAGACAAgg
>contig00155 length=109   numReads=4
aGATGGAaTACATATGCAGAACTGCAGAAaTTAAACAATtCACATAAGACAACAAAAATA
CGGCAACAtaGTACTGTaCGTCCCGTGTTCTTTTCGCCAATAAACAAAG
>contig00156 length=98   numReads=4
aTTCCAGAACCTCCTGAaGGATTGTGAAGCTGAAGTCAGAGCTGCAGCGGCACAGAAaGT
CAAAGaCTTCtGTCAGAATCTtCcGGCcgATAACAggg
>contig00157 length=180   numReads=10
CACGCAaGGCTTATGgTGGaGCTtACttGCGTCATGAACTCtAAGCACATGCGAGGTGAC
CTCAACTATGCTTGGCCAACGGCGGAAGTGGCTGTGATGGGTGCCAAGGGAGCCGTTTCA
ATCATCTTTCGTGGAGGAGACATAGAAGCGAAAGAGAAGGAaTATGTTGATCTGTTTGCC
>contig00158 length=112   numReads=5
tGtGCACTGTTAGCACTGTTAGACGCATGATGCGTTTTAGTGGCAAGAACTTAAATTATG
AaCTtagTTGAATCGTAAAGCAATAAAGTCTCTtCAGTTGgtaaaaaaaaaa
>contig00159 length=388   numReads=34
tGTTATTAGATGGTGAATTAATTAAGCTTCCTTTGACAGCTTTGTCAAAAACAATTTCTA
GAAAGTTATCATAAGAGGCATTTCTGGAATATCATAAGTTTTAAATTTGGGTATGTGTTG
TATGAGAAaTTATCCATATACGAGTTACCCAACTATAGTGTTTtCCTGCATTTATAAAAG
CAAGTGCTGGGAGTCTTATATCTTGTGTATAAATTACTAGTCTTTTACTGCTTtCCTGAT
ATCTCTAGGCTTAACATGGTGCTCGTGAAGAAACTTGTTCCCGCCTGTGCTTTGCTTTTA
AACAGTTCTTCAGTAATTATCTGCTTTTGCTTATATGATATGTACGTTTCTGATTCAAAC
ATATATTAAACATGGtGattAGCTCTTg
>contig00160 length=105   numReads=2
CACGGTGGAGGAATGAGTTTTGGCAACAGGGAGCGATAAGAACGTTGTTTGATGGCCTAG
GTTCGACCTCACACAGGCAGATGGCACACTCGTCCAATTTAGTTG
>contig00161 length=102   numReads=3
AAAaGTGTTTATCTTATTATAATATCCATCAGTTACTCCTTGGCATCTGCAATTCCTCCT
CCTGTAATTGCAAATGTTGCTTCACTTTCAGGTAAATCTggg
>contig00162 length=135   numReads=8
cTCTAACACAAGTTAGCGAGGAGACAAATATGGATCCGAAAAGAATTACAGCCTTAGATC
ATTCACCAATCATTACTATGCAGCCTTGTCATAATGTCGTACTCGTaCCATtCCcTCCCA
ATTGCAGCATTAtaa
>contig00163 length=92   numReads=4
aTtGGCAACGGAGTCTGGGTAATGATAAATGCATCGCGCTGCTTGTAACCGTCTGTGTAG
ACAGCATTAATGTAGTCAGAGGAACCACTGAt
>contig00164 length=138   numReads=12
CGTTACAGGTGTACACTGCAAGGATACAACAATGTTTACATTCGAAATCTATTTCTGAAC
ACGTCAGCTTTGATGCAGAGCAACACAACTAACTGCAGTGTCAACTAGTTAATTATGTGA
AGTTGTTGGTGGAATTGt
>contig00165 length=109   numReads=4
tGCATTTAAAATAACTTCACCtGACATCCCAAAATACGTCTCACAAGCAaCTGACTCGCC
TTTTAAAAGTATTTACTGATCACACAGACAAATCAAAGACTtGTAgggg
>contig00166 length=93   numReads=3
TCCcTGTCCACATGAGACttGACCcTCTCCCCATTGACGTCcACACGCCGTCGACaTAAA
ATACACATCAATCTCATGGAACAGCTAGTACaa
>contig00167 length=311   numReads=22
TTTTTtttttGAAACAAATTCACAGCATTTATTTCATTCTCTAAACTCCAAATTTCTCAC
ATGTTTtGCCTAAACACAGATTTAAGGAATtCAAATAAATGGTCCACTGGAAAATGCCTG
CAAACAGTAAATTTCTAATCAGGCCATTGCTTTTCTGTAGTTTTGATGACATTGAAATTT
GAACAGAACAAATACATGTTTTGAACATGTTTAGATCTTGTTGAAAGCTGCAATGTCCAT
ACTCTGGATTAAATCTTCGAAGGCAGTGATCTTTTCTTCAaGGTCTtCGGTGCCTACTTT
GTCATCTTCaa
>contig00168 length=156   numReads=6
GATGCCGACTACATAATTCGCAAGATTCTCAACCTGCGGTTATTTGATGATGATACGGGG
AAGAGATGGTCGAAAAACGTGATGGACAGAAAACTTGAGATTCTCTGCATTAGCCAATTC
ACGCTGCATGCCGTTCTTAAGGGGAACAAACTCGAC
>contig00169 length=110   numReads=3
GAGCAACTTTATTTGTTGCTTATTTCTTTATTtGAGTTAaCTATTtAACTAaTATTATTT
TTCATGAAGTAATAGTATGCTTAGTAtACAAACAGTATGCATTTAAaTCg
>contig00170 length=265   numReads=23
AGAATTCCTCACGCTGAAGGTAACCGTCTTCGTTGGTATTCATTGCCTCGCAAAGGCATT
TGAGGCTGGCCTGAAGGATAGCCTTCAGCTTAGGATCATTCCTTTGTTTCTTAAGGGAGT
CAATGAGTACAGCTTCCGTCAGGACTCCCTTCTCATCCGTGTTCGTTGAACCCATGTATA
GCAGCCATTCATCAAAatAGCATTTTTCAGCTCCTccGTTtGACAGGATCGGTTTtCTCA
GCATCACATAGaCTTtGaGCCGcAA
>contig00171 length=105   numReads=4
tGCCCcTTcAAGAAACCTACTCAGAggCACTCTCAGCCcAGCTATGGCAAAGaGAAATGA
CTGAAGAaGTTTGTAGAAAGAAGaCACATTGTTtcGGGCAGTAaG
>contig00172 length=103   numReads=7
cAAAATtCcTACCcTTTGtACtctACAGAGTTGTACAAATATCAACACTTTGTTTAAAAT
GATGCAGCATGACTGGACAAAATATCTAACCAGTCTCTGCTTG
>contig00173 length=109   numReads=4
tACTCAGATTCcGGTCTGCCTATTCACAAGGCAGTATGTGGTCCGAGTAGGACCACTGTG
GGGTATTAAATGAAGAaTTTTAACTAAATCTTTCAGCAAGTACaTtAtt
>contig00174 length=1023   numReads=105
cAAAGAGAACAGAACTCTTATCATATGCAAATGATTTAGAGAAACATCACATGAAACACA
TTGGAATTTCAAATTCTAAAGGTAGAGTCCCTCGGGTGTTCCTTCGTTCTTGCGGTAGAG
GACATTCTCTTTCGCCTTCTTGAAATCCTCATTTGTCACCTTCATGCGTCTCTCTCTCAG
CGCAAGCAGTCCAGCTTCTGTGCAGATTGCCTTAATGTCGGCTCCAGAGAGATCGTCCTT
GGCCATGATGTAGTCTTCAAGATTAACATCTTCAGCAAGGGTCATACGACTCGTATGGAT
CGTGAAGATaCGTCTCTTCGTCTTTTCATCCGGAAGTGGAAACTCAATCTTTCTGTCTAT
TCTTCCAGGACGAATTAAAGCTGGATCAAGCGTTTCAATTCGGTTTGTAGCCATTATCAC
TTTAACGTCGCCTTTCGAATCGAATCCATCCAGTTGATTCAGCAGTTCTAACATGGTGCG
CTGAATTtCACGCTCTCCACCCGAGTTAGATTCATATCTCTTTGTTCCAACAGCATCTAT
TTCATCAATGAAGACAATTGATGGTGCATGTTCCTCAGCAACTCGAAAAAGTTCACGAAC
GAGCTTTGGACCATCTCCCAGATACTTCTGTATAAGTTCAGAACCAACAACTCTTAGAAA
AGTGGCTGATGTCTGATTGGCAACTGCCTTTGCCAAAAGAGTCTTGCCTGTCCCAGGAGC
CCCATAGAGAATTACACCTTTTGGCGGCTTAATTCCCATCTCCTCATAGTATTCTGGATG
TGTAAGAGGAAGCTCCACAGATTCTTTGATTTCCTGTATCTGTTGGTCAAGTCCCCCAAT
ATCAGCATATGTCTCCTGTGGAGCTTTTTCTAGTTTCATGACAGTGACCAtAGGGTCCgT
GtCATCAGACAGCACTCCGACCACAgCGTGCACTTTGTGATTCAAGAGCACTGAACAACC
TGGCTCCAGCTGATCCTTGTCAACAAACGACAGGATACTGACGTAGTGTTCACTTCCaac
aga
>contig00175 length=198   numReads=9
CCATTTGTTGCATCCTGCTAATACTAGACACCTTGGAACAGATCAATTGCTTAGGCAATC
TTCGATAAGTCTTTCTTTCATTTAAGAGATTTCTATAGCATCACTTCAAGGTTATCTACT
TGGGGaCTtCcGACCcAGCCcTGTCGATGAAGCATTGGGGgAGGAGGgCAGTAGTGTTGC
TGTTGGTATAGGAATATg
>contig00176 length=166   numReads=14
tCGCACAGTCAGTCAAAAaCTAAAATAACATATTTCAGACAGTAAGAATCATCATATAAT
AGAAACACTTGAATCATTCAGAAAAGAGGATCTAAAGAATGATGAAACTCATACAAAACG
GAATGCTGCACACACAGTCTTATTCCAAAATCAGTGATACATAATC
>contig00177 length=209   numReads=12
cTATTTGTGGGCATGATCCTCATTCTTATCTTCGCTGAGGTCCTTGGTCTATATGGGCTG
ATTGTGGCTCTGATCCTTTCCACCAAGAACGGTTAAAACAAGGTCCAGCCGACGACAGAT
AGAAGAAGAACGCTCCAGCTTTCCTGCGTCGTTTATCCTCAAaCATTTCTTCATCCTATG
GAAaTTACAATATagTAGTCACTCCTGCa
>contig00178 length=166   numReads=8
tAGtCTgTTTCTTAAGGCTGCTGTTTGTTGCTGTGTGGCATTGTTGTTTACCTTTGAGGT
ATAATTAATTGACCATCcTGTGTTGTTtCAATTGCTAaGGCATTTTAATCAGATGGGATG
ATTGCTTGGGCGTATTTAGAAGTTTTTtGTCGGTtAAACCCCACAg
>contig00179 length=109   numReads=3
ttcatttcaaCCACTGGCCCAGAATtCAATTTTtCAACAGCTCTCTtCaGGATAGCAAAT
GCcaGCAATATTGAATAAATCGAGGACAACTTtAAAGGATTGTGCGAgg
>contig00180 length=92   numReads=2
AGAAACACTTAAGCAGACGGAAAAGTTATGTGTTTtGCTCATTGCGCGAGCAGAGCACGG
ATGTGCTTTCTCAGCCAGAACAACAACATCAT
>contig00181 length=105   numReads=3
gggTGTATTCTGTGAaTTAGAAaTTGTTATTTATCACATTATGTACAAGTCTTGTATGCG
GTTATGCCTGTCTACCAGGACAAGTTGGATAACACTGTTAACACA
>contig00182 length=109   numReads=4
TaGTcACCCTTGTCATTTATTTTTtCTACCGCTACATCgtAACcAATGACTGTTtGGATC
GCAACCaTTtCcAGCTGAAtGGtgTCGTcTTCGTcGACATTtAGaTCTT
>contig00183 length=157   numReads=7
AATTTCCcACTTTAAaTTATATGAAagTACAGAaCTTAGCCTTTATAAAaTCCGACAACA
GTCTATGACGAAGCTGGCATATATTATCAGAGGTTACCAGGATACCGTTAACCTAATGAa
GCTAACATGCTATCTATGCTACTACGTTtCTTTGtCC
>contig00184 length=117   numReads=4
GActGgAAgAaGgtGAaTTAAAAGGTGAAGAGCTTACTTTGGAAaCAACGCATATGGgCC
GAATGACATTTGGTAGtCCTCCAGCTGTTCTTAAgCTGAAAAGACGACTGAGATTgg
>contig00185 length=97   numReads=2
TGAATGGCCTCTACCCTTGTCTTCTGGGgTCAACTTGATCATGTCGTCAATGCGCAGGAT
AGTGATGGCTGCCTCCGTAGCAAATTTGAGGCTTTTG
>contig00186 length=217   numReads=11
ATAAAaCTTTaTtAAaTTTAAAGaGTGatAAAAAaaaCTTTAAaGAACAGCATTTGCTGT
TAGATTGCAATTtCCATCACAGTTGAACCTCTATGTGATTTGACTGGGAGCTTTtCAATT
TAAGACTCAATAGCAACTTACAGGTTTTGACCAATGGTCCAAATTAGGTATGAGGGCCCT
GCCAGCAATCAACGAGTCaTTGATGCAAGCATGCAgg
>contig00187 length=87   numReads=2
CGCTCTACTCTTCAGCATCGAGACCCAGACGACGATCGGTTATGGCTACAGAGTGATTCA
GCCTCACTGCAGCATCGGAATCTTCGT
>contig00188 length=156   numReads=7
aCAGACAAACATGCAGACATACAGACACGGGAaGAGAGAAAAaCAGTCAGACAGCATTGC
ATTCACTTGAAATGGACTGCCTTcATCATGTTTATTACATAGCTTTCTTAACATGATCAT
GTTCGATGCCATAATGGTGATAGCAACTTTGATacG
>contig00189 length=110   numReads=3
TGTTATATTATTTGTAAaTAGCCGAGTTCTGCCAGCTATAAATTTTGAaTATAAATGAAA
aTACAATACAATACAATCTAGCTACACCAGGCCTACATTTAAAAACCCaa
>contig00190 length=212   numReads=7
TTGCTGTTCTCGCTCAGATGGGTCCtACGCCGAACAAGGAATTCAATATTATTGCTCAAC
ATTTGAaGCTCGTAAAaTAtAAAGGTCAACAGGTGCGCATGCGTCACGTGATGGTGCGCG
ATCTGATACcggAAACGGAAGACTACATGACTTACGAGGGATCgCTGACCCAGCCCGGAT
GTCaCGAGACGGTCACGTGGTTGATCGTCAAC
>contig00191 length=136   numReads=5
cTtcTTCAGCCGTAAtGGCGTtCCAGGACCTTTtCAGCTACTAAAAAaTAaTTTAGTTAA
TCACCATTTTtAATGAAAaGTGTTTAAATtCATtCAATGTCTTTCCcTCAATTtCGGCAT
TATCGATATCAATATa
>contig00192 length=104   numReads=2
AGCAATGAGGATTGCGGAAACACGTTTtCtCTCCGATGGCCGCTACTCtATcAGgAGATC
TGTGCAATGCAaGGAACTTCGTTTTCGTTACACAATAACGTCCG
>contig00193 length=117   numReads=4
tttAGAAAGCTCTAGtcTTCCTTCTGAAaCCCAAGATGAAATCGAGATGGCACAGAAGAC
CCTGAaTTCCGATCTGGTtCACATAATAGAtGCCATGAAAATGGTCATACGCTACAg
>contig00194 length=254   numReads=15
CAAaTGCAAaGAGgAaCAGCCGTTCGTTAACAGATGACATCATCGCTGACTAATTATAGC
TACACGAAAACTATGTACAGTGCTTGGAATGTATGGAaGTATGCTCAGCGAATAGTTCAT
AGTtCAAAaTtACAtACAGAAcTTACACAGACATTTATATGTACACCTACATATGCAAaG
TACGTAAATTCTGTGATAATATTATATCTACGTACTGGACTATCTTTTATTAGCTTAGGT
CTATAATTACaaaa
>contig00195 length=126   numReads=4
cAGTTGAATTACAtAATGTGTGTGAaTATTTCTTAAAGGACATCTTGATGGGTGTATGGC
AGAGGTGGGGtCTTCTTCGtttgtacccttcagcaaGGACaGGTtAAAAATAaCTGCTAC
aCAAaC
>contig00196 length=108   numReads=3
TTtCAAtGGTTACACTGAAGATGAAAAGTAatCCAGCCAAGAAAGGCCCAaCATCAAaCT
AGTATTAAaCATTtGCCAaCATtAATGAGGCAAaGCATTAAATTATGT
>contig00197 length=110   numReads=4
AAaTATTATCAaTATGAaTTTTAATATTATTTGTCAaGTACAATAATAATAATATTTGTT
TTCACCTTGCATAGCTGTTGATTTCAATTTCATGTTTTTtCTAACTCTaa
>contig00198 length=86   numReads=4
taCaCaTTAGgcATTGTGTAGTGCAATGTACCAGCATCTTGAAACTCTCATAAAAGCTTT
GATGACATcAGAATGGTAATGATTTa
>contig00199 length=180   numReads=10
ATATTAAaTCCATCATagTGCTTAGCGAGATTCATAGAAATTTCGGATAGGCATGAAATG
ACCCGACTAGATTCTTTAGCTTTCTTTTGCGACgAAAAAACAATGCTTGTTtGATTCAGg
CAAAAaGCCATTAACGCATCTTACTTACTGCTGTATTTCTCTTaCAAattCcTTTGgtGc
>contig00200 length=92   numReads=2
TTCTGATTAATTTAAATCAATCATTTATATGTTGGAtACAtCATGTTtAaTATTCAGCAG
CACATCAAATTCTAAATGGTTATTCAGCACAT
>contig00201 length=93   numReads=3
CtGCTGTTCTGTTCAGCAGCTCAAGTTTTGTCTGCTTCAGCTGTTgAATTGATGAAAGcG
GGgATTCAAACGTATCTGACATAGAAACCGttt
>contig00202 length=108   numReads=4
ttATGTAATTTCTAATAGTATTtACAGTTTTTtGACTCTGTTTATGAaGATTTTATTATT
TCAAGAATTTATCCACATTATaGCCTAGCAATCCATCGACCTCACACa
>contig00203 length=184   numReads=13
TGGAGAGTGCCACAAAGGAGaTCAACCTTTGGTTCAaTGAGACGGAACTGGTGTCGTGGA
AGCCAGTGGAAGAAAGCTGGGTCTACGAGTAAAGAAGAAGCTTGGCTATCATCTCTCAGT
GCTATTATCACTGAACTTTAGGTTGTCTCAACAAGAGCTTGTGTATCATGCCAATCTTAG
AACT
>contig00204 length=244   numReads=7
aaGACAACTgAGGACGGAGGaTgAGGACcGGtCACTTCAgCTACGAaCATTAtCTCGCTG
ACTTGCATGAAGACgAAGGCATCAAGTGCTTGaTGGACTTCGAAGCAGAaTGGTcGAAAG
AGCGGAAaCAaaaTaCGAAAaCGgTTGCAGTCCTGAaTCTGTTGTTAGAcTCACTGCTGA
aGaGAATGaagTTCTtCtgaagctgcctcgcaaGAAaTATCTCTTGAaCTCGAAGGAAAT
GTCg
>contig00205 length=104   numReads=3
TCaCTCATtATTCTTTGAGTAACTGTAAttAtCGATTTAGATtATTGGTGTtCAAAaaCA
ATtGAaTGATTGAgTtATTGACTGAAaTAATTATGTCGCTATTg
>contig00206 length=90   numReads=4
cGTAGATCCAAGTCTTTCACTTGTATGCTGAGTGAATGTTATTGATTGTTGCGCGTTGAG
GGCATTCATTAAAGTCTGCAATGAAGTATT
>contig00207 length=203   numReads=8
cGTATCAGGGAACTTACGGCCGTCGTCCAGAAGAGGTTCAACTTCCCAGAAGGCACCGTT
GAATTGTATGCCGAGAAaGTTGCTACCCGAGGACTGTGTGCCATCGCACAGGCCGAGTCT
CTGAGATACAAGCTCATCGGAGGGCTTGCGGTCAGAAGGGCTTGCTATGGTGTCCTGCGA
TTCATAaTGgAGAGTGGGGCGAA
>contig00208 length=128   numReads=6
aTAAAATTGTGaCATAAGCCTCACAGGATAAAAaTGAGGAGCTTCTATTGCTACTTCTAT
CCTCGCAAAGCTAGAACAGCAGTAGGCCTAATAATTATGTCAaTTCGAAACATCACCTAG
CTCAATCt
>contig00209 length=98   numReads=4
tGACACTGtCCTGTCACTGAGTTAAaTGAaGCCtGCttccTGACTGCTGCCACAGCTGAA
ATTGTTTTCTCcTCcATCCCCcTCCTCTTCTTCCTCcT
>contig00210 length=123   numReads=5
aTGATCTCCAGTCGTGTGAAGCTTGCAGGCGAGTCCGTTCTTACACGAACAACCATTCTC
ATTAGCCATGAGCAAAGGGGTGTTCCTTTGCACACCGCAGTTCGACACAGACCAAATCGA
CCT
>contig00211 length=101   numReads=2
ttcGAATTTTgtaTTTTGAGCAGAATTTGGCtACAAGgAGTtGGTCCGaTAGTcTTgCAC
GAGCACACcatagctcatgactaacatttcccaagaggcta
>contig00212 length=103   numReads=5
GGGTTGATGCGTGATTTGTTTTAGCAAGCCTtAGAAACGACTAATGTTCCCAGCATCAGG
TCTCTTGGCACTATTCATCGTATAATGGCCTTCTACTGTTTGG
>contig00213 length=129   numReads=4
tttCAGAGGTCATGGTAGAAAAGCAGAATACACTTGAaGTATTTcTtCCTTGATAGAATC
GTATTTCctGCCGCGCATAACAaCTAATCTAcGACGGatatcGTGTATgTAAGTaTAGAT
TCATGCATg
>contig00214 length=110   numReads=2
CCCAAAAaTTACAAGTTGGAGCTTGTTCCCTTAATTTGtCATTTGTGATCAAATTCGTTA
CATCTTCTTGTGAGATGTCAAAGAGTTCAATTAAAGTTTCATTTGAATCG
>contig00215 length=139   numReads=7
taGaCACTGTTGTTGATATACACCTTCAAagAAATGCAGATACAAaGCATAACTTGTCTG
CAACCATTTTATTTACTTGTCAGAATGAAATGAGTTtAGATGATTAaTTAGAAaTtgTTT
ACGagTCCTaCTGTTtAGt
>contig00216 length=134   numReads=5
ttAGCGCACGATTCTTtCGTTTGCCTtCCCATGTTGTCTCCAATCGATGCAGTGAAaTCT
AGAAGACTAATACGAAGTCTTTGTCCAGCTGGTGCCTCTAAAaGCCATGgTTGAGATTCG
GTTCCACAaGTGAt
>contig00217 length=107   numReads=3
CATtGGtCACAttGttACtATTGGAGACtCTGTtAGTTAAGCCTTTAGTCAAATCTGTTC
AGCACTCATCCTCTGGTAAACTGTGTTCTAAAaCAAGTACCAGAggg
>contig00218 length=121   numReads=5
tGTACTCGGCTAGCAGAGcGACGGCTGTACGATCTAATCCGTCAGTCGAAATGGCGAGAG
CAACCCGACTGTACGAGCTTCTCATCATTCGAAAGATTACAGGATTCCTCGAATGACACT
g
>contig00219 length=88   numReads=3
tGTTtCAAGTATATGTGCCTGACTGTGAATATagTGAGCAGGCTCAGTCCCATcgTAATT
CCAATGATGCCGACAATCAACAGCAGTT
>contig00220 length=194   numReads=8
aTACGCTGTCAAGTCACATCAATAACGATAAAATCTACCAACTGTGATGTaCCTAGGCTT
AAAAAaGGAATGAACAGCATAGGccATAGGGCAAGTCCTACCAAACTCAATGCAATGTAA
ATGGTGAAAAAGTGGAATAGCAGTTAGAAGACAGGAATGACTAAATCAGCAGCCTAACTC
AATGACCTAATCAg
>contig00221 length=89   numReads=3
cATCAACACtGACCTTCATtGTCTCTACTTTGGGgATCCTGACGTTGGGCATTTCGATGG
TGCAGTTGATGACAAGGTTGATgcGATtg
>contig00222 length=104   numReads=5
CTGATTTTGgATtCCTGAGCAGATtGTTGGTCCttCTTtGTCATTGTGTTACGGCATAAC
TGGACcAGATTCTGACGTAGCCCTGGAAGCTACCAGCCAGCTGt
>contig00223 length=180   numReads=7
TTCATtaTTTtGCCGTGAAaTAAAAATCTGCAATTCTACtaCAGAAaTTGTTCTtCAGAT
TTAAAGCACAAGCCATGCATTATTGACAGCTTCATTGCATGTTAtGTTTtGTTAATTCTG
ATGCATGATATCTAGCAATTCTTCAACTCAGAAATAACCATTTtGTTaaaaaaaaaaaat
>contig00224 length=109   numReads=3
CTAAGGTTAGGTTGTCATCTGTTTGGTTATtATTTGAAATTTAGTGAataGCATGCACtA
GAAaGATATTAACAGATTtCGGGTGCACAaGtCACcTAATAAaCTTGTT
>contig00225 length=108   numReads=2
GGTAATCGTAAACTCTAGATTTCTAGAGCGCCCtACAAAAGCGAAGTCGCAGGAGCCAGC
TTATTCACAGGCGCTTAACCAAAGCAAAATCGATAGGCAGCGGTCAAG
>contig00226 length=153   numReads=7
ATGCCATGTAAaTTGATTcgATTTCAATTGACTAATTGCTAAATAACTGTGGTATACATC
TTTTTAATGGTTTGTATTtCATTCTGGCACTTTGAAGGGTTTAAGCAGATTTTTGTCAGC
ATGCTTGGATTTGTTTGTGCAGTTaTTTTTAaT
>contig00227 length=98   numReads=4
tCgtAACTTGCAGATGTCCAGCTCAACAGGTTGCCTGACGTCAATCAGGATATGAGGCTC
CTTATCCTTTACAACAGAaCTGtAGTCCcAAACAGATa
>contig00228 length=108   numReads=4
cTTtCtCAAGACGAGAAGTGTAttGAAGAGCGAATGGCcACACAGAGCGAGAGGTTCAAC
CCAACAAGCAAATACTAtGGCaTGGAtGACGACGACTTtGaGCAAGCt
>contig00229 length=106   numReads=3
AGACATAATATCCCAAAAaGAACACTCCTATTATCATTCTGTATGCTCTTGTAAACCTCC
TTGACCTTCTTATGATGGGAAtCTTTTtGAAGTAGCCTACATGAAA
>contig00230 length=97   numReads=3
CCTCAATGGATGACTTTAGATCGCTCACATCCTGGGTTGAGTTGACTCAACGGATGGCTC
GAATTCTGGGTTGAGTTGCCTCAAAGAGTGGCTCGAA
>contig00231 length=164   numReads=4
acttccacaaaatttataaatctcccctttatttcTGCAAAaTGTATAACTTCCCCCTCT
ATTTTCGTTCAATTtACGTTTTTTttGCTTAATGTATAGgCCctAcgTTTTttAGCTCCC
cAtATTTTtACCATGATGCATTTACGCATAATGCTTTACaTGTa
>contig00232 length=242   numReads=18
TTCAaTGTCACTTTGACTAATTCATTGTGCCTTCATCAAGAACAATAATATAGTCCCCAA
GTTGTTTACAACAAGATTTGGATTGTAATTATTGTCCTGTATTACTGAACAGCGGTATTT
GTCATGATCTGGCTAGAAAGGCATCTTTGCTTTAACTAGAGATTCCAGAAGAGCTTACAC
ATGAAaTTCCTAAAACAGAGCTAGAATGGGgTTAAACATtCGAGtGATAGCGGAATTATG
Cg
>contig00233 length=104   numReads=3
tAGGGtGTTGGTTGGaTAGCACTCTTGTACACaGAAAACCGCCtAATCTGACAAACTTCT
GTGGCGAAGTtCACAGTAATGCACAAAGTACAGAACGATAGCCA
>contig00234 length=106   numReads=3
AAaGGATTATGTGGCATCAATTGCTATACATGTATTTtcAAAAcTTGTGACATATTTACT
GAACaCCATTTCAAAGCTTCAGAATGCAAAAAGAAaCCTCGGaaaa
>contig00235 length=94   numReads=4
GGgCATGGTCAGCAGATCCCACGGATGGTCTATAACGAGATCGAGACTAAGACCTGGTCT
ACAATCTATCGCAAaTTGACTCAGCTGTATCCaa
>contig00236 length=121   numReads=6
ggAaGAGATcGGGgTAaCAGAGGTGGTGGCAGAGGGGCTACAGGTGGCCAAGGAAGCAGG
CGTTCAGATTACCGAGTTCTTGTATCAGGtccTCCCAAAGTCCGGAAGTTGGCAGGATTT
g
>contig00237 length=106   numReads=2
TGCTACACaGATTTCGATGAAACctGtataTtAGaCACcTCATAAAGGTtCTTTtCTCAC
AGAAaTGTGTtCTTTGAAaCACTTGTAAgCCTTGAAAaGCATTATt
>contig00238 length=89   numReads=4
CAATGATCACAGCCCACTGTGACCAACTATGTAGACAATTAGCTGCACTTGTGTTACACT
GACTGaCATCtAATACCATACCcAAAAag
>contig00239 length=287   numReads=17
cGATAACATATtCAAAACTGGAAAGATCTGGCTTGGAGTTCTTGATGAATGATTACAGTG
ACTTtCCAGCTGAAAAaGAAGGAACAAAAACCCTTAAAGAGGATTTtGAGGAAATAAAGg
AATTTGATGACGTAGAAGGCTGGGACATCCTCTTtAAGCAGTATtCACcAGATGGTTTGT
ATTTCCCTGAATCTGCACCTCCAGATCCAAGAGTTCCAAGAAGTCACTTTTGGTGGTTTA
CTGATCTTGATTAATTGGTTCTTTGAGCATAtACACATAGGgAACTg
>contig00240 length=314   numReads=17
TAATGACGGGTACAATCATCGTAGGGGTATCGGCAGATtCAGCAGAACACGAGAGCACAC
TCTTTCGGAATTCAGCCAACGTATTTTTCACCAGCTATTACATGAGTCTAAGTGGAGTGG
GCTATAGGGACAAATTTGCTTTCGTCAtGCAGAAaGGATATCCGCAGAAGACTATATACC
AGAGAAAACCTCGACACGGTGAAaGCCTTCAAATGACTGTTGCGCTTCGTGGTTCGTCCG
TATACGATGTGTCCTTCAATCGAGTGTAGCTCGTAAACAACTCTCAGCTTGGATGAGAGG
AATATCCAGCATtC
>contig00241 length=109   numReads=6
tAGaCATaGAAaTTATGAATCAAATCTTTGCTGAAaTGGTCTCACGAAAATAAATAGAAG
TCACTAATTAGATTACGATATAATTATTACATTCAATTTAAGACttaCC
>contig00242 length=159   numReads=6
cTgAGGTTtaCTACAGTaCATCtGTTTtgAGGGgCAAcTACAaTTCGAGATACTTCTATC
CCCACAgTGTAATGTTCACCATAGACAACACACATAAGCAAGCAagCACATACACCAGGA
TTTACTGAAAAGCACAACTGTtAACATtAGAGCCAAAGA
>contig00243 length=102   numReads=3
cGTTAATGTAATGTATCAGACCTTTATGTGGCGCCTGATGTTTTATGCAaCCATAATTGT
TGTaagATTGGCAAAGgCATAaGAGAAGgAGCCTCGTGTGGt
>contig00244 length=122   numReads=5
tACTACGACACTGTGTTGCGCGGCTGTCGCCAGTGTAGTCTaCGTaCTGTGaTCCttCCG
TATtCGTCATCGGgTAAAAaCGAAGAGTGCACTGCTAACTGTCCAAGTtACAcGAAGACA
Ga
>contig00245 length=102   numReads=2
CAaCCTTAATGACCTGATCAACTAGTACATGAGAGtAGCtAACGTTAACAAATGAAaCGG
TAACATCACAAAACGGAACGCACGCTTCTTACATGCAAATAT
>contig00246 length=109   numReads=6
TAAAGACCTTAagATAAGAAGGCAATCCAAATGGACAACGATCATGGACGCAGCCTCACA
GCATATCGATGTAACACTGGTGTTCATCCACAAAACaCAACAGCAAACa
>contig00247 length=92   numReads=5
cAAGGTCTCTTGACCAAAGAACAGTGACCTacATGGCTAGCATGGTGAGACACAAaTGAC
CAATTTCACAAATGTATATTGAGGTCTGATCt
>contig00248 length=182   numReads=6
cGCAAGgTGCCAAAGATTTTCCACGTCAACTGGTTCCGTGTGAATGAAAAGGGgCAGTAC
CTTTGGCCTGGATTtGGAGACAACATCCGCGTCGTCGATtGGATGTGCAAACGTCTTAAT
GACGAAGATGTAGCCGTGAAaTCGCCCATCGGATATCTGCCCAAGAAaGGgTCGATCGAT
Ct
>contig00249 length=293   numReads=29
cTGATACAAaCACCAAGTTCTGGAGTACCAAGGATCCAGGTCAGGATGTGTTTACTTtCA
AAGTTGGAaTTGGCCAAGTGATTAAAGGTTGGGATGAGGGCTGTCTAACTATGAAGAAAG
GTGAGACCTCGCTGCTGACATTAGCACCCCACAAAGGTTATGGGGCAAAGGGATTTCCAG
CATGGGGGATTAAACCAAATGCACCTCTCAAGTTTGAGATCGAGATCGTCAAGATCAACG
GACAATAGTCCGATCAAGCAAGACAACCAGCTGAAAAaTGATAATTGTTtCaa
>contig00250 length=123   numReads=2
CATAATATCCATGTCCACCACATTTTTTACAAGTCTCCACGTTCTCTCCTCCTTTCCCAT
TACACTTAGAACACACCTTCCCAACTTTCACGTTAAATTtAGACGTTTTTCCcACAAAaG
AaT
>contig00251 length=220   numReads=8
GTTTtCAACAGTTACAGTATTACAAAAGAAaGGTACAATTACAATGATACATAGGAAAAa
TACAGAGTTTGAAaGCCATGTTTACAATTTTGGCTGTATCATTtAAAACTCATAGATCAT
GTATAATAaTCTCTCTAAaTGTAAAGTAGAAAACCGTAaCAAATTTGCAaCTAAAAGTTt
GACATtCcTTGaagttctagcacaatttctgtccagtaat
>contig00252 length=106   numReads=3
TtATGTTCTCCTTCCTGTGTtGCAaCTCCTTTTTGACGAATGCCAGTAAAAACATGCTCA
TTGCAGATTTACTTGAAGCATACGGCAGAGAAAaCCTTGGCGTTAG
>contig00253 length=98   numReads=3
tGTGTCCTGCACCCTGGAAaGTtGGCCGAACTATATTGTGCCTGCTGCAGAATTGTTATT
tGCGGTGaGTGTGAAAaCGAGagTCaTATTtCACACaa
>contig00254 length=97   numReads=4
ccACACAATCAAaCAGCtCGATGtCAtttGtCTAGTGACAACAGTGACCACCACAGGCAT
AAAaTCCGTTGTGTCCTGCgACCTgTGGATTAACGaC
>contig00255 length=113   numReads=3
ggTTTTCCTGCAGAACGatCGTTTtGtCGATTtCCACAACCAGgCCGgATTCATGTATCG
aacgcgaattccaatgtatggacGCGATTTTGACTACTTACAGACAAAGGCCg
>contig00256 length=110   numReads=4
tCCATGTTGCAAGGAGCCATACAGCAGCCTTGAAGtCACCTTCAACGTCCaGCCAAGGAT
GTAGAAAaTACAaTGTAGCCTaCAGATAGGCCTAaTTGATGgTGgCAggg
>contig00257 length=137   numReads=8
aCAAACCAGGTCCCAGGCGTACTTGGTGTGAACATCGGTTTTAAGTAGCATTCATGTGTG
CCCTCAAGCAATATACGGTACCCTGCGGCTAACAGATTGTGCTTACATGCACATTGCAGG
TCTAGGCTTAGATCTAt
>contig00258 length=182   numReads=9
tGCCTACTTAGAATCTTTGTGACCTGCCCGACACAGACAGCTTGACTTTTAACGCGTTCT
ACATGCAAACGAAAACATAATATTTCTCCTTTATCCAAACTTGGTAATGGTATAAAGGTA
TCCTTATTGATCTTTGAAGTTATTtCATTTCCATAACCGCCGTTAACCTGTTGCAGAAaC
aT
>contig00259 length=125   numReads=5
cTTTGCTGgTCCGATtCCAAAaTATCCCTACcaCACAATCGACATGTGgATAAACTGGGA
AaTCGCACTCGAGAAAAAaTATTTAATGTTTCTGCTGTTAGTACCAAACTGTAGAATCCT
GCTTa
>contig00260 length=109   numReads=4
CTtCTCTTCTaTGCTGCACATTTGGAATGCGAAAGATTCCTTGTTtCATTtGGTTACGTT
AAGATGAgAATCGGTTTTTtaGTTTGACAGTTGACTGTTGTTTATtCGA
>contig00261 length=113   numReads=3
aTTCTGTGGTCAACACTGAAaGTCTTGAGTAATTTAATTGTAATTTATTTtAAGCCAATT
TATTTGTTATTCTAATATAATGATTAAaGTTtCTGTGTAAaaTTGGgCATTCg
>contig00262 length=108   numReads=2
aTAATGCATTCATTTtGGGGgTtAAaTtCATGAACCCTGTaTTTACACCCATGAATGTAT
TGATTtATTAAAAaTATGTCAAatATTTTTATATGCTTCGATGGTATT
>contig00263 length=113   numReads=5
ATAAGCATTTTTGATAATTGATAGCTATTGCATATGATGCAGATGAATATTTGGATATTG
CAATaGAAAACTTGGAGCACaCAAAAAAAAAAAAAAAAAaaaaaaaaaaaaag
>contig00264 length=194   numReads=10
tGTTtCACCATTTCTCAGTTACATCTTCAGCAGTTTAAGGCATTGCCTTTtGATACGGAA
aGGCAATGTCATAGACCGCCAAAGCTTATTGCAAAaaTTTTtCTCAGCATAGACAACAGC
TTAATAAACATCCCtGaTGgtCcGTGGGAAGAacTGTACTCTCGgCtCAACACAGAAGTG
TACCCTGCTGTaaa
>contig00265 length=105   numReads=5
ttGCTCGCGCTTGATCAGACTGCtGTTtAGACTTtGGCATCTTCTTTTTGAaTTCCGTGT
CCTGTAACTTCTCCTCAAACtcGAGCAGTTCTTCAATTGAAtCCA
>contig00266 length=112   numReads=4
cAACTaTAATGTTtCTAATAGAGTCCAAATAgAGGACTTGTAGCCGTTGTAGGCcTACTt
ACATCCTGACATAAAATTGTGGACGTAGTTCATTTCTTACGGCGATCACACC
>contig00267 length=93   numReads=2
ATGTAGGCCATTGTCCGGCCTTATCTGCAATTGATTGACACTATTGTCCGCTAGTCACTC
TATTCATAAAGCTCTCTATTATCCGCAAACTGT
>contig00268 length=103   numReads=4
aGACTCCATCCTTCAGTtCCCCcGGAtGCTGCCCGGTTTCAaGtACCATTTTCGCTGCtC
CCATGAGGgTTTGAGCTGCCAGTTtCAGAGCgaCATCACGCgg
>contig00269 length=111   numReads=2
TCaCCTCAAAaaTCAGTtGgTGTGgAaTCCTATTtGGcAAAtCCGGCcAtGgCCCccAtC
cAGTTtgCcTtCagACTtcGgCCCcctcGAAcgAAGAAtAAaCctGAGAta
>contig00270 length=127   numReads=2
AATAGGGTAGGGATGAGGACAACACAGGCATCAGAAGTTCATACATACTCATGTAAAAAa
CGTTTTGTACGTTtCTTTtATTTTTAaTAAAAaCGCGTTTTTGACGACTTCATTTTTtAA
CtaTTtA
>contig00271 length=148   numReads=4
tAAGGATTAAAGCCAAAAGAGAAGAGGAAaGACAAGtCAAAAaTTGAGCGCCGCAAGAAG
GAACGAGCTAAACTTCTCAATGAGAAGCGTAACCTCGtCAGGGATTGTGTCGGATGCTAC
AAAGCGTGCGGAAGATTTtGAaCGaCAG
>contig00272 length=215   numReads=7
CAAACCAGAACCCACGACACCCCcGTTTcAAaCCATATTGACGCCCCTGGTCTATGTCAG
GATTCTATaaTAGCGAGCACTCAATTGCAtGTGTAGTGttGCaCACAGTTTGGACAAAAa
TCAACTgTTGTTTAAGAATGGGTCGAATCGCTTCAACATCCAGTTGaCGGTTTTAATtGT
TTTTCATTTGTTGAGGCTTGCTTCAGAaGACTTgg
>contig00273 length=119   numReads=2
ACaGTTCATTTAAATTCATtCAtAAAaTCtCcGTCATTCCGGAGAAGTTCCTtGTATTTT
TtAATGTGCTCCAAGGACCGGTTATAACaCATTCGGGGGTCGGATCCAGCCGCTGGTTG
>contig00274 length=115   numReads=5
CCAGCCCTCTCCTTGCTGCCTAATCTTCGTAATTACAGTGCACAGTTGGTGTACTTGTTA
TAGTCGAACACATTGCGCAACCCGGAAAATAATTTCATCTGTCCTaacGATGCTa
>contig00275 length=104   numReads=2
ATGTACAGTGTACCTTGTTCTGGGGGACTGGTTGCTACCTACTCTGAGCCTTGCTTCTGC
CTATCTTCGCAAGCTCTGTTGGAAGACTGGTACCCTGTCCTTTG
>contig00276 length=91   numReads=3
CGAAAGTCGTCGTAAAaCACGCTATACTCCCAACACTtGCAACCATTCATGCACTGATCA
TCTGCTATCAGTCCATGCTGTTCGAaGTGGt
>contig00277 length=102   numReads=3
TCCCCTCCGAGGATGAAATGCTTTTCCAAATTtCGGCCcTATCCACACCCATGGTGAACT
ATTaTGAGTAGGCTATTATGAGTAGGCTGACTGTACGCTATG
>contig00278 length=102   numReads=3
ccTCGTCGATAGGTGGTGGTTCGTTCGGCGgCGATTGTTCTTGCATTAGTCCATGAGTGG
CGCTGACCACCTGAGTCGGCTCCTCTTTAATCTCTTCTTTAG
>contig00279 length=96   numReads=3
GGTAGAGTCTGTCTTGTTGTAACAGAGGTACAGCTTCTCTTGTGAACAATAGTCTGTGTT
CCTCTGACAGGGTTGCAGCATGTCTTGGATATGGTg
>contig00280 length=124   numReads=2
GGAAAaTtATTtCAAAaCTGAAGCTGCAaCGAAAaCTTtGttAAaTTTtATTTTtCGTTA
AACttGAAACTCGAACTGAATATAAaTCAACAGACCGAATCTGAATAAGAACTGACTCTG
GAAa
>contig00281 length=142   numReads=7
aGGCACCAACAACTATCGTCTGAGCGACCACAGCGATATAgCCATCAATATGAGCTCCCA
GATCTATTTTAACCATGTCTCCTTGTTTAATTGTGACTTCAGCTtCGCTCTTCAGAGGGa
GAaGTGACAGATACAGTTGTTg
>contig00282 length=326   numReads=16
TAaTACTAAaGAAGGtGACTaTAAaCGTGGGTAACAAACAGCCTAAATTTGATGAAACAA
CTCGTGTGACATGACTTATTCACGAGACTCACTATCCATTAGAGTGTAACAACCTACAAC
GTTTtCCAGAGATTAATTTCTAAATGCATTGGACAAGTAACTTCAAACTTTCTCGATTTA
CTCAGTCGATATTCCGTACCAAGAAGGCAACAATTTTaaCGTGCAAGCTCAGTGTGAACA
ATTTtATTCcTCGGTGCAGAGACGTCCAGTTtCTACGTAGGAaCGCCTTGTTAATACAAC
ACaGCATACGCAATCGTAAtCTTCCT
>contig00283 length=99   numReads=2
CaTCaGCTCAGCAACCACTACtCAGATTACAGTTAACAATTAGgTtCAGACCGTAATTAA
GCAATTGGTTCAGTGTGTTACAATGTAGACCATGTACTA
>contig00284 length=310   numReads=17
ATGGCCTCAACTCGGTTTTCAATGAATTTTCATAGTAATCGGACAAGCTAGTGTAGTCTG
AAaCCCTGTTACCAAAATGAGGCATACGGATAATTGCTTCAACGTATTGAACCACAGTTA
ATTCTCCATGCAGAGCcTTGTGTGAAAATGTTTGCTTGTCGGACTAACCTGTAATGGGTA
GTTTTGATGAACAGAATACATATGAAaCTACACGTATATCcTAGACATGTGTGACTGGAA
TTtGTGTTTTAaGTTGAAGTAaTTTttCATAACTAATGTGgAAgAGGTTCACTTTGgTCA
TGACaCATcg
>contig00285 length=105   numReads=3
TATTACACTTATGAATCTAATTCTTAATAATAATTGTTCTTCATGAAGACAGGCTAGAAC
TCGTCGTGAAGTTTACGTTTAGCATCAACcATCTTGCTGCCcAAG
>contig00286 length=136   numReads=4
ttCCACAATGGTTCATTTGGATTCTGATtATCCATtCTTTACATAAATAACTTagCTAAT
AATTATTATTTCTCCTACCTTATATTTTGTATTGTCTGTAGATGGCTCCAATGTTTTCAT
GTTGCGCTATGTGTaa
>contig00287 length=115   numReads=4
aaTTTGTcTTtGGTCAaTAGAAaTATCTTTAACATCCTATGTTTTGTCCTTCAAGAGCTG
TTAGTTTTTAATGAACGAAGTTAATCGTTTAACATATGAaTCTAATCAAAATACa
>contig00288 length=196   numReads=12
AcgTCAGATTCTCATCAAGGTTtGGAAaTTATGCAGACCACCATAACTGGATTCAGGAGC
ATCGCTACCACATGAGTACACCAAAATACTTTCTACCATCCAGTCGTTCATCACAAGGAC
CCACATAACCATGTGAACGTTCTGCCACAAGACAAGGAATTACACCAGGAATGGCATCTG
GCTACAGGAGtGACaa
>contig00289 length=103   numReads=2
TCTACTCTTATTTCACATCAATGCTAAaTATAACCATGTAAGTTCTCCATAGGGTTATTT
CTCATTCTCTGAAGTTAGAACTGCTACACGATTTCTTGAGAGG
>contig00290 length=106   numReads=4
TTTtCTTCACTTCCGcTTGTTGGAaTGACATCATATTATATAATAATGTTATAAATTGTC
GATGTTATTATTATTATTACACGCTTTTGTGCAAGATTGTTACGCg
>contig00291 length=91   numReads=5
tCGCGCAATACGAGACCCACAGACAACATAATGTAGACCTGCATCGAaGAATGTCACCTG
TGAACCACGGAaCTCACTGAaTAACTGCTat
>contig00292 length=107   numReads=2
GGTTTCCTTTATAGCAGGGTCATTTCGTTTCAAATAAAGATTGATATTGCAAGTATTCAG
CCTGATTATCTCAGATTTTTCTCAAAATTTCACAGTAATTGCATTAA
>contig00293 length=107   numReads=5
CAGAGAAAGTGGGgATTATTTTGCCGtGTGTGACTGCAGCTTTGATCATCTTTCTGGCCG
TTGTCTCGGTGTACATCTACATGTACAAGCGGAGgCAGaGAATaatt
>contig00294 length=125   numReads=4
AGTAGAGCAATAtGGCGgaTGTGTTtCGTCCGTTtGTTTACTGGGgTCAAAATAAGGAAT
GCtATTTTTTtGAAaGTTGACATTAGCGATATCGGATCGGGACCAGACGTTGATCTCACA
GAGGa
>contig00295 length=116   numReads=5
ttttACAGACTTAAATGTACAAAATAATACTTCACAACAAGAAAATGAACTTGGCAGCAA
TTTCTCTAACAAAAATCTGaCAACGAATGTAATCTGGACAAATTAAAACTCGCCAG
>contig00296 length=122   numReads=3
GGGAATTGACGAAGCATTTAAGAAAAaCTTCAAATTAGAAGAAACtAAATTCTAGACATT
TTCCTGTATAAAGcTGGGCGTTTGCATTCaTAAAaCGTACAATATACAAaCACACGCTAA
Cg
>contig00297 length=101   numReads=4
TtGTAGAAGGcgcAAGACAACGAgaCATCTATCTACCAGAAGGAATTTGGGAAGACAGAT
TGAATGATAGGCCTAATGCTGTCCACATTGGTCCcAAATGg
>contig00298 length=105   numReads=5
aTCGAAATCTTTGTCATTCACATTCAGCAtttAGttGtttCCAGTGTGGACATATACGCG
GTTCTTGGATGTGGCAATCGTTCTtGCAaTGTTCTGTGCTGCCcg
>contig00299 length=124   numReads=2
ATACCGGACTGTTGAGGACATTTTCGGTCCACATaCAGACAGTATACACATAaTACGGAC
CAAATCGAaGAAACAACTTCTGCTCCAGTGTTTTTtGCGTTAAAAAGGAaTAGTTTTtAA
CCGG
>contig00300 length=424   numReads=56
AGCTGCAATGTCTGCATTGCTATTGGTTGTTGGCCGTTAAGTTTCTGTTCACTTGTTAAA
GTGACTTTATTTTCCTAGTACATGGTGTACGGTTTAAGGTGATTTTATTGTCTTGGAACA
TGGAGCTTAGAAACAGAACTGATATAGGTTATGGTGATTTTATGTTCTCTAATAATCATT
GCTGATGACTTACAGATCTTTTAATGAAGTAAACTTGTTAGTGAGATAAAAGAATTAATT
TTtGCATATTtCCTCTTTTTtAATCAGCATTTGTAAACATTCCTGTGCTGAGAAGATCTT
GCATCTTGAAAATTGATTTTACCAGGTGCTGTTGAGTGTTGTTTGTGATCAAGTTGTGCT
AATGCAAATGAAGATGTTTCATGTAGCGGCTATTTGgCACGGCCTTGTTAATTTGTGAAT
aGGa
>contig00301 length=141   numReads=2
TGAATGAACTTTTTtGGTAAATGGGTTTTCTTTTAGTGAATGGGTTTTCTTTTGATAAaT
GGGTTATGAATGAAaTTTATTTTGGTACATGGGTTTTCTTTTGGTGAATGGGTTTTTCTT
TtGGGgTTTtCTTTtGATGAA
>contig00302 length=93   numReads=2
TGCATTCTTGTGAATTTAGATACATACAGACAAAAaTGTTGCAATTATATTACATGGCTT
ATACTCACAATATGCTGTaCAAATATACGGATA
>contig00303 length=133   numReads=6
aTGTTtCCATTCTTGATCTGATGGTAAATAAGCTTAAAAGTGTGATTACTTTCGTTACAT
TACATGGTCTCAaTGTTGCAATGTAACAATAAATGTTAGAACAAttaCAAAAAAaaaAAA
AAAAAaaaaaaaa
>contig00304 length=125   numReads=5
aCACTTCATCAGCCACTGATAGTtCTTCGCATCCCAGTATTCGCTGAAGGTCCTTCCCAT
CTCAGTATCCGCTGATAGTTCTTCACATCCCAGTATCAGCTGATTGTTCTTCACGTCCCA
TGTAt
>contig00305 length=100   numReads=3
AATGAAAGCTAGGACATCATAAGTGATGTCTTTCGGgTTAACTCAGAATAAACTAGTAGA
CTGCATCAAGGAAACACTCTGACAGTAAAGATGAATATTA
>contig00306 length=368   numReads=20
ttAaGTGCgAGACAAaTCTGGGTaGgCAATtCAGaCGGTCGTTATATGGAgTCCCCCATT
AAGAGGGCGTGAATGTTGATCTAGCGCATAATAATTGGATACTAGCTCAACAACCCAACC
ACATGTCGGCTACTATCCTCATAGAAAaTTCAACTCAAACATGAAGTGGGTCCTTCTCTG
AGATTTGGCAACTGTCGctggacAAACTGCGGCGAAATGTCAATAAATTCGGATGCACCA
CATCCCTGGAGAACTTCAACTCACAGATCAACCCATCGTTTtAGTCTATGTTGgTATTTT
TAGTTCATGCACACTGACCTTtCGGTCtCCACCGAGCTACGGCGCTATACAAATTTtCAT
GATtATTt
>contig00307 length=102   numReads=3
cGATCGTGAAaTtCcTTGTCTAGTATATAGCTGGACAAACAGTAGACATCGTCATTCCAT
TGGTCGGACTTTTCATACAAGGCCAAATGATGGaTCTCTaaa
>contig00308 length=122   numReads=4
ccGAAAAGCAATTAAAaTTtCATTATCTTtCACTACAAGTGGCCAACCTGTTCAAAGCTT
TtGATGTGTTTtGATtCAATTAGTAAAGAAAaTCTCCAAGGgAtGgTAAGTtGTGAATTa
aa
>contig00309 length=175   numReads=6
TTCATGATTtCAATGgTATGTGATCATGTATGGTATAATTATATAAGTGtCCTACATATA
CAGCTtGTTAATTATTTAGACTAGTTGGAtCATCTGATATTCAGTAGTGGCACAACAgta
aaagTAGTTAGTTCgaTtACTGCCACAGTTAAGAGTGTTTATTAAATtCCTGCAg
>contig00310 length=114   numReads=2
TTCtGtCCTTTtGTTGTTACAATTTTCTTATTtGCATTtGTTGGTTTTTCGTATATCcTT
GGATTCTATTTGTGTGTTCGAATAAATTGTTGTTGCACATGATCCTAATTGAaG
>contig00311 length=104   numReads=5
AGATCTGGTCTAAGCTCCGGAGGgAGACTAGTTCTGGTCGAAGCTgaCGAAGAGATGGAA
GGAaCccTGCCTTGGAGTGAccttCCAATCAAGAAaTAGTGCTA
>contig00312 length=84   numReads=2
GGACTGATCCACACAGCAATGAGAACACTCTTCTGAAAGATGCTTtGCGAGCGATGGAGT
CGGTGGCTGAGCACATCAACGAGA
>contig00313 length=120   numReads=6
tAAAaaGAATCTGATgTTGAGTCTTGTAGTACAGTTTGAGTAAACTAGTTGATAGGAATG
TCCCAAAAGGCGGCAAATTCGGAGTAGTTGAGTCGATTGTCCTGATCTTTGTCCGCCTGA
>contig00314 length=160   numReads=5
aGATAATAAAATGtGAAAATtACTCATtAttCAGtCAATCAGATATATAAAAGTTCTGTa
TAAAagTGAATCTTTAAAATGCATaGAAAATAGTGACAATACTGTGGTTGAATGCAAGTA
ACTGTGactaaCATCATTAGAaTAAAGAAcTtCAatGGaa
>contig00315 length=104   numReads=3
cTGTTAACTGTACGGCtaGCCAAaCTGTTTTGtCtGCTTTTGCAAAATGTGCTTATTATT
TTtATtATtAAaTGTATGTTGTATGATTGTATCAGTaTGTTGTa
>contig00316 length=115   numReads=2
TCTaCATTAAAAAaTtaGgTcGACAAGATCcAaCtAGAtCtGTCTGTGGCTTTTTCCAAA
aTTTGCTTCCATATTcAACTATAATAGgcGTCCTTATAaTAGTTTTAATGTCGTA
>contig00317 length=96   numReads=4
AGGAATGATGCCCTTGCTGGCTTTCACCTACAGACGAATAGATTCATtccTAGATCCCTC
TACTTAGACGATATGCAACAGTGGAACGTGGTTCAg
>contig00318 length=112   numReads=2
CAAAACGCATGTTTTGTTCCACTGGAAGATTATTTACCTACCTTTGAACTGCGAAAATGA
GAACTGTTTGTACACAAGTCTGTTATGGCGTGTTTAATATACAACAACTACA
>contig00319 length=95   numReads=2
ggCTGTGCTGGAGCAACTGTCCaTCTGTCGATGGAAGACTCgCTGAAaGTAGAGGCTGCT
CTCAAGGAAGCTGGGTCTTACACTGTTAAGGTTgg
>contig00320 length=100   numReads=3
ggACAAAACCAGGTGTCACTTGAATTGCTTGCtACAGCTCAttAACAGCAGAACATCACA
ACCAAAAACCCCAGCATTACGGAGACAGCCCTGATGGCAg
>contig00321 length=107   numReads=2
GGcGGtGCTATGTCGAATGAAGAAGTCCTTGGTAGAGACCAaTGTTTGATATGTAGTCGT
AATTGTTAAACTCAATTGTTTCTAAGGTCGCCTGCAAGAGTTCAGGT
>contig00322 length=127   numReads=6
GGAAGTTGGAATtGATGAAagTAGTGCATTGCTTAAATAGAaTTGGATTCATGACAGTTA
tCGCAGCCTAcATACATAATTAaCGTCTGGGGgaGaTGTCCGGATACCGTGACTGTTGGG
TGTAAtt
>contig00323 length=100   numReads=3
TCTGTCCTACTGACATAGATGCACCATACATTTtGCTtCTtCCTGTAGGCCTTTGGGGCT
TTAAGCTGTAGGGTTATTATGCAGAAtATGTTAATCTTCC
>contig00324 length=202   numReads=12
ACACTTTtGGAaCGATTaGTGCGAACTTGCtATCGTCTGCCGATCAACATATCATCTACA
CAACTTACCCATCACAGATCACTCATCAACAGTCGTTGAATTTTGGCTGAAGccGCGGTA
TCTTGCAGAAAACATGCTAACAAGGACTGTACAGTTTAAAAGCAGCTGTGTTTTtCACAG
CAGTATTATTTTGTGCTGATCa
>contig00325 length=101   numReads=3
aTCTGTTGCTTTATTTCGTCAAaCTTTCCTTCtAACTTCTTTCATCACCTGCTGTCGTTC
TTCGAAGCGCTGCTTCTCGATTTCAGATTGGGCATTCATTT
>contig00326 length=246   numReads=12
cTAAaCcTACCaTTCGGTCAGGTGCCGATTCtCGAGTTtgACGGgCAGACCTTCAGCCAA
AGTCTAGCAATCGGTAGATATCTGGCAAGGAAGTTTAATCTCGCTGGAAAGACGGAATTG
GAAGAGCTCcaGGTGGACATGATCATAGACTGCATAGAAGATGGACTCAAACCGTTTCTC
ACCGCCATACATGAAGAAGACAAAGCGTTAAAAGCGGCCATTGAAAAGAAAAACTCGGAG
GAACAA
>contig00327 length=114   numReads=9
AtGgTAGTGTtGCTAtCAAGCACTGGCTTCACAGCAACTGACTACAAGCAGTTAGCTTAC
ATTTCTCTTCTCCATTCATTTGGAGCTAGTAAATGTAATGTAGCGTAAAACATG
>contig00328 length=255   numReads=7
CTATCACAAAGGACACGAAaGATAATGCAGCTACATAAaCACATTAAGTTACCACAGCAA
AAGCAATTTTTTttAAAGCTCCTGCTGTTGTAAAATGATGTAGTGTAAACTCCGTCAAaG
GAAGAGAGTTACTTGCGCTTTGTGTCAATTCAAaCCATCCAAATTGCATAGAATCTATTT
ATTGAATTTAAAaGCTTtGTTTtGCACTtCCAAGAAGATTACTtAGATTGTCAAGCTGCA
AaGCAAGATCtACTT
>contig00329 length=111   numReads=3
cTTTTTCCGTTCTtCCATACGCCGACAAACTTGGATCCAGATTCAGCAAAGATGTAGGTT
CCAAAGCCGTGTTTTGTATTATCACGCCATTCCCCCTCATAGgTGTCACCA
>contig00330 length=108   numReads=2
CTCTCGCTTTCGTCATCGTCGTCATCGTCGTCCTTCTTGGGTGGGATGTAGCGGAAGTGG
TAGAGGACGACGGCGACGGCTGCCAGGAACAGGAACCCGAAGAAGCAG
>contig00331 length=94   numReads=4
GGAGAGCGGGACCTTCGACTTCGAGATGCATAACAATTTCTGGACAGATGACCTCTGTCA
CCACATTGGTAGCACCTCGCATCACCATTGTAGG
>contig00332 length=139   numReads=4
TCTACCATGGCAGAATAAACTACGACCCAACTACTTCTTATGCCAAAGAATTACATCTCC
AGAAATTGTGGAAAATGTGAAAACAATGCAGAATCAGaTCCTAGACTTAGACTCTCGTTA
TCTTAATGGTtGCaTAAAt
>contig00333 length=128   numReads=4
CTTTAAaTCAAAaTTTCCTAAACCTCTTCAGTGGAAAaGCATTGCTGGTTGCCACTGTCA
ACAGAAATACACATCAAGCACACTATATGCAACACAACGGCTCTGTACAGCTTTAACTTC
AAAAGAGt
>contig00334 length=444   numReads=24
ACGtATGAttGaTTTAATATCTATCTTGTGGAGCACGCACATCATCAATCTTGAGGATCA
TTCTAACCACCTGTGTTGCCAACATGATCTGTTGCTTTTTGGAAaGCAGAGTCTCAACCA
CATGCtGATCCTTCATATCATtGGTTCCCTTGGAAAGGCAGTCAATTCCAAGACGTGGAT
TCTTCTCAAGGACCTGTCGGGACTTGACATCAGCCACAGTCTTAATGGGATGATGGCCGC
TGTTCTCAGCCAGTGCCATTGGAATGTTCTCCAGGGCATCACTAAAAGCTCtCATGGCAT
ACTGTTCCAAAGTCGAGATCTGGTCGGCACGGTGTCTAACAGCTATGGCGCAAGCAATCT
CCGAaGCTCCGCCACCATAAACAATGCGGTTGTCTTtGATGAGATTTCGAacaacgcaaa
tggcatcatgtatgcttcgcttag
>contig00335 length=89   numReads=3
cATCcGCATTCGCGCAACAGACATTAGCGAGACTGCATTCCTGCGCGAGAcACTGACACA
TAAAGACAGCATAGTTtAGCAATAAACCg
>contig00336 length=108   numReads=2
CTGAGTGGACGAATCGTAATAGAGTCCtAGTtGAAGGgTCGTAGTAATAACCGGATGTCT
CTTCATACTGATACGTCGAAACATCAGGAACGGGATACTTAGGATAGT
>contig00337 length=110   numReads=6
tGTCACCTCTGTACACATCTTTATCCGGAAGTCTGTCTGACTGAAGAACTCCTCAGCGGA
AGCATGGCATTCTAGTTGTCTGTTGTCTGGCGGGCgAaCcaTAACaGAAT
>contig00338 length=111   numReads=2
CTtATTCAGTCAGATAAAGGCGCATTTTtGAGAaCCAGAATTAACtATTCTATTttCAAC
AATTCTAGGCGTAaGGGCCTATTtAATCGCTCACTCACCAaCTAGGCCTAA
>contig00339 length=161   numReads=12
aGCGACTTCGGCGATGGCTCTTGTGACTACGGTGCCGACTGGTGCTTCTCCGTCTCTCTC
GGGAACTTTTCTCACGACTCTGATGTCTTTCTCTGCTGCGACTTCTCTGTCGCGACAGTT
CTCGACTgTTGCTAGGgCGTTTATCGCGGCTtCGaCTTCtt
>contig00340 length=87   numReads=3
CCTAAAGCAAACAGCATTGATCTGGTTCCATTTGATGACCCATTCCAGCCAAAGTTCTCA
TCTGTACAATGTATGCATATGCATGGG
>contig00341 length=108   numReads=2
AGGAACAAATGCGGAGGTTATGCCTGCACAGTGGGAGTTCCAGGTGGGTCCACGCGAAGG
AATTAATATGGGAGACCACTTGTGGATGGCCCGGTTCTTGCTTCATCG
>contig00342 length=113   numReads=3
tATCACACAGCAGGTGAGAGAATCGGATATAACTCCCCACGGAGACTGACCATGAACTGA
TGAaGAaCCGaCCAAAAaCCGACCAAaTAATGACCACGAACCGACAAAAAaCC
>contig00343 length=120   numReads=6
ATGGTGACCGAGAGGATCTAGATCGCGAGGATGTTCGTGTGCGAACTTTTCTTTTCTGGC
CGAAATGGACCCCCcAGTCTTTGTCCAGGGAGTCCcTTGCTAAGGCTGGTCTCTACTTta
>contig00344 length=108   numReads=3
TATATGTAaTTGTGGTATGAaTTGTACAAATTGAAAAaTAACAAaTTATTTATTCTTAGG
CATCACCATAAAGGACGTCTGCAAAACATACTGGAATAaTGAAACTaa
>contig00345 length=380   numReads=32
CctACGCTTTACAaGTCGAGAGCTCTAGTCAATTGGCCGCTCTATGAGCTTACAAGTTAC
AAaCTACCGTACTACTACTACTGTTTACTTTTAACGGCAGTTCATGCAGAGCGGTAATAT
ACAATAGACTTAAAGAAGCTTTAGAAAaTCCTAACTAACGCTGTATGGAAGCCATAGGAG
CGAAGACAAAGTCACTCGGATATTAATCCAGTGCTTTATACGGTGTTCGGATCGTCTAGA
AGAAACGAACGATCAAGGCGCCAATCATCAGTGACGTCATAAGTGTTGCTATGGCAATGC
GGCTTCCATCACGATTGGCTTCGTTGCAATAGTCGCTTTGGCAGACATGGTTGCCACTGG
ATGGATTGGCGCAGTTGATA
>contig00346 length=104   numReads=2
GGTTCTTAATAATACTCAACATTCTCTCGACATGTTGAGTCATTCTAATGTTATTGTATT
GTTACTATGACTATTGGCAGTTTAATTTAGAACATGAAGAAGAA
>contig00347 length=121   numReads=7
aaCAAACGCCGACGCTTtCTTTtCCAGTTCTCCTGTTtCATCTGGACCAGCTAGACCTTC
ATCGGAGATGCGTCTGTTTTCCTTCTGATGCGCGTGACCATGTTGtGGCGCTACATTATT
g
>contig00348 length=116   numReads=4
tAGGAAaCGCTTACTtCAAGAAGGAaGACTAtAACAACgttttcacgttcaatacacaat
ataaacaatgcattctcccagaaattCCTtCAGCAACTTAAAACAACATTATTCGG
>contig00349 length=106   numReads=3
AGGCAGAGCAGCAGCCAGACtAGTGTGCTATAATGGGGTATTTTAATCCTTTGAATAGGG
CATTTTGACTCCTTTGAATGGGGCATTTTGACtCTTTTGAATGGGG
>contig00350 length=128   numReads=6
TCCaaCACAATAATTTTTtAaCAGAAaTTTGGGCCTTTTtGGCTTATCAGTTGAaCTACA
TCTAAGATCCATGTtCACCAGGAAACCGTGTGAaTCAaTtCATTTAAgTAAaCctATTTt
gCTTACcg
>contig00351 length=111   numReads=3
AAaCTCtCGaGgacTTCcTGaaGCTCtCGCccGaggaGATCCTCAtCCGGtGGGTCAACT
ACCACCTACGACGCTCCGGaTGTGGTCGcGTCAtCcACAACTTtACcGCCg
>contig00352 length=155   numReads=4
tAATGTACAAATGTTtCTACAACGTGTTtGCTCTCCACGTCTAAAGTCAAAATTCGAaTT
TTTttAATTTACATTTAATCATACGAAAaGTTAAGATAATTACATGGCCGGATTGGCTAG
GGCTAAAGGACTAAaTAAaCCTGTtGGCCAATAgg
>contig00353 length=89   numReads=3
CTGCTTTtCACTTTGCtGTGTtCTGAAAACtGtCtGAGCACTGTGCAAGTGTGCATCTtG
TATTTCATGTCATGTTCAAGTCTTTtGAG
>contig00354 length=151   numReads=8
cACAATGAaCcttGTTAAtttATtttCAGCCtGCTCTTCAATTAGATTGCCTTCGCCAAT
GATGATAGGACCAGCATCGGCGATTATGCGTGCCTTTGGATGTATTACTGTTCGACTTCC
GATACTTATATCACCCTTCAGTTCACATTCt
>contig00355 length=96   numReads=3
tttCTtCAGTGCACaCTTtttATCCAGCGAATACAATGACCCCATCTGCGGCTCAGGCTT
TGCAGGCTCCGTCTCGAGTCCCATAGTTCCAGCCCa
>contig00356 length=142   numReads=7
cTGgAGCAGTTCTGTCTAGAGCTCTGTGAACTTCAATTAGAAAGAAGTTGGTAGTAAGGA
TGCTGCTCCACTGCAAACaGACAGTTCCAAGTCTGCTTAtCACAAGATCAGCcTTTttCT
TtCCACACGTTTTtGgCAGCtt
>contig00357 length=112   numReads=2
CTGTTTAATAGTGACTTTGTTAATTAATTAATCGTTATGCTTATTtAATTACAGTTCGTA
GCAGAAaTCTTATCTATtATATTTGTTCGCGATATtAATCcATTCAAAAATA
>contig00358 length=145   numReads=10
CGGgATGACCTTAACCCTTTATATGCTAATAATAATTACCACTACATTTACTCTATACTT
AGCATCTACCCCcATTATTTtGGGGgCcAaTATCTTAaTAATATCCcTTCTTTtATCGGC
CGTATTtGCCTCATTTATAAGATcc
>contig00359 length=98   numReads=2
TGGCGGCGTCGAATGCTTTGTATCCAGTtATCTTGCCAGAGTTGGTCCAGATTACGACCG
CGAACAACTTATTTACACCGTCAGAGATCTGGTAGCTG
>contig00360 length=110   numReads=2
CTtAAAAAGATTtAATATATTtGTTTACTGGCGACATTAGCTTTGTATCAGATAAGTATT
GCGTGCCGAGAACAATCGTAATTGTTTTCGTAATCGTAATCGTAATCTCA
>contig00361 length=200   numReads=7
cGAGATCGTAGGCCTACTGATTCTGAAGCAAACGTTTAGGACGATTGGAATGAACTCTGC
AGAAGCTAGGCAGACAAaTTAATtGTCAGAATAGGCctAACGCTTGTAGGGTCTTTTCTC
TCGGAAGCCTAGAACAAAAATAGTTTCCGAaTGGAACAAGCCTcTGACTTGATTGAATTc
gCGACAATGTAGGCCTACCa
>contig00362 length=97   numReads=4
aCCAGACACCCAAAACAGCTCCTAGCATAACTTtCTCTATCcTATCcGgCTATGCATGAT
AAACTCCTGCTTAGCTTGTCGTATAAACACGAGAACg
>contig00363 length=100   numReads=3
tAGCAGGGATTACGTCCTTCTGCACGATAaTGCAGATAGTGCGGAGACTGACGAGGCGTA
AAGACCGATCAGTTGTCAATTAACTGTTCTTtCTTGTGTa
>contig00364 length=430   numReads=30
tttGGCCATCTGTTTAGTCTTGCTGCCTGGCATTTGGTTTGTGACTCAGGACTAAACCCT
GCTCCAAGCGCTCATCTGTTTTGTTTTATAATTATTATTCTACTAAGTGCCGGTGCGTTA
GTTACCATGGCTGAGAATTCTGGGTGCTGAAGAAGTTTAGAGTTGATAACtGTGATTGTG
ATTGGACTTCAGTGATTTGTGTTGTGTCTATTGAAGTTGATGTACATAGGTTTGCAATTA
CAAATAAAATGTCGATGAGTGACCAACCTCAAGGCCTGAAAGAGTGAGTGACTGTGAAGA
TACTGATGTCAGCTTTAATTTAAAAGTGTCTagCTAGCCTGACACAGTTCTCTACAGCAT
TCAAGAAaCACAATATTtACAATGTAATTTACGACTGGAAAaCaGCCGTTtCCTTtGCAT
AATAAGCTAA
>contig00365 length=134   numReads=4
CGTTTAaGTCTGGTGTtGTtGgCTTTAAaTGGGCTTCGCTGACTGCATAATTtCATGATT
GCCATGTCAAATGTTCGTTAATTGGCTAGGATCAATTAGTGaTATTATTTCGTCTTTGCT
GTTTTACGTCTAGG
>contig00366 length=166   numReads=8
tGCCAAAGGACAGTTCAGCATCAAGAATCCCAAGTAAATGACCTTGAAATCACCCCTGAT
CGCAAAATGATAGCTGCTGCAGGCTTCCAACGTGTTCGAATGTATGACCTGGCAaGTACA
AaTCCAAATCCAATTCTCAACTACGATGGCATCCAGAAGAaTgTTA
>contig00367 length=162   numReads=9
TCTTCTCtACGTCATtGTCTGCTGAATACCTGCATGCAGCcaCAGCGTTTGACCTGACGA
AAGAGCAGCTATTCAAACTGTCATACGACAGCATCGACTACATTTTCTCTGAcACTATTT
GCAAAaCTTCTCTTAGAGAAAAATGgAAAaaCTTtATGATGg
>contig00368 length=446   numReads=41
TGGACCCTGGCCGAGACAGCCTCATCTACCGAATGACGAGCCAGAGGAAGAAGAACGACT
AAGGATGGTCCTCCGTTAGATGTTGTTTGATCTGCTAGAAaGTCTTTACTGTACATAATT
CGCAATTTtCAAAGTTGAACAAAGTTATGCCAATTGTGTATTCGAAATAATAAACGCATC
CTgTGTATGTGCAAGAAATTtCCCATATATGGCATGGTGTGTATACGTATGGTCTACATT
ATACGCATGCATACATAAATACATTCGTGTACGCCGTGTATACATGCAAGTTATTTGAAT
ACATAGATATTATAGACTGGCCACATAATTTAATCAATCAGATTGTAAAAGTGAATTATT
TCTTGTGCTAGTTGGACACTCGTAACATTCCAGACCTTGTTCTGTGCTTTAAGTTCCTTC
AAAGATGTTCCATGGATCGAATATAT
>contig00369 length=104   numReads=3
AAGAGGACCTTCTAACGGCCGCTCTCGACAACAtCCGACTGGATAaTGAGGATGTGATGG
ATTGTGTTACTCTTCTCGGAGAATCGGTCTCAAaGTTATTTtCt
>contig00370 length=112   numReads=3
cccTTTGGTCATCGGACAATTTTTGGAaGCTGTCGACCAAAACAATGGAATTGTTGGCTC
CACTACAGGTTCTAACTATTATGTGCGTATCTTATCGACAATTGACCGGGAG
>contig00371 length=95   numReads=3
AGTCAACAATATTAGCATCGACAtCTATGAAGGCAATATAACAGCTCTACTGGGCCATAA
CGGAGCAGGAAAAaCAACGATCATGCTCGTGTTAG
>contig00372 length=170   numReads=5
cACGATTtGATAGTCTTAGCATGTAAGTTGTACCGTACTGTACCTGACACACACATGCtA
TtCATTAATTACAATGTCTTTGCTGAATAAGAAGAGCTAATTATGCTCTTGAAaCTACTC
TCTACCAACAGCAGACATTACCATGGCTACAGaCTGACCACAAGTCTCaa
>contig00373 length=94   numReads=2
TGTGTtAAATACACCACaTCAGTGATTTTTGCACAATTAACCTGCCAGACATTTAATGTA
TGCTGTAATATTCTGTGTGGTGAGTTATGTGcTA
>contig00374 length=95   numReads=2
GGAGGCACCTGCATTAATTCAGCTAACGGTGGATTTtGCTTCTGTGCGCCTGGCTACGTC
GGAGTGACCTGTGCAGTTGCAATTGGTGGCAACAG
>contig00375 length=107   numReads=5
cAACTCTTTAGAGTAGCCTAATTGATTaGgCCCCTACTGAACGAGCCAACAAGGCCTATA
ATAGCGCTTAAACTAAGAAGAATCGAGTTATTAAGAGCTATTCTTCT
>contig00376 length=254   numReads=15
TTGTCTTAGCTCTCTACGCAAAAATGTATTACAAGACTTGTCGATCGGTAACGCTTGTAA
GCATACTTCTCAGCCcAACATAAaCAATAGAAaTTATAGGTaTTCATTATAAAACGtcAT
CTTACTGTACTTCAGAACACTTAATAGAGAGGCCATTTAAATAGCAGAAaTATCATTTAG
AAATGACGAATCAAGATTAGAATtGTAACAGGCATTAGCCTACGCTATAGCCACACACAG
TACATCTAGCaaaa
>contig00377 length=160   numReads=7
GCAGaCATGaCATCGCAAAGGtACGCTTAAGAATTTCTtCATATTTGGCTGgATGAAaTT
GAACAGATCCTTTCTCTTCCATCATTGTGATGAGATCTGATGAGTTAATGAAGTATTCAG
TTGTAAAtGAATtCCAGTGTTTCTTTGttCAAaCATaTCG
>contig00378 length=97   numReads=2
AGTTGCTCTGTAATGCAGTAATCAGACGTTGTGTACCTCTCGTCTATTCACTAGCCACTA
ATCGACTTGTACGGAGGATATGTAATCACATGTTAAA
>contig00379 length=147   numReads=4
CTTtAAATCAGCATGTCTACGTTTTTACTGAAGATACCTTAATAATTGTTAGAAACGTGA
TAAACATGGTTAAAGAATCTTATTTTCGGTAAAATGCGACATGTGCCTGATTTTGAAGGA
GCTCCTCACATATTTTAATTAGCTTgg
>contig00380 length=132   numReads=7
acTCCACTAaCTTGTGCGTGTACACTGTACAGTGACCTATTTTACTTCACTAAGTCTGAA
GAATTTCAGAGATATGTTGATTTTATTTTCTTTGTGAAGTTtCCCTCAGCGGCTGATGCT
GCGTGGACtACa
>contig00381 length=100   numReads=2
CATAATAATGATTACAACAGACTACGATAGTGATTTCTTTGACTGTTCAAAAACTAGCCA
CTAGTCATGCCTGTGTTCGTCTTCGTATTGCGGCTGGGTG
>contig00382 length=192   numReads=15
GAGTGtAGACTGAAGGATCATAACCTGCTTTATCTCAGGCACACTGATCGAGATGGAAAG
TTTCCAGTTCTGGCTCGGCAGAAAACTCCTGGTGAAACGTGCGAGTTCAAACTCTTCAAC
AAGAATGAAAAGGTCCTCTTCCAAGCgCCGACACTGATCTGTGgCTGAGCCGTTATACCA
AaGCAGGCGTGa
>contig00383 length=116   numReads=3
ATTTTTTTtATGGAAGCCGGTCGGTATCGTAAATTTTtCGCtATtAGGCATTTTCCTTTG
AtACAGGAATTATGTCCGATATTGAAaGAGCAATTGTTCTGTTTGTATGTACAGTg
>contig00384 length=179   numReads=6
TAGAACTTCattGGAcgAGAAAaGGAAACaCATGCTTAGCCGTATTTTGATTAATCATCG
AGAAGGTCCAGGAAGATCACCTAAAACATGGTAAATTtCTATTCAAAAAGCAGTATATCA
TTTTAAGACATTTTAGGATCAgAaTtACTTATAAGTtAAGTGAGTTTTGTtggAACttt
>contig00385 length=96   numReads=4
aaCTTTTAGTTGTCTTTGGACTCGTGTAATACAGCACAGATGTGCCTCATCATGGATTAT
CATCAGTATAGTGGTCCATTTTACCAAGGGCTTGaa
>contig00386 length=93   numReads=3
aaTTAAAACACTTGCAAGCAGAGAATGGAAGGCTGATGCATGAAAACCAGGAGCTGAAGG
CAAAGTTATCAATGCTGGAGGCTTCATCAGAAg
>contig00387 length=102   numReads=4
ccGTCTAAGCGCCCAGGCTATATGAGAACAATTCAGTGATATGCTCGTATACAGACCAGA
AGCCCTTGCCGTTACCGGTACACTAGAATGTCACACACTTTT
>contig00388 length=132   numReads=6
tAAaTGTTGgaGGAAGTTcTTTGTTTAGCAtAaCtAAAGTtATTGTTTGTGATCATCATT
CCCAATATTTGTAATCTAATGATGAATTTCGTTATAATTGCTTTTAAGATCTGCAGgATT
TTAGGtCTGTGa
>contig00389 length=96   numReads=3
cAAAaTGAAaTATCTGAaTCAGGTGTttAAaGGAAaCtACTAAGAGTCGCAAGAATCGCA
ACATTTGCTGCCCGCGTTCATCaTTCAGATGTCGTG
>contig00390 length=109   numReads=2
AAATAAaTCTAGATTGAaCAAaTCTGTAAAAATTCGACAAAGCAAGTCAGAACGTAAACA
CAGTATTCTGACAGGTATTTCTCTGCAGTaGAaCTGAACTtACTTTTGA
>contig00391 length=145   numReads=6
CTTTGTCgaCTGGATTCAGTCCATATGAACTTTttGCTTTACtGGAGGTAAaCATAaCTT
GTCATTGTTACAGAGAGCcACAAgACAGAAGATGATGTTTTtCGGGCACGaCGATGAGGG
CGgACGGgcTGGAGAAAGAAATGat
>contig00392 length=130   numReads=5
TCTTTTTATGGAaGTTGATGCTATTTATTtCAATTAACTAACATTATGAAaCCTTACCAG
TACATTGtATTTTTtATCAATAAGCTTATTATTACTAACTTGTTTTAGTAATtCCTtATT
TAaCTCCTTG
>contig00393 length=202   numReads=9
cGAAGgAGGAGACGGATtCTTTGTCGGAGACAGTCTGACgTGGGCCGATCTAAACCTTCT
CGtGTTCaCCGACTGGGGgAAGCTGGGAgaCAATGAGGCTATTCTCAACAAGTATCCGAA
GCTGAAGGCACTGGTGAAGCGCGTGGAGAGTGTTCCGGAAGTGGCTGCCTGGATCGCCAA
GCGTCCTGTTACCAAATTCTAg
>contig00394 length=144   numReads=6
TTCTGAATGTAATTGTTGGTCCCCTTGGTAGCCTGATCAACTTCATGTAAATGCCTGATT
TTGTCTGGCTAAACCCcACTAGATGTGAGACATTAAATATGCCTGCaGCACTGACAAAAT
CCTTGATAACATTGTTCtGTcGaa
>contig00395 length=113   numReads=3
cAAaCTTTTTtCACTCTGAtCACcGTtAGAAattGAGCTACGTCCAAAATTCTAGGCcAG
TATGCAAGTATATGTCCTCGTTTtGGACTTtAACGGAAaCACTgTGTGTGTag
>contig00396 length=127   numReads=3
ttttAGGGgAAaCATTTTAGTGGGAGGGcAGAATTTGAAATTGAAGGCACGGGgActAAT
GAAAGTGCTGAAAAAaTAGAACTGCTAAAAGTGTCAATATTTTAATATGTTTtATGTTAG
TtAGGgt
>contig00397 length=205   numReads=6
aaTTtCAATAACTTGCGAaTATTCCcGCATACACGAGACGTTGtaCTACGTGTCTCCATT
TCCCGACCCGGCTTTAACAAGTCTTGAaGTCAGCTATATTGTtCcaaTTCTAACGCGATG
ATCCTGTTCGGCTTGAAGCtAGACGGCACAGAAACGGTCTATGCCATtGGTTtgAcTCCG
gCTTCTTtCGCCAaCATGTTCAtCt
>contig00398 length=136   numReads=4
GGTTtAtCCATTtAAGGAaGTTAGAGCAaGTtGTAaTtAACGTGAAAGCCAGAATCTGTA
AaTATAGGAAaCACTACAGGCAGCATAATAAtGTTTTACCGATCATTACGTGTACTAGGC
CACtATTTAGTAATAA
>contig00399 length=114   numReads=2
TACTGGTATTGGTAAGCAACATTtCAGGTTCCCGAATGAGATCATGCTTACATGTAGTTT
ACTGGAGTTAGTCCcTTTAAAAaCTATAGGCCTACAACGCACTGAAAACCACAG
>contig00400 length=88   numReads=4
tCACCACCATCATCCAAGAtCATgTTCAATGGCTGTCCAttCTGgAAAAaTCAAAGTCTG
TtCAATGCACCAGATGtATTCCTCGCcg
>contig00401 length=155   numReads=4
cTCCATACGATAAACGATCGATCTACGTCAGTGTATGTAGtGACTTTGAACTGgACCGTC
GGAGTCTCCGAGGCCACTGAATAGTCGGGCAACGGCTtCAGGCAAACACGGTTGTCCTCC
TCCaaCAGCCAGAAAATTCATTTCGAATTCCGTCg
>contig00402 length=228   numReads=11
ccAGTTCGTCTGCAGGGggTAGTACTTATATGTCAGAAGCTGaCAAAAaGGCTCACCACA
ATGCACTGGAGCGGAAACGCCGAGATCACATCAAGGAAAGTTTtGCGGGTCTTCGTGCCT
GTCTACCAACAACAAaGCAGGAGAAGGCGTCTCGAGCTCAGATCCTGAAGCAGGCGACCG
ACTATATACAACAGATGACGTCCAAAAaTGTATCAGTTCAGAAaGATA
>contig00403 length=111   numReads=6
aTTATCTtAACTTCTcGTTTTTCCTCTCTTCGATGTCAAATCTAGTTAATGCTCGTTTTT
CATCCGCACTGTAGATTTGGTTCTCCTTTCGTAGACGCACAGCTtCCACTC
>contig00404 length=91   numReads=3
tCCAAtACcTACGACTACATACcATATGCTACCGcctcatcgccatcagcatcagctgtt
gaGTGTTCCGATGGTGGTTtCcTCAATCCaa
>contig00405 length=111   numReads=2
ATCAACACCTCTTCCACTGtATTCTATGATTTTTtCTTCAATCCCAcTTACACTGACTAC
TATAAaTTTTTTtCATCAAATACCCGCTtCCACAGAATCTACAATTTACGA
>contig00406 length=137   numReads=5
AGGAGATATTCCAGTCTGGATCTGTGGACTGCTGGAGGAGttGTCTTTCCTCAGGAGTTT
CCGGAGGCTGTTTGAAACCGCAAGGAAACCAACTGGTTATaGAGgaTGTGGAAaTTCGGC
GTCCAAGgTCAGGGACg
>contig00407 length=192   numReads=11
aaTACAGATGAAaCAGAAGAtcGTAAAGCACTTTCGGTAATAATTGTCAaTGACTGCTTC
CACCAACCACCTGTACAAGTAATCCGACTAATTTACATCTCACTCTGCAATCTATTCCAG
TTTCATTTAGAAaCCTTCATTATTTGAAAATCCTCTCAAAGTTCATCAAttAGCTAAGAG
CTACTAAGCAAG
>contig00408 length=260   numReads=18
TCATTACAGTGCCGCCGATGGTCTTCCAGTTGTACACAAAGCTATGTTgTAATATCTCAT
CTCAAGCTGTTTATGCTTTtGTCTAATATGCTGCATTTCTATTATATTAACACAGTCGTT
TATTTTCGTTTTAGGCTGTTTGATTATGGgTACATCTCTTTCGTTCCTTCTCTCTCTTTC
TCTCTCTCTCGCACACACACaCaCACACACTCACTCACtCACTTGTGGTTCTCATTtCTt
ATTATGATACATAGAGCATC
>contig00409 length=140   numReads=6
GGTTCTTCTCTTCgtCATTTGCATTTTTACTGGTTATTATTTTTAGATATCTGCCACTAT
TtGCTGTTGTACTAAGGTTTCATCTCATTtCAATTGCATTTTACATTtCCATTCCCTTTG
TTGTTATTTttAGACatttt
>contig00410 length=125   numReads=3
aaaaGTTTCCAATCGTTACCTACTCACACTAGtAaGGTTCCGATTAAAAttGTTTAGCAA
CTGTTCACATATTTCAGAAGACCCGAACGATAAtCAAGATCTAAAAaCTGGAGTTTATTt
CTTTG
>contig00411 length=109   numReads=75
CCCATGAAGGGTGGCCAACCATCTAAATACTTTAATACCTGTGGGTACTGCGATAATTAT
GGTAGCTGCCGTGAAGTATGCTCGTGTATCTACATCAAGTCCTACTGTG
>contig00412 length=116   numReads=6
aaCGGCCAATTGGGGGCTTTCACGCGCAGCTGTAGTCCCTTCACGTTTCCTGAGACCTGC
CTGCCAGGACAGGATCTCCAGACCATGAAGACCTTCcAGGTCTGCTACACGACCTg
>contig00413 length=136   numReads=8
AAaCGgCTGACAGTACGGTATCTCGCAAGAGAACCATAAGATCCCAGAGTATCAGCAGCT
ATGATGACACCTCCATCAAATTtCACTCCAAGGACAGATGTACCTGTTACCATAGGGCTC
gAgAgTAtGCcTCACt
>contig00414 length=92   numReads=3
taTAcTCcAGAGTATACaTATACTCTAGCTGTTTCGACCAAAACATTTAGCACTGATGTC
aaTATCTAAaGATCGAAGAGCACACTTTCTaa
>contig00415 length=180   numReads=14
cTGTtCCTTtATACTACCAAAAaTGTAAaGATGTAGTTtCAATATCTGAAaTCTTCACAC
GCTGCTGCTATCTAAACACTCTGTTGCTATCCAAATTGTTCCCAAACAGCCTCACAGTTG
TGATTCAAACGAGTGCGTCATCTAATGATGTTCTCCATGGTGATCCTCATGATGTCCTGC
>contig00416 length=348   numReads=15
CAAAATTAAAaCAGTAGAaTTACATTTaTAATtACACTATCGaGtAAAAAaTGCCAGAAG
TTCTTTGTTTGAGGAGTAACAAGAACTGCTAAAGAGAGTATCCGGCAACATCAGTTCAAC
GAATCAATGTATCCCAAATGGCTTAACAAAACGGTCAATTCATCTGCAAGGCTATCTTCC
AAAGCTCTAAaTACTGAGTCCTGTTGTATTCAAAATACTGAGGAATACTAGGAaCAATTT
CTGCCACAAACTTTtCTCCAGCCACTCCaGTCAAACCACAAAGGTAGGTGACACAaTCTT
GAAAaTGTCATATGCGGGACAAGCTACATCCAGATCTTCAAGCGTGAA
>contig00417 length=118   numReads=4
tGACGATAAACGAAAATGGGGTGATAATAGTATGTCcATTtGGGGCAAGCGACTAagCGA
TTATAAGcGgAAaTGGGgaaaGATAaTACCATGTCAATTtGGGGgaaaaaaaaGaCaa
>contig00418 length=114   numReads=5
tATTTAACAAAaTACAATACTGTTGAGGCTTTTGCAATTGAaGAAGACCATATCGTCTTA
AATTAACAccAaTTAGTTAATCTATTACAAGTGTAtCACATATTTTGCcaaaaa
>contig00419 length=92   numReads=2
gACAGAGCTGATCGTCGGATTCTGgTCAAaGCAGCTGTCTGACGTCACTGGAACTGTGAA
GGTCAAGGTCACGAAAaGCGAGGATCATGTGG
>contig00420 length=111   numReads=4
TTCAAaGATCCTTTGACACAGAAATAAGACGTCAACAAAACCACTACACGTTTGGAaTAC
CGCATGATGTATGTCGTGCAGAACAGCATGTAtCGTTTATTTACAAGAgTa
>contig00421 length=107   numReads=3
cGTTAGATTTCCGCCACTCAGTTCTTCAttGACTTTTAGACGGACATTGACAATTTTTTT
tGACATCTCTCTGAAGACGGCGACCAAAGTCGTGGAACATTGTGCaa
>contig00422 length=224   numReads=6
cAAaCTGTGGGCAGTCCCATAGCTCAGCATTCAGATCTTGCCCGAAGTACATaGAAaTTA
AAACGgCACTTGAaTACAGAGTCAAaCAAAaTGTTACATTTGctgtagcgcttcaaaaaa
cTAaGGATCAAAcACAAGAATCTCTAAAAAAaCATGaTCcTAaTaacatggaagaaacTC
TtCCCAtCTGCACTCGTGTAGaagAaTTGAAaTGGGGATACATC
>contig00423 length=93   numReads=4
tttGATCATaTTTTAcaGCATGAAaTCAaGTTGCtAACAATGCAAGAATtATTAAAATAT
CCTCAGTTGCAGCTGAGaGATGCTCGTTTGAAg
>contig00424 length=91   numReads=4
tCGGATTCATCACATCTACAAGGGTTGTGATACAATGGAGAGTTGCACTAAGAGACAAGa
TGCCCTCGATCAGGCTGTTTGCGATCGGACG
>contig00425 length=105   numReads=3
cTGCAAaGACGTGTCTATTTTACtGCATTATAGCATtCACTAGCTCTTTGTTATCAATTG
CTTAGAATCATTAATTGGgTTtAGGgTtGTAAAaCTACATGTAtt
>contig00426 length=99   numReads=2
GGAAAATCTCACTTGCTAGCAGTTGTACACGTAGGTCTCACAACCTCGAtATTtCTGACT
ATTACTGCAAGATCCAAGCAGCTTCAGAAGGGCGTAGAA
>contig00427 length=114   numReads=4
AAAGGCAGATGAATGTGTCtACTATGCACCAGTAGCTGAACAGTTGCTTTACGAGGTGTT
TAGTCTTCAGATCGCAAATAATCTTATtAGCCTGGTCCCTGGTTCTGTtCAGTa
>contig00428 length=89   numReads=6
CTTAAATGgCAaCATACTGgACATCGGATCTTCTTGAGCATTAGCTGCATGAACAATAGC
CATCTTAGCTGCCAACTTAGCGCTGTCTT
>contig00429 length=116   numReads=5
CCTCAAGATCTTTtATAATTTAAATCAGCTTTGGAGAAGTGATAAATGTTTGGATTGGTC
AAGCCTCATCACATTCGGACAAGCAGAAAGTGGTGTAAAAGGCAACAGCaTTGGAT
>contig00430 length=147   numReads=5
tAAaCTCTCAATtCTTCATTtCCGATATGTGCTAGATACAGAGTCTTtCCATCTTTAGAC
AAGGCAATtCCATTTGGTaGGAaCAATCccTtCTCTACCACCTTGGTACTCTTtCCATCA
TAAAATCCAACGCTGCCCCAGTGAaGa
>contig00431 length=118   numReads=2
ATCGCACATGTACCTTGTTAAaCACAAAAACGtCAAATTTttACATAACGCTCAAATAat
AACCTATTATtGCGGCACTGAAaTCCACTTTATCGAGCCGGGtGTaCAAaGGGAaTGG
>contig00432 length=94   numReads=3
GGGACTTCATCAAGCACAAGAACTGGAAGAATATTTGGTATCTCTACGACTCAGATGCAG
GTAGTTGCGCTGGATGAATGACTTGCCGCAGACG
>contig00433 length=100   numReads=5
cAATGCAGTTGGTAATCTGTCTTGTGGAACcAGTAATCTGCACGACGCGCTCCGACGAAT
AAGGccGCACAATCCATATAGATCTTTATCTGAGATCCAG
>contig00434 length=147   numReads=6
gggCATAAAAAGAAAaCTCGGACAGGTTCTAGCAGCTTTACATCACAGTAAAAaTACCAG
CCGGTCCTATGATGTACGAAAaTCATCTGTTATGATACAaCAAAGaGgTTGAAGTAAGAC
AGCAGTTACATCAACTACAAAATTtCa
>contig00435 length=90   numReads=2
TAATCGTTGTCTCGAGATGCAGCCAAGAGGTCCTCGATACGCCTCACTGCTCCCGTCTCC
TCCATGTAACCAAAGCCATGGTCACACAGA
>contig00436 length=99   numReads=2
AtGTTCCAaCTGTACTGTAAaGtAAAATGCTAAGGGCATAATAATAGACTATGTTGTTCA
TaTGGgaCTTGCtGTGCTgTGAGGTGgAGGagAAcTTtg
>contig00437 length=308   numReads=12
GATGTACACgATGaCGTCAtCAAaCCGCATtGAGTAAAGCAaTTGGCTGCGAAACAGgAT
TCATtGAAAATGTTTtACATACGTATTTACCAATCTACTAACCGTCTTAtAGATTTAACC
TGCAAATATGGTTAGACAGCATCAAACCTCAGGTGTTGACTTGTTGGCGGCTCCTCCACA
GGGAATGAGCAACCGCTTCTACTGTGCTTGCTACCCCAGAAAAATTCGCCTGTTTTCTAG
CAATTGCTCAAGTCCTTtCTCTTTGACTAGGCTTCTTGAAGaGGTGCTATATAAATCTCT
GgACTGaa
>contig00438 length=108   numReads=3
ttCcATTtcTtCATCAaTTCAGGAAATCTGGgAAAAaGATGGAGTTCTTGGATTTTTCGC
TGGaTTGATTCCTCGATTAATTGGTGAGGCCCTGACGATTTGGTTGGT
>contig00439 length=241   numReads=9
TAGCCTAAAAGTCAAaGAATGgAATGGaCCAAaTAGAAAGAaTtACAaGTGTATCAATCT
aTTGTTGCCTCATTTTtGTGTCTGAAaCAGTGAttttGTCTCTGGCTAGGTCGACAGgAG
AACtCTCAACAGgTCTGTTCTTGTTtGTtGAGgAAAAaCAAAaGGaCCTGTGGAATTtAA
AAAAAaaaAAAAAAAaaaaaaaaaaaaAAAAAAAAAAAAaaAAAAAAAAAaaaaaaaaaa
a
>contig00440 length=276   numReads=16
GGTGGAaTTtCAAaCCTTGGACTGTCAAGTGCttAAaGTAATAGCTTACAGGTTGGTCTG
GTTATATCAGTGACAGCTAGCTTACTACAGTTCTATCTGTTTATCAAACTTTTTtGGCTT
TTGCCGGTACTGGTAACGTGGACTCATGATACCTAAAGTTATtGATTTTGCACGAAAaCA
AAGTAAAaTTATGGTTTAAGTTGTTAACCATTTAGAAGTATTCTGTAGTTGTAATTGCCC
TtATCTTTAGTTCTATGGCTtATTTATGGTTTGGAG
>contig00441 length=107   numReads=3
AAAGTAAATTCCaCATTGTATACAGAATTGTTCGAACTGCTGAGGTGTGGAAATTTGTTT
CGtCTGTTGACAGCTTGTGTaaaTTGTTCCTGGAACATTAGCGATTg
>contig00442 length=90   numReads=2
TaGATACGAagTACGtCAcAaCGAGGTCTTGttGCATTaGGTCaTATGGAGATtGCATTT
GGAATTGGaTTgcAatGcAtgCGAgATTtg
>contig00443 length=121   numReads=9
ATTGCTGAGATTCGAAAaTTtATTtAAGGTATTtGTTGTAAaTTTTAGCATAGAAGTGTA
AATCTTTGTAAaTTTTATTGTATTCTATTACTGCATAATCATAAaTtACAGTGTAatAtt
t
>contig00444 length=266   numReads=11
TCTTttGAaGTAGTTCCAATCGACACTGAAGTATTGTCGTCGTTCACCATCGTACATCTT
GCAGCCAGGATGTCGCCTTCTTTGACTGAAAGTTCTGGATTCGTCACGTTGTAGAACATC
TGCGGCAGCTGTGGGTTTTTTCTTCCGATCTCAGTCCACCTTCCATCTCTCACGCGATAG
CCAGATACAACttcGTCCGTGAGTGTGTGCGTGTGTGCGGAAGGCAAACGGATGTAGTTC
TATTGGTTCGTTGAATGAACAGGCAg
>contig00445 length=135   numReads=4
ggTtCATCGCCTGTtACAAaGCTTCTGGTTAGAATTCAGCAAATAATATAGTCAATAAAA
CGAAAGCAagCAAAaCCCGGTAATCATATAGCTAACGGAACGCTCGaCATTACTGGCAAG
tGCATTCGTAAAAGG
>contig00446 length=104   numReads=4
tatGAacTGAATtgCcTGTAAAaTATtGtttCtAATGTATtAGTACTGTCTGGCTTTGTC
TAGGGCAACAAGAGATGCAaTaTCAGgTGACCTTGAaCATATAG
>contig00447 length=94   numReads=3
TTTATGGGATGTGCATCCATCATGCCCCAcTtGAaTCAGCCCcAAGGTAAGTGACATACA
TCCATTATGAGAAATCCAATTGAATCTACACAAg
>contig00448 length=101   numReads=3
cGTCAAATCCAGCATCGCAAGTTCACAGTCGgCTAAAGACCTGaGTCTGACAGATCCTTA
GCCTGGTGAAACCcGTAATTTCTGCAAaCGCTCCAGCCCGT
>contig00449 length=91   numReads=2
ACGCTCACATCACTTTGTGCAGACGGCACAAGTTATATCACGATGAGGAGCATAAGGAGG
ACACGGAAGAGATCCACAGACGCCTTCCACA
>contig00450 length=203   numReads=10
TTTTTTTTTTTTTTTTTTTTTTTTtgtcTTtCACAgaTAaTGTAaTCGAATTTAtAAAGT
GTAATCAGTATAATATTATTCTGGACAAaGTTACAAATTCCAGCCTATGACCCAATCAAG
AAAGTCAAAGTAAACAAATACATGACCCATCACATCATAATGTACATAATCTCCTCTCTT
CTATAAGCCCATCATTTGTCATA
>contig00451 length=139   numReads=9
TAATAACAGTAATCTCACAATATCTTGTTTTGGAACTGTACTAATGACAACAATGAAAAT
CAAAGAATAAATAATATGTCTaCTAATAATAATATGTGTGTCTCTTACTCATCTTACAGC
TTCCTCAAgTAAAATGAAt
>contig00452 length=113   numReads=4
GGTCCCTCAACGAATGGGACTCGCGTTATTCTGGAGGTGTTGACTGGAGACTGAAACTGG
ACACACAGCGAGGAGCAGTCTTGGCTACGGAGCTGAAGAACAACAGCTGcAAG
>contig00453 length=130   numReads=5
aTGTTTTTGGCaaCCTATATTCGGATGAAGTTGTTTAGAGTaGTATCTTGTACAAATTTC
CATTGAAAATCTTTCATACATCTGTCTAAATGTGGTATTTtACATGTATGTGTTTtCCGT
TAATAATTta
>contig00454 length=98   numReads=4
aaaaGCATCATtCCAAATtCAAGAGACGgAGTTTTtCGCAGGTCAACAAACTTCAGCaTG
ACAGCACTGGCAAGACCAAAGATGACACCAACAGCCGa
>contig00455 length=109   numReads=8
ccTGCCAGTCTTTGATCGTCATCGTCATGACAAACTGCTtGATGTGGCAATTCGTTGACT
GTTACATCACCATCCAGCCGTTCCACCGGTTCTATTGTCGGAAGATCAt
>contig00456 length=120   numReads=3
CTAATAATCTTTAAAACAATTTGTCAAAaCTTGTTTAGTTTATGCAAaTGGTTCTTGTCA
TTGTTTtGAAAAaGCATAAATACCTGTGACCATATTTCTTTTtATTATACGAAGATGTCC
>contig00457 length=106   numReads=5
CATAGATCACACAAAtGTGATAGTCTATGCATAAAATAAAAGCAAAAATAATGCAAAGCA
AGCTAAAAAaTACATTATGTGGTAAaGCTAATAACTGCTAGAAATT
>contig00458 length=95   numReads=2
ttATTATTCAAGATtCAAAcTtAGGAAaTACTGTACAGTGTACaCCACACACACACACAA
AaCACCAgTCTCTAAGATGAAaTGCACATTTcAAG
>contig00459 length=115   numReads=4
cACAAAACCTAGAGACCGTTTCTTGATGTCATCGGATACAGCCGTTTCTGAACCTCTtCC
AGACTTGGCGTATtGTTTTTGACCCCACTCATATACTtGAGTTTAAAAATCTCTt
>contig00460 length=126   numReads=7
tttttGTAGATTTGAaGTTAGgTtGTGCATGCTATACCTTCTGCAATCTTCAGTTCACgA
TGGTTAGTTGCGTTGTCACTCTATTAAGTCGTCAAGTTTGCTGGCCTTGCAGTTTCtGGC
ATCAGt
>contig00461 length=153   numReads=7
cACTGTTTCCTACCTGTGCATaGAAaCTAACCCAGCACATGTAAAGTTGGACACTATCTT
AATTTTGCGTTGCTCGATACAAAAATGCTTCTAAAAGAGCCcACTAGTTAATTGTAACTC
CACTTGAaGCTAACAACACCACATCTCCTCGAg
>contig00462 length=131   numReads=7
GGCCCTCAGAAGGTACCTGCACCCGTTCCAAGCATGCCGCAGATGAGGCCTCCGGAAAAT
GGATATGGCGTCGGTGGCCAGGGTGGCTATTACGTCCCGATGGGCTACTGGGGCTACCAG
CAGGGCTATCA
>contig00463 length=136   numReads=6
tGCCGAaGCGACTACTAGTAGAATCAAACTCCAGTTTTGTAGTAAAACCGCATATAGTAT
TAATCCACAGGTCCTGAATTAAATTAACAggAAATGaTCTTTAcTAGTTACATAAATTTt
CAGTTAaGcAACCTtg
>contig00464 length=152   numReads=6
cTTCATGTTCCAGAAAATTTTGGTTTGCTGTCCAACATGCCATCTGCATTtCAAaGGACT
TGCCATGTTttGTTCACAGGATTGACAAATTGATTTATAATAATTGAGCAAATGCAATTA
TTATCAAACTTTATGAaGTATTGAGTAGTTTa
>contig00465 length=124   numReads=4
CTGGAGTCACATTTttGCTGCATTtGTAGCcTAATAGGTGTGcAAGgTGGTTGTCGTTAG
gTCTAGGtcTAGgCCTaCATTTGATTTgctgacatgctttCTGCTCATATACGAAaTAAT
CTTg
>contig00466 length=105   numReads=3
tgCCAATACCGTCTACGAAGGATAaTACGTAGCTATGGTAACGCTTAAGCTTATAGAGCT
TCGCTCCATTATAACGCTCGCTGATTGGCCcTGGATCACCCAACg
>contig00467 length=108   numReads=4
GTTTtGcTTTTCtGGATCATGCTTCATCGTCTTGGGTTtGATGATGTACTTGGTTGCACT
GTCTtCAAACTATGAACGGATAAAaTCTtCTAAaGAGTtGAAAGAGta
>contig00468 length=176   numReads=7
CAACCgAGACATCCtAAATTTTTtATTGAaGTGAGTCATATTTtCCCaCACGCTGTTAGC
TGTTCATTGTAGTATTGTCATTCAATGGCAGATTTCGGAATCCTTGGCTCAATACTTATC
CACAAAGTCTCTTTTGGTTGTAGAAaCAAGCCATTGACCATTTtCAGTTtCATTgg
>contig00469 length=108   numReads=2
AACAGATCTTCGGACGAGAGgAAcAACACTCCcAaGgTtgtCTTtCAaCCAATCGGAaGA
CcTTGTTTGGTGaCAGTGgTGAtCTCTTtCTCgACTAactAtgAATag
>contig00470 length=179   numReads=10
tGTAtcaTTAAAAAGTCTTCGTGGgCCTTAGATTGGGTGTTCAGTGTTGTCGGAGGTGTT
tCTCAGAGCAGCCTACTTTGTCAGAAATAGCATGAAACCGTTTTTAAGAAGGGCACTGCT
GTGCGTTAGTtgCTCTGTATACACGCCTGTATGAGTTCAAAGGGCTTTACTTTATGGAC
>contig00471 length=99   numReads=4
cAGTTGCCTGAAGTTGGTtCAGAGTTtGGtCAGTTTGATGAATGTGGAGCCCTtGAAagT
GTGAAGGCAgCGtCaGAACTCTACATTCCTGTGTCAGGG
>contig00472 length=256   numReads=13
tCTCCTTCTCCCTCTCTGTGGGTCTTCGGTCCAAGAGCACTGTAGTGTTCGCTGAACTCG
GTCAGTTTGTCGTGGAATTCTGCTGCCGTTGCCATGTCCATCACAAGACGACTTTTGCCA
CCCATCACACCCACCTCTGACAGTTTAATGAATCGTCCACGTCTGTTTTCCTTAACATCa
aTATAAAaCcTTTTGGACTGAATCtGGAGAATTTTACTCGCAAGATCCTGGTAACCAAAC
TGAGAGCCTCGATCAt
>contig00473 length=115   numReads=2
TTAATCTTAATTATTTAAATTAAGCTCTCATTTATtAGGTTCCTAGAATATGATTGTATG
TTATACAAaGTATTGCAGaCTAAGCCAATAGGTTtACAGTAGAATTAGAAGGTTG
>contig00474 length=97   numReads=4
GCATGAGGCTGGCTCTGCgCTTGGGGGTCATGCTGTAAAGCTGATGGGTtGGgAGTTGAA
aGGgAACACCATACTGGCTGGTTGCCAATTCCTGGaa
>contig00475 length=103   numReads=3
tttGATGTGCGCCTTGCATAACTGCTGTACAGTTAAATTCAGCTTTGTTATAACTTAAAA
GCATCCGTTCATACTATGACGTTTTAGTTGTTATCGTATACAG
>contig00476 length=91   numReads=4
cGAGGCTACTTCTCATCTGTAGCAGCAGCCGAACCATCACCAGCGATGGTGCAATTATTt
GTGCTAGAAATTACTAAGCTGACCTTTAACa
>contig00477 length=96   numReads=4
tAAAaCAaTATATGACTGACTGCAGCAGCCAATAGGAATGTGACTGCATTtCCCGGATAA
AGGAATATGGCGCTGCTGCAAAATCCaaGAATtCCg
>contig00478 length=106   numReads=4
CAGCTCACCATGAATACTTCAtAATTTCATAAGAAAAACtctggaaataagatGGTCTAC
AGATTTGGAAAAaGCTTTTTtCTTTtGtCTTtGATAGCTAtCTGaa
>contig00479 length=122   numReads=5
cGTCTGCGGCTGGgTCAGCCTTCTTCCTGAAGTTCTCCCACAAGTTGTCAAATTGAGTCT
TGAGATGTTCCGCTTTCCGTTTGTCTGCATTCTGGAAGTTGGCGAACAAAGCCGGCATTT
Tg
>contig00480 length=102   numReads=3
tttATTTtCAaCTGGTAGACAGCAGCATATACTGACTATatCTAAAaTCACAAAAaTAGA
AaCCTACAAATGTACATATAAATGTGTGCTATAATTAGTAAg
>contig00481 length=106   numReads=7
tGTGATAAGGAaGCGCAATGAAGATGAGCAGAGGCTGGATGAGGAGATGCCCGGCTGCTG
AGGCAGCTGCAGTCCGAGCGTGTCAGCCTCCGTATCAGTTATTGaa
>contig00482 length=102   numReads=4
tGTCAtGCaTCTTTGTTCTAATGGGCATAGGTCATATCATGATCTCATAATCTTGTTCCT
CATAATCTCATTAACAGATCGTGTTCTCAAAAACGAGCATaa
>contig00483 length=90   numReads=2
ttATGTGATATTATGGTACTGGATGCATGCTAACTCTTAAGAGATAGCAAAGTTGGTGCA
TGTAATTTATTGAGAATAAATGCCAGGTGa
>contig00484 length=119   numReads=7
tAGGtACAAATGGTGGAAGAAATCATGTGTCAGCTGACAAGAAtaGCATTCAAACCTTTT
GTAACACGAATTAAATTAACAATTGATATAACAACTGACAGCAGAACCcTTCATCAAAg
>contig00485 length=117   numReads=2
AGTCCATCCGTCTGCTGCAAGGCTATCCACCAGCGGTCAGGTTACTTGGAGGGCCGATTA
GATTGAAAGACTTGGACCTTGGAGACACGAAAAACACTTGGaCCGACGGGTTAAACG
>contig00486 length=102   numReads=3
TGGCAGTAGACTAAATGTAGGCCTAcggAGGCAGGGCCTGTCGGTGCAACTGCTTCTCGG
TGCCATTTCTGCTTATCGAGTGGTGCCAGTGTTCGGTGTTTg
>contig00487 length=112   numReads=2
AATAGAACCAAAATCATTGCAAAaTCCcTCTTtGTGGTCCAAAaCCCCTCTAAATTTTCt
GGCTGTGCCCCTGCCTGTTGGAGTATTGGAAATAGTtGATtGCTGATTGTtg
>contig00488 length=103   numReads=2
GGGTTATATGTAACCAAAGAAGGCCAGATGGGTTGAAATGCAGGCATCATTGATTTCAAA
CGGCTTGTTAAGTATTTTGGTAATTAATTAGCACTAATTGCAT
>contig00489 length=129   numReads=9
aaCCAACACACAGATGAaTAGATAACGAGTAATAACAATGAAGCAGTAAAATATCTTTAG
AAAAaCAGATCAAGGATATCAGTATAAATGAAATAAATGAGCcAACCACAAAACcTATGT
TAACcGGGt
>contig00490 length=134   numReads=5
CTAAACACATTGCAcATAAGTAtAtATTGGACATGCATTaTAGATGTATTTtCTTtACAA
TTTTACCCAGAATTTtAAGAGGGGTGACTACAGATTACCaTaGTTGGGAGCtCAACAATG
TGCCGTGATAAACC
>contig00491 length=120   numReads=2
CGAAaTCTATGaGTCTCATtAGCTTtATTGtttATTTttACGTTtCttagtGGgACCcTT
CGGATAGGTAGAAACTtAaCAAAAATAGTTTAGgCCTAAaTCAAaGCATTGATTGCAAGG
>contig00492 length=166   numReads=8
cTAATGAATAGGCGCTATATAAATCGGTGATtACAAAAACACAATAATTAgAACTAGAAA
AGATCTCATTTAAGAACAGATAGAAaTACAGAAGAGTCATAacGATCAACAGACGCATTt
CACtGCAGGGAAaTTTTCTTCTGGCAGAAAAaTCActAAAaTAATC
>contig00493 length=105   numReads=3
tGTTTTTGAACATTtCaGTCCGTAATTATCTCAGTTTTACAGACGACGTGTGCAAGCAAA
TAGATCGCCGTGGTTtCCAGACAAGTACGGATGGCTGGCGGAATA
>contig00494 length=102   numReads=4
AAAGATTATAGGaGGCTTGGAGATCTGTACAGTACATTGCCATGAGGATTGGGAaTCTAT
TtCCATtCGCAATtCTATAGGAGTATTAGaTGTGAGCcTAtt
>contig00495 length=104   numReads=3
cTCTGTTGAAtGACCATGCAAATAAGAAaTTtCCATGCTTtAACGAACATAGAAATTTtG
AtAATTTTtATAGGCTGGTGCTAATGTACACGTAGACAGTTTTa
>contig00496 length=93   numReads=3
GGaCCGACATATTGATACACTAATATCTCTTCTagATAACATCCACGTTCGCCCGCTCTC
TGTCTTGCCAGCCGTGGTCTCGCAGCTCGTCAT
>contig00497 length=144   numReads=7
ATATGGACACGATTTCACCTCCGTACGTCAACATCAAGTCGGAATCGTTCAAAATCTGGA
TGGAATTCAATTGTAGCGCGAAGGCCCGAAAGAATGCAGAACCTcTCCTTAAAGACGTCT
TCAATGTtCACCTGAATGTCTCCG
>contig00498 length=101   numReads=3
GGCCATAAGAGTCGGGTCTTCAGACTTTATGTGACTGCCGAGAGAGTGTGGCTCCTTCTT
TAAAaCGTTGAGCAGTAACTGTGAGCTCTCAAGAATCTTCA
>contig00499 length=99   numReads=3
aGAACACAGAGCAGAACAAaCgACAGATAGAGTCTTCGAATATTTGaCAGTGTCAATGGT
TAAAAACAGTTCATAAtAATAATTtAAGACCAGgtGTTg
>contig00500 length=92   numReads=3
taGTaCaTCAAATCGTGgACATGTCTATTGTGCTAAAACACAATCCCATGCAATGgCcGg
CTAATTACTTGAACATCTGTGCTCAAATCACA
>contig00501 length=111   numReads=2
ATAGACTTCACAAGTGGAAAAGTTtACATGTtCTTtAATtACCcTGAGACGTAGCCTGCT
tAAAaTGGGGGTGGAATTGGATTTGTGATGGTGTTCCATTGATTCTGGGCA
>contig00502 length=179   numReads=9
GATTtGTTTGATACACAAGATTAAaTTTTTTACTCGCTGAaCTATAATACTAAAAATATG
AaTACTGACAACTTGTCCGTAGCCAAACCTAAACTAAATTTCCACTGTTCATTGTGAACG
AACTGCTTCGGTTGACACACGTAGATGTTAGAACACTTCCTGTATCTGtCCGTTTATAT
>contig00503 length=130   numReads=7
TTGGTCCATGACGGCAAATGCTGCTTGTTGGAAaGTGAACATCCGCCAAGACTATTTCGT
CGCCATGTCCAGCAGAACTTAACGCATGAAGAAGATCTGGTGAAATGATGGCAGGAATTC
CTTTCAATGG
>contig00504 length=147   numReads=3
GGGATCAGTTTAAAGCTGCATAAATGTTAGGgAGTTTAaTGCAATTTGAAaTGGATTACA
CCAATTGTCAACCGATTGTTGACATAACATCTTCCCTTTAGATGGGTTGTgtttatacaa
tatgtctattttgtgcaggtttagagc
>contig00505 length=144   numReads=7
TTGgAggCAGGCGTGTAAaTTATTCTGCTTTCTTTGGGAATGACATGATGAAGATCATGT
AGAGGCTTAATCCGACGCCCAGgaCAGAACCTAGGAGGGTCACATTGTAGGGTAATGTGT
CGATGGTACCCTTCTTCTGCcaaa
>contig00506 length=105   numReads=2
CTCCAGTATGGGTTCTCATAaTGTCTTTTCAGATGACAATAATGAGACAAAGGATTTCTG
ACATAACTGTACATGTGTACGGTTtCTCTTTAGTATGGGTTTTtA
>contig00507 length=106   numReads=6
CGAGTACAATTGTTTCTTAGGTTACAAAGTGTACGACGATAGAATCATGGATATGAATGC
CACAGACATGTTATCAGCAGCAGAATTAATGATTAACCAGAGaaaa
>contig00508 length=114   numReads=2
TTAACTGGgcTTGAAaTTTAATTTTCTATGAaGGCCAGTAACcGAAaCcTGGTTtGCcAA
AAAATCAGTATTGAcATCCCTAATTCTtGaTtGCAGTCATAAAAACaGTGCACA
>contig00509 length=92   numReads=3
tATaTAATGATATATATAaTATAGCAGCGGAGTATCTAGAGTCGTAAATTAGGAGATTCA
AAGCCTATGATCAGTtCTtGACTTAtGAACAt
>contig00510 length=617   numReads=63
CGAaTGTtACGgggAACAGAGGGGAAatGTCTTTGaCGTTCTCGTTTCTCTTACCAACTG
ACTTCCTTCCTTTTCtCCAGAATTGTTCCTTTTCTGATCTTCACAATAAATAGCACACAC
TGGATCCCTTAATAGTTTCTTACTCAACAGCAGGCCACCATCAATGCCGATTCACATTAC
TTTACTAGAGAGCTGGTAGAGCTGCCAGAAGGCATCCCTGATGTAGCTGGCTGTATTAAT
TCTGGACTGGAGGAAAATAAGATCAcAAAGTTCTAGAGACTTTTTTTACTGATTTAATTA
GACTAATAATTGCCATCTGTAAGAATTCATTCTGGCAGATTGTACTGAAGTCAGGGTTTC
TGTTAGTGCCCTtAAAGTATGCCCATAACCTCCATATTTTTTTGGGCGATTGCTGTTGGC
AATGGGCTATTtCCAAAATTCTAGGTCAGGATGTTAGTATAGTCCTCTACTTGGAGTCTA
TCAGAAACACTGGCACTGTAGTCAATCCTGTCGAGGACTTCTGATAAAGTAACCATGCAG
AGTGCCTGAGTGGTTCATTTCCTTTTGGAATTCGATTAGTATTAGATTGAATATTACTTG
TGTGTGGATGGCCATGT
>contig00511 length=244   numReads=6
GTGTCAAGTTTTCcTGCACCTCTTTGGACGCCTCAGGTGCAGGGCTTTTTTtGTGACGGT
ACGCtCCAGTACCGCGTAACGGCACCTTTTTTGGAAGtCAaTAAAaaaaGTTTTGTAATg
CTTaTAAGTGACGGCGTACCGgCACCTTTTTTCTATGTAaaGAAAaaaTtATCcACCTAA
GGGATATTATAaTGATCAAgATAGTGGTTATACGtCGAAAaTGtaGAAaTATTGAGTaaa
aaGa
>contig00512 length=178   numReads=7
aCTTTCCATATGTTGtACGACTGGATTTCTCTTATGGGAAAAaTTAGAAaTTGGCAAATT
GTTTACTTTAGCAGGAGAGAATTATTTCAGTGTTAACTTCAAACTGATGGACAGGGCtGT
AGAGAGCCAAGGTGGGCCCcGTGGACACAAATTTATCTCTTtCCGGCCAaTTTTCaaa
>contig00513 length=143   numReads=6
cTTTTtATGTAGTAATTTAACCTAAATTTtGAGATGCCATACTTTCTGTATATTATGAAa
GCTAAATTTCCAACTTAAATCTGAACTCATTGAGTGTGTTTTACGAGGAAGAGTCTGCTA
ACGATCAACGagATTTTACtCTT
>contig00514 length=534   numReads=124
GATGATGGAGATGAGACATCAACTGTAAAGTCAGTGGCACAAAAGAAAAAGGAGAAGAAA
GAACGACAGAAGGCTGAAAAACAGAAGAAAACAGAGGTGAAAGGAAAGGAGAAAaCACCG
GCCACGAAAGAAGAAAAGGACTGCACTGAAAAGGTGCATGAGAGCATAGAGGGCATGGAA
AGAGAACGTGACGAAAAGCAGGCAGACGAGAAACACGAAGTAATATCTGAAAGAGAAACT
TCAGCAGACCAACCCACTCAGGAACAGTCAAAGGAACTTGGTGAGACAAAAGAAGCAAAG
GCATCAAAGAAAGACAAGAAGAAGAATAAAGATGACAAGGACAAAGAGAAGGATAAAGCA
AAGAAACCTCCGTCCAAAATGGTCCAAGAGATTCTTGAGCGCCAGAAAAAATTGAAAGAA
GAAGAGGAAAGATTGCAACGTGAGGAAGAAGAACGTATTCAGAAAGAAGAGGAGGCTATT
CGACTGAAGGAAGAAGAGGAACGAAGAATAAAGAGAGAAAaGAGAAaTTGAaGC
>contig00515 length=164   numReads=5
TTTTTTTtttttttttttTTTTTTTTtttGTCGTttGTTGTTCTGTTGCTTtATATATTT
tAATtCTCAGTATCAAGGCCTAtCTACATTACGATtATtGCacTATTTTGGGTTAATTTt
aaTCACTAgCACACGCTCTATATTTTtAGCCTTtaaTGTCGAgg
>contig00516 length=160   numReads=5
cTTGATgAGGGCGAAAGTTCAGCCtCCAAAAGGACCCGAGGTtCAAaTAAAaaTAAaCGG
TCGGATGCtGTTATGATTGCTGAAGCCAAGGCTGCATTtGGTGACATTaGACACCTCAGA
GGGTCGGAGACTTCGCAAACGATCAACTGATCCGCCaaaa
>contig00517 length=106   numReads=3
CACATCTCCATCTATATGCGTGACGtCCACCACTAAcTCCCcTTtAAACAACAAATaCAA
GTATaGGAtAGTTTTtCTGTCtGGtACTGCcTaCTAgACCTTGCTT
>contig00518 length=108   numReads=2
ATATCGGAGAAATAAACGATCAAAACGTGTGTACTCTTCTAGTGATAGGAATATAGGAAG
ATGTTGAGCCTTTACGAACGGCTCTTGATTTGCAAAGACGCTTACGAA
>contig00519 length=129   numReads=4
CtGGTTAAaTACTgACGtCACGTTTTCGTCTTCcGCTTCGGTTATGTTCTCCGACACACT
GGAAGTTGACtAATtGGTTAGAGTCATCGATGACCTCAATAtCGTCATTTtGgtGAAaTA
CCGTCgTCa
>contig00520 length=140   numReads=4
cctGAAGCGAAAAaCAaGAAaGtGGAtGAAaGTgTCTTCgaGTTGGAAGAaGAaGAAaGT
TTCTCTGGATTCAAAaGTCTCCGATGAaCATGAACCTcAGGAAGAAGATGGAAGTGaGGC
GGACGATGTCATGGGAgTgg
>contig00521 length=95   numReads=3
TGAaCAGTGCTTGAAaGTGTAAATATGTtGAaTATTCGTtAATGATGTCTCACAGCTgTG
TGTtAtGAAGTTTTGtCAATTaCAaGCATTTAaCT
>contig00522 length=106   numReads=2
ATAATCCATCAATACGGTACTGTTAGATTTttGTTtCATCAAAaCTGTAAAaCTGCATTA
aCAAaGCCAAAGTCAATCATTAATCATCAGTGtCCTCAGTTGTTTT
>contig00523 length=129   numReads=6
ccATAGAtCAGATTTGACTGGCTTTCTATTGAAGCAGACCTTTCTTtCTTGGCCGGTCGT
CGTCAGCTCTGCtCCAGCAtAcAAGGGGTTACGGTTAGGGTTAGGCTAACCCTAACAGCA
TACATGGga
>contig00524 length=108   numReads=3
TAATATTATGTAAAGAAATCGTGTCATGATCAGTACTACTAGAGTCATTATTTTGCTTCC
ATGTGACATTTAATGATGTTTGTTTTAAATAGTTCTTTAAATGGTTtg
>contig00525 length=101   numReads=3
TAtATtCATGCAGTGTAATTTTGGATCTTTGTCCATAAAAGTTGTCTTGTACAAAGCAGG
CACTAGGATTACGCTtCCAGACATGATAGGATTGTAaGGaa
>contig00526 length=121   numReads=5
GAAGCAACATTAATTGCGAAaGTCTTATtACAGTTATATAGCGCCAGCCTAAAGCTTTTT
tCTCGGCTTATACTGGTTTACCTGCACTTAGCCTACCATCGAGaGaGTCCTGACTCATGa
a
>contig00527 length=110   numReads=2
CATAACAATAACATAATACAGGTtGTCCAGAGATACcATTGTACTAACATTTATTTtAAT
TtACGTAGTTATTGCAGCGCTGTAAGTTTAtCGTAAGAtGTTTTTAGTtA
>contig00528 length=109   numReads=4
ACTCTGGATGATGCTGTGTTtACtATCAAAATTGCGCATAATATCTtCcACATCCTGCAG
GCAATtCGACTCCAATTCATgcagcTGTTGAAGGgTCATCTGCGACTTT
>contig00529 length=101   numReads=2
ACTGAAGCATCGATTGgTCGATGtaGTTGCTgAGgAcACCGGAGGgTgTcGACCccAcGC
AAGACaTCCATTAtCAGGGTTCgGTTtcGTTCTGTCCATCG
>contig00530 length=111   numReads=5
aaCTCATCCTGCGCAGCCTTCACATTTCCCGCTTGACCTTTCCAGCTCTTCAGCACGGAA
GCCTGGAGGGCTCGACCAAAGCTGAAGGACAGTGCCCAAGGCTTGACACCC
>contig00531 length=221   numReads=11
cTGGAaCGGGGGgCGATATCAAAAACAATGAAaTCGTAAGCGAACAACTAGCAAAGCCTT
TGACAGAGTTCCCTGCTAAACCAACGGTCGCCAAAGAGATGAGGCTCTTGGAAAGgCTCC
ATGTCAGATTAGAACAACACTTCAGCGACGGTCACGGATGGTTCTACACGACGCCACGCG
GACATCTCGAAATATTTAGCAAAaTCACGGAAtATtAGACt
>contig00532 length=107   numReads=4
tCCTGGCTGCCTTTTCAGCTGAAaCACACGGCCGTCGGATGTGCACTGAAGAGAGGcGTA
tAcTTtGAAaTATTGTACaaGTCCAATCaTCCGAGATtCTaGTtCga
>contig00533 length=128   numReads=5
TGATGTTtGTGTTGTcGTGTAAGTAATTTtGTaCTGAtGATTtCTTGCTCCTGCTTGCAA
TGGAACTTTGATTTTtGCATCAtttGTGATGCAGATAATGAATTAAACTCGATTTTCAGT
GTCAGTCa
>contig00534 length=156   numReads=8
ccACCGAATGTGTTGAAGTAGAGAGCCTGCTGGAGAGAACGGgCTATCTCCGGAGTTGTC
ACGACGGCCCCCATCGGAAaTCCATTGCCAATACCCTTCGCCAGCGTCACAATGTCTGGT
TGAACTCCGTGGCCCTGAAaGCCCCAATAGTGATCT
>contig00535 length=180   numReads=10
GCATCTACAACTCGTAAAAAtCtATTTATATACAGGACTGTAAGCGACTACATTTAAAAA
TAATGAACTACGGCAATTAAGAATTAGCGATTACTATGCTGTTCACTTTTGCTGTCCTAA
ATCAAACCGTATTTTAGGATTACATCCTCAAAATGTAATGACAAaTACAaCcGTAAaTTa
>contig00536 length=223   numReads=26
gCGAATGCAAGTGCTGATGtCAGCCTCCTCTGGTTCTGCAGCAAAACCTGAGAAAACAGA
AACAACGAAAAAGAATGCTCCAAAAGCAGGAAAAGTGACCAAGCGAGGAAAGAAGAAGAC
GAGCAGCAGTCCTAAGAAGACCACAGCCAAAAGGAGCTGTAAGAAGTAGAGACCGCTTTC
CAGAGGATATGGCATAGAGACTGTCATTTCTCATGCTGACGAT
>contig00537 length=94   numReads=2
GGCTTCTCGTTAGCATCATGTGCGttAtAGACACGCCGgAGCAAAAAGGgCAGTGACGTT
GGCGAGAGTTCGTCTGAGATCCTGTCCAAGGCTA
>contig00538 length=134   numReads=5
GGTGTGCATTGAAAaTTtATTTtCGCTTTGACTTTTCCaGAatACATTTtCTAaGGAAaT
TGGAAaTTTCTTCACTTCACATCGCTGAAAAAGTtAATGcTTTTTtGCTTTTtCGCTAAA
TGTTtCAATGTTTT
>contig00539 length=98   numReads=4
ccTCCTTCGAAGGTACACAAAaCGCCAATGCtAGtATAAGTAGACAAATGATCTGTACAC
GAaTATAaCAATGATATACATTCAAGAAGATATTatca
>contig00540 length=350   numReads=54
CTGCCtCCTTGCAACAGATCCTAGaCTAAGATGCATGAGTGCAGTAGTTCTAAACATTTA
CTATTTTATTtCCTAAAaTATTtCAGGAATATTGAAAAaCAGACCATGATATTCAAGAAC
ACACAAACTAAGAAGTTAATAAAACAAAGAATTACAAGAACTTCACTTTCACAGCACAAT
ATACATACGAAAAATGTCTTACATGTTTTCTTATTGTGTCCAACATTAATCGTGTCAAAT
AAAGAAATGAGATAATTAGAAAACCTGTCTGATTGGTaGATTTAAATGCAAATGCTGCCA
TGCATGATCCTATCTATGCAACATTATTATGTCTATTCATATAGTTGTAG
>contig00541 length=99   numReads=3
tAcATGCATGTAAaCAGTAACGCagTTAATAAAGACGCAGCTCTCACTTCTcTTCATAAT
TTCAAaTGCGTCAGTAaTGCCCTAAATAACAATTTAATg
>contig00542 length=290   numReads=16
cagttcagttcgtGTGATGGTCGAGTGTGTAAGTATGTAGTCGGCCTTTCGACTGAGCAC
TCCATCAGCAAGAAATGGATTGCTGTGACGAATCTCGCCGTCTTTTATCGATTGTCCCTT
AGTCAGCcTTGCCTcGACTTGTtGAcTtCCTtCaGACTCCGTGACGGgCTctaaaggaaa
cgtcgTCACTTTtATTTCAGCCGACATTGCCCTCTACTGAATAAAACCTAAACACAAaGA
CTTCTATGGCGCCGCTATCATAGCACTCTGCTGTCCATGCTCTTtCGTAg
>contig00543 length=122   numReads=5
aGATCCAGTCAGCTCAAGGCCACATTTAAAATTCTTGTCAAGGAAGTAACAGGACCCATC
ACCTGTTGAAATGAAACAGCCTTCTTTGTATGGCTGCAAAGATAGAATGGCTGATCGAGt
tt
>contig00544 length=123   numReads=5
CCcGTCATCAGGgAGGAATTCCcTTtGGAATCTGCTGCTGAAGCACACCATGAaGTTATG
GAACACAAGAACCCGTCTGGGGgAAaGATCATACTCAGTGTTTGTTAGGGgAAGgaTGTt
GCg
>contig00545 length=110   numReads=4
TACTCACGTTTTACAGTGAGAATAAGGTTGTGTCATGAAGTTTATGACAGAAAATATGAA
GTACAGcttAGGAAAaGAATTATGATaaTATCTGTTGATTAAAaTTtCat
>contig00546 length=101   numReads=3
tGgATCGgAAaCCGTTtGcAaGAAGTCACcGGaGACCcGGATGTGaCTTtcGCATGGGTG
CACAagAAATTCAACAGAGAGCTGGCCATAGCAGTGACTAA
>contig00547 length=681   numReads=105
ttttttttttttTTTTTTTTTtGAAaCATGATCTACCATGTTCTTGTACAACATTTAACA
TAAATGTTAAGCTTAACATAAATGCTAACTTATCCGACATCTAGTTAACATTTATGTAAT
GTAACCTTAGgACCATACAGTGTAAAAGCTAAACCATCTCTTGACAAGCACTCAAATGTT
AACATTAAACATAATACCTACATGTATTACCTAAATCTTAACATGAATAATGCTTAAAAT
GCTAATAATGTTAACATTTAAATTTGACATTAGTTAGCATTTCACACAAATGCCAAACCA
TTTGTAACTGATTTTGTAAAGTCTACAATAGCATTTAACACTATAGTGCTAAGAATGTCA
ACGTGGTCCAATGTATGATATAATGTAGAGGCAGAGGCAATTAGCACATGGGCCAGCCAA
TCAATCATCCCTCATACAAAGGTCTTCCGTAAAAAGCATCTTCACACTTTACACCAAACT
TAAATCTACAGTTATATTATTTATACACAAATATATAGCACCTACTCTTACGCAATTTCT
AGACAAAaCTCAATtATTTTaTTtAAAAaGTTAaTATATTTTAAAACAATTACTTAAACA
GTAGTACTTAAATATTCATGTACCTAATTATTCAACTTGTTTTTTGCTCAATAATAAcAA
ACTACTAAGAGAAAGGAACTC
>contig00548 length=120   numReads=5
taGCgtCGgTGCATTTGTCCTCTTCCTTGGCAAAATCGGAGTCACTGCTGCCACGTGTGC
CATTGCTATCGTCTGGCTCAAGAATCTCCAAaCTCTTCATTACTTTGCcATTCCGgtttC
>contig00549 length=104   numReads=3
attatccAACcTCCCAGAGGCCAGGATGTTGAATGGGgATACTGTTTTGACATTCATCtG
AATGCGTTcTTtCCACTTCTGATGATACTCCATCTcTTCCAACt
>contig00550 length=132   numReads=8
CCATGcaCCCTTATAGGCTATTAGTGAaGTTTtCACAAAGTGTAGGAGCCTTTTTGTGCT
GTGTCTtCAAGGACTTGTGTGGTTGCTTtGCGCATAAGAATTCTAAaGATTCCAGCAGCA
TAAATCTTGTTt
>contig00551 length=89   numReads=3
cAATCATGCATGCGCTGGAGgCAATggaaGAGAGCCGACATCAACGATTTAGGAGCAAAA
GGATCAGACATACAGAAAGCAAGAGAAgg
>contig00552 length=176   numReads=6
cTGACtGTTttCCGGACTTCGTGTCCCTCTCCACTTGACCAAGCCACCAGGCTTCGTCTC
TTCTGTCCaGCGCGGTCACCAGGTCACCCTTTGCCAGGTCCAGCTCCTCGTCAGACCTCG
CCTGAAaGTCGTAGTTGGCCTTGAACTTCGGCATCTTCATATCTCGTAGGATAACG
>contig00553 length=272   numReads=13
CCTCTGGAACTGTGATCATTGTCCGAAATGCGCCACACACCTCTGATATTCTTAGGAAAC
TTCCACGaTCGTTATTGCCGATATCAAAGAAGAACGTCTTGTTTtcGAcGTGTAAaCTAT
TTtCCTTGTTCTTGTGAAGGTtGCGCGATGTGTCCTCGCGTCCGTGTTTGCTAAGAATCT
CGATCAGAGCGTCTCGAACATCAACCATGCCCTGAGCAGGAATGACGATCTGGCATCTCT
CGTGAGTCGGAAGGgTCATCGAAACTTTtAAg
>contig00554 length=114   numReads=4
TTtGGTGTTTTCAAAGACcTTGACGTTTTtCTCTGTGACTGAACGCAAGTTCTGGATCAG
AAGTTCTGTATGATCATCtaTTAGCTTTTTCAGTTTGGTTCCCGTCTCaCAAat
>contig00555 length=90   numReads=2
tGAGAGCGACTaTGaCGTCcACTGTTTTGAATAGCTGGTGAATGAaGATTCGGCTGAATA
aGCACACATCGTAAAGCATCAAAATGTAgg
>contig00556 length=99   numReads=2
tttaTGTCCTTCAGTTtGTGAAaTTGAGAGTAAAGAGAATCTTGCATCTTGCAGCAAATG
AATCAAGTTtGTGGGATGACTtGGAAAATGACAAATCTA
>contig00557 length=113   numReads=6
cTGTCTTtGCATGATCTGCCaaTAGTTCCATCTAGGTCAGGTCAGCTTTAGAAAGTTTCT
TTGTTACAGGTCATGATAACATGCTCTAAGTGCAGTGCAGCTTAAATATAAGT
>contig00558 length=144   numReads=9
AATGGtCTTtGTTTTTtCTTCATAACCTTTGACCTTTGCTGTACACTGCAACAGCTTCCG
ACTATGTGCTGGATCAACTTTATTGAGAATCAGTATCAGCTTTTGTTCAGAATTATGCAC
AGTGAGGTCACCATCTGATGAaTa
>contig00559 length=131   numReads=10
CGGGGACGGTTCATCGGGgttACTTCCGGTGTGATTAGcGTTCGATAGAGAAAATAATAA
CTTGTCGGGTTAAAAATATAAATTTTGAGCCAAGATGGATTTAAAAATGGCAAGAAAGAC
ATGGGAGATGT
>contig00560 length=177   numReads=6
CAATTGCCTAACCCATTtGCAACGTAAAaTGGgTAAATATTCGGGgCTGGTTCTTAAaTA
AAACGTTGTGTGGAAGTtATATGTACGTTtGTGCAGTACGCATATTGCTATGAATATAAG
ACGCAGCATtCGACGCTTtCAGAAACAAAtCCCCGAACAATGTTTggAAATCAGCtt
>contig00561 length=133   numReads=8
TTTTTTTTTTTTTTTTTTTTTcTTTTTTTTttttCGttAGATGtGaTAAAAACTTTAaCT
AGAATAAAAATaGCTGCTTCAGAGCATCACAAGAAGTCCCTGCACTGTGTAAGCCACAGC
TAGCTGCCACCTg
>contig00562 length=111   numReads=5
GGTGTTACTGTGGATGAAAAATCAGGACTCTATCTAAAAATCTCTTTGCCACCACAGTTT
CCTGAAGAAAGACCAGCAGTCAGTGTTtCACCGAAaGCCAGTCATCCATgg
>contig00563 length=108   numReads=3
cGAATAAAGTCGGCAAAGGCGGACTGAAGAGGATCCAGCCAGGACCCGATGACAACGTTG
ACAAAATCCAGGAACGATTCGCcGGAGCGCCGgCCAAGATCGAAATGt
>contig00564 length=94   numReads=4
aaTATGCAATATGCCTAATTGACtATAGgTGGATGgATGCCTCTgACCTtGAAATAATtC
AAAGCaaGTCCtGGATtCAACTCTGTAAAGCtGT
>contig00565 length=92   numReads=3
ttGTGAAGCATTGTACATGTCAGACTGCAGTACAGGaaatgatgtcacgaTGTTGATGTT
GTTTCTTGCAGGGTtGACAATTtCCGTTgCcT
>contig00566 length=103   numReads=2
GGGGGCACTTCAGAAATCAGAGTTGCATTTtATGCAGTtCTGACGTCCGGTGGAaCAATC
TTCAAAACATAGGCTtCTGTCGATGTGTTTTTCACAAGCAAGA
>contig00567 length=127   numReads=7
AGTTtATATATGTAGGTTTGCTTAGTTTCATTACAGTACTGTAGTTACAAagACACTGCA
TTCGATCTTGCATTTATTGCTACAATAATACATTGTCTACGCATgCTaCCAAaCAaGAaT
tGTTTGc
>contig00568 length=100   numReads=2
CATTTCTCAAAAaCACAAaTGGATCGCATGGAATTCAATTCTCGTCTTATCGCaTTATCT
GGAAaCGTCTTAGACGGTTCTAGAGTGTTTTCCGCAGCAT
>contig00569 length=179   numReads=9
cgaGgAAaGgAGTtGAccAAGATTATGGAGAAaGGAGAATTGgTtCCTTTGGAAACCGTG
TTGGGACTGCTTCGCGATGCCATGCTGAAGAAGGCGTCCACCAGCAAGGGGTTCCTCATC
GACGGCTACCCCCGGGAACTCGACCAGGGCAAGCGCTTCGAGAATGACGTTGCACCcGt
>contig00570 length=113   numReads=3
ctATGTTTTTGCTCAGCACTTtGGACtaGGtAaCAtGATAGAAAAaTAAAaTGTGcTAAC
GGtAGAGAAGaGACTACCCTTTtAAACaGtCTaGGTTTtGgTCAGATGGgTCa
>contig00571 length=103   numReads=3
CGTGTTTTTACAGAGAATCCTAGGGAACAATTGCAGTGCCAGAGATGGCCCATTCCAGAG
CAAaGGACCAACCACTGAGAAGGCACGAACAACAGTTCTATCC
>contig00572 length=94   numReads=3
aGAGGcAAACTCaTTCACAACCGAATAACATtCGCACACCTGgCTGTAAGAGAGAACatt
tAGATGGCAGTATCATCTCCTcTGCCCAcAAaCa
>contig00573 length=93   numReads=3
ttCCACTCATGGGAATCTATCTGACGGTGACAATGGGTATGACGTCATTGTCTATTGTTC
TGACCGTCTTCGTGCTGCAGCTGTACCACGTgg
>contig00574 length=99   numReads=3
aaGGCGGCGCCAAaGAAAgCAGCTAAAGgTgACGAgACGAAAGACGCAAAGGCTGCTGCT
GCcAAGgcGgaCTAAGGAATCCGTgACTGCTCGtGTTTg
>contig00575 length=330   numReads=15
ACGgAAATGTTATCAAATGAAAaGCACCGAAGAAcTtCTTCACTGCTGTCGcACTACACA
CTTGGCCAGAAGTAGTTtAACAATtCTACAAGTCATCAATAATtCCAaGgCATATATTtA
AAACAAAGTTCTGGaCAGTTGTGCTTAAAaTGAAAaTTTCATTTTAAGCACATAATAATA
GTAATACTGCAGCACTAATAGGTAATCATTATTATCACTATTATTtCTATAATATAACAT
TCATTATTCATTATTATAACAGAGCATACAAAGTGTAATTGTGATTAGTAAAGTCTTCTA
TTACATTTGTGTGTCAAAGGCCTAGCACaa
>contig00576 length=96   numReads=2
GGATATCCGGTAaCATCCCTAATCTCCATGTTAGCTACATTGGTTAGTGCAGAGGCTGCA
TCCCATGCTCGTCTGCTAAAGAGAGCAGGGAGTTCG
>contig00577 length=105   numReads=4
CAcACCAATtCCcAGATTCCATGGGATCTACCAGGAGATtCAAGCCAGGAAAaTTAGACA
GGCAGAAATACACGCAACTATGAAAACAacaCTTCTTACtATAtt
>contig00578 length=94   numReads=2
TCCACAGATAGATAGAAAACATGTTGAAAaTATCAAACAATACAATTGATATATTTTATA
TCATGTTCAGCCAATATCATTGATACATTTTATA
>contig00579 length=130   numReads=3
CGCTGAATAGATAATAAAATtGAGgACATAGCATCACATGATCATTAGTtATGTAAAAAA
AaCGTTGACCAccAAGAATAAAAAaCGTTAAAAAaCGCGTTTTtAtGAAAAAAaTAAAAA
aaCCTTGTTG
>contig00580 length=101   numReads=3
ATCTGGCGTATCTAAAGCCACTCCGACCCATTCTCCAGGCTCTCTATTCAGGCAGCCTTT
GAACTTGACAGTTCCAGTAAAGATCAGTCCAGCCCTAAGGa
>contig00581 length=108   numReads=4
TTAATTAATATAATATGCAAGAGATGTATGTATCTAAGAAGACACTCATTATAGTAAAGT
GTCTAATAAAAGCATTGCAAAACACAAACTTGGCAACTCGGTTTAAGG
>contig00582 length=174   numReads=6
AAACCAGATGaCCAACAAAAaGTGGAaTTTtGGCAAAGCCTCATGTCCTGCCAAAGTCCA
CATCACCTACAGAACAAAAATTTTGCTTTGATGATGCAGACTTTGACTTTtCTAGCTTAA
TGGATTTtGATAAAATATTGTTtGAAGATAATAATtCACTGGTAACAAGCAATg
>contig00583 length=143   numReads=4
aCTGGCAaCAGCCGCAGCaTtATAAACGGTCATCAACAAtACACTTCACTACAATAAaCC
ATAGCAATACATTtACAATCAAAAaCAATGtcgacacagttccagcgaTTgCCAaTTtCT
TAAATCATTTAATAAAAgTTAGC
>contig00584 length=118   numReads=2
GGGGGCTCGTTGGATGGGAGTGTGTCACCTCCCCcGCCGACTACACCCTCGGCCCAACAA
CCGTTCAATGCACCGGCGACTgCTCCtCCGAAGTCCAAGAAATATGGTCGgTACCAGA
>contig00585 length=244   numReads=12
CAAAAGAGACTGCCAGTCAAATTTGGTCTGTTCGTCAGTGGCaCAGCCAGAAGTGCCAGA
GTATGAAAGAAATGATATCGATTTCCAGTTTCAAAAACGAGTTTAAGGTGTTCCTGCGCT
GTTCCAGGTTTCAGTACGTGCGCACCATAAGCTCCCAAACCCACAGCCAAGAGTCCAGAA
ACTCCAGCAaCTCGAATGAACAACCTTCCGCTGGGGGCCATTACTTCTGTCACTTCGCGC
ACGA
>contig00586 length=113   numReads=4
CGTGTAAAGCATGATGCGTAAATGCAGCTTAGTCGAAATAGGgAAaGCAAAAAaCgtAAa
TTAGgCAAAAAaCTTAAaTTTtGCAGAAATGGAGGGgAAaTAtGCAATATGCa
>contig00587 length=99   numReads=15
gAGTGAAGTGTGCTATAGAAGAAGTGATCGGAGAATCGCTTAGTGACTGCTTTGTTTAGG
ACTGTGCAATCAACTGCAATAAaTTtCTTTtAaTAaCgg
>contig00588 length=113   numReads=3
ATGCcTtAGTTGGGTTTAAGCGCGAATGGTTTTTGTTGTAaGTACAATGATTATCTtCTA
GTTCtACgAacATTCCTtATTGTGTCCGTCcTTGAAATGTCTGTGGTATTGTG
>contig00589 length=100   numReads=4
aTTAcAAGCATGGTaTAAATGAATGATAGCAAGTTATTACtAGGAGTTAGATTTAACCGC
ACGGCAATTACACAGGgtGCCCATCACGTTATACATCtaa
>contig00590 length=126   numReads=8
aaaGATCTCGTGACATCATAACTGACATCAGAAGGATCTCATGACATCATATCCCAACAG
AACTTACTACTAATACGCAACAGCGTTTGCTATaTCCTCCTCACTCAAACTtCCCTATAA
CAACGt
>contig00591 length=109   numReads=5
ttAAAATGAAGCACGGTTATTAAGCTGAACCTGTtAAACCTTTAACTGATCTGTAGTATT
TGTTACCATAGAGATTTTTCATATGCTGTCAAAGCTGGATGTGATTaaa
>contig00592 length=93   numReads=3
tGGGaGCATATACAGTTGTCTAGTCAGTCATTtGTTGGtGGTGAAGCATAGgaTTTGAAT
GAaGATTTCTTAGTGTGACTAAAGTGTGACTAC
>contig00593 length=453   numReads=53
gAGTCATCTATCTGTTTCGGTTTTtAATTTTTTttAAGTTAAGTTGAGATTTTTCATTGC
ATACAGGTAATTGGATATTTAAAGTCTCTGTATTATTAACGAAGTATATCGTCTTATCGG
GGACAATTTCACTGTTGAATGACACGTAGATAGTATGCGTCGGGAAGTGGCTTTACCGAA
TTTGCAGCAAGGCTTGGAAAGAGTGAAATTGTTAATAGAGAAaTCTgTTTtGTAAaTTAA
TGAGTAGCCTGTTAATTAATTAATTCTAGACATGCTACCGGCCAATTGTTTCCAATTTTC
AGTGCACACTAACAGTGAGATGGTTTTAATAATAATATTTTCGTTTTGACATTCATTCTG
ACATACCGCAAAATGATTACAAGCTTAGTATGAACGGATGTTAGCAAGCTATTACAGGAG
TCAaTTAGCAATTTTTGAATTGCTCATCAACCT
>contig00594 length=110   numReads=2
GGTTCATACTCGTATTATTATTGTTTTTTCGTTTGTTGTTGCTCATTACTTAATTTTATt
CATAATTAGATGTACTCCGTCCTATAGCATTCTTCTTCTGGTTTGGTATG
>contig00595 length=118   numReads=3
GGGTTtACCGTATCTGGTGCTATTCGAGTTAAaCCCTCAAGGTcTATGCTACTCGTCGGA
aCGTTTGGGTGTGGGCTTAGCCGTACTATTCGAATCGCTCATAATGTGGGCTCTACCg
>contig00596 length=132   numReads=8
tAAGGAGtAcGGGGTATTTAAGAAAGAACTAAAAGTTtGTTTCTCACAGATTAACTTTTC
CGACTTTGTGACTGTTGCTTCAGATATGGTCAAATACATACACCAAGAAAaTAAGTAATG
CTATAGAATAGa
>contig00597 length=132   numReads=5
GGAAaTtGgATGATgATTTTTGTGAaTTtATTGTGAaCAGTTGTTGCCATGTTGATTtGG
TTTTGTATTGTAGTATTATGTCCTGTTACAaTACAGTTTTtAACaGTgAAAAAaaaataa
aaaaaaaaaaaa
>contig00598 length=88   numReads=3
TCAACCATGCTGTGTTTAGAAAGTGATGTCTGATGGAGGACACTACATGGTAGACCAATC
TGAGTCAGAAGTTGTCATTACATACTTG
>contig00599 length=96   numReads=4
cTAAATCAAAGACATCCTCACAAACAGCCACCAAATCTGGATCTGAAGACAACACTAAAT
CTGGAGACAACACTAAATCTGGAGACAACACTAAAt
>contig00600 length=107   numReads=4
cTGTAaaTtGTaTTtATGTGAaaCTTAaGATGGAAGCACACAaCCTCGGACAAAGCTGGC
GTGTGCCTtCATTGTAATTATTATTtCTATTTCTATTATTAATaTTa
>contig00601 length=121   numReads=5
AACAATCAATTCGTCAATGGTCCATCCAGTAAaCTTAGGTATCGTAaTAgAGGGGGgTAG
GCGCGAgTTTTGCGTACGCGTGTATTtGGCGgaGGGAGAGTTGGAGTAGTAAAAtAAAtt
t
>contig00602 length=97   numReads=4
AATTACTAATGTATTGCAATAGATATTATCTATACACAATAATCTTGCCGTTtAAaTTGg
TGAATAATtATGCTGAAGCATGTGCAAATGTAAGTAG
>contig00603 length=137   numReads=9
CCAAAGAGGCAAATATCAGTGATGTGACAATCTATACCATAGCTGGATTTATCCCAAGTT
CACCCGTTGTTTAGCTACTAGATGGTATGTTTGAGTTAGTTCTGTCAGTTGTGAAAGCAT
tGCGTTtGTAACCGACA
>contig00604 length=119   numReads=3
GGTTTCAaGGATCAAAAAGAAAAATAAAACTAAAATAAGAACGTAAGTTtAGAACACTGA
aCGAAaCCATTCAGGTTATTCTCCTCTCTGCCACGATGCCTGCCGATGTGCTTGAGGTg
>contig00605 length=105   numReads=3
AGCCACGTCACAAgACCCcAATGCTTCTCTGCGGTAGCCAGCATGTAaTATGGATACCTT
AAAaCTTCTATGACACTCCACGCCAAAAAGAGATAAACAACaaaa
>contig00606 length=94   numReads=3
tGCTGCCAAAGTGCTTCTCACCCAACTCGGCCAACTGACGATGATTGaCAGCtCCGGCAC
cAGCAaGTACCATGCGCGGCGGCTtGAaGTGGgt
>contig00607 length=204   numReads=6
TAATCTGCCTGATCTGTCTCGTGAAAaTCGGTTGTGATTCATCATTTTATATACTGGCTT
tGGCTTAGACTATTTTTtAATCAAaGTTtGTCATCCTTtCAAAAGCCGTTTtATAGGATT
ATTCACAGAAATTCCTGTcGTCTGTTTtGAGATGTTTTTTGCTCAGGTTTTGTTGGGTTG
TGAaGAAATCATGTCTTTGAaGaa
>contig00608 length=102   numReads=2
GGGTTATATTTGTGTCtCcAAaCATTGTGCTCTGCCGCCAGGGAAaTTTGGAGGTTCCTC
TTTGCCACACTTGTCGATGCTCATCTGGCTTTCTTTTGCATT
>contig00609 length=99   numReads=3
GgACAGTTTGCGTAAaCGTTCAGGgATTCTtGTGTTACATTtAAAGATGTGTCTTGCGTC
TGATTCAAGGCGTCTaGCATCGTcGCTCTTCTGCTTTTT
>contig00610 length=101   numReads=3
TAATGCTGCCTAACCAGGAGGTTTCGATTTATGCAGAAATGTTTCAGGCAGGACAATGAT
GTGACTAAATTTTTAATGTGTTGTCTGCCAAATGcTATTAg
>contig00611 length=90   numReads=3
ttCTTtCAGGATGTCTGCATGCTTGGCTGCCATGTGTTTTACCACTCGTCTCATTGTCAA
AACATATTCAACCATCGCATTATCACattt
>contig00612 length=157   numReads=9
CACaGATTAACTGTTTtACAAaTtGTCgaCCATTAAGTAGTAAGTTCCTAGTGGGAACAA
TTTCAATCTGCCTGATTCTAAGCCAACATTATTTCAGTTACATTTTCTACCTTATTGGAC
AGTACAGTATAACTTAATtCCTATtCaTGAAAaGgTg
>contig00613 length=94   numReads=5
CATATCTTATTCACCATGTAATCTTTTGAATCCTATTTTCACCATCTAAGCTGCATTATA
GTGGCATCTGTTCTTTGTAATTGACTGTTGTTgg
>contig00614 length=87   numReads=2
CAGtATgTTGCcTATGTCACTGttttATttAACACACACCtGTGCTAAAGGCAGCTGGAG
TCGGTGcTTtCaGaTGCGCTGTGCAta
>contig00615 length=94   numReads=2
ATAGAGGGAGAGGgAGAGGGAGGGAGAGAGAGACGAATgAGGGTATGCTGCTCGAGAGAG
CCCTGCGAACTCAATCAAAAAGCTCTAACTTATg
>contig00616 length=103   numReads=2
AGTTGGTCAAGACCCTGAGGTCAGAGGTACAGTtGAGAATCCAGTTACTGTGTTCTCCCT
TGCCACATCATTTACTTTGAaGACACGATTAGGTGAGTATGTA
>contig00617 length=110   numReads=2
TCTTTGCGACCCACTTTTGGGTCGTGACCCATAGTTTTttAAGtAAaCACTGCTCTATAT
TTCTTCTCTGGCtGGTTAAGTCTCTGTCTGtAATTGTTTtCTGTGCAAGT
>contig00618 length=116   numReads=3
cAGACGAACAGTtATTCTGATAAAaCGACTTTTACTGGAaaTGAaTTTTGGATTGGCGCC
CGACGAAGgAACGTtAGCGATTGTAaGTCATCGCTTGAATGGGTGTCAAACGGCgg
>contig00619 length=85   numReads=2
TGGACaGCATGCAGGTAACAaTTTAATGTTCTCTACATAAGCATCATTTCACACACAGCA
CCATGATGCTTTGCACAaCTATAAG
>contig00620 length=108   numReads=2
CATTTGGGGCTTGACGTTATTATTGTAATTCATAGGCCTACAGTTATTTGTTTTATTATG
GGTCGAGTATGCTGTCGAACTCAATTCGTCTAATTCGTCTGAATTGTA
>contig00621 length=174   numReads=9
CCcACGCTTAAGTACATAATATATATTACATATTGgAAATTAACCGAAAACTTCTTCAAC
TAAACATCCCAATGCATTTTTtAAAAAAaGCTTGGCAAACTTTTTGTTAAAACTTTAAaT
TAGCAAGTAACAAACTTcATGGgAAGTGCATGCCACATTCTTATTtcAaTTACg
>contig00622 length=319   numReads=22
TGCcTGCAaCGAAGAAGCGTTATTATtGAGGCAAAGCTAGGGGCGAAAGTTCTTtGCGAC
ATAATCAATTATGCGATTTTAAATGAGCAAATTTGCAAAGTCTAAACACGTGATTTGAAG
ACATAATGCAGGAAAGTCTTTGTGCGTATACATTAGCGCGTAGAAGTTTCTAGTCTACAC
CATTTCTATGCTTTTGCAATCGAATTTACGAAGTACGAATTATTTCTTtCAACTATTATT
TTGTTGACTTTTTATTGCTTCCATTAGACTTAAGACTATTATGGCAACTAAGAAAAACAT
AGCCATATCCATCACTGCA
>contig00623 length=293   numReads=15
cGTGTaTTTGGTGTATTAATTACAATATCAAATTGAGATGAACCTATTTCTGGATTCTGT
TTtAGGATATGAaCATTCTATCTCTGATTCAAACGTATaTAGGTTCCAGTTGACGATAGT
TATTCTTAAGACATTTTGAGTCAGCTTTTAGTAGGTCTATGCTTAATAACGATGATTTGA
CGCCCAACAGCTAATGGAAaCCGCTTGTACCAGGTAGCAtAaTGTAATTGCGTTCTTCAA
ATGTGCAAaGCTTATGAAGACCAACTAaTAAAaaTATATAaTGtGCATGCaaa
>contig00624 length=125   numReads=5
tttttCATATGAaTTTtAaTTTATCTAACCTTGAAATGACGGCAAGAAGTTGTCtCTGGA
CTTCTACTAGATAATCTCCAaGTTACGaTGCAGGTTACACgAaGAACTATAAtCTTtGTA
TCCAA
>contig00625 length=99   numReads=3
GGTGGTAGATGATAATTTGGAAGAAGGTATCCtATCAGTAGAATGCGATCTGGCTGTATG
CTACTTGTGTCCAGCAACACCGGCTCGGGAGGTCCATTG
>contig00626 length=171   numReads=10
ctCGAAGTTCATCGTCTGTCAAGTTTTCTCCGAGTTCTTTGGCGGCCCTGCGTAGATTCC
GAAGGCTGATCTTTCCTGTGTCGTCATCATCAAACAATCGAAAGGCTTTCAGCATTTCCT
CTTTTGGATCTCGCTCTAGGATcTtCTGGGTCATGACATCGTtGAAATCAG
>contig00627 length=208   numReads=8
AAaGGAAaTTCGTTtAGGAAaTtACTAGAAaCATTAgTTTAATTGCAATCAAAAGCAAAG
CAATAACACAATCAATAAGGTGCCGAAATTCATGTATGTTTTTCTGCTACATGTGTaagc
agtCTGAAAAAaTCTGAATAACTCTAAAAGAGCTAACaGTAACAGAAaTCTGTGTGTATC
TGAAaCTTTCTGTGTTTGAGATCAAGcc
>contig00628 length=111   numReads=4
AGACGGGCAAAGCAGAAGCCTCTGTGTAAGGCGAATGTTCCTCAAAGGAATGGTaTGTGA
TATGATGGGTGAAaGAAATTTTGaacAGCAGCTCAAcTGTAAATAaCGTtG
>contig00629 length=110   numReads=6
ctGCTTCAGGTtATTTATTTtCAGATGATATTTCAGTCTCTGTTACTGTCATGAATGCCC
TGTTGACACATGTAGCAGCAGTGTaGGTCAATTGGTTTACTTTTATcAca
>contig00630 length=132   numReads=6
TCaTTGTACTATAATTGCAGAACTGTAGACAATTAGaTACaTGTACATGTACCATCTTCT
GTAGTTAAACATGATCTGTATCGTCTTATCTTATAATTATTtACGCTtACTGTTTtAGTA
TGACcATTTtAt
>contig00631 length=107   numReads=7
ttGCATATTGTTtAGATGCACCTGTTGCAGATGATTTGGGAGGTAACTGTTGCAGATGAC
TGCTGTGGATGATTTAAATGACAACTGTTGTAaTTGATAGAtGACAt
>contig00632 length=108   numReads=4
CaaTaGAAaCGTGaCAgTCATTTTCAaTTCGaCTCcATATTtGTTTATTGAaCAaCTAAG
TTGACAAACTGCAACTTCGTTTACAAGACCAATAAATATGCTGCTTTa
>contig00633 length=89   numReads=4
TTAATTTTGATGGCAaGTaGaGCGCaGtAACAAGAAaGTCTCTCAACTGATGACATCcAT
TCAGCTGCATTTGCTTGGCTTTGTGATGt
>contig00634 length=97   numReads=2
CTCAAGTCCCCTAAGCATTCCAGGAACTCCAACTGCCAGACCATTTGACTTGTTATGTGC
ACCTGTAAATCTCGCTGGTGCAGAGTCCATGAAGTCG
>contig00635 length=102   numReads=6
ttGTCATGTGTCTGGCAGAAAGCTTCATAGACGTTGGCTGCAAAATCCTTCACTTGATCC
TTAAGCAGGAGATCCTGTAAGAAAGGATTTGGAGCATCAGCT
>contig00636 length=209   numReads=25
AACTTTGCTGTGGGCAATTTTGATTTACGTTTGCTTTTAAGGTTACACTAAAACAAAACA
aCTGATGCGCATTTGCAGAAGACGGTACGATGCAAAGCAAATGTGCTGCTTTATAACACC
GTGTTGGACGCTCTAATTAAGAACACCTCTGGAGCTGGTTTTGCATGTCATTTTGCTGAA
TTATTTAACAACATTGTATTTAACCAATA
>contig00637 length=113   numReads=3
TTtGAAAaGTTCACAAAGGAGaCAAAAGGTGGAGCCACCGTTGAGGtGTCTGATGTTTCT
GAACGTTACGAGACTGCTGCTGAAaCTCAaGTTTACGATGTTGGAaGCAaCCc
>contig00638 length=133   numReads=3
TTCTGAAaCAGTCGATTGTGAAAaTGGTAATTTTTttGGTttttAAaTTTTTTtACCGTt
tttAGtttAGtCGTTGTTATCCGTTGTTTAAAaGCACGCATCGTGCTTTTCTGTTGTTGA
ACACTTGAGATGG
>contig00639 length=109   numReads=2
GGTGAaTATGCTTAAAaaCTGTCTCTGATTTTCCACCAAACGACATCATTGTAAGATAAT
CAAaTACTTAtGTTGTTTCTGCGTATTGAACCaGTAGTtGCcTCGTAAa
>contig00640 length=161   numReads=12
TGCGGTCCATGCCGGCTAATTGGTCCTGCCTTTGAGAAAaTGTCCGATGACGAAGAGTTT
GGGTCGGTGATCTTCTTGAAAATCGATGTCGACGAAGTTGGGGAACTTGCAGAGGAATGG
GAAATAAAGTTTATGCCAACATTTaTGATGTTCAAAAACgg
>contig00641 length=120   numReads=4
CCAGCTAAGCCATCCCAAACACACAGAAATGATTAAGAATTCCCAAATTTtCGACGTGAG
CCACAACAGATAAAGAACGACAACGTTAAATATAAGAATTCTACAGCATTCCAGaaaaaa
>contig00642 length=88   numReads=4
cTGTcctATCATCTGGCAGCGTCTCCTATCCAATCAACAGAGCTGTCTGtGCCATGTATA
AGTCTAAGAGTGGCGATGGGAAaCTGGt
>contig00643 length=95   numReads=5
TGCACCTAgCAAaTTACTCTATGaGCAGTTGTAAAaCATTGCTtCCATgtagttgtATGC
AAGAGCTCTCTTAGGGAATGGTTGCTGTTATTtCt
>contig00644 length=108   numReads=4
GGTCAGTATGGAAaTAAGAAAAACGTCAGCACAAAGGACGCTCCAAAGGCTGCCTTCTCG
ACATAcATATGAACCATTtGTCCATCTCGGAAaTTTttACCcAATGTG
>contig00645 length=113   numReads=3
TTAAGTTCTGCTATGCTCAGTGAttACTCAGACAATACTAACTTTGTATTTCTCTACTGT
TACTTGTGTAGGCCCCTACAAAGTTTtAGTTTATTtGACCTTGACTACTATaa
>contig00646 length=103   numReads=4
TTAGAGGCACGACGTGAAGTGAAGAGGGAGGAAGGCGAGGCGTTTGCTCAAGAGCATGGA
CTTGTCTTCATGGAAACATCGGCAAAAACTGCAGCCAACGTCg
>contig00647 length=118   numReads=2
CAATACCGAAGTATAGgTCCTATAGCAAATTTTTCAGTAGCGGTTTGTCATCCGTAATAT
TGTAATAAAAAGGCAATGGACCGATATAAaGGCTAAGAATGAATAAACCTTCATTTTG
>contig00648 length=158   numReads=5
CATTTAATTTTTGCCAGTAGTTACCTTCTGAACTGTGGTGTTGGTTTCTTTTTGACAGTT
TTTCATAGCTTTAGAGAAAaGTTTTCATTTCATTGAGACAGATCTATTCAGCGTGAACTG
TGATTAATATTCGGTTTTGTTCTGGTTGTACTCCATTa
>contig00649 length=122   numReads=3
GTAAATTAGTTATGTGAGATGATTAATCGTTTAAAAAACGTAAGAGTGGTCAACAGGTGG
TTTTAACTATACTGAaTTATTTCCAGCTTAATTGTTTTGCGGTTTGAAGTCCTAGCGCTT
Ta
>contig00650 length=186   numReads=8
cTTTtCATATGTTATTGAAaTATCTCACCGGGTtCACACTGTTTtACATGTATTGATGAA
TGGACCCACTGGCAATTAGTTGACTGAGTATAAACAACGTCGCCTACAAGGGATAATTTT
tATGCTTTTGCAaTAACACCGGTATATCACAGGCAGTTATTTAAACATGAGTAACAGAAA
TAttAT
>contig00651 length=103   numReads=2
TCTATTTTCTGCAAaTACTTGAATACAGttATCGAATTCAaTGCTTtGGCACAAGAGGAA
aCCTGCATACCGGATTTTGACCTTGCGTAAACTGAGCAaCAAG
>contig00652 length=107   numReads=2
TTATTTGATCTCCATATATGATGttAGATTTGGTGTTTTTCAGAAATTACACATATTGGG
CtGTTTTGTTGTCACAGTGTGaCAAAATaCAAATGTTAATtATTTTA
>contig00653 length=111   numReads=4
ggACGAAtATTTTGTTCTCATTCTCGGTCTCGACAATGCAGgAaaCGACGTACTTGGAGC
AGACGAAAACGAAGTTTAACAAGAACTACAAAGCAATGAATCCTGGGAaGa
>contig00654 length=117   numReads=2
AACATAAACTGTCTGgCCTTAAaTTTTTGAACTGTACCGTTGTAAAAGAGCCAAAAATTT
GAAGACACAATTTTCTTCTAAAaGCCACAAACTGGAATGGATGCTTATCAGATTGAA
>contig00655 length=108   numReads=4
TTCACATACGGATTTtCAGATTATAATTATAAAGTGATGAAGAGCCACCTCTGGAGAAAT
CTAATCAGGGACACTCTGTCTTAGACCTATGTAATGGTAAaTAGgAag
>contig00656 length=335   numReads=20
ttAGCATTtGGCAaGTTTTTtGTtAtGTTTATTtGATAtCATTtGTTtATTTATGCTTCA
GTTAACCGAaTAAAGGAAATAACATGAGATAAACATATTtATTAATTGTCAAAAGTTTTC
ATAGCTGAACCTATTTAAAGCTTTAAATTCTAAATGCTTGTGCTTTGTAAAGCCTAAGAC
TTGCATTTTGCATTTTAGTTCGAATGTGACAGAGTAGTTGGATTGTTTCAGTAGTGACCA
TGACGTTGACGTTTAGTCACGTATTAGTGATAAATGCGGCAATAGTTTTATTAAAGGATT
TATCATCCTGTagtaaaaaaaaaaaaaaaaaaaaa
>contig00657 length=95   numReads=3
CCCCATAGCATTAgATACTAATTGTAAAGGtGaTATCACACATGTAAGTCAGGGgATAGG
CCTGAGCCaTCTAAGCAAAGTCAGAGGAATATAGT
>contig00658 length=96   numReads=4
GAGaCAGACGTAATATATATGGaTAGTCCACTGCAAATACGTAGAAAGCCATGAACAGAA
aTtCCACGGCCTCTGCAAAGGACGAGTCCATTAGTG
>contig00659 length=280   numReads=12
ATaTAATTtATCATAGTAGGCCTACTCAATGACGTCGTACGAAAGACATTCTTCATGCGC
ATTTTCCTCCGTATCCGAGGACATCATTGAGGTAGCTGATCTTGCATCTGTTGCTCAGGC
ATTGGTCGTTGTCATGGCAATCCGTACCCGGAGCGTACTTGGGCTCGCACACCCCGTCcG
TgTGGTAGGCGTTTCGcTtCTGGCACATGAGGGGTTCGCaGaCACTGGACGTCACGCTGA
CaCTTCTGCGTCTTCTCTATACACTTGACGCACTTGCCgg
>contig00660 length=111   numReads=2
TtCTAAAAGAGaTGAAGAATTAAGTCATTTGTTTttAAGaTCACAAtGGAGGAAaGGGAA
TCTGAGCTTcTGAaGAAATATGAAGAACTGAAAGaGATGAAGGTtACTTTG
>contig00661 length=181   numReads=8
tAAAaCCTGTACATAaCTGTCAGTTGCAGTAAATAAATTTTCGAGTCATTTCATGTTTTG
CCAAATACCATGATGTAATCTGATTAGCAAAACCTGTTAAAAATTCATTAATTATCGACT
ATTTCTTACATGCTtCTAAAAATAAAAAaTTCAGTtCAGTCATCACAAATATTtCATTGA
A
>contig00662 length=101   numReads=3
GGTGatGACATCTTTAAGTCGTGGCTTGGtAGtCCCATAACGTtgTGTTCTTGGCAGAGA
CGCTGAGAAACaaTTGCAACTGTTGCTCACTAAAGATATTa
>contig00663 length=109   numReads=3
tttGACATTAGTTCTATTAAGTAACAAGTTGACCCAaGTGCTGTCACAGATCAAAaTGAG
GATATTGTTGGTTGgTCCTTAATTACcAGgAGgcTATAaTgTcaTTTTA
>contig00664 length=136   numReads=6
aGTTGACTACAGCCATACGTGATGTGTTtCACACCAGTGCCTTTATCTTtGCTTTGCTTA
gCATAATCAACCAGGTTCTGATATTCTATATAGTtCCcGCCTCCAACAACAAAAACGACA
GCCTCATGGAATGGAG
>contig00665 length=253   numReads=9
CAAATTGtAATTTtCAAATGTAGTACAGTCAATGATTTATCGTCATTtCACATGTATTGG
ACAtcTTTttCCGGATTTGTTCGCGTCTTTAAAGTCAGTGCTAACGAGACCAAAATCaCT
ATTAACAGAGTAAATCCATCCGCCAGACATCAGTCCGCCCAATCATCCATGtcTTTACTC
ATACTTTAAaTGTACAGTGCCATCTCATCTTTATTCATCCATCCATCTACATTTTAAACA
aTAATcAAGTCAt
>contig00666 length=111   numReads=4
TTCGAACCcGCAACCTTTCCGACGAAaGGCGTCAAAttCttACCtAAtGAGCCACCATGC
CCACTAATCAACCACaTCTTATCATGGATTTAATGCCTGTGGAAaCGGTtg
>contig00667 length=157   numReads=30
AGAGTGGATGGTTTTACTGGTTAACACCTCAAAAATACAGATGTAGGCGTATTGCTGACA
TCAAAAACTAAAAATGTGCATAAATAAATACGACCATGTTCAATGGTTACCCCAGACTAG
AAAaTCCGCCATCTTCTTtCCTGAATAAGGTCCTGCG
>contig00668 length=111   numReads=4
aCTTTaTtGAGTAgCATAATTAAaTtACGCATAGCCTCAATCCTTGTAAATATCTGTATA
AACAAGCTTCATTAGGCATTAAaTGTTATTCTGATATAACCAGTAGTTATT
>contig00669 length=98   numReads=4
TCAGGAAGAACAAATCAAGGACCATCCGCTGGATCAATGGGTTTACAGTGCAGCTTATTG
GCCcTAcAAGGCAcAGCTTGCAGACTTGTTGATaTTTg
>contig00670 length=369   numReads=33
tCCAaTTATGCAATTGTCTTTGCGTGTTGTGCTGGTAGTCTACTTTATTTTCGAGAGATG
TGTTTCATCAAATTGTTAATAGAATTtCAATTGGAGATTTTAGAGTATGATTTATGCAGT
TTTTACTGGCTGCCACTTTGGCTGCTACCAGAGTTTAGGGAGATGGTGTACTTGTTTCTT
GATATTAGGGTCTTGGTTCCATGACACTGTTtCATCACACTTTCTATAAaTTGGTCTCTT
CTtcTTTGAaTACGTCAAATCCAATGCTTCTTATGAAAACTTTGACATTTTTCAGATACT
TATTGATGACAAATTTTCTAGCCATCTGTGAACAAAaCAGAATTAAATtGTAACAATAGT
AAGGGAGCg
>contig00671 length=188   numReads=7
tCCTTCATGTAGTACTTCAATAAGCTACGGCTGTGGATTtCCGTtGGATCGTAGACTCCG
ATGTtGCCAGACGGCTTTTTtACAAACCTGTAAATTTGCCAGCTGGTAAGAGGCAGACtt
CAAAAGGAAAaGCATCCAATGCCATGAGAGAAACAAAATCAGACTTTGTACtGTCTGACC
AACAATCt
>contig00672 length=101   numReads=2
TGCCGCTCATACAGCTTTGCGATAACAAGAATGGATGTTTTGAATCTGTGGTAGACCTAC
AGCCAGAAACGAATTTGACTCTGTGGCTAAATTCACGGAAG
>contig00673 length=111   numReads=2
GGTCACCAaCGGCGGgCGCACGAACACCAgCCAAAGgATTCCCACCGCTAGTTtAtCGTT
ATTGaTTTTtAGTtCTTTaaTTtGTATtaTGcTTATTCGCTGCTATaGATG
>contig00674 length=184   numReads=8
TACGGCTGTTGTATCTGATGTAcGgAGAGGGGGGgTTGTAAGTtCAAAGTTCAGCGGAAG
AAGGTTACGTTCGTCGTAGAAGGGAGTTTAAGACGTAAAATGTTGAGTTTGAATTTCTTT
CGTATAAATTTTGTACAGTACGAATAAaCGTTATTCTGGTAAAAAAAAAAAAAAAAaaaa
aaaa
>contig00675 length=108   numReads=7
AGAGGTGGCCTAATGCATCTGTATACAATGTGGACCAGCAATTTGGCTGGGATCGGATCA
TTTGAATTTGTTGCGCCTGCCGCTTACGTCGTTGACGTCTGTTGAAtt
>contig00676 length=100   numReads=3
aTtgTGTGTCAGCaTAGATGGttAAaCTTGCCAgCCTTGTtCAGACCCGGACCAACGATA
CGTGGGATCTGCTTGATCAGAGAATCCGAAGCAAGGAAAg
>contig00677 length=213   numReads=7
aCACGTGCACAgCTTAGAGGgAaCATTGATCATAAGTGACCCGCCTAGCCACCAAACAGG
TGTCGCCCAGCTACACAGGTTcACTGGGTTCACTTCTGTCtCGGAATTGTTCCTGTAGTC
ACTAcTTATAACcAAGTAGCATGCTGAAacTTaTtacAAATATGATGGAgTTGTATGTAT
AAGTaCAAACGgAaTTTAaTtGAcaCAGACTTa
>contig00678 length=149   numReads=8
aTCATTATTTTTTtAAAaTCTGGTATCTTGCCTGTATTATGAAAaCCAATTTCCGTTATA
AGTAAGACTTAAGTAAGtAAGATGAAACATAAAGCTAATGATATTTtCTTTtCTTTTtGT
TtCTCTGACGTCTGCTTATTATACACTag
>contig00679 length=106   numReads=3
GGTCCAAGAATAGATAAGTGAGGGGAGTCACTTtGGTTATGAGGCAGACCCGTAGGCAGG
ATTTCAACCATGTGGGGCTCACACTGTCACGGGAGGGGCCTATAGA
>contig00680 length=115   numReads=3
cTAATGAAAGACAAAATGGCtCAATGTAATATTtCATTTGAGTgaataattcattttGTT
TATTtCACtGACGTAGACTtGTAAAAaaTATtGAGGGCaCAaaCCAAaaaTtaaT
>contig00681 length=92   numReads=4
aaCCATCAtCggTCGATGGTAGCCATACACGTATCTGATTACGTCATCAACACGCTTGCC
CACGTCATGCAACGACaCGACCAgCTTtCaTa
>contig00682 length=116   numReads=5
tAACGTGTTTtATAGAAGGAACCATGATGGTGATTAGCTGCAGATTTTTATGTCTCAGGA
CGACTTCTGATGAATTTAATGTAaTATTTTTAAaTtGAAaTAAACTTATTcTAATT
>contig00683 length=323   numReads=22
tGACcGTACCATCGCAATCTGTCCTCTCGTTTTGTCAGTAATGCATGCCACTCCCAGCGT
CTTTCTGATGACCTCAGACCTTTACAGTGTTCGGTGCAAGTTGAATATTCAATGCACAGT
TTTCTGTTCATGTTtcGTGGGAATATTGTTTTGGATGCATGTTATGTCTTTTGCTTGCAG
CACAAATGTGGCAATGCAGCTCAGAAAGAACAGTGCTTCTCAATTTCGTATTGTTTTGGA
ATTTtGTTTtACAAAGATACGAACAGCTGAGAGCGTTGTTCTGCAGATTGTTGGTTTATT
ACTTCTTGTTtCGTGAATATTTt
>contig00684 length=264   numReads=19
CaGCAAgCCtCcAaCTAtAAACAGCttttACgtAAAAGGaGCTAATGAAaCTACAAAGAC
GTTGAACCGGGGCATTGCAGAGTTCATCGTGATGGCCGCAGATGCAGTTCCACTGGAGAT
TTTGCTCCATTTGCCGCTGCTCTGTGAGGACAAGAATGTTCCGTACGTCTTtGTGAGAtC
CAaGCAaGCcTTGGgTcGTGCATGTGGCGTGTCTCGTCCAGTGATCGCGTGTTCTGTGAC
AGTCAACCGAGACTCaCAGCTGAA
>contig00685 length=153   numReads=6
aTTATTtACCTtGGTGCAGAAGACAGTAAAaTTAGCGTGCATTTCTGAGTGTAACTCAGG
TTTGCTTTAGAAaGCAATTATTTtttATGACTTTGATCAGCATaatagcagcttagacaa
attagtggACAGATAAAGGAGCAGCTTtACGTG
>contig00686 length=109   numReads=2
GGATCTGTATTTGAATTGGGCTGCCGCCTTTtAGCGGTCTGATTTATTATTGAATTCCGA
CACAAGGTTtCgACATAATTtAATtAaCATTAGTgATCAGGTTAgAaTa
>contig00687 length=88   numReads=2
AGATGACTCGATACATTAAGCATATCATCAATTCGTCCTGTTATCCAGATGTATCCATCC
TTGTCTCGTCTTGCACCATCACCAGTTG
>contig00688 length=127   numReads=4
ttGGTtGTCGATGTTtGaTtAAAGtGTaCCcAaTAAatCTTCTGTCGCAGTCGTCCCCAG
CTAtAGTTCGTCTCTAgCTACATGTAGAGACACTCCTTCACGCTAGATTTCCTACTGCTA
GCAgTTg
>contig00689 length=91   numReads=3
ATAAGCATATTTAAaCAGTTATTGCAtGGAGATTGTCTGGAAGAAGCAaTAAATCATGGC
CATCTTAGATCTCGAGCACATGGATAACGAG
>contig00690 length=120   numReads=4
cAAAaCTtcAACAATtCAAATCATAAGtCAAAaCTTCtACAATTCAAAGAGAATATtGAG
ACATTTtCAAAGATTtCATTTtCAAAGCAACAGTAAAGCTGGTtACGATCAaTTATGttt
>contig00691 length=87   numReads=2
AGTAGGTGGTGACTGCAGATATCTGAGCAGCGCTTTGGTCAGATCGGTAGTGAAGTCCTG
CGATGAGACGAATAGTATCAAAAGCCg
>contig00692 length=170   numReads=10
GCTAaTTGTAATgATTtAATTGTGTGCAGTGCAGATGTTTTCATGAAACTAATGCTCATC
TATTACAGTTTTATTTcTGGCACCGCAATTGTATAGCATAGCATAGAATTGCAAacTTTG
CGATATTAGAGTGTTCAGTCGTTTGGCTGCAAGTGCAGAAatCAGATaaa
>contig00693 length=105   numReads=2
CAAATTACATtATGGCGTTAGAGATACtAACGATTTAcATAACGTGCATTTTTttAGtCG
AGACGCAaTTtATTGCTACGAACAATtGTGAaTGCTTGTCAAACA
>contig00694 length=88   numReads=2
GGAGACTGCGCTGCCTGATCGAACGGCTTGTGCAAACAATGGACACTGCATGAGTGGAAC
TTGCTTAGATATCTGTGAATATTCTGGT
>contig00695 length=272   numReads=28
GTTCTGAAAACTGTAATAGGCATTGTTGAAGTTCTGTAACAATGACAGCATTGTTACAGT
CACAGGCCTACATAAAAAAaCTAGTGCTTAATCAAGATGTGAAaTAAACCTTAAACGCAT
TGAAAAACTACATTGCATAACAATTAACAGTAGCAATAACAGTAAACAACAGATGCTGAA
aCTGGTATAAGTCAAAGAAAGGCACTCCTAGAAAaGCAAGGCGATCCAAaTGAAaCAGTA
CAGGCACTTCAGCACATCAACAGCACCGTAAT
>contig00696 length=91   numReads=4
cGTGCAAAgCaCTGTGGAaCGCCTCATCATTCTTTCGGCGCTTCATCTTGCGGAATCGAG
ACTCGGATCACCGCCAATCTACGAGAATTGt
>contig00697 length=103   numReads=3
CCACACAATCGACATGTGGAATAAAATTGGTAATCGCACTCGGGAAAAAaTATGATtCAC
TtCGGCAGAGCGCTtCAGAAGAGTTTCGTTTATGAacTCTGTG
>contig00698 length=95   numReads=3
cTGCTGTGGaGTGAaTCTCGGTTTCGGCATCATCTACCACCGtCggATGTCACTGTATAG
TTGTTTCGCGTTGCtGaTATATCGCCAGTCGTCGt
>contig00699 length=98   numReads=3
TGGCAAATTTCCAACATACAGCAGACGACAGATGGTCGGCCCTCTTCGGTCACACTCTTC
GCGGCGTAGCTGAGATAAAATGACACTTTCTGaGTCTT
>contig00700 length=111   numReads=4
CTGGTGTAttcGAGCaGCTACTCTGTGGTGACTCGGTATAtGGtGGAGAACTTGGTGAAA
aGTTTTGTTGCGAGGTTGCTTTTCTCCTCAGCGAGTCACTtCTTCaCATAt
>contig00701 length=82   numReads=4
aTGTATGTATGTATGTATGACTTtGTATGTATGtAtGTATGTATGTATGTATGTATGTAT
GTATGTATGTATGTATATAcAA
>contig00702 length=119   numReads=11
cTTGGCTGCTAAACTCAGACGAGTGCTCGCAAGATTCAACCTATCTCAAGTTCAACAAGA
AACAGAATATTtCCAACAGAAAaGAGTATGTAAATGACAGCAATTCGGCTTCACAAACA
>contig00703 length=140   numReads=8
CATCCAAcAGAACCAGTGAAGGAATGCCaGTGATGCCGTACTTGGATGCTATGGCATCCT
TTCTAGCTCGGTCTTGAATGGGAGGGCAAGCCAGGGCATTTCGGCGAAGTAGGCcGCCcA
CTGCGATTCATCTCGGTCgg
>contig00704 length=127   numReads=5
TTtAAAAaCCGACAAAGCACAGTATGATTACAAGTATAGTTTGAACGGATGATTGCAAGT
TATTACAGGAGTCAAATTTAaCTAAACGGCGGACATGCaaGGgCGCCCATCACGTTATAC
ATCTAAT
>contig00705 length=175   numReads=6
aaCAGCAACCAATGACAATAGTTACACAGAACAAGAGTGATCCAAAGACAGACAGACAGA
CAGgaCCCTCAGTTGATGACAcTCTAATTCAAAGGCATCCcTATTTCTTAATCCAGATAC
CCAGTGTTTtCTATTCAGTCACAACGGCTAGGAGCAgCGTtCCACGACttATTTc
>contig00706 length=98   numReads=2
ATAATACATAAATCCAGTCATCAAATTGAAaCACACTTATCATCATACTTACACGCAGAA
ATGACCAAAAGGCGTAAGTATGCTGCAGACTTTGTAAG
>contig00707 length=175   numReads=13
GAGaTGCTGTAGTAaCCTgTAATAACAGTACAGACAGaGGAAATGCTTGACAGAAACTCC
GTCGGAaGCAACAGGCGTAGTTTGCATCGGTTGATAACGCTAGGCAGTATTtCAATCCAC
AAAGGGCACAAGTTATATACCTCCCAAAAGCAACTACGAATAGCTGTGGTTTGAt
>contig00708 length=124   numReads=2
TTTTCTCATAAACTTAACGTGATAGAAGAAAATCAACAACACCACTGGATTCAGCATGTT
AAATTCTATAaGGAACAGTTGAAAATTTTCCAGTTACAAAAAaGTTAAAaTTtGTTGGCC
AGCG
>contig00709 length=167   numReads=6
cTTGCACGACCAAATTGGAAaGATTTCGCAAAAGGCTAATGCTAAACATGCATTCATTAA
ATGTCAACTGTTAAACGTTCTGCTGTACACAACAACAACAATTGTGTGGAACCAGACTGC
AGAACAGCGTTAGATATCATCGAtATTAAGATCaTCGtCTTTTtcGt
>contig00710 length=121   numReads=3
TAACCTATTtATGACTCTGTAGTTAGTAACATTTttCTTAAGTCTAACAGAATTTTATTA
CATTATCATTAAGTATTTTACACAAAAaTGTATTTCAATTACACGAAaTACATACCAGTT
g
>contig00711 length=103   numReads=4
cAACAAAGGTGGTTTGGTGTATGaCTATCTGCcACATCCATTTATCTTCAAAGAGTCTAC
TTTCTGTGACACAttaCAACGATTTGCAAATCTTATTGAAaCa
>contig00712 length=105   numReads=3
cTCACAGTCAGCACAGATGAGGtATTTCGTCGTtCCGACCGTATTGGAAAaTCCAACGTT
TtCAAAaGCGAACATGTTGTCAACAAGCCAGAAGTCTTGCAACGt
>contig00713 length=102   numReads=3
cGCTTAGAAAaCGAAGTTTGatGCtCAtGTAAGtGGaGTGTtCATGTTTATagACTGCGT
GCTCTGTGATGTtATACAATTTAATACAacAAAAaTTAGTGt
>contig00714 length=338   numReads=16
tCCGCTGAGTTTTACGAATAGGTCGTCTTCTGAACGTGGCtGGCTCGGTCCTCTCCAgCG
TTGCTGACTAGCTTGGTGAGGATGCTGGATCCCACTCCCCAGCTGCTCTCATGGTAGtct
AgTCCGTGTAGGGTGCACTGGAAGGTCTGCACTcTTTtGCCCAGATCCTGAGCTTGCTGA
TTGGTGGTAGAACGAGTTGACCGAAGACAAAGTCCGATTTGTCCAGTCCGTCGATGTTTC
TCTTGATCCTCCATCCGCTCAGTTCCTCCTCCTTTCTGCCGGTGTTCTCGAGGGCGATGA
ACTTGCcAtCAGCCGAGCATtCTGCGATTGCCAcTGGa
>contig00715 length=134   numReads=4
tttATTTtGGCTtGGGCTGCAGTTTTGGAGcACGTATTTTATAGGTTACCTCGTTGGTTG
GtCCAGCTCATCGCACTGGCTGCCCGACGTGTTtGaTTGTGAATGTTCGCGGTGTTtCAT
TCATTAGTTTTTAg
>contig00716 length=139   numReads=4
aGtGTACTGGGACTGTATTTGAAGAACGACCACTACCAAGTGTTGGACATTTAATTTGAC
AATTtAAGAAGAATATTGAACTTCTCATTCTCGGTAtCTTTTTtCTGAATGTTGTCATAG
CAGACATTtGAAaGTATGT
>contig00717 length=102   numReads=4
cGTTTTGCtGCTATTGTTTGGTCCTTCAGAACTTCTGGTAGCCAATGTCTGGATTTATCT
GATTGCGCTCTTGATATAGTCGCCTATAGATGCGTGCACAGt
>contig00718 length=292   numReads=24
CTAAGGCAATtGCTACATGTTCGGTGTTTTGAACTTTTCGTCTTATTTATAATAAGAAAT
CAAAATCTAGAGACTGCACGTCTTGACTTGAGTTGGTCGGCGCTACCTATTGGGTAAATC
TACAGATCTTGGGAGGTCGACAGTGCGAGGACCGATCGTTCTAGAACTCCGAAAAGTCGG
CTGACAGTCACTAAACACAGAACATCGACGGTCAATTAGAAAAAGCAAGGATTGTCCACT
CGACAGCGAAGACCAACTGACGACGACGACACGAAATTACTCCtcttgatcg
>contig00719 length=213   numReads=12
cATCATAAATGCACGCCTCTGAACGTCTGCTCTGGTCTCCAGTAACAGATGACAACGTTT
TGCCCATAACCAATTCCcACAGAACAaGGACAGTTTATTGTAGCCGAAATGTTCCGTTGC
CAGCTCCTTAATCCCTGAACtcGTACTGCTTAaGTGGGGatttctggtATTTTGTGGGgT
TGGGTAAATACAGGGCATGTACCTCTAAGGGCA
>contig00720 length=118   numReads=2
CATCATGGTCAAAaTAGGgTGAAaGCAGAGAAaTGCAAATCAAGCAAAACAAAACGTAGA
TTGAaCGAAGATATAGGGGCTAAATGTTTAAATTtAGGgAAATAGgAGGAATTAAAAa
>contig00721 length=124   numReads=2
AATCGAGGACATCAACTGCAAAACCGAACTtCTTTCTACGTTTCTTTtCGCCATATCTAG
TTCAAAGAAGGGTTTAACCAATTTACGTGGAATTGGTACAATAAGTACATATTCCCTGGG
aCCA
>contig00722 length=129   numReads=2
TTTTtCatAAAaGTTAGTAAaTATTAGCTTGCGAaTTtttAttttttGTTtATGTTTAAA
AAaCCCaTTATATCcTACGGTAAAACGTACTTCTGACATtGATGAATCTaGCACTTtCGg
CCAAtATTg
>contig00723 length=220   numReads=15
TTTAGGTCGCTTTTGCTTTtGAGGATTATTTtATCAATACTGTTTCcTtGATTtACTTtA
CcTGCCAAGAAGTATATGTCTCCACATATCATAATCTTATAGATTTtCTGTATACTTTGC
CCTGCTGTAAGCTTAGCGTCATTCTATTCGTTTAATACTACACGTCTGAGGGCTTATTGC
CATTATaTTtATTTTATACTTGATaaaaaaaaaaaaaaac
>contig00724 length=82   numReads=2
CTGGTTCAATGGCTTTGTGCAACAACTCTGACAcTAGTGTCGCATGCAGCATAACTCTGG
ATGCAGAGATCAACATGGATGG
>contig00725 length=174   numReads=8
aTGAGCCCAAAGGATGGGAGTATTTTGCATCTTTTATCTCGTTAATTTATTTTGGTTTAT
ATGGTATGAAAATTCGTAAAGAGTTAAAAGAAATAGAAATTTAGGCTTtCATTTAAAAAT
TATGATTACTTTAAGTTTGGAAAAtCACTATTTATTCAAGTATGCTTTTGGttt
>contig00726 length=107   numReads=4
aGAAATGTGGTAGAAAGGTTGCACCGAGTGGATGTCAAATACTTTAAaGGAAaCTTACct
ATTtCAGATtGCTTtCCACCTATATAGTATATCATGTtCAAGTtCaa
>contig00727 length=169   numReads=9
CTGAAAGGATTTGAGtGCACTGTGACATCGAACACTACCTTCCACAGATGTGCTACAGGT
GACGAGTGTCTGACGATGTACGGCGTACCTCACGAAACCACCTGGGACTTGTGGAGCAAC
GAACTTGCTCTGTTTCTGCTTGCGTCTGCTTTCTTAGTCATTACATACa
>contig00728 length=127   numReads=5
GtCtAGAaCCACTGTCGTCCAtCGAACAACCTCcACCCCAGACGAAGCAaGCATCCATTG
CTGAaGAGcAATTtCTTCACGTTtCCAGGTTGCGTCATTTTATGGTGCTGCACAATCaGa
CCAAGaa
>contig00729 length=109   numReads=6
GAGAAaGTGGAaTTGCAAGTTCCAATGCGTTCAGGAGTATCTGACATCCAATACAGCTGT
TGCTTAGTGCATATTAAAGAaCCTTGTCTTAAAAGTCGAgTTAtGCCGa
>contig00730 length=82   numReads=3
ATGCGCATCGGCTTGCTGAAaGCTtCTAGTGACCATAATGGGATGGATGTCTGCGCGATG
CTATGATGTCAATGGGGCgCAA
>contig00731 length=104   numReads=3
ACGTTCAGTTGTCAGCCGCAACAAGTGTAAATTAACATAGTATCTGTATCCcTTtAGATC
AATATCTTtAAGGAATAaaTAGACAGGTGATGTATAACACTtCT
>contig00732 length=178   numReads=13
ttCAGATGAGCCCAGATGaTTTCCTTCAGATGGTCCAAGGTATGGTTGTCACCGACAGCC
TTCTTAATTGAGCGAAGGAAGATGAGAACCTCCTGATTTGCAAGTCCGTGCAGAGGACCT
GCgAGACCATTAATACCAGCAGCGAAGGACAGATATGGGTCTGACAGTGCACTGCCaa
>contig00733 length=84   numReads=3
ACACGGAAaTGAtCATCaTGACtCTGGTTAtGAAtACGgACGTGATGGTGCATACGGAAa
GAGTGCTGAATCTGCATATGGATa
>contig00734 length=104   numReads=2
CTTTGTCAGCCTCGGCTGATtATAATAATCGTAATTCAGGAGGACGGTCTTCCGATTCGA
AAAAGTCTGGGAACTCAGGAGGGAGATCTGATGATCGTGATAGG
>contig00735 length=103   numReads=3
TTTCGAAATATTCATCATTGCACAGACAGAAAAACAGAAAGTGATTGCACAGCAAATGTA
CGTTTtGgCCTGCTCAGTTTACAGGAACCAGAAGaGTTtCTAA
>contig00736 length=106   numReads=4
cATGAAAAaaGTTCAAAaTTTACTGATtCAAGCACATTaTGATGTTTtCATAATAAACTA
ATAATAAtGTGAAaCAAGCTTGTAGCGATTAATTTGGTtGGCTGGa
>contig00737 length=282   numReads=24
CAATTCTGAAAGTAGCCAACAAATAAAaTAATTCTTCTCATGTCTGTTACTTTAAAAAAA
ATTAAAATGTACAAAGTACAGCAGGCATCTTAAAATTTCATACCGAATAATATTAGAGTC
AAGAAAGTTtCAATAACTTTTCTTATATAATAAAAGTTATCTTCCCATTAGACAGTTAAG
GTAAGAAGACAACTTCTAAACCAATCTAACAGAAaTTAATGAACTGGTCGCAATTATTCT
AACATACAAGAAGAGAATCACGATCATTTCAAGTTTTATCTG
>contig00738 length=108   numReads=3
GGAATCGACCTTGTGACTTGTAACTTGACCTCATCCAAGTCCTGAGATTGTTGGTCCAGC
CTGGAGACGACGCTCTCCAACACCGTAGCAAGAACTAGGATTTTGtCG
>contig00739 length=103   numReads=2
ATGTCGCGCATTCTAGTTCTGAGTtATtGGCAATGCCTTGCTATCGTACGACATTCAAAC
TGAaGTTAAATATAAaTTTCTGTACGATTAGGGTCCTAcGGAA
>contig00740 length=106   numReads=4
GGTTCCCAAACCACAAaCGCCGAAaTGGCTGCTGTTTtCTAGTTTGtCCtCTTGCAAGAA
GGCATATGCAGACTGGTCTAAGACGACCATCTTGACTCGGCAACAG
>contig00741 length=83   numReads=3
cAGCCTTATCTCCGTCATCCTTAACAGCtGGATGCCAATGTGATGCGGAGAAGATCTTAT
GCGAATGCTGCAATTAAGCGCAG
>contig00742 length=105   numReads=3
TATATGACTTCACTTTAAATAACTAGCTCTCAAaGCTCCTCACAGCCAGCTGTTAAACGT
CTTCACAAATAGCGCTTAAATCCAATTAGAAAaCCATTGGTAACT
>contig00743 length=122   numReads=4
cAATGTGGCTGCTTTTGTTGTATTTGATTTtACGGTTATAGTGAAAAaGTCATCAGCTAG
TGTTTATACAGATCAGTATTtCTTTTCCCATATCAACTATAAaTTCCTTTCCATCTCGgA
gg
>contig00744 length=97   numReads=4
tCTAAGTAGAACCAAaTGTTtGGACCATCTTGAAaTTCTTTCACAATGCACCCAATATCA
ATCAACATCATTGTGATTGCTGTGATAAATTTGCTCa
>contig00745 length=124   numReads=2
TAGCAGTaGGTCTTTAAATATAAaTTTCCAGGTGTTTTTtCATACAGACTTGTTATTATT
TAACTGTCATtATAATGGgCCTAAaCAAAAAGAATCTTtGCaCAAAAaGTGTGTAACGAA
AAaG
>contig00746 length=102   numReads=6
GGCGGAGgcAGATAGGACTTTTTCTCCATAGTGTTCACTAGGGGAACAGTTACTGTAGTG
TAGACTGATGTTTAGCAGCCAATGCTTTGGAaTATTTGCAtt
>contig00747 length=100   numReads=3
ttGgTAAAATGTTgCACAAtAGACATTTTAtGCGCACACAGACTTTGAAAATtAGAGGgA
acATTGcTGtGGAACCTTCATCgaTTTTCAGCTGCGTgtt
>contig00748 length=90   numReads=4
gggAGGAGATGAAGAAGATCATCAAGAGCTGCATTGGGACAAAGTTCCTCAAGAAaTGGT
CTGACTTGGCTTGTGACATAGCGTTGGATg
>contig00749 length=152   numReads=4
TAACGTTCATAGCAAAGACACGAAGCCAGTTCAAGAGACGACAACAGTTCGAGGTTACAG
ACCAGATGAGGAGAGTTtCTTTGATGACCTAAAGGAAGAAGCTGATAAAATCAAAGAGCA
AGACAAACgCTAGCTAAtCGACCCAAAAAaaC
>contig00750 length=212   numReads=12
cGTTtGAAaCAGTTATAGGCTACATGCGCAAAAAGCCGCAACATGGAGTAAAACGAGTTT
GTAAGTTTTTGAAATGGTCAGTTtCATTTTGACATGCGCCACAGGCACACAtACATACAt
gcATACGATCACACATGCGTGCTTAAATAGAGGGCGCCTACAAGCAGAGCCGATTGTCAC
TTACTAaTTtCAATAGGAAGAGGCAGAGATAG
>contig00751 length=108   numReads=2
ATAaTCAGGCAGAGTTGTCAAGACCTCATACACCGGCATAAAGGACACTGCAGAAAaTTT
TAGCAAAATTCTTTTtAATGTTACAAAGAACTCTAAAGCAGAGAAGAa
>contig00752 length=86   numReads=3
ccACATAGATTGTCACATAGGTGTCACATAGTGTGCTTCCTTCTGCTTTGCTAGAGGATG
AAAGTCTGGCATGAGAAAAaTGGCAt
>contig00753 length=104   numReads=4
ttttAATAATTAGAATCAAAGATTATCAGCACCTTtCAATATTtGCACCGTTACCAAtGA
ACTCCCTAAAATGCcACTCATAAAAGTtGCATTtGTAGATTGAA
>contig00754 length=303   numReads=66
TTTAAATATACAACAGCGACAACAACTACAACAACAACATTCCTGTTCTAGGTCTGAAGA
AAATGGTTAAACTAATGCGCTTCCAATGGCTACGGAAGAAGTCTCTCGACAACAGTtCGA
TCATGATCAGCGACGCTAAGGATCACAGATAAGGACAACATCCGGAAAGTAACTTGCCTA
CTCATACCCTCTCAATGGATGAACAAATGCCACACAGACAACTAAATCGGACGAGTTCCA
GCTTTCCAAAATGTCTGGTCAACAAGAAACAGCTGATCAAAGCTCAATAGAACTTCTACA
TGA
>contig00755 length=134   numReads=4
ACATGTCGTTCCTGGCAGGAAAATAGTGAaCGTGGAATCGACGCcTTtCCcGTAATGCTA
GCCTTTCTGCACTAAAaGTATCTTACTTAATGTtCAAAtCTCGTTCAATTtCtAAATGTA
CGTATTtCTGaTaa
>contig00756 length=96   numReads=3
tttCAGCTTGTGAGCTCGCATCTCATGCCCAACGCTCACgaaCGTCTTGATCAAGACCTG
GCCcACGACCTCcGGAAgCAAGACGTAGCTtGGCGa
>contig00757 length=130   numReads=2
TGTAATTTTCGGTGTTACTAGGgTACCTGTAAaCCTGTTTTtGGGGgTGCTGTACACAGC
ATGGgCGGAGACCTATGGGGGACTGGGGTGACGGTCCCCCCAAAATTTGAAgTGGGGGAC
GGCCCATGCA
>contig00758 length=179   numReads=7
TTCAAaaGCTTATTTGCGttAAAGGAGTTGCTtGTTTtCGACTAAACGACTTTGTaGACg
TGCTAAACAAATGTTACTCAGTGGAAAaGATCTTAACCCAGAGGACAAAGCGTTCGAtGA
ATGGATCAACAAATGTGAGAGTCACTTGGCTGTCAAAGATCATCGTCATCAGTCtGGCg
>contig00759 length=128   numReads=7
cGTTTCTGTGCGTTCCaGTCTCttCGTCTTGTTTCTCTGGTCATTAGCGGCGCTTCCTCT
TCATTCTGTGTTCATCATTCTCATCTTTCTCTCTGTCTGACGGCTGTGTAGTCTCTATCC
AGgTgTTt
>contig00760 length=113   numReads=3
ttttACAGAGATGGCGTGAATTTTAGTTCTTTGAACTCTGGTTCAAGCAAGTGCATTGAA
GAGGTTGAATTTtAGAGAGAAATTCATTCCcACTTATTTGCAGGTTTTTTTGt
>contig00761 length=135   numReads=4
TTAACTATTAACATATAAAaaTATACATCGCATTCCATTaTaGTAAGCATtGTGATATTA
CATGGTTTTtGTTtCAACTACAGTACTGTGAAaTTtCAGTAAAAaTATAATTAACTtGGC
AGAAaaTaaGaaaTA
>contig00762 length=158   numReads=6
TATATTTCACTATTCTAGTATGTTTTGCGGATGTCCTAAGGGTGATAAAATGTCCTAAGA
GTGATGCCTAAGTATAGATTATTCGTTATTTTTCAATTTGCTCAATTTCTGCCAAAAaCG
GAATATATGCATGTGTAGACATtAaTACATAGgTCTGG
>contig00763 length=112   numReads=4
CcTAGTTACCGTATCACTtGTGATCAAACCAGGTCTAACAAtCCAAGTTCGTTCAGTACA
ATCGGATaCAATATAAACTGAaGTTGTtCAATATAAaCGTtCATCAAATTag
>contig00764 length=109   numReads=2
aGgAgTAGGCACCAGACGAaGCGCTCcTCctCcGTcGTCGtCTaGTATtGTCTTCGTCCT
TTGCGACGACCGAAAaTGAAaCaCATtGTGaTAtATAACtAATTGTAGG
>contig00765 length=136   numReads=5
GTTtGTTCCTtCtGTtAaGGgATGTTttAAAAGATCTGGCAAaCCGGATTTcGGTTTtAG
AAAAGGCAAAAGAAATTTTCATTTCCTTTTTGTCATTTTCGTCAAGGAACTTACATAAaC
ATTACCAAcTGTCAgg
>contig00766 length=99   numReads=2
GGATGCATGGAACAGAATCTTGTGtCCAGTGATATTACCAAATGTTtGCAGAGTTTCAGT
AGAAATTTAGCAATCAAAAAAaTTACATATGACAAAAAG
>contig00767 length=107   numReads=6
ccaGCGATGATAGAAGTTGAACTGGAGGTCACCAAGGACTTCTGTGATGATGGACCTATA
TTCTGGTGGCATGTTCATCCTCATCAGTAATACACAGGAAaCGAAAt
>contig00768 length=97   numReads=3
aTGTTtCGCTGAACCGCATGACaGGAAttCCACGGCGATCGAtGAGAAACTTCTCAAAaT
tCCAGCGGATGTCACTGGACTTCAAGTTCTGATAGTg
>contig00769 length=172   numReads=12
cGGTATAACCAGATGGCAAAAGATTGGACTCACAAGTACGCCATGTAAAGCTGCAACACG
CATGGCGGTCCACACCTCGTCATGTTGTGCGAACGCGAAACATAACAATGTAATGTTTGA
CAACTGCGTtaGAaTTaGaCTTCTACTTCTTGCACAaaCTCGgttttttttt
>contig00770 length=106   numReads=3
TCAAGGATGGCCTGTTCTTTCTTGTTCTTCTGCATTGTAAAAAaCTCTTCCTTTTTACGA
TTGTTCGCTTCAAGGCGTTCCTGCGCTCCCTTCATTGCATGCTTCg
>contig00771 length=506   numReads=37
ACGGAttGATCAAGAAGTACGTCGGCATTTTGATAGGAGTCGTCATCGCAGTTGTTCTAA
TTCAGGTGGTGTTCATCGTTaTTGCATGTCTGCTGAGGTCAAGCATGGCCAAAGGATACG
AATATGTCTAGTTCGTTTACAGAGGCAGTGTTCTGAATTTAAATGGGAGACAATCCAAAG
TAGCCTAGTATTTCGTTAATGAGCGAATATTTAATAGAATtCCTGAaGACCATTATTTTA
TGATGTtCAAGCAGAAAACTGTTATCGCATTCCTTTCTCACTGATGTAAAaTATATTACA
TGTTTtATAGTTATATGATACGTTCGGTGTTGAAAAaCGTACACATCCTTTGATAACTTC
CGATGCACCATACATTAATTCTTATTTAATTTAAATCACGAACAGATTACTAACAATAGC
GGACTTGACAGTAATCCCTCAGAACAGTTTATCGACCTCATCACAGGTTAAaGACCACCG
AACAAAACAAATAGGCATACTGCTTa
>contig00772 length=105   numReads=2
AGTATTtCGTAAcTGTAACGGTCCTGCTCAGttGtGAGCATTGTCaTCTGCGGCGCTTCA
CCATTTGGAGgTAAaCGTCCTCcACCaCcACcACcGCcgCCGCcA
>contig00773 length=115   numReads=2
ATACACTGTTAACCCTACACAAGAAATCAACATTCCCGTGTGTGCGTAAACGGATTTTCT
GCTCGGAAaGCTCCCTGAATGATGAGCACTTTTAAaGgATtGTAAAaaCGAACAA
>contig00774 length=153   numReads=12
tCTAAAATTGGAGTTCTGTGAGAGGGAAaTAAGGCAGAAACATGATGAAATAAGCAGCAA
CTAATTGTGGAATAATGCTGAATTACGTTTGCATAGATGTtCAAGCATTACTATAGCCAt
ACACAAGCATATGACATACATACAAAaGATTAG
>contig00775 length=141   numReads=7
AGCAGTTCTGGCCCcTTGAAaTACCTGGATGCGACTCGAACGTTGTATTCCTGCCCTGGA
TGATAGAATTCGGCCAATCCCCAATCAATCAGCCGCAGTTTtCTGTTCTCgTGATCAATC
ATGacATtGTGCGGTTTGaCg
>contig00776 length=99   numReads=2
TGGTGACAAAGACCATTAGCGTGTCCCTCCTCCTTTAACCAGGCTTGGGACTGGCTCTGT
CAGAGTGCAaCCAGAGGTGGAGTTTATTCTTCTACAGCA
>contig00777 length=117   numReads=7
cTGTACAAATATTTCGTGAAAGTTAAATCTGGAATACCGTAGGCCTTCACACTAATTTTG
CCAGGCTAGCTGTCCTGGCGTGGTTCTTGCACAGGCTTTGCACTTTAAGTCCTGTaa
>contig00778 length=116   numReads=4
aTCATTTCTATGAAGTCTATAAaGTAAAAaCAAaCTAAAaTGGAaTGTAAATTTCTGCGT
ACTTTATTAGTATTtGGAtCTATGAaGGAAaGTTAGCACAATTTTCGaGGCgTGaa
>contig00779 length=160   numReads=7
TTTTTTTTTTTTTTTTTTagTTtATGTAaTTtCTtAATTTAAAACAaTCGTTATGGCAGC
AGAGCATAGAGAAAAGTATGTTATTCACAAACGCTCAGTCAAAAGAAAATTGTTAGACAA
GTAGGGGAAAAGTAACTGGTTACAAGTTCAAAGACTATaa
>contig00780 length=218   numReads=10
ACTCGAGCTGCAACGGCCACCcTCTTCTCTTCcGCctCcTTTtCCTGTTGCTTCTTCAAC
TCCTCGGCCGCTTTTtGCATAATAAGTTGCTTCAGCAACTTCTTCTTTTCTGGGgTCAGA
CTGATCCCCTTCTTCTTCTTGGCCTGTTTCGGTGGCATGTTTGTTAAAGCTGGACTATAA
AACGAaTtGAGGTCTGgTtcGTCCTtCCTtCaGtCTAt
>contig00781 length=188   numReads=9
CAtCAGGGgACACAGCAAACATGCAGTGAGCAGCGCAGACAACCCAACGATCGTTGATGA
TGCTAGCTCCGCAGTCATGAGAACCGGAATGTTTGCTTCTCACGGACACCTGCCATGGAA
aCTCGTATGGTCTGGCCtCAATTCCTCCGGCAATATTtCcGGgaGGAAGTTCcATGTCAC
CAGCATCt
>contig00782 length=120   numReads=4
cTAGCCcTGGCCTGTATGCAAGGTGTCACCAGAAAGTGCaCCGACGTCATTCGTAATCCT
CCCTcgtgaCTAACTGCATGAaTTATAATTAGACGCTGAAGTCTTTGTAAAaTATCTTaa
>contig00783 length=105   numReads=2
AGGAGGAAGAAGAAGAAGAGGGGgAAGAGgAGCGAGAAGAtgACGAACCAACAGAAGCaG
TATTCTCCCCTCATGaTTTCTTTAGTTTCACAGaTCTCGGAATAG
>contig00784 length=120   numReads=4
TCGTTTTCTAGCAGCcACAGTGGGaCTTTCGTTtATGTTTtGGTGTGTGGTTATCGTCAG
TTGTGCAGGACTGTTTTACTGATGCATGTTTTGAACATGAaTTTTGACTGTTGTTGTTAg
>contig00785 length=82   numReads=2
GTATGGTATCGATGTGTGCATGTCTGTCTGTATGTATGTATATAtGCATtGTAACATTGt
ACAAaGTATGTAGTACTGTtAT
>contig00786 length=188   numReads=7
cTATTACCTGGGTAGTAAAATAGTGAATGGGTACCCGTGGAAGCAAAGGGGAGCAAGAAA
ACTCGCAGAGCAAGAGCAggAaGACCATGTGAGAGATGAAAGATTACCCAAACTTGTGTT
CTGTGTAGACTGTTCAGTATTTtCTCGTCTTCATTGTGTATtCTTCATCGTAATAGGTtG
TGTCACCC
>contig00787 length=105   numReads=3
ACAAGAGACGTTGGAACGGCTGCTGAAGAAGCaGGATAGTAAGGtCAAGGCTAGTAACAG
GGgTCCTGCCAAAGACAAGTACCTGAATGTTCCACTCTTTCGATa
>contig00788 length=119   numReads=6
ttttGTAGAGAAaTTTtATGACTtCCACAGTTCAAACAAGACTCGATATTAACATTCTGG
AAGATATGGCCATTAGAAATCCCAAAaCaGaGTCATTGCTAGAAATAcGTAAGCATACC
>contig00789 length=441   numReads=59
cGTCGTAATCGTCATTTCGCTCAGCGTTgTCGTTGTGGCCATCGAATCTCGAGTCGCGAC
CTCTGCTGTCACTCAGTAGAAACGGTGACAGTTGATGAATGTTGTCGTCAATTAACGGAG
TTTGTTGAAGGTCGTCCTGTTCTTCATTCTGCTCCCGTAGTTCCTCTCGTTTTCCCAAAT
CGCCTCGGAATGAACTTCTCGCTCTCTTTCCCAGATCACCGCGGAACCTGCTGCTCACCT
TGATCCTCTTTCCCGGAAGCCATGTGACCCTCGTTGACAGGTCGTCTTCCGGTGAGAGGG
CATCTGTCAGTACGAGCATCCGCTTtCCTAGGTCGCCTCGAAATGAACTTCTGGCCCGCT
TTtCCTGATCGATTGAGGACGAGGAAGCGACAAAGAGAGCGAACGGTTCCCCcTCTGCCT
TCGTCGTTCGCTTTCTCCTCT
>contig00790 length=99   numReads=2
AATAATAGCCAATTCTCTGGTTCTAATTCCtAtCTTCACTTGCTTCAGTGTCCTCTCTTT
TAACTATAGCGCCGAGTATTGCGATGGCTCTGAaTCGGT
>contig00791 length=111   numReads=4
GGCTCATTGTTCTTCGTAACCTTTTCGTCTTTTACAACGGCTTCCTTCCCGGAGACTGGA
GCGCTGGAAaCCCGCAGCGCTGCCACACCGATCAGCAACAGGAAACAAACg
>contig00792 length=114   numReads=5
aGATCGTCGaCAAGTtGTCATCAGGCGGAGACATTCAGCAGTCGAGAGTTCGCCAGGAAT
ACAGCAGCTTCAGCGGACAGGCAGCATCTCAGGCTACAGGCGgAGTCGATTCAg
>contig00793 length=117   numReads=4
aaaTGTCATTTTTATATGGTTGGTATCTGGATCAAAAATGTAATGAGGTTGCCTATTATG
TCTAAGCTAGCAACGTAaGgAGGCTCCAATGTGTATTATGTTGTCTCTTGcATGCAg
>contig00794 length=103   numReads=3
ACGAATGTTTtGTGGCGTAGGAACAGCCcAGTTCTGGGCTACACTGATGAGATCGTATTG
AGGCGTGTCGGACCACTCGAGACCAGCAAAGAAaGTACGAACa
>contig00795 length=95   numReads=3
aCAGTCATCATAGACTTTGAaCACaGAtATTTGTAATGtGCTTACAGGAAaTGTAGTTTA
TTACCTAGGATAAGAATGCGTGTGAGCgaCAGTCa
>contig00796 length=109   numReads=4
cAATGCAAaCACCGCACTCATTGAaCCCcTTAGAACTCAGTGGAATTGTGCATAGATCAC
AAACGTCGCTTAGACTGTCAGTGAGTTCAATATTGCCGCATCAAATCGT
>contig00797 length=96   numReads=2
TTGATAATACTTCTCGCCGCATCTGTTAGCCCTGATTCAAAGCAGCCAGAATCTATTTGT
TCGTCGGATGATGAAAATGTTACGGTAGGAATGACG
>contig00798 length=96   numReads=3
GGAATGCATGGCACTACCTGGTGGCAGCCAACgAGGGGGgAGAcAATAaGTTCTGCCTGC
CCAgCGGAGATAGACATGCATTGAGAAGAAACACAg
>contig00799 length=108   numReads=4
cTGCTCTGTGTTCAcGGCCAACCTCCACAGCCTTCTCACATTCTTCaaTACACTGGTCAT
AGAGTCCTTGCTCAAAGAACACCGCTGCCCTGTTGTTTCGATAGATTa
>contig00800 length=109   numReads=3
tGCCGTGAGTCTTACGCCAAAGCAGCTGAGTTTATCAACAAAATCCGAAGACAACATTAG
TTtATTATCGTAGGCCcTACcTCCGAAATCATATCcACgaCAATATTgg
>contig00801 length=137   numReads=6
CGCTCAACAAGTTGGCCTAGGCCACAATCtCACCAGACATCAACCGGATTTGTTtAAACA
ACTGTCAACTAGAAGACATGGAGAATAATAATTGTGGTGATTCAGACTCTATACGTGCTT
tGCATCTGcTcTCTgac
>contig00802 length=117   numReads=5
TATAGTTAATAATAACATTTAAATTTACATATATTTTTAATCTAAATTTGTGCGTTTACG
TCATTTCATTTGaatatttAAATTATTtGTCAGCCCTTTATGGTTCCTGCTACAGGa
>contig00803 length=109   numReads=3
cTAATCaTCCACCcTCCCAATcTAAACGACACCcACCTTAACAGTCACTTTGTCTCCTCT
GACTCATTAAAAaTTGGACTTGAGCTTACcATGGACTACACTTtGGAca
>contig00804 length=116   numReads=3
aaGgAAGACATTCTTGATCGGCTCATAAATTTTCTGATGAAaCCCAAGAGTTCTGGAAAG
GCTTtGCCAAAGAAAAAaCGAAGCTCTACtGGAGAAAAGTCGTCGAAGAAATCAAG
>contig00805 length=110   numReads=2
tgTaTtCCATCAAAAaTCTCAATTCTTTGttAAaGTtAATAACATTGCTGTCTGTATtAC
ATCAAGTTAGACGCCATTTACAAAATGTAACGTTCTGTCTTTTGCTTCAA
>contig00806 length=95   numReads=3
ATAGTCACTGTTTCCGGAATACCGtcTCATAAACtGAGCCATTCGGgCAATATTGGCACC
TGCCCcTGgCTGACtCACATtACCAACACATATGt
>contig00807 length=102   numReads=4
cTtCTtCTATgAGTGGGAGATtACCGCtAAaTGgACAGGtagagtgaaagctGCTGATGA
TGtcGACTACAAGGGTGAGATTGAAaTTCCGAACcTAAGCGa
>contig00808 length=392   numReads=19
cAGTGTAACTATATTGCTAATCCAGTTCAGTATCAAGGTCAAACGAAAGTCCCTTCCGGA
TCACGTGACCTCGGTTGAAGACTCTGGAGTGATGTTCCGCTTGTTTTTCCGTTTTtccat
caTccGAATCCAGCTTGCCTGTAAACGTCCGTTGAttACGGTATCCAAGCGCCGTTGGTT
CGAGTTTGCTGtATAAAaTTCCGCCTAAACTTtCGCTGGCAaTTcTcGGGTGTAACTGGC
ACATCGCCcGAAaTCCCATGCtctgcgatttttcaacataattttcgttcatcGAACCAa
GTAGAaGATaaCCTTCAACGATGACGTGGATGATGACGACACCTTGGCCACTCCGTCTCC
CATCgCAGCGTTACATTCCTGACAGTTGTAAg
>contig00809 length=180   numReads=11
CATCTCTTTTATATCTTtCAGTCTTGACcTAATCTAGTCGtGAAACTTCTTTtACTtCAT
TTTTGTAGTCTGCCATTCACCGGCATGCACATTCCAGTGTTTTGTAaTTGTGTAATTGAG
AaCTAGAaCTTtcTAGTATAATAAGTGGAAGCATAATGATTCAGCATGTGTTTAAAGTAt
>contig00810 length=95   numReads=5
tAAAATCATCATGCCATAAATGAttATCATTTGGCGTTCACTGCAGAGTGCAGATGTTCC
AAGCATGAAGGAACCATcgTGGTCTTCTGCGAACC
>contig00811 length=103   numReads=4
aTtAAaGATTCATGTATAGAAATAATGAATTGTTCTGATTCAAaTAACAAATTATGAAaT
AAATGGTtCCCTGTCATGAGTATCACATTTATCAcATAATTtg
>contig00812 length=105   numReads=2
aaTTGCAAAGGCCTTTCAGCTTCAAGCGATTGATttAGTGCACATTGATCTGAAGGACTT
GGATGGATTAAGGGAACAGGCCCTTGAGGGGGCTCGAATGGGGTA
>contig00813 length=180   numReads=8
AACTTGACTGACCATCGCTGTCGTCGGTCATCATTCTGGACACCTGTTTTGTGGACTCAT
GAGTGTTGGTAATTCTTTGGCCGTAGGAATCAAAATCAAATCTTCTAACGAAGATTTCTC
TTCTGCAATCAGAGCGCCAATGtcGAATTCCTGATTCATATCCGTGATGATCTTTGTCGa
>contig00814 length=149   numReads=6
CAaCTTAATTGATCATATCAACATCGCTGTtCATAATTTCATCATGTTTGACTGCAAAAT
TCTTAGCCGTGtATATTACTTtCTtAATATACCTTGCTGATTTGCTAAGCAAGAAAGACa
aTCTATATTGACAGAATTtCAAGGACttt
>contig00815 length=121   numReads=7
ccATCTGTGTATAGTACACCTACAGTGTGTTGAATGGAAATAAAGAACCATCGTTGAACA
TGTACTGTATGATTGTAaGCCTTTtCTATCATGTTTGTGACCTTGAATGAGGCCAGTTTC
a
>contig00816 length=109   numReads=3
ccTGCTGGCTTTCGGAaTGAAGATGGaGCTGTGTTCttcagcgtggaaggcgtctaGTaT
TGTAAGATTGTATAATCgTTtAACGGTTCTTTATTtAAGTATTAACACa
>contig00817 length=93   numReads=3
ttATGAACGCATGAtAGCATATTGCTACTGgAGTTGAATtAACTGCAAGGGAGccACGcA
aGgcGCCACgTCACGTTATAcATCTCATTtAAC
>contig00818 length=119   numReads=3
cTCAATTGAaTttAAAATCTATAAAAAaTTGTTACctATTTtGTCCATACcATTTGTCCA
ATACCATTTtCTCCAGTCACcTTTAAaaGgCTtATCTAGGCCTGTATGACAGGGTTTGA
>contig00819 length=87   numReads=2
CAaTGTTCCACAATCAATCATCGATGATCAATCACCGGGGAGTCACaGTACAGTCAGCAA
ACACACACAAGTGAACTCACATCCAAG
>contig00820 length=142   numReads=6
GGTCAGATCATTTGCTCTGACtGTGACCTTAAGTGTTGAATGGaGaaTaGCTTTAAAtGT
AGCCAACTGACAATGGAGGGAGTTGGAATTGAGTTTTGtATTTTtAAGTTGTTTTGGaGA
TGGgTATGAaGTAAATTaTTTg
>contig00821 length=439   numReads=20
aGGgCTTtAGGCCACTTCATTtCATAAaCTCCTGGAATAACTGGATTGCCATACCAGAGC
TGACAGGTACAAaTCAGCCTGAAATAATTTAATAGTTtCACGTTTAATTGGATgttatAT
ATTTtAAAaTATTTtttACAGTTTtCAGTATTTATAGATTGACACAGTTTGTTCTGAAGT
TAGACTGCTTTAGCAAATGTGAtAATTCTGATATTTtATTTGCCAGCTGCTGTTGAAAaT
ATTTGTATTCACTtACGGTGAAAaTTAACTTTAAATTAATAGTTTTGGATGATGGCATTT
GCTTCAACCATAACGTTTAAACAAAAACACTGTAATATATGGAGCATTACTGTCAACTAA
CTTAAATACGTTATAACTTaaCTGTTGCGTTATTTACTTTTATTcGATGTACAATTCAGt
CAGTTAAAGTTATTGGGTG
>contig00822 length=138   numReads=8
ccAaTCCAATGAATATCGTATCCATCACAATGCTAATTACATTGAGAATGAAGAGCGTGA
ACACTGCATCTATTGATTCTGGTGCAACAATAGCCCAGACTCCGAAAGCCAGAATGAACG
CATTCATGTAAATGTACG
>contig00823 length=102   numReads=3
TTAGACTATTATAAaTACATGGGgTTCCATCAGAAATAATAAATCACCTAAGTGCGTATG
CATGCAATATGAACTCGTATACTtCCTCGACTTATGTCTCCg
>contig00824 length=107   numReads=3
ttCACAACATTAACCGCACACACATAAAAACACACGAAaGAAATCGGCCAAGTTtCAACA
GAgCATAAAGTAACAGCtGAAaCCcGTTGaGaCGGTtCATCAGAAGC
>contig00825 length=265   numReads=8
cAATAAAAACtGTTTTGAtaGAaTAGTTCGCtttGGttCACAGaTGCTTGCTGACTGACA
TCGCATGATATGTATACGACTGGGAGTTGCAGGTAGCAGGCGCCTCACCCTATCAGTACC
GGGAGGCGTTTCATTAGCAAAGTCCTTTGCCAGCTTGtctttaactacttcacaaaGTGC
CTTGgTAGAAtGCACTAACACTGCCAGTGCCTCATCAAGATGAGTTtCATGTGCTGGAAa
CAGTAGTTGAGATGGTGAAAAATTG
>contig00826 length=109   numReads=6
cTGCTGTTTATTATTAGGTGACATGGACATTGTACGCTGGTAATTGTTACTTTCTTTGCC
AGCTTTAGTTAGCATGGATATAATTTTtATTAGCATCCATATAATCTGt
>contig00827 length=345   numReads=21
tGTGCTTGTACGTATCTATGATGGTTAGAATACGATCAGTTTGATTtGATTGATAGTCTT
TATTTtGAaCGTCTTCTTtCAGTGACCACACTTCTAAATTAATCAAACCTTCTCGGAAAG
TCCTATAGGCCTAGCACATTTTCATGATCCACAGTCGGTAGGCTAACGGTTGGAGCAGGC
AGTTGCCTtCAATGCTGTAATTtCACAAGAATtAGGCTCATGCTTTtAAACCTTATTCTG
TGACTTACTTTAAAGCGACAGTAATTTTTCATGTTGATATGAATGGCATTTGATGACACA
GCATGTtGCTGCACTGtGaTAAAaTCCAATTtGTCTTTTTGAAaC
>contig00828 length=96   numReads=5
CAAGACTGCAAGTGAGACAGACtAGAGAGAGAGACAGAAACAGAGAGAGACACACATGCA
AAGAGAAACAGAGAGAAACAAACAtGCAAAGAGaaa
>contig00829 length=144   numReads=5
GGTCACAAAGAAaCATgTTGGTAATATAgAGATGAATGAATAACCTCTGTTTACTCTGTG
ACTATTAAGCGCTTCAaTGGAAaCtAaTTTtACTGTTAAAaTTTCTTGTgACtGCTTCAC
aTCAATAGAATGCATGTAACAAac
>contig00830 length=103   numReads=4
CTGTCTGGTCACAGTGGAATTACAGCTTTACTGCcAAATGCTTtGGGTCGTTCTGGAGAG
aGCTTTAGACAACATAGGTGCATTTTTtCGAAAAGTCACTTCA
>contig00831 length=99   numReads=3
CTTTtGACTTTGCGTTTATTGATGCGGACAAGCCGAATTATGACAATTACTACGAaCTCT
GCcTCAAACTGaTTCGCAaGAATGgAGTCATaGCCATTg
>contig00832 length=125   numReads=2
GGATTGTTATTGTTGTTTTACTACTTCCATGTAGATAATTTTTGTATTATGATTTTTAGG
TGATAACGTTtAAGTAAACCACACGACTTTTAACTGTTTtATTtCAGCAATGTAGGtGTA
TGAAA
>contig00833 length=472   numReads=40
AGGGAGAGGgCCtAGAAaGTGTGaTGGTGTAAAGGTCATGTTTGtCATCACACATTTAAA
aTTTTTAATGCACATATTAAAGCTTAAATTTAACTTTGTATTGTGATGCATATATTCAAC
AAACTTCACTtCTGCgATAAAATGcTGAaTCTCTATtagctCTCCTCCATGTCAGCAGTT
TAATATTtCTACAGGTTATCAGCAAGAAAATCAAAaTTATAGAAAAATTGAGGACTCAGA
GGTACAAATAAATCATTATGCATCAATTTAAAATTCAAATTATACTAATCATTAATTTTT
TTGTTTTAAAGCGTGACTTCTTTTACAGGGAGGTGGTCTGAGACTTGCGAGAGGTGTAGG
GAGGAGTACAAATTTGTCAAAGAGAGCGTGACATACTTGATGGATAGCCTATAATAACAT
CACACAATCAGTTCTGCAGCACTCAAAACagTGACAGTGATTTGATGAATAt
>contig00834 length=193   numReads=8
aGCGCACAAaCgCACTTCGAAaGAACTtAAGACAATACTACTTCAAACAAACAGTTACGC
AGCTTTTAACGTCAATCATTGCATAGATCAGATTCCAACCAGTCTTTGCCACTtGAGGAA
TAAAGACAATCGTACAAACgatacaagtcggattacaacacgttgaacgttatgaaagct
accacataggctg
>contig00835 length=115   numReads=2
GGCCAAGTTTCCTCTGTGGGATTTCcAAGCAACTTTCAAATTtATtCTTAGTCAACTGGT
CAAGGTCACTCTCACCAGGAAAGAGAGGATTCCGTAGAAGTAGTTCCGCCAGAAT
>contig00836 length=96   numReads=2
TTTACATAGTTTTATTACTCATTCATAGATTGCTCATTtACATAGTTTTATTACTCATTC
ATAGATTGCACACCATGaTAAGAGACCACTACTCCT
>contig00837 length=93   numReads=3
aGTAAGTCCTACATGTACATGCACAATGGCTCCGAGACATCGATGCTGTTTGTGTGGTCG
TTTATGTACTTCTGAaCTTCAAaGAAGGGCAAt
>contig00838 length=170   numReads=9
aGTCTGCTTTCATGCTGTTCgACCATAAAAATAATGTAGAGCTGGCGCTCCATGTAATTC
CTATTAGTGCATACCTTGGAATTTGGCTTCAATTTATGTTGCCGAATGCTGTCACGTATA
TGTGAACatgtAaTGCAGACAATtAGTATCGGATtGTAAACTaTGAGGaa
>contig00839 length=120   numReads=4
TtGTTGCCTTTTAGTGAAGGCGCGTCTGCTGCATAtGACGTCAGTGCTTCCATATACTtG
CAATCAAGATCTGTCTGGTTAgTTAGCTGATAAACATTgtggctgagcatacagaagtaa
>contig00840 length=149   numReads=9
TTGAAAaGAaTCATTTGgTCcACATTAAAaCCAAGGGAGCTTAACtATTTGACTGCTGCT
AGCTTTGGCTGTACATGTTGCCAATGTACATGCTAGTTtATAATGTGGCACTAAAACACT
GTTGTTGCTGGTCAACAATAAGTTACaTg
>contig00841 length=132   numReads=6
ttGATGTGGCTGTCATTTGTCAGTGTAACTAATAGGTGCTCCAAACAAGTCCAAAAATCT
AGGGTGATATTTGACCTGGCCTAGTTTTtGGCCATACTGATTGTGGCAACCATACCAGAG
AGCGCAATAATG
>contig00842 length=102   numReads=3
CTGTGTAGTTTTCAATGCACATGCAACCTCAAGGAAaCGTGTGAAAAATCTATAGAAaCT
GTGTTTGTTAATAgTGAGACATAGGGTATAATTATGTGTGTA
>contig00843 length=151   numReads=4
cACTTCTAAaTTTTATTACTTACTTTAGTAAaTGCActAATGGgTTTtCtGACCACCTCA
GTAGCTTAAGAAATATAGAGATGTTtAAGCACTACTGTGTGATTGTTAGTAGGCCcAAGT
AGGTAAATAAGAGATGTtCTAAAaGCACTGt
>contig00844 length=116   numReads=7
TATAAaCTAAGATTCTATATTATGTATGTATGCAAAGGTCTGAAAAaGTCTTAGTTGGAA
TTTCAGTCAAAGCATTaGCCAAtACATTTTAATCTGCGATCGCACCTGATGATTTa
>contig00845 length=101   numReads=5
cATTTGATGCCGAAaTTtGACGGGTACGTAACTATCGCGGCCATGAaGCCAGCTTGCACA
ATGGCCATATCATATTGCGTCAAATGGCTTTTTCCCTGGAt
>contig00846 length=177   numReads=5
ggACATTTTGaTtAATATGCAGTGCAACGAATTATtCAAaTTTAAGACTACtaGAACATT
TGTTTtCAGTAAGTATgTTtCTCTAGGTTTtCAATTTATTGTAAaTATTAGCCATGTACT
ACTTACTTTTAATTTCAGTTGTGATACATTAAACTACTAATCGttaaaaaaaaaaaG
>contig00847 length=92   numReads=5
TCTTCATCTTCTTCATCAGTCAGAACGAGTCTGTAGCTCTGATTTCGTTTCTGCTGCTCG
GCTGCCGCTCGTTCCGCAACTCTAGCTGGTTT
>contig00848 length=194   numReads=5
aGAGCGGCTGATAGGAGACAGGGCGGATTGGAGAGACGGTAACCAAGCGGACcAGGAATT
CGGTCGAGCTTGTTGTCcaTGTTGAATCTTGTGTCAAGGCGATGGCCCCaCCAACCGGTC
aGTTtCGGAAGAtCtGCGtCAaTGTACCGTTCGTGgATGAAgATTCcGGCCATGCCACCG
gcACTCGATGATag
>contig00849 length=235   numReads=10
gAGTCCACGTTGATTTAGTTAATGACTTTGCCGTATGAGTATAGGCCGACCCATATTATA
ATTCGTATTATACGGCGGTTCGGTTCTATTGCAGACGCTGAACGTTTGGTACAGTTTATT
GTTGTACTAAGTTTCcTGTTTtCACAAACtCACCATAAATTtCACTAAATTtATTTCTTT
tATtGgAGATATACTTAAAGTTCTGTGTTGCaGTAAaaaccTGTAGCTCTCtGTt
>contig00850 length=93   numReads=5
cTAAGGACGAGTCTGGATGACATTGGTTTGAAGTTCATCACAGTACAGACCAGTTTTGCT
TGATGActGCAGTGACAGTCAGGGGCGtccAGt
>contig00851 length=107   numReads=3
tGGaCCATGaGAAAAGCggAAaTAaGAAGCTTTCAAATGTGGACatggagaatagtCCGG
TGGCTAAAGACACAAAACTGCCTACATTGTGCAAACAGTACGAACaa
>contig00852 length=96   numReads=4
TAGAACGTGATTGGGcGGCCTGCCAGCAGTTAAATTCGACTCCTGTAATAACTTGCCACC
ATCCATTCACAATGATTGTATCGTTCTGTGTTCTGT
>contig00853 length=201   numReads=19
ggCAGATCATAATATTtCAGCGAcAATTACCACATTCGCAAGTTTAACGCTAAGTAATTA
TATTGAAGCATTACATGTAAGTAAGTAAGTAAGTAAGTATCGACTTTATTtCACAGTTGC
AAACCGCATTCTGCTTTACATACATCGTTATACAATACATACAAGGTAATATACGTTCAT
AAGCACGaGTAATCAGAATat
>contig00854 length=100   numReads=6
tCTGTCACAATGAAGTTGCTAGCGATGCCAGATTAGTAGCTTTGATGACAAACCAGGCGT
AATGTGATTACATTTCAAAAGGAACTTGTTTTGAAAAAaT
>contig00855 length=102   numReads=5
tAAGAATTTGATTTTGCtGTAAAaCTGTGCAGTtGGATGGCcAAATGaTCTGATTTCTGA
AAaCAGATTAGTCATTAAaTCATAAATATATACTACTTAtgg
>contig00856 length=125   numReads=7
CCGGCTTGCCTCCTGTTTCCTCGATAATCCGCTTTTCCATGTCCGATTCTATTCCAGTTT
CCTAGACTTTTCTTTGTTTAcGCCGCCGCTGAAAGGCAATCGCCAAATCTACAACGCTTG
Taccg
>contig00857 length=105   numReads=5
cAaTGTTAATGGTTTAACTTAATAATTGTCTTTGGCAGAACACTTAATGCCTGTCCCTGC
AGTCATTCTCTTGAATCCTAAATTCAAAAGTTTCAGCATCTCCAg
>contig00858 length=108   numReads=3
GGGGATCTGTGGATTATTTtGCAAGGGGTGCAAAACtGGTCTACTCCTTAAAaGTCCCTG
CTCTTCAAACACACTAAGCAGTAATTCATATATTGACAGTTCACTGTA
>contig00859 length=121   numReads=4
taGGTTGCAGTGtAATtGTTTATGTGGcaCAAAGGTGGTGTTAAACGTTGTTGCCAATGA
TTTATTGAGTAGTTTCTTGTGCCGGACTTAGTTtGTCTCTCATGTTTTAATTTCTTGTCT
a
>contig00860 length=89   numReads=3
CTCACATACGTGTGGGCCTAGTTGCAAACAGGCCTCACTGTTGCTGAGCTGGTAGCAATC
TCGCACTTCTCCCATCACTCAGGCAGGAG
>contig00861 length=113   numReads=2
ATAaCATGAAAATTGTTCAGACTcGATAATAAGACTGGAATACAGTTAACCTTGTCATTT
TTTtAATATACATACAgTAGGCCTACCaTACTTGACTTGTATAAAATTTGTtA
>contig00862 length=101   numReads=2
AGGGGATCACGCTCAGTTGGACGCAAGCGGACGGGGGATGGGGTCAGCTTCTTGTGGACC
TCCACATAGAAAaTTAGAGCTCACTGACGTCATTCTGTCTT
>contig00863 length=351   numReads=18
ttttGTCATGTTCAAGGAAaGAATAACTGAAaTtCTGCAGACATAAATTGAACAGAAGAT
TGTATATACACTGATGGTTTATGAGACAGAGTAATTACACCcAAaGGTTTtAACATTGGA
TTCTGCTAACCGGCGAAAAAGGACAGTCTtCTCCATCAAACGCCAGCGCTATTAAAACTG
GTTCACTGTCGTACCAATATCTTTGGCATAGTTCGAGTTTtGAACCCACAACTCTCTAAC
TATtgAaGCATTAACATAATTATTGCACATCTGTGCCAATTGTCGATTTGTTTCAGCAAC
ACTGCCTTATGCTCTTGATAGATTATCTTCCCAGTGTTCtCTGAAAAGCTt
>contig00864 length=99   numReads=2
CTATCAGTGTCTGTCACAATCATTGGCTGTTCCCGTCAGTGGCTGTTCCAGTCAGTGGCT
GTTCCAGTCGCCCAACGTCGTCGTGGTTTTTGACCTCGG
>contig00865 length=113   numReads=2
CATAACGGTAGCATCGTATACTTCGAGAAAGGATGACGAAAAAGACAGACAGTTACAAGT
GTTGCGTTTTGTTCCTCCCCTCGCCCCATTCCCCATCTTTCGTGCGGTTGGCA
>contig00866 length=101   numReads=2
ggTcTAAaTATAGACTTtCGTAaaCAGAATtATGaTTGTAaTATtCTATCAGAATAGGCT
GAaTTAAAAGCTaTTaTAATTATTATAtAaGTATATAGATc
>contig00867 length=140   numReads=4
ttaaagccgtccgCAAAGAaGGGgAGGGgaGTTtGgTCcAATGCAGACATCTGCAGACAG
GGGGAGGGgTAAaGgACCTTGAGgACGCcTGCAAGCTAGtAcATTTTTtATtAcAaCAGT
TTGCTTTgCGGTCACTCTCT
>contig00868 length=131   numReads=4
AGtCGCTTCGTTGATCAATTCACcAGCCACAGAGCTGACGATGTGCGCTCCGAGTaTCTT
GTCCGTTTtCTTGTCGCCcAATATCTtCACGAGACCGTCCGtGTCATtGTTCGTCTtCGA
TCGGCTGTTTg
>contig00869 length=132   numReads=7
aTCGTCGATACCGAGCTTCTTCAGccgcaggaCCACAGAACTTAGATTGGATCGCAAGAT
TtCTGGATATGTGTTGTCCTGCATTtCCTGTTtGTATGCCTTCTCGGTGTACAAGCGGAA
GCATTTGCCTgg
>contig00870 length=108   numReads=2
CAAGATGGTTGAGCAACATTTCCACGTGACCTTCACCGATCTGTTGCAGCTTAGAaGGCG
ATGGAAaCTGAAGGAAGTCTTCAGCATTTACCGTTTTAACCGGAGACG
>contig00871 length=117   numReads=4
GgACAGTTCACTtAACGTCCCTTtGGTATGCTACCACCAGTGAACTTCTTCCTTAAACTC
ACGAACTAACTCACAAACTTGCCTTACTCTCTCAGTATTACTGATAACACGTaGaaa
>contig00872 length=98   numReads=3
GGGACccttGCATGAGAAGCTGTCCTTCATGTAGTTCCTCAGGCTGGACAATACGAGATC
GtAATCGTTTTGCACgAGTTGACAGAATTGCaTTATAg
>contig00873 length=96   numReads=3
aTGAGAGCAaTCCAAATCGTTCCATTGGCTGGGACGTTTTGGACGACATCGCAAGCATTA
ACGGgAACGGATATCATCAGATGACCAGCGAATCCa
>contig00874 length=103   numReads=3
ACCTTGGTCCAAaGACCATTAGTGGTTCCAAGAACAAATTtGCTGAGAGACCATCACCAT
ATCACCACTGGCTCTGAGAAGAAGTCTACTATGAAaCCAATAG
>contig00875 length=104   numReads=4
tGACcATCGTGAaCATTAATCAATGCTTGTGTGGTTtGAATACGAaTGATtGGACCTGTT
CaTAATAGGaCtGTGATGCTTTACTAGAGACATCtGGtCACAtt
>contig00876 length=102   numReads=3
GGCATGTATATATAGTTAGTTCCGAAaCAGGGGCACTACTCAGCTGACTCGTGAGAGTCT
CTTCGGGCTTCAGAGTAACATAAATTGTCTTCGCAATAATAG
>contig00877 length=116   numReads=6
TCAATGTTTTGACCCTCTCCTCTGTCCACATGATAATGACCTCTTTCTTCTTGAAGCAGC
TAGTAGGCCTAGGCTAGACCTACAATGACCTTCACTGAAAACTGTACTATGAATAg
>contig00878 length=116   numReads=6
CAAAGTTTACACTTCATCACAGTCAGGTGTTACAAAGTTTACACTTCATCAAAGTCAGTT
GTTACGAAGTTCACAATTCATCAAAGTCAGGCGTTACAAAGTTTACAATTAATTAA
>contig00879 length=109   numReads=3
TAGTAAaTGTTTtAATTGGGgTTGTTAGTATCGAAAaCATCTAGTTACTCTTGCGTTTGG
AATATTTGAGCTTAATCCTGGATTGTGCTCAACTATCACTccATGTCAg
>contig00880 length=99   numReads=2
TCGAATAGGATAGACAGACAGAGACACAGACTGAAGCCAAGTAGCAAACCCCAAGAGAAA
AGGGAACGAATAGAACAGCATTCCTGACAGAAGCAGATA
>contig00881 length=102   numReads=2
TTTTCATTACTCACTGTGGAaTAAACGGACTACACGAAACGCTATATAATGGTGTTCCAA
TTATAGGATTTCCATTGTTTGCAGAACAACATCAGAATGCCG
>contig00882 length=124   numReads=3
GGgCTTtCACTTAAaTTGAaTtCTtCCCtGTTATGTTATTATtATTATTATtATGTTGAC
TTCaGTAAATATTGGGTTTTGTATACAGtGGGGGAAgAcAACAACCACCTTTGTcTTTtA
AATa
>contig00883 length=140   numReads=6
tGTCtCGAATAGAAGAATTGCAGAATATtCAAGACGCCCAGCCTCTGGAACCGGTGAATC
CTGAAGTTCAGGTTGTCCAGGACGAATTGGTGGCCAGTAAAaTGCGAGAGGCCGAAGCAA
aCTCATCTTTTAAGgAAATg
>contig00884 length=416   numReads=30
ATcTAATAATAATAAtAAGATGGTACTCACTCAAAAaTCACATTCTGGtAGTGAGGTAAT
GTATTGTAGGAACAAATTTAGCTCTGGGTGTCGTGCACTTAATtCTGATTTTGCACTTGG
AATGTGTTGTATAACAGTTATAAATTGATGAATGGTAGAAATGGAAAATTATTATCTTCC
CGGGTTCGTCACTATCCATATTATACTAAATATGCACTTTTAATTTTGCTTTAAACTCAA
GCATAAGTTTCTTAAGTTTTAATAAGAGAATTAGTTATTTATATAAGTTGAGATTTTGTC
TTAAAATCGAGGAGGCATTTCTTTGGTGTACATGTCAAATAGATTGTAAGTTCTTtCTCT
TCTCTGCaTCCTACGTTTtGAATGTtACCACCAATATGTAAATATGACATGGTTcc
>contig00885 length=89   numReads=4
tttCTACATGTACATGTACAGGtGTACACATTCAAGCAAAGTTGAaTGtCATTGAcATGC
AACATTAGTAGCTTGATCCTATTCTACTg
>contig00886 length=223   numReads=7
tAGTTTTtAACGGTGaCTTTTtCTGGgTTGACAAtGAGGTtATTTCCTCCTGACcAGATT
GGAAaTTTCCGACAACATCGTGAAACAATTTTgACTGCgaTGTGAGAACGTTTGGACTGA
AATCCTTtGAAAaGACGGCTTGAAGTGTTtCACATtCAATGAATGCCAAATTGTACGTCT
TCACAATACCATGTTTGCAGCATAGCTGGAAGATAAGCCGATT
>contig00887 length=199   numReads=8
cGACCTGAAGAGAACCAAAATCCACCATCTGaTCAGGaTCGTACAGGCTACGCTACATTG
GTTGATCGATCAACACCTCCACATGCTGTTTACGAGAACCTGAAGGTCGAAGAACTAACG
GCTCAAGAACCTAATTCACATACTAGCGAGAACACACCAGATAAGACTTCCTCGATAGCA
AGAAATGTAGGATTTCACG
>contig00888 length=230   numReads=9
GGAAAaTATCAAACGTTTtCGGCAACCACGCCGAAAaCGACAGCAGGTTCATCTAAGCAG
AAAGCATAGGTTTCTGAAGAGCAACGCGACAAAGCCAGTTCATGAGACGACACACGGCAG
TCTCTCACCCTAAGCAGAAGCGTATGGATGAACATCTACCGGTAATCTTAAAGAAaCACT
ATGCCATTGTCAACAAAAAACGCTAACACACTGATGAGATCcGCGGTCtt
>contig00889 length=132   numReads=7
tttATCGTAATTAAATAAATATTGTGCCCTAGAACGCCAATGGTTGTTAGGGTCGTGTTG
TTTTTCCTGATTGTCTTCACAGCCTAaTTTGTCATAAACACAGGAAaCCAGTTCTCTGGC
cTTTtAACTTGt
>contig00890 length=107   numReads=2
CGGTCGAAaGTCCACTAGCTTTAGTGTCGCaCATTACtAGCTCACGTGTGACGGTAAATT
CAGATTTCGAGAAGCATTAACtATTCACCCTTTTGAACTTGCAACCT
>contig00891 length=127   numReads=2
GGGACCAAAGACCGTGTCGAATGTGAAGACCTTCGGTTTAGGTTTTTCTTTAGtACCGGT
CGCTAGGGgAGGTGACGGTGATCGACCCCCGGGCCTCGTCTACGTGAACCACTTGCTGGC
ATCCCGT
>contig00892 length=133   numReads=6
tCCAAGGCAAcAGTACCTAAGGACTGTGACAGGCTGTTCTAGAAGGGTGGTCAAACACTT
GAGGAGGCATGAAGAGCAACAGGGCGACTCCCAaCATTTTtGCTGGCTTAGTAGTGGATT
GTATTGTAACCaa
>contig00893 length=153   numReads=9
aatGATCCTGAaTGCTGGAAaGCCAAGTTCCCCTTtCCGGTCTTGATAAAGACGATACAA
GATGTAGCTTGTAAAGGGCTTCAGTATCAAGTTTAAAATGGACATACCAAGACTGAATCG
CTTTGTATCTGTAGCAGGTATAATGCTTTTGGt
>contig00894 length=175   numReads=6
TTTTTTTTTTTTTTTTTTTTTtGtCGTTGGGAAaCTGAcATTTTTCGAAAACAACCAATA
ATACAATGCAGGCATTTGACGCTAATGCGGTATCTTAATTAAAATCTGGCAAACAGCAGT
AACCGtCcGAAaGTAaGaaaCAAAAaCATGTCTGAATTAACGCGTAACATAAACC
>contig00895 length=137   numReads=12
aGAAGCTGGAaTTGATTGCTTAAATACATACTTTTGTAAGTATTCCAATGTTGTGATAAT
AAGGTTCAATTGATTTCATGCAGCCTCCCAATGTGACTATTTCTCAGTTACTTaGgAGGC
CATCTGACTCCGGAAAg
>contig00896 length=108   numReads=4
tCttGTTACTCAATTACGAGTTATCAGGGTCtATCTGCTGAGGTGGATGCTCCcTAAACT
TTGGTCCACTGGgTATAATCaaCGACCTTGGTGCAAGGgTGACGAGTA
>contig00897 length=98   numReads=3
ATTCCTATCGCAAaTCAGATCACCACGTGCAATGTTGTTGAGATCATTATAAGAAATGCT
aacGCTAACTTTACTGTCTTCTGCACCAAGGTAAATAA
>contig00898 length=101   numReads=3
tCGGTATCtAGtGCTgAAaTTtCATcTGGTGTCAAAGGCCACtCCGTTtCATATCcTGGA
CTAtATtCTCCaTTTGCGTTTAAaTAgTTgACAATGTGTGA
>contig00899 length=167   numReads=6
tGGTGGAGaCACCaCAACcATtGgAaGTACGTTATGGTAGTtgTTTATGtCAAGTTTTGC
AGTCTTAGTCTTATAGCTAGAGATTTTGCAAGAATTAACAAGTTGGCAGACGAGTGATTG
GTGTTGTGTTTCAGTTGGGCAGTTTTTGTTGGATTTGGCCATTTTTA
>contig00900 length=314   numReads=10
AATtctCGTCGAAtACGTTTTTACTGtCATTCCAAGATTtCTCGGTGAaGATGTAACCTC
GCGTGTAAATGTTGCTTAGCCTGTTCTAGATTTTtCTGTCGCCAATTTTtCTCGCTGAAG
ATCTCTCTCTCATCGTTTCAAAGTTTCTTCTCAGCTGATCGACGTCTTCTACTTCGCGGT
CGACattCGGTCGGCTCCGTGCACCGATGTTTAGACGGgCGATGACTTTACtAcTTTATG
CATTTCGTTAGAAGCGATTCGATCACCGTATTTTTGaGTAAaTTCATGTACGTCATCGTT
TTCtGTATTAAAAg
>contig00901 length=94   numReads=3
ttttCTGAtGGTACGTCTGTAGAAaTGCCACATCTTGCttttCtAAAGATCTCTGAtGAa
TtGGACACTGATATAGAACATGCTTTGACaGaaa
>contig00902 length=106   numReads=3
tATTGTCCAATTtCATTGTATAAATATATATTTAAAAtATATTGTACCATTTtCCAACTT
GCGATCAGGCTTTGCCAAGTCATTGCTTAAAGTACACACTCACTAA
>contig00903 length=107   numReads=2
TGGAGGAATTTCACAAAGCCACCAAAAaGCTCAAAGACATTACAGCTTAATCACAAGTCc
AGTAACTGTTTTGCACAAGAGACTAGCTTCACTAGgCAAAaaGCTAG
>contig00904 length=91   numReads=4
cccTAGGCTCAGGCACATGACTACTATGTCAGAGAGTCTGGGCACTGACTCATTTGAGGA
GGAGTGATTGTAATAGGAGTGATTAATATCg
>contig00905 length=203   numReads=11
GGCAATTGAAGACAACATACTTTGGCCTCCTagTTGCATCACAGCATATTAAGACAATAT
AGTAATTTATCTCCTGTACAAAaCCTATTGTTGTGTACCTTTAATTTAaTTAGCTTTCTT
TTGTCCTCTTCCGTTCATTGCATTTGAAGATGCTATGATTCTGCAGtaGtaactaagtaa
gcTGTaTctcTGATGTtCTTTtg
>contig00906 length=144   numReads=6
AAAaTAACAGCTTCATTAGCAACATCCATGaGGAAAaCGAGACGTCCAGTCACTACGCCC
AACTTACAaGAGTAAaCCATGGGAACAATGTGTACGCCACGCTGGAaTTTGATCCTAGCA
AaGCTACGTGTTAAGAACCAGTCa
>contig00907 length=105   numReads=3
ATGGtATTTAATCATtCTTGCGATAGtCTTATGTACCtGATAAAAACTACAATAATtATT
TtCAATATATTTtAACaGTTtAATTGtAtCATGATTCGTtGTGCa
>contig00908 length=97   numReads=3
ttacATAAaGgTAGTTtCCATTtCGTGGgCAAtCATATTCATCTCGCAGCTTTtcagtgc
accgataagaaattCTCTGGTTGCATTCTCATCTTGt
>contig00909 length=94   numReads=3
AAATGTAAATATTTCCACCTCATTGTGCAGTGACCACCATCATGACCCTCTGTTGAAGCA
CACGCTCAATCAGAAGTTATGGCACACTTGTACg
>contig00910 length=108   numReads=4
aTTTTAaCAAGTGCATCTGAATCAGCGGAGCAGTAGAAAACAGGAaTTCGACCGCGGTTA
CCGACCACAATCTGAACACCCGATTCCAGCTTTGAGCGAATTCCACCg
>contig00911 length=103   numReads=2
CAGAAGAGTAATCTAGACAACCATACtAAAAaCCCATACTGgAGAAAACCATATACCTGC
ACCTTTTGTCACAAGTCATTTGCTGTGAGGGCAAATATGgAaT
>contig00912 length=322   numReads=17
ATATGGGATATGTGGCGTTGCAGCTTCAGTTtCCcTGATCACTATTGCCTtCGaTGAAGA
CTAGACATTtCCTTGCGTTATGTTAGTGTATCTTGATGCTTAATGCTTCCTGGACAAATG
CTTTTGTACCCCAGTGATAAATGTGTGTGAAAAAaCGTTGATGTTTAGTAACAATCGGTA
AATGTAATGGTTTTGTAGGATCTTTGCTGTATTTATTTtCACTTTAAGCTCCTTGTATAT
TCTGGATCCTCGTAGTAGCTTGCCTCTGtAAaTTTtAAAATTTGAGtCTACTtCCGTGTG
TTCTGCCTTTTTGGAGATGGGG
>contig00913 length=140   numReads=7
AGCTGCTCACGTCGTTCTAAAGCCGAAAaTTGACAATTTATAGAGGGCAATATATTATTA
TCAGCATTCATGATTCATTGGATTGCGCTAAAAGCAGTTTCTGATGGACTTCCAACTCTT
GCTGTTAACATATACAAAat
>contig00914 length=96   numReads=3
tGcTtCcGTATcACCcTCAAGCAGgAGGGTATCGTTCACGGCCTCTACGCTGGCACCATT
CCAAGTCTAGCTGCCCAGGTCTCTGAGAATGCAGtt
>contig00915 length=104   numReads=3
GGAAAATGGCATGAGACGATTTCGTCCAACTACTCTTGTTCCAGATTCGTTCAGAAATCT
CTCCGGTCTGAAGACATCCGGGTCACCCCATTCATCCACGTCCA
>contig00916 length=299   numReads=18
ggTAAaCATTTAATCGGGTACTTGGTACCAATTTTTTtATTTTGTATTAAGTGATGTACC
TCGATGTTGTAGACGGTCAGTTTATCACTGGAGCaGTTAACAGGCTAGATACAATAAGTC
TTATGATGAAGCAAAAGCAGAAATTCCGTTTTTGCACCAATGTGTaGTtGTAGTTATAGT
tGTAGTGaGGGGAGGGGTATTTTtGAAATTTGTTCACATCCTGTAAACTTGACGTTCTTT
GAAATGTACAGATTGATgTTGAGGAAACATAAAATTCTGGATATGTTGCATGTTGTCAG
>contig00917 length=111   numReads=6
CGGGGTTGGTGATGgAATTtAAGAGTTGAAaCTGTGAaCGCAATGTACTGCTATTGCCTT
TGGGATGTGATTTAAAAACTGaTGCAGTGTAAaCTTTtGTCACAaTtGtcc
>contig00918 length=107   numReads=2
GGGgaGTGGAaGATTTAAAGGCAGCAGCGAAACGtAtCTTCAGTGACCATCTAATATTAC
TGGTATTGAATGTCTAAACTTACAACTTGTCTGTTTCAACTTGCTTT
>contig00919 length=101   numReads=2
TtAGTTATTGCAATTACACatATTtAAGCCTtCgACTCGTCtATCtCTAAAaCtATTATT
ATATaTGGcAACCATtAaGTATTATaGAATAaTATcAtCTT
>contig00920 length=118   numReads=4
TCTTCCGGGTGTAAACGGTTCTACACATGCAATtACATCTCCTTTACATCTTCTCATCAC
TGACGCGACcAATATACACGTGTGTTATTAAaCATtCGACAAAAAaGTTAATAGATCg
>contig00921 length=591   numReads=50
TTtGGTCGTTATGATCACACCTTCGGTtGCaCCCTCCTTGAAaGTGCTCTTACAAAATGT
ATACGACCAAGTAGTTTATGTTGACGTGCATGACAGCCGGGATGTAATGAACCTTGACCT
CTTGACACGACCCGACCTTGGAATCACCTTCACAAAGTTCAACTGCTGGCGTCTGACGCA
GTTCAGGAAGGGCGTCTTTATGGACtCTGACACTTTGGTCGTGCGGAACATAGACGAGCT
GTTTGAACGCGAAGAGTTGTCGGCCGCGCCTGACGCCGGTTGGCCAGACTGTTTCAATTC
CGGTGTCTTTGTTTTCAAGCCGTCTGTTGAGACTTACCGGGCACTCCTCAAATTTGCGCT
TGAAAAGGGCAGTTTCGACGGTGGCGACCAAGGTCTCCTTaaaTCTTTTTTtCGGCGAAT
GGGCCACGAAAGACATCACAAAACGTCTTCCCTTCATATACAACGTCGTCTCACAGGCTT
TCTACAGCTATCTTCCGGCCTTCAAAAAaTTTGGAAAAGACGTGAAGGTCGTCCACTTCA
TTGGTTCCGTAAAGCCTTGGCATCACAGCTACAACATAGGAACGGGTCAGG
>contig00922 length=94   numReads=3
AGGTACTATAATCAAAATAAATGCCCCAAATCTCATCTCTTGTCCAATCATAGTGCAAGT
CAATAAGATCATGGCGCTTGTCTTGGTCCTTGTG
>contig00923 length=128   numReads=4
ccATGTTAAGACCTtCAAGATACCAATGTAATATAATTAGGCGATATGCGTCAGAAGCAA
ACACCAGACTCCTTACTTTACCAAGGCCATTAACGCCAAGTACCACTCGGCTAAGGCcAG
AACCAATg
>contig00924 length=115   numReads=2
ATGCGGACCACAAAAaCATCGTTGGTGGACCGGTTTTAATTCGCTGGCGGGCCGTCTACT
tCTAACACCCACGTTATTtGTCAAGCAGCAGCAACTACaGACTACAATAATTAGG
>contig00925 length=119   numReads=2
TTCTTTGGATTTTTCGTAAATAATGTTGCCCCCCTCACACAAATCGTAATACGAACCAGA
CATAATGAGGTTCTGAGTACTATTCGCTTGCTAAACAAAGGCCTACGAAACAGTGTAGG
>contig00926 length=247   numReads=9
CAGTGGAAaTTGTGCAATTCAGTACAAATATAGTGCATCAATAAaCATTTtATGTCACCG
GTAAAaCACTTTTAAAAGGAAAAaCTGGAAATAATACAACTGTGCAGCTACCCCATAATT
TCAAaGTCATGCTCAATGAATAAaaGGgAACAAACTTCATATtGCTAACGTATCAgaaGT
GATAAATTGAAAATGAAGCCAAATTTTCTTCAGATACGACTCTTCTAGTTCTCTTCTTTT
CTCTCtt
>contig00927 length=178   numReads=8
TGTTtGATGAaTtCCAAAACAATATAAGAACAGTTCCGAAaCAGTGaCCGAAgAATTCTA
TGATAACTCTGGAAGAAATCCGCAACACACCTGGAACAAAACCAGATGAACGTTGGATGA
CTTCCAGAGCAATTCCAGAACAATGGCAGAACAATTCGGGAAAaGCTCCAGAAgAATT
>contig00928 length=179   numReads=8
TCTGGCCCACTGATTTTTGCAGATTTTTAGGAGCATtgTCTAATCTGTTATTCCTGGTGA
TGAtGaTTCTtCCCcAAaTGATTTAAACGGAAaTAGGGTAGCAAGTTGCTGGACAGAAGA
AGGAAGTAGGcagtgtgaTTtCTGTaCCTTCAAGGAaTCTTAAATATGTtGAACcTTGa
>contig00929 length=101   numReads=5
TATTTtACtACCGTATACATGCAACACTTTtAAAGTTtCTATTACAAATTATGACAATGA
TTTCTAGTCACAAAaTGACTGTCATATTAGCAACAGCACCa
>contig00930 length=105   numReads=6
TCCTAGAAAaTCAACTAACAGTGCATCGCATGGCGCACtGCCAGATAAAACTGTTTTtAA
CATTtATAATTATAACTAGTTCAAAACAACTACATATAACACGTA
>contig00931 length=166   numReads=5
ATGCTGCTGGTGCCACAGGAGATCAGCAGCAATCGGcTCCTGAAAaTCTGCGGACCATCA
AGGgTGTGATGCGCGCCGGTCTCTTGGCCAATGGTCTGCTGGTgAAGGGGGAAGTCAACG
TCCATTTGGTCCTGCTCAGTGCGGACAaGCCAACCATCGCCCTCcT
>contig00932 length=117   numReads=3
cTTCACTATGGAGCAACTTTTCTCAATGTATAAAAACAAGAACACATTTTGTGTTCGTTT
AATCATCTACTTTAAAAAaCGCTGATTAATACTtCGAtCTTTTtCAGTAACTTtGTg
>contig00933 length=97   numReads=4
AAtAGAATAGCATCTATCTCAAaGTCAAATCATTGGCAAaGTAGCTGaGAAaTCCATAGA
aTAGTTCACCAAGTGAaTTGTGGTTATCAGaCAAaTa
>contig00934 length=100   numReads=3
CAGAGcGAGTAACAGCAGAATGAATTGCTAAGAACGGGGAAGTTGAAGTcTAGTCACaGT
TTGTGcTCGTCAGAGGTCAAAGCCTGAgCAaaGTGGgTTG
>contig00935 length=104   numReads=4
ccccACGGGgTCAGTATGTACTGTCCGTAGGAGTGAaGGCTGACGTAGACGGCCAGTGAG
TCGGATATGGAGAGGATGTAGTCAGCCATGGCTCTCGTCTCCCT
>contig00936 length=99   numReads=3
cTAaTAaTAaTAaTAATCAACCACACATTCATaTAGCACACTtCGGAGAAATtGACAGAC
ACAATTCTCaGCAACACTCAGAACCATAGTTTAACCAGt
>contig00937 length=119   numReads=5
AGACAATTCTCAATGAATTAGgCcTATAGTCTATTTAGTGTAGTTTCGGCCTGGCTGCAG
TGTGTTCTAGATGTTTCATCTGAACAACCAATGTAAAtGCATTAATaCAGgTAtACaGg
>contig00938 length=165   numReads=11
aGTAATCGAAAACtCcAAaTTtCTAAaGCGCtACtCAAaGCTATGCGCAGGGCACCAGCT
TATTCATGAGCACAGCATAATGTCAGAGATTGCCCAGATGTGTCAAGTGTACATTAAAGT
CCAGTTGCCAGAGAGAGTAGGTAGAGGAGCTGTCAAGAGGCtAGG
>contig00939 length=246   numReads=8
gaCAAtGTAaGcTCCcTATGACaGATGATGTGACATCGTGTTTGAGgCAACAGCTTtGGA
aGAAGATAaCcTGCTtGCTTAACTCGAGCTTGAAGTTTCtCATAAACCTAATACTAGCAT
ATTTTTtATtGGCATTTGAATACTGTTGACTTTTCTGTACTAAATCATAATTATTACTAA
AATGAAaGTGCTTACTCATGCTGTTAGTAACTCTACGTGTAGTTTAACAATTCCAACCTT
TTTGAg
>contig00940 length=98   numReads=3
ttGGTTCGACACAAAGCTGGATACTGAAGAAGCTGTTCAGCGGCAGAGAtGCTtCGCAGG
TGGCaCACGCCCTtGTCGTAAGTCCGACAGTGGAGGaa
>contig00941 length=95   numReads=2
CGTCGACTTCGATGATGTCTGGGCGtAACtCtGAAAaCGACACCGTTCACGAACGCTGCC
ATGATGACGAGGCAGAAGATCACAGCTGTAACTTT
>contig00942 length=104   numReads=2
TTCTTAAGTGCAGGAGTTGTGGAATGATTttGGATGACAATAATCAGTCTCTGTGTTTCG
GTTACaCAATGTACACATTGTAATAGGAAGCTTTTAATAGGAAG
>contig00943 length=134   numReads=6
ACtAAGAAAaGTTTACAGTAAACTTTTtACAAaTCCATCTAAAATGGTACTTtGAGTATT
ATGATGTCCACTGTATGCTCACTTAATGACTTAAGAATTTtGGACAtaTATTCATTGCAA
aCAGCCATTACAcc
>contig00944 length=98   numReads=3
GGTTATTTCACAATGACCTGCACAATATtAtAACTGCCAGGACAGACAGATtGTCCCTTG
GTTCACAAAGAAGTCATACAtCTAATCAAAGCAATTGG
>contig00945 length=98   numReads=3
aGtCTtAATtcTATCACAtCAAGGGCtttAAGGGtGTCACCcAACATGGATATGTCTACA
CTCCTTAATTCAACACAGTCATAATCAACACCACAAGa
>contig00946 length=98   numReads=5
aaTGATATTGGACGGCGGAATGTCAAATCCGCCTTCGATTTGTGTGGCTGGTCTCAGCTC
TGGGCTGTAGGCGTACTTGATGTCATTCGACTCCTTGG
>contig00947 length=108   numReads=3
cGGTGTTTTTAACCTGATGGATGTCAACTGTGACGGTTATcTGCAGGAGGACGAACACCG
GAGACTCTTtCACCAGCTCGGTGTACCGGATTCATCGTATTCTAAAGa
>contig00948 length=88   numReads=2
CTCTGCCATCTTCTTCATCAAGGTCAACTGGGCAATTCCCGACATTTCTTCCTTGACGGC
TGAGCATGGTCTCAATGCCCCAGCTGCA
>contig00949 length=97   numReads=3
tGTCATACCAGCCaCTTACTCTtGgAGCGCTGaTGGAGTATGCTGCCAAATGTTCGggCA
CCAGGTCATGGCAGTTTTAAATTtGGAACTcGGCcaa
>contig00950 length=110   numReads=3
CGATTTCCGGTATCAGTGTACTAGAGAAGTCAATAGATTGAATTAGATATAAAGGGGAGT
TTATGTTTtATGTTATTTtGTTGTTGAAtATTCGTTCTTCACAAGACaGa
>contig00951 length=127   numReads=4
aGCATCTTGTGAAaGAAACTTCTGTTtaGGTTCCTGTTtCAGTGAATCATGATGTTTTtC
ATTTtGATAATCAGATAGATGGGACGTAGCTTtCAAGTTTGTGTGTaaaCCATATTAaTA
GTGAACg
>contig00952 length=110   numReads=4
TAAaTAaTATGGCTATATAaTAGCcATAtAATATaTGTCTGTTTTCTTTGCTATGACAAA
ACAAaTCATTAACTTCATAATTAATCGTTTAAATTCACTTTGGGAAaTTa
>contig00953 length=106   numReads=6
TTAAGACAGATTATTCATCAAAATGCAGgATTTGCTCAATGATTTATAACATGTTTAGAC
AGTTTAtATTAGTTAGAaCAGTTTATTTaCAGTTAGTATGGTAGGt
>contig00954 length=290   numReads=10
cctCgAAGCGACGATTGGTCAAAGTTTTCGCACACGCTGCAGGAaCTGaaCTGGAACaGg
TGGAACAGGAAGAGGAAAACTCCAGCATGCTGTCACAGTCTCCGCtCAgATGAGCGCTGA
CACGTGTCTCTCTCGTAgtGTTtATTgtCACATGCTGCAACGTAGATATCTTTGGGCTTT
ATGTCACGCTTTGGGAAaTTCAGATTTTtCAGTTTTTGCTGATTTTATGCGACATTTGGT
TCgTAAGTACGAaGGTATTAAATGGATTTtGACGAGTATTTTGAAAGTaa
>contig00955 length=114   numReads=11
CGGGACTGTACAGTTGTTACGACCAAGTCAACAAACAGCAGGCCTCTATTGCGATCAAGG
TGACTACGTCCGATGGCGGCAGCCAAGTTCAACACTCGTtAACCTTACTGGCaa
>contig00956 length=99   numReads=4
AAaCGGCAGACCCaTtAtCTTGTgATGTtCTtGTCATTTATACAGCTGaCTTtGTTtATG
aGTTACTCAGAAAaTGTCCGATAGgCcTACTTGTGAGAT
>contig00957 length=88   numReads=3
GGCAGCTCTtCAGGATATTtCgATATTTCCCATGATAATCGGATGTCTCGACGATATCTC
GGATACAGATGAGCAAATGCTATCGTCg
>contig00958 length=107   numReads=3
CTCGTTCCTTTTGTACTCTCTGTGCGCGTTTTTtCGTtATCACTATTTCGCTTGCACTTC
CTCTTTATGCTTAGGCCTtAATGATCtACTTGTGGAaTCAtCTTTAA
>contig00959 length=119   numReads=8
tttCTCTaCCGGTGCATCAACTGACTCGAACGTGAACTAAGAGTGCTGCTGGAGGATTCG
TCGATTCGTAACTGCATCCGTcGACTGATTCGATAAAAGATCAGCAGTGAAATGGTGCA
>contig00960 length=96   numReads=3
cTAAaCAACAATCAGTTAACATTTTACTATCATGTGCTGTTTAATTATCATGTCCTGGTT
TGCAGCTATGTACAaTGTtaTGTTATGCaTATTtAg
>contig00961 length=152   numReads=4
tCACTTAATTACCTAATGCAAaCCTGTATTTGTCGTTATTACGCTCTTTTCTTCAAAGTG
TAAAAAAaaCTAAAaTtATAaCAGCActACATCGTTtCATACATtACACAGTTCCTAATT
tCTtGaTAAAAAaaTAaTTCAACAGATtCGct
>contig00962 length=100   numReads=4
aaaaaTTACATTGGTGAGTGATGATGCTTCAGAGCttAtATAATGTGATTTAATtATGTG
GTGTTTAGGAGCGAATTTATGAAGTTCaTTGGTTACATgg
>contig00963 length=94   numReads=2
GGAATCTTCAGAATATCTCTCTGGCAACCAACATGCATATCCAGTAAATTCGTGTAGCTT
GCTGTTCCAAAGaGCAGATTTCGCTTCATCTAAA
>contig00964 length=434   numReads=54
ggaCATGATCATtATGGTTGACTGCTGTGCCACTGGCTGATGCTTTCTTCATTAGACACT
ACCGCAATACACTCCATTACTCAACTACCGGTATAAATCCTATCGGCCACAGTCATAAAT
AAGGAGATAAGTTTCGACAGATAGCACCTAAAAGACAGGCCAAGGAAGGGAGGGAAACAA
CAATTGATTGTATTACCTTACATTACAACAAAGCAAAGTCAAAGTCACTGATTTAAAACT
TTTTAAAATGTACAGAAATCTTAAACGAATTGAAGAACACACTCAAAACAGATGTTCTCC
TGCAGCCAGACACTACAGGAACTCGTATCATATACGACAGACAAACAAGCAAAGTCAAAA
TTGGAGCTAAATAATTCAACCTATTTAAGTTAAGAGTTCACTTTTGCTGTCTGCATGATT
GTTTCATGTtCtCT
>contig00965 length=201   numReads=14
ATACATGCTCAAAAAaGTGATGGCAATTCTCAaTACCACCTTTAAAAGCGAGGTCACAGA
CctACAGCTGTCTCTGTAATAAAACCAAGCGAAAACCTCTAAATTGTCAGAAcTGTACAT
TCATTGGCCACTAATGCAACTATCAGCCACGTTTCATTAAGGCCACAGGCAGAAGCTGCA
CTACACGTATTACCCAACATT
>contig00966 length=105   numReads=4
ggTTTCAGAAAGAGATTGCGACTTGTTTTACTTtCGAAaTCTCGACAAATCTTATAGCGC
GTGGAGTCATCAAGAGTCACTATTATCTTGGAAGACACTTCCTTg
>contig00967 length=104   numReads=4
cTCGATCCAACGATGGAAaCAGTCGACGACAACAACGGATATTTCGCAGCTGAGAACGGA
ATCCGTCGCGTAACGCCTTCAGAATGATGGAACACAATTTCCGA
>contig00968 length=88   numReads=3
CTGTCCAGGCATTCGGATACCTAGCAAGTCATGAAaGTGTTCTCTGTCACATCAAAaCAT
TtGGTGAGCAGCATCTGCTGAATCAAAg
>contig00969 length=286   numReads=14
TTAaTTTtAACATTTGCTAAGCACTAAAaGTCAAATCTTAAAtCTTGcatatatatgaga
ctcGATATAaCCATaGCACAaGAGTGCACACATGTTACAATTTTGCCCAAATTGTGATCA
CCTTAAAAGAGAGCATCACTCAAAAAaGCACTTTCCGTATAAAGTATTCCTGCTGTACTT
ATATAAGGTGATATACAGTTAATCATAACAGAATAATATTCtGAGAAtATGCAAAaTAAA
ACTATTtagAGAGCCTGATGTCATAGTGAGACTATTACgtATgTGt
>contig00970 length=106   numReads=3
CTGGAGTTTtCAGATTTtCGAAAGTACAGGTGTAATCtACAATTAAAaaTtATGTGGAAa
CTTTGATGGaTGAAaTaTGAaTGACTCTGTTGATGAAGCTGTAAGG
>contig00971 length=109   numReads=2
cTGGTTTGGTTTTtGATAGTGATCAGTTGGTGTtCCTATGCATTGTGTtATTTCTAACAG
AAGTTATTTtCATTAAaTTCATtGCACcTtAaGCACCCcATAACAGAaG
>contig00972 length=111   numReads=2
GgTTGGTTCTGCTCATTGACTtcTTCCaTttGtAGAATTtGAGTGACTTTCGGATAGTGG
tCGTAGCTCCTTGTCGTTCCCTGCAATCGTAACAGTCCcaCCTTCTCCAGG
>contig00973 length=112   numReads=3
tttATCTGTGgAATGTGTGTAaGTgTAAGTTtCTGACAATGTGTGTtGCAAAAAaTaCAA
AAGCTTtAGCtATGAAATTTTtGtACtACCTTTTTGACATTtATTCTCaTTT
>contig00974 length=129   numReads=2
ATAATATTCAAaCTAACGTTTCTTTTCTTTATGAaCAATTCATCCTTTTATCTTTTAATC
AAGTAGTAAATGTCGACAAGTTTTTTGCGTAATAAATATATTTCAAACGAAATTCTGAGT
TAATTTTCG
>contig00975 length=138   numReads=7
aGAGACATtGGTTATAGGCTTCTCCACTCTGTGAACGACAGCGAGCACGGACCCATCGAA
GACAGTTGTTATTGGCACCTGCAGTTGGCCAAAGACAGCAAATAACCAAAAaCAGAATAT
TCGTAGCAGGCCTTCTca
>contig00976 length=328   numReads=18
ttACtGCAAaTAGAAaTGCAGCTCAACAATACATCTGCCGAGAACCCGGTACATTGtATt
GAAGCCAGTGCTGCACTAATTATTATCGAACCTGGTCcAAACTGCACTGCAACCACAGAT
GGTGAACGTACTACGTtAATCTGCAGCATTCGATTCTACGGTTACTGGGCTCCGGTGATG
GAATGGACGACGAGCAATAGTAGCGAAGTGATCAGTGAAAGAGTTACTAACATACGTGAT
CGCGAAGGCCTGACAAGTCGTCtAGACGTTCATGCTAACCGAAGTCGCAttcataCGGTA
TACTACACATGTAaTATACTGTTCaaaa
>contig00977 length=114   numReads=4
atGCGTTtAcGAAaGAAGttCCAATGCCGCTATGAAACTTAAAGTTCAGATGGATTTTGA
TTTGGATGTaTGTCGCAAaGCTCAAGAGAAAGAAcTACaTgATCGGCGTCTGaa
>contig00978 length=103   numReads=3
TTTGGgCTCAGGGCCAGAAACCGGCATCAGCGCCATCTTGGGACATTGAATCGAACTGCA
TTACCTGGGgCGTTGGCGCTAACATTACCACTAAACTCATCaa
>contig00979 length=105   numReads=2
AGTCGACAGAAAATATTCGATAAGCGATGGAGGTAAATATCGATTTGTGGTCAAGATAGG
CCTAAAATGGGCCGTATATATTTTATGCTATTCTTGTTATGTCAA
>contig00980 length=136   numReads=5
tGCTTCCAAAGTCTGCAGGCAGAAAGCGGTCTAAACTTAAATAGGAGGAGGAGCAGTGAA
AGGAGGAAGATTGACCGAAAGGTaTCCTAAGAAAGAATTAATTGTATTTTAGGCGCCTCA
AAAGACAACAGTGGaa
>contig00981 length=177   numReads=7
aTACTACTGTATACTTGTGATAATAACGCATTACAATAGTTTTAATAATAAACAAaGATT
ATTATTATTACTCTGAaTATCAATTGTTTTTtCATTCAGGCTATTTCTATAGTGCCTCTt
CAAGTCCACTACAACTTAAGGCTTTtAAACCATTTGGCTaGAAaCATTACAATGGTg
>contig00982 length=164   numReads=8
ccGACCGTTTTAACCAAGGTCTGATATGTTtCCCACACGGGGACTTGTAACCCTCGTTGC
TTGTCATCCTCCACCAAGTCCATAACAGCCACTGGGTGTTGgACATATGCATCCAGTGGA
AATAATTtCAAAaTTGCTtCCAGCAATGGAGGTAttcGATGAcc
>contig00983 length=96   numReads=3
ACTTCATTTTGTTAGATTTGGAGTATGAAGGCAGGTGACCAGTCCGCTCCATTGgCAGCT
GACCAGTCTGATCCGTCGCCTCCTTAGAggaTTCAg
>contig00984 length=110   numReads=3
aaTTGGGCTTAAAGTAAAaGACTGCTGGTCTCCGTAAGTGAGCTCATCCATTtACCCTAC
CcTTaaacGATGACAAGCAATGTATtCCCcATGTCCTATTtAGaGCCTTg
>contig00985 length=108   numReads=5
cTTGCCAGTTGCCACATTaTAaTATTAATGCggCTGTGTTTGCAGACATAACTTGAGAAG
TGAACCTGTTAGGTCTACCTTtCCTTCTGCaCAGTTTTAaCAcAACAg
>contig00986 length=119   numReads=7
tGGTATGCTGTAAGCTtCAgTTTTtCAATCACCTGTGAGGCTATCATTGTGGTACCGGTG
AGAGTCAATTAGGTCAAAATGATGTGACCACAAATCGTTGGTCATGAGCATCTATGgtt
>contig00987 length=117   numReads=4
ccTGTAAAACTTAATGCTTTGTTCTATAGATTTTGTGTCcACAGGGACTTTGATTAGGGA
ATCCTTTTAAATTtCTGATAATGATCAGGAAACTGTTACCAGTCGGTCAGAATTGGa
>contig00988 length=113   numReads=2
TGTTAATTAAATAAAGCaGTAGAGTTAAAAaTAGATtCAGAATAACATTTGAATCTGAAC
TAAAATAGATTTCACCGGTTTTATTTCATGTTCGCTTGACAGGCTAAAATCAG
>contig00989 length=113   numReads=4
aTtGGTTCCTCAGATGCTGGAATTCAaTGACCATCTTCTCTCGCAGCTTATCGTCGATGA
CTTGGACGGTGAGCGGACTCGCTTCGTTGgCCAGGAAGTTtCCATAGTCAGTg
>contig00990 length=102   numReads=3
GGTGTGGCCATTTTAATTTTATGGAATCTGGTGttGAAGAATCTACTCGAGCAGACAAAT
AGAATCACAAGTAAATATCAGTCTTtATGCTTGCAGGTgTGG
>contig00991 length=526   numReads=41
TCCTTCTTCGAGGTtGAAGTTCCTTCTAaTTtACCAACCTGCTCCTGTAACTTGGCGTGC
TCGTCCAACAGTCGATCGTATTCTCTGCTCGTTGCTTCACTTTGCTGCTTCATTGCCTCA
AGGTCAGTCAGGCTCAGGTTCAGTTTCTCTTTGAGTTTGGCAATTTCAGCTTTAGCTTCT
TCAATTTCCTTCGTTGaCTaCGAaTGTCACCAGACTCATTCGTCTTGTTCTCCTGGTCCT
CCATGAATCTCTTGGCCGCAGCTGTcGCACTCTCTGCCTGTTTCTTCGAAGCCTCGCATT
CAGCCAAAAGTGTCGCCTGACGGTTGATCAAGACAACTAAACGACGCAAGACCAGAaaaG
aaGAAaGAGAGCAAAACCAGCAATGTAGAGGTTACGCTGAGCtaCGAAaCAGTTTcAtAT
GAaGACTTGTTTCCGTGTTTGGAGTAATCTTGTTTTCATCTACGTGCAGTGCCTGCGAGT
AATTCCTCACATCTCGAATTGCGTCAGCAAAGAGTATCACAAGAAT
>contig00992 length=113   numReads=3
cGGATCTAAAAATtGtAGGTtGACCATAGTTtAATGTTTTAATGTTTtATTTACCAAAGG
CTGATCATTGATAAaCATGTAAAGTGACTGATGAAaCGTTCCAtAACTTCatt
>contig00993 length=694   numReads=52
aGTGACTGAATAaCAATGCCATCGTCAaCTTAAACTTGCATGCATTTAATGTTCACATCA
ATGTCCTTCGGTTTAAATTACTTTTACTCTCCAGTTTtCGTACGACTTTTTTTtAACAAG
TAATCATTTAAAATAACTTAAATAAGCAAGCTCAGAATGCAAAACAAAACATCTTAACAA
GTATTAATTAAATGAATTTTCTGACAATTTAACAGTATTTGCCATCCTATGTCCTGTTCG
GCAGCCAGTGTAAAAGTAAAAACAGTCAATATTTGTGAGGTCAACAATAAATTACATGAA
aTTTAATTTTCTACTCGGATTTCACCAACCGGCAAACGGCAATTGTCTTAGTAGTAATAG
TTTAGTGGATTGCACCAGCAACAGCTAAATGTACACAGATTCATCATCTGCATTTAAGGA
aTTTACAGGAAAaTTAATTAATAAATTTTAGGTCTAAAACCTGAaGCAACAGAGTTTACC
ACATAGGATAAACTACTTAGGCCAAAATGTGTTGCTAATGCTAAACTTGAAGTAAATGCG
TTATAAATGTAAGAAGCAGACAAACACATTTTGCTGTTCAACCAGTTATAAGCTAACAAA
TGGCTGCGGCAGGCTTGAACTAGGTGGACCAACAGTCaGTTGGCTTTTCCGGTCTTTAAT
TCTTTTATcAATTCcTCTCCCAAGGCTTtCCACA
>contig00994 length=103   numReads=6
AATTtCTTTGTGAaTATGACAAaGAAaGTCAACATAAGACGAGCTGCCACCGCTGCCTCG
GTCCTCCATAAGATACATCTGAAaTACTGGTTCCAGCCGGTCt
>contig00995 length=106   numReads=3
CACAAACATGCAGTTTCTGCTCGCACAAACCAAGGTGACGCGTTCACTTTCGGCAAAaGA
GATGCTTAACCCcTTTCTGGAACTGATCGTATTtCAAAGAATAGAT
>contig00996 length=238   numReads=11
aGATGTATTTGAATGTCtACAGGTTACAtAGAGCATATTTTAGgTTATCTCAGCATTACC
CAGTTTACATGCAACTTGGTTTACCTGTGGCGTTAGAaTCCGTTAGATGCCTTGTCTCCa
gTGGCTGCACGTTATTGGGTCCACACTGTATATACTCTACAGGATCACAAAGTACAACCT
GACTCAAAACTGTGACTACAGAcTTTATAGAAaTTCTTTGttCAtGttGTTGtGgtAa
>contig00997 length=188   numReads=27
cGTCCTCCGCGTGACcAATCTGGTGTTCGTGACGAAGTGATGGCCAAGAAAACCAAGAGG
CTGGCGAATATCTCGCAGAGAAAGCTCAATCTTGACGCTCGCAAGGGAGAAGCTGATCGA
CGTGTACTTATGTCGAAACCAAAGCATCTcTTCTCCGGAAAGCGGAAGGCAGGCAAGACA
GACCGGCG
>contig00998 length=136   numReads=4
CAGTGTTATGAAaGTTTTTGGTCATAATGAGTGTAATTTATTATTCCATTTTTGCAAAGT
TAATTCCTATGTCTGtATTTGTTTAGGAAACATTTAGACTACATGCATGATTtCTAGGCT
GATTCCGGtGACAAcA
>contig00999 length=134   numReads=8
ATGGgTATCCTGGTGTTTGTGTTTAATATCTGTTCATTGTACTCTTTTGTGGTGTCTGCT
GCGGTATACTTCCGTGATGACTTCGTAGAAATAGTGTTCAATCCCATAAATTTTACAGGT
AACTGAAATCAGCt
>contig01000 length=98   numReads=3
cAaTCGGAACAGAAAACACAAtCCGTGTATGCGTTGTGCTGTGCTCGGCGGCAGCACcgT
AACGAACAAAGCTCAAaGTCATCATCAGCGAAaCGAta
>contig01001 length=110   numReads=2
GGTGAAaGGCGTTAGATTAACCTATTGAGAAAGGTTGTCCTGTTCTAATAACGCTGTTGT
CTGCTGCTTGCTTTTATTAGACATTGTGGTCGCAAGTGTCCGGTAGGTTG
>contig01002 length=168   numReads=7
tGAaGTCGAGtAACTGAacAATtGTaCAtGAaTagCAaTTtGAGTTTTTTAGgTGTGAAA
aTTTTGTTCTTATTATTTGTGTATGTAAaGGTTTtCACTGCCTTCAGTCTTTTAAAGaTG
GTTtCCCATAATGTCAAAACAGCATAATTACCCATATCcAGTCATGCa
>contig01003 length=100   numReads=3
ttATCTCCAATAATTGTCTAACGTGGTACAGATATATCAAAGCTCATTATTCACGGAGAA
CGCACTGTAAATATCGAATGGCCATGTTATGAGGTTGTAA
>contig01004 length=100   numReads=3
cTCcAACACATCCGAAGAAGCTGATGACGAATATAACAGAACCAGTGACGATGAGAAATA
TGGCCGGTAGGTTGACTTCGCcTCCGAAGAATGCCGaGTa
>contig01005 length=92   numReads=3
TCTGCACTGCAGCAGAAGTAGAGAAAATGATAGTTAGAGACAGAGAAGAAGAGGTCGAAC
ACACATGGAGGTCAGTGCTACTTtATGGaCGa
>contig01006 length=106   numReads=5
TGATTTTTcgTtACACATGTATAGCAGTTATtaGTGGATTTTGCTGTTTGTACTTGGAAA
TTGAAATGCTGTGATTTACCGCTGTGTTGATGTACTGATGGCAACg
>contig01007 length=124   numReads=3
ctGTATATTCGCAGTCATAGACGATGGTCCgAaGTTATTtgTGACTaGCATAGaaGTaaG
TaaaCTAAAAAaGAaaaaaaaaCAaaaaaaaaCTaaaaaaaaGACACCATGCAGACATTT
TGCT
>contig01008 length=104   numReads=3
aGGTTAGGgCTGTaCTGGtGTCACTTTTtGCCAaTGTGCaGGTACCATGTATtGCCCaTt
ATtAAaaCAgCCTATACTGATTATGAAGCTtGATtATttCTaaa
>contig01009 length=102   numReads=2
TATGTAGGTAACAATACACAaTTTAATTTGCCACAGTAaTTAGCAaTGAGTCATTACGTG
GATGTAAGAATAGCAAAAACATACATGTATAACCCTATGGCA
>contig01010 length=95   numReads=4
TGTGCAAATAAATCTCATGATTACACtACACAAACACCATGTAAGGGTTGCACAAACCAG
TGGAACATTAAACACACTATGACATAAACAGTCTA
>contig01011 length=123   numReads=4
tATTATTGTTACATTATCTTCTCCCCTTGTGTTCCTTTTTtCCTTCTATACTcTATGTCT
TTTATTCTGTCTGGAGGTCAGACGGTTCCATGGGAGAAGGGAGTGTTCTTTTGGGAGGAG
TGt
>contig01012 length=112   numReads=2
GGgCAATCGCGCGTTGAATTtCAATCGATaCGCTtAgCTaTGAAAaTaTTTTACTaGTTC
ACGGgTTCTTTCTGGGCTGTTGCtACTTtGACTATTtCATTCtAACCtATTT
>contig01013 length=153   numReads=11
cccAGCAGCGTCCAaGCTTAGCCGCAACAACATGCAGAATGGAGGTCTTGAAGGCATCGA
AGTAGTTGTCTGGAATCTTTCTTCCTTCATGCTGATGTTGGAGGTGGTCAAGTTCCTCCT
TCAGGGTCTCTGGTTGATCGAGGGTGTTGATgg
>contig01014 length=111   numReads=4
GGATAGATTTGCACATAAATAAATAAAATTTTACAAGGATGATTCCctCAAACCTGTGCT
CTGTGCTTCCATATGTTAAATTTTtAGGACCCACAACACCCTCAGTCAGGA
>contig01015 length=209   numReads=10
ccGAGGTCGAAAATGTATTTAGAAAGCTCAACGACGTCGAAAaTAATGTGATAaTCATTA
CTGAAGATGAAATTAAGAACCTAGGATCTGAATTCAtGAAGGCAGGTGACGCAGATGCTG
ACGCAAAAGTCTCATTCGATGAGCTCTACAATGCTCTGTTGAAAGATTCTGGATACGAGG
TCTAAAaCCACTCAACCAGGCTGCATCgg
>contig01016 length=108   numReads=2
GGTCTGGaCCCGATAGTGGTTGAGCGTTTCCTGTATCATCTATATATTATATTCTGTTCT
TCTGCGTGTCTCGTTCAGAAAATGAGGTTAATAACTAATTACGTAACA
>contig01017 length=134   numReads=5
TggAACATACCCAGCGCtACAGGGAGGCTAGGGATAAAGCACTAGCCGTCCTTCCACATC
TGGAACCAGTTCTAAAAaGATAAAAGAAAACGTGGTCCATAAGACACAGTCAaCAAGATC
ACaGAACACTCGAT
>contig01018 length=119   numReads=4
GAaGATCTATTCAGTTTtAAtAGTATTtGAATGAGAACTGCGTTCAATTCGTTCATCAAA
GCCAATGCATCAAaTTtACTCTGAGTCTCACACTAAAAGCTGAAGCATCAAaCGTTATC
>contig01019 length=166   numReads=9
CATGTGCAaGGAGCAtAAAGTGCAGCAGAGCGAAAaCAACTTGCGACAGTACACCTCTAC
CTGGCCACACTTGACTTGGTACCTGGAAAAAaCATAACCGTAGCCCTTCACCGTTCATCT
CTTGCTCATATCTGAaTTCACAACAGCAACATAAATCAGCAAGCAT
>contig01020 length=253   numReads=10
aaTAAACACAGCAaGATTtGGTTATAACaTATCAGAAaCATTAGACCTAATAGgCcTACT
AATTAATAAAACAAGTTATAAAAACTTTGTCCTAATAGAAGACTTtACCCATAAGTTATC
ATAATGCGGTGAAaCGTGTCAttAATTGCTTAATTAACTTAGGgCCTAAaGGTTATTTAA
ACATTCAACTTCAAAaCAGAACACTGAGATCTTTCTTTTAGTATGGAAGACTGAGAAGGT
TACGTATAAATTg
>contig01021 length=102   numReads=3
cTGTTGTGATCGAGAaaggCTTAAATGGGTGATGAAGAGAATTttGAGACAGGGGAACCA
ATTAGAGCCAATtACATTGACTtACAATtCTGAGCATTATGt
>contig01022 length=93   numReads=3
AAATACAAGCGGTTTtATAACGCTCGTACCAACACATACTTCTGCGAATGCGATGtGGAT
CCATCATGATACaGTATcTCCcATGATACagTa
>contig01023 length=236   numReads=10
TCATTTtATTTTGTCTTTTGCCAAAAGGACATTGTCTTcTgACCAAACAGTTgTGaGAAT
acGAaTacttatgctagcTGGTGTATtGCTGCATCATtGaCCTATATgCATACACTGACT
TATATACATGTGATACAAtGACCTATTAAAAAAaGTTTaTTtCTTTGTAACTAAATTGTG
TCATCATAGGGGTGCTGTCATCGTAGAGGTGCTTGATAGAAAAAaGTTGCTGTCAg
>contig01024 length=215   numReads=11
cATTtACACCAGGACAAGgTCAGCAAGCTTAGCTTACAACAGGTAAGCCTGCTTAAAGCA
AAACAATTCAAAACCAGTCTCTAGCAACTAATCCAAAAGCAAAGCAACTCAAAAAGCAAA
GAGCAAAAAAATCAACAATCTTGCAGAGCAGCACAATTACGCACAAAACGCAAGTTACAC
CTGCATCCAGTTtGTTTtGaTTACAAAAATTGACt
>contig01025 length=93   numReads=3
AAGGgTTCtATATACTGGtACCAGTtGCAACATACACATGATATCCAGAAGCTtGCAGTT
AAACACTTAAGATCAATATtGACAcAACttgaC
>contig01026 length=105   numReads=2
TTCCTTTGCCcTCTGAACATCCTCTtCCTATtATAGTTTTATGCACTCCTCACTTCCTCC
CTCAACTCTTTATCCtATGGATTTCTGCAATTACTGTCATTTATA
>contig01027 length=116   numReads=3
tGACAACGTAACCTTGCAACCCGACAACGGGCTGCCTCCCAATTTCTGCAaGGGAAacGT
ACACCTGCGATCGGAAAGtGGATAAAGCGTGTtATTATTGGATTTAAtGAaTGTtg
>contig01028 length=121   numReads=3
cTATcAAAaTCAAGTAAAaCAGAAGGAAATTtCGTTACCAAAATTTGTTTCGCATAGAAC
TTCAaCAATGCCGCAAGAATTCTTTTAGATTCAGCCACAAATTTTTAtACTTATACTaaa
a
>contig01029 length=107   numReads=4
GGCTATAAGATGTTTTtCGCTATGGATCATAGATTACGAGTTTCTAGCGTAATGAaGTCT
TTTTTtAATTGCTAaGGCATTCTGTAAATACCCACTTTTGCGGTCAg
>contig01030 length=116   numReads=3
TCAAACTCAAACAGCCCAGAATTGTGTCAAAATGCACTATTACCTTACCAATGTTtACCA
AAcACCATGGTtCCAGTGCACTATGGTCCTTTTCTTGAACAGTTTTtGaTAAAaCC
>contig01031 length=520   numReads=47
tCATTTAATTATtATGCATGGATCAGTTACTTATTGCTCATTGGTCATTTAATTATTGTG
TGTGGATCATTTTATTATTACACCAGGGTCATTTAATTCTTCCACATTGGTCATTTAATT
CTTATACCTAGGTGATTTAATTCTTGAGCATGGGTCATTTAATTCGTATGCATGGGAAAT
TGCCTTCTTTACCTTGCTgTATCGACCTTACCTTGACCTTCACCCTGCTTGACCTCAACC
TACCTGACCTTACCTCTCTTTGTGCATGTGTTCCTCATTATATGTGTGAGTTTGGATCTT
TGAAGCTATGCGGTTTCTAGTTtGTTGCAAGGCATCGACCAACTCCTCATGAGTTGAACA
AAAGCAAATCATTATTCTTTTGTTTtAGAATCAAATAATGACTCTGAATAATTGTAATTa
aCAATCACCTATTGTGCACAAAAGAATAGAGTTAATTGTCGTTAGCTGTGCAGTTATTTA
CTGGAAGACGTCAATAAAAGGTCGATGATTtCCGTTGGCT
>contig01032 length=96   numReads=3
CTtATACTGTAGCTGTGATCTCTTCTTCTAtGAaTAAGCCTGCGAATCGCGAAATTGCGT
ACCTTAAAaGTTCCTACAGCTGGCGAAATAATGATA
>contig01033 length=169   numReads=8
ttCAAGTAGTTAAGTTCTTGAATTGTAGTTAAATTTGGACAAACAgtACAATAGGGTGTT
GTTGATAAGAAGTTAGTTGATTTATTAGCATCCAAGTTTTATGTTtGAGCAGAATCTTGC
tGTTTtAGTTGGGTACTAGTTTTtAGATTtCTtGCATCGATTAATtCgg
>contig01034 length=106   numReads=3
aaGCcTCCTGgTGGAGGAATGCTTCCACCTCCTGGAATGGTTCCTCCAATGGGTCCGATG
GGCCCAATGCCAGGCCCAATGGGTCCTATGATGCCTATGGGTCCTa
>contig01035 length=153   numReads=8
CGATAACCCACAGTGCcTTTGGTGGTCTCATATCGTCCAGGGACTTTACGGATCTCGTCA
TTAACGAGTCGAACGACAAATACTTGGCAACAAATGCTCGAGGAGTAGAGCATCCTGCTT
gCCCACCGTGTTCGGAATTTATTCGTGGGATCa
>contig01036 length=118   numReads=2
ACATTCATTAGGCCCtAACTGTAGGTTGCACACAAAAGTGGgTAGAAAAGCTCTGTTGGA
CATCCcATGGTTTTtAGAAaCAAATTTATTTAATGTGATACGGATAGGTCTTCTAACG
>contig01037 length=110   numReads=4
tCAACcTAAATGTGATGACCAGTCACTGATGCAGATTGAAATCACTCAAATAGGAATGTT
tATTTGACAGTtAATTACAATCCTTtCCaGTTtAACATAAACCATCTATC
>contig01038 length=105   numReads=2
CATACAAACTTCTTtAGTTGAGCGCGAAGAAGACCGAAGTGCTGtGGTTCAGATCGgtGg
TGAACcTCcGCAACGTATCGCATGCcAACcGATGTCTAACCAAAG
>contig01039 length=107   numReads=2
ATTCCTTtCTTGAAGTTGTCCGTGATTCTACCGtCAACTAATGTGACAGAGACAATGCAT
GAAGTATAGGCCTAACTGTTCAAAAAGAACTTGAAAAAGGGAGACAC
>contig01040 length=166   numReads=6
TTTTTTGTCtCtACTGGTCAaCGTATAACAATTTTCATAAATTtCATGTTTGAATTTTTT
ttACTTCACTACATGTTTGCCTGTAGCTATTTATAAAATGTGACCTGAGAAAaCTAAACA
CAGCTAAATGTCTTATAAAAATGTTCTACTGGTTGATTAAGGCAGg
>contig01041 length=114   numReads=2
CATCTtcAGaGTCGATGTTCTtCtGACTGACCGTCTTGTTAGCGTaGTGCTGCTTTTCGT
ACcgTGGGGGAGATGGAGCCAAAAGGGGGgAAACGGAGaCCAAAaGCGGCACGG
>contig01042 length=97   numReads=2
ACAAGGGGCTCTATTTTGTCTGAATTGAGtaGTGTGTATCTTACATAAATGGCTAATTtG
CGGTTTCAAaGGGCGCTGTAAGCTGTGACtAtCATCA
>contig01043 length=104   numReads=2
GGATTCACGATCAACTTCTCGGTTAATGAAGAACTTGAGTCCCTCGAACAGAGCCTGCAA
CTGTTCCACAGATTTCTGCTCAGTCTCCCAcTTCtCTTTGTtGG
>contig01044 length=188   numReads=8
aaaCTcAtCaGTGGtCtGTCGTGGCatgcaagacagcctatcattGCGATCGGCGGTGAT
GCTGCAGTTCACTTGTACATCGTTGATGTGCTATGAAGTTTTtaaGAGTTTTATGCACTC
ATAACATTGATtCATTCTTTTGTTAtACTTcAaGAGgCAATGGAaTGGAAACTACGGAGC
ACTTTAgg
>contig01045 length=91   numReads=4
tGCTGCATCCACTGCATCTGgCTCaaGCACCATACGGCGTGAAACCGGAGAAaCAGCGGA
GATGGTGCCAaTAGGGAGGAGGATGCTACGG
>contig01046 length=189   numReads=10
tATAGGATACGACGGACCGATaCAAAaTTGATGCGCTAACAGAGACAAGAAATGCACGAA
TTGAATCATTGCCGTCTACCCTATCCATAAAACATTACTGCAATTACATGTAATGTTATC
TACCAAAATAATGATTTATATTATCaGTCTGCTAGAGAACTTAGCGACTTTTCAACACAG
TTtAAGGCg
>contig01047 length=100   numReads=5
CAGATTGCTCCTGGCaGCgACCATCTTGAaGAGGTCGTTGAGAACTGGTTTGAGAAGAAG
GAACATAGaaaCTGTTCATGTTATTGGTGGAAATtCTACC
>contig01048 length=110   numReads=2
TTAACTCTCCTTCTGCATCGtACGTTAGACTGGTTtGGGGCTTCCGACAACcAGTtCTgA
TGACAcTTTGTATTTTGtGATGACCAGGAAGTCACTTTCTTGTCCAAGTG
>contig01049 length=106   numReads=3
GCTtAACCATTTTAAGATATAGCAACTTAATTtGAATCATAACTGCATGTGCCTCGGATT
TAAAGTTCTTtCAaGTTTAGCAtATTAcTTAGCACAGTGTTGTtAg
>contig01050 length=108   numReads=4
GGATAAAGGAGGgCTTGAAGGAACTGAGGGgCGAGGtCGGGAATtCAAaCAAGAAATTGT
CTGCAAGTTACGGTGTGACAGCGCTTTCGCTATCTGGCACGGCGATTa
>contig01051 length=107   numReads=4
TTGTgTTATGtAGAAaCAATAGATGACAAAaGATTGCCAACAGCAATCATTCCTTGCTAT
GTTATGAACAATGGACTAtAGAATGGgTTTGtCGTGTAGAAAGaTcg
>contig01052 length=95   numReads=3
tGTGCAaGTGCCATTTCGACTGCTCCTCCTCcTGgAACCAGTCTCCCATCAACCATGaCG
TTACGAGCCACACTCATTGCATCCTGAAGGTTGCg
>contig01053 length=95   numReads=3
CTTGTGGTGATGATGAGGTGATGTAATGATATCAAaTGTAGGTGCTAAAGATAGGCATCG
TTAaTGTGATAATAGGCGTAAGCcTAATAAATAAA
>contig01054 length=104   numReads=4
tGAGgAGTAATTGGGACACTTCAGGCCGCTGGGACCGTTGACGCACGAGtCCCAATAGTA
CGGCACCTGAGCACATCCATGCAAGACCCAGTTGCAGCGCaTTa
>contig01055 length=95   numReads=2
TCTGACTCTGAaTGCTATGCACAGCAATCAAAGTGACAACTACGAACAAATAATTGACTA
GAATAATACAACCATCCAGTATTTATATTATCCAG
>contig01056 length=105   numReads=3
ttGCGACACaTAAACAGCGGATTGAaCAaTGAaCAGTGGAACACTCTGGACTGCttcttt
ggaGATGATCCAGGAATTACCcGTCTAAAAACTCTGTTACATTgg
>contig01057 length=96   numReads=6
cggATAACGAaTCCACCTCCATCTCACAACTGTCACAGAGAGAGCAACTGCATCGTCGCT
GCTAAATACAGACTCGAAGGCACACGGcGAGGTGAg
>contig01058 length=385   numReads=20
aTCTTCGGGGCCAGCGACATCTCTATGGGGCCAGTTGGGGCTAGCAAAaCAAACAACAAT
ACACCAAGATACACACTACAGCTGAGCTTATGATTACGGACTGGTGATCTtCAAGGTTCA
TTGGAtCTAAaCAATtGGCTTtGTCCGCTGCGGTCGATTCCcACCATCAGAGTCTCCGAG
ATCTACTTTGCCTTTGGGTGACGGAAGTTCTTGCCTGCGAACTTTGCGCTGGCTCCCAGC
TCTTCTTCAATACGCAGCAGCTGGTTGTACTTGGCCAGACGTTCACTACGACACGGGGCA
CCGGTCTTGATCTGTCCAGTGCAGAGACCCACAACCAGATCGGCGATGAATGTATCCTCC
GTTTCTCCACTGCGGTGGgAgACCa
>contig01059 length=107   numReads=10
cTAtAaGAGGCGTaGAAATTTAGTTtCTtCGGgAAGCTTTGGTGGTGGTATATGCGCAAT
CTGCATAAGAGGATCGTGCAACACCATTTTCTCTTCAACATTAATTT
>contig01060 length=101   numReads=4
aGAGGTATCCTTACACTCAaGTaTCCAAtCGAACACGGAATCGTCACCAACTGGgATGAc
ATGGAGAAGATCTGGCATCACACgTtCtAcAACGAAcTCCg
>contig01061 length=107   numReads=2
GGAAGTAGTAaCATCATACACAaCACAATTAATATCCATAAACAGTAAAAACACGTAGAA
TTATCAGCAAAACACAAGATTAGAAaCACAAGTCAATTGCTAAAACt
>contig01062 length=117   numReads=3
cccccAGACGAAAGCGAAaCGTCAGGGACGAGATGTACCCTTGAGTACTGTACCTCTCTG
GTAAAaTTGTTTGTGCATATCTTGACCAATAAaCCCACCTGTTTtATTtCTtAtCaa
>contig01063 length=198   numReads=12
AaCTTTTGTTGAAaGCgCcACACCATTAGAGAGTATTAGTGAGCAATTGTGAGCTCAATT
GAAGACAGGATCGTCGAGTTTAACTCTGCTCCCTCGTTTTTTTtGGGTATGTTTTGTATA
CTGTGCTTCAaTCTACCCGTCTTACTTTtCTCGGTTGTcGCGCGTGTATTATTTGAaCCT
GTTtAACTAatAAaCATa
>contig01064 length=96   numReads=2
GGCCATTGAAAaGAGCCTTGATGGCAACCGTAATGTTTTCAATGaTGGaCGGGCTGCGCT
TAATTCTGTTACATCCACAACTGAAATGAAGCAATA
>contig01065 length=132   numReads=4
aGgTCGGGAAAaTTGCGGTCATATATTTGTGAGAGACATATACTTGGTGATTTAATCGTA
TAGTTTTCGTATATAGTGCATGAAGAAACTATTTAGTAGACGATATTTtCATTGTATAAC
CATATTTAACTt
>contig01066 length=118   numReads=3
tGCTTAGTTTCTTTGACCTTAAttcGTTCATAGTCATCGTCCGAAAGAACCTTTTCCTGg
TAAaGATAAtCCAGAATTTCCAAcACATCCAGGTTCTCAAGAaTACTCAGTCGGTTTg
>contig01067 length=110   numReads=4
TATTtGGCCCTTCAACTGGACTGGCTGGTGCCAAGGTCCTAGACACGGGACCGGCAACCT
CGTGAaTTAATGAATGGTCCACCCAGCAAATGTGAGCATAACTCGGTTTA
>contig01068 length=118   numReads=3
cTTGCCAAATTTTTTtAAATATGTGTAAAAAtGCAAAACAATTGTGTAAaGTACAAaCTT
TttCTTATCATTTTGCaaTACAAACACaGAATCAGGTtCCtAACAATGCAATAAaTCt
>contig01069 length=139   numReads=5
ttAGATTGAGGGgCCATCCATTtATGACATCTACACaGAAATCAAtGTTTTtACCActAT
CTTCCCTGTCTGCATGCATCCACATGAAACTGACCACCCCCTTGTGAACATCCaCATTCT
GTTGACATGAAATACACAT
>contig01070 length=136   numReads=5
tGTAGACTGGAAACCaGGTGACCCTtGtCTGATCATGCCAGcGCTCAGTGATGACGAAGC
ACAGAGTTTGTTTCCAAATCTGGAGATCCTGCCTCTACCATCGCGGAGGAACTActtaGC
gaaCAAGATTACCAAg
>contig01071 length=107   numReads=2
TATATATCTGCCGTTTTCGTTTTCGCAATCACTCTCCAATGCATCTCGCAGAACCTGGTC
GATTCGAAAGATATTTACAACCATTTGaTGTCTCAAAAAaCTAAAAA
>contig01072 length=149   numReads=6
TGAATTtgTCCAAGAaTTCAaTCATaGGCcTGTAAAAATTATCCTGTCTTCTTCTTGTGA
TCCATCAGTATTCTCGCTTTGTCCATGTCATGTTCTTACCGCTCTTGGCAGTACcTCTCA
ACTATACGgCaGTGtCGGTGGAGTTGCTg
>contig01073 length=206   numReads=12
CCTAACAAAaCAATTTCTTGAACTCATAATTCCAACACCGTAGCAATTTTTAGCAAATTT
ACGGAAGCTGGCAGACGTATATATATACTGAAAGACACATACAACATCAGAACTGCAAGT
TATGTAGTGGCAAAATAAAAACAACTTTTGCTCAGCACAAGTTCCACAaTATATTACAAT
ATTTTATACACTCGGCCaGTTTtACT
>contig01074 length=92   numReads=4
cATGAGCCTGGCCCCTTGAGtCGATATGTGAACGGGTgAaCGAGCCtCTGCTGTTCAGCA
CTGAaGTAGATACAGACAAtGGCAAGAAACGA
>contig01075 length=107   numReads=4
tGATATGAAGATAATTCAAAAaGAGAGAAaGAGTCTGGAGACAAAACGGCTTGACCTGGA
TGCAGCCAAGAGCAAGTaCAAGCGAGCAAATCcAGAAAaTAAGGAAa
>contig01076 length=159   numReads=7
cAATGAACTGCATAAAAACTTTAAACATCAGTTGAAAaTGCCAAAaTTCATtCCcTCAAA
TATGGCCTCCATTGCATTAAAaCGTTTtCCAGTCACTAAAAGTGACTGTTGATTTCCTAA
ATCCAGCATGTCACGTATGGAATGcTCATaGGATTAcGG
>contig01077 length=105   numReads=2
AACCGGTGAATGTGGCGGACGATAAAGGATTGGgAAAAGtAGAGTAGTGATCGCTGCTGA
GGAGCTTtACGACAACGAAATGATAAATGATCcATTAAATGGCGA
>contig01078 length=106   numReads=2
AGGTACGGTACCCGAGCTATTAGCCGAAGAGAAGGTGCAGAGCAAGTAGATACGGAAGCG
GAACAACCTAAGGCGGATGAGCCAATGCCAGAaCTGTCAgTGGAAG
>contig01079 length=109   numReads=2
GGATTACAGTAGATTTGACAAAATAATTAATCTATAGATTACAATCAACTTGACAAAATA
ATTAAATTATAGGCCTAGATCATTGTTCAGTCTGaCAAAAAATAATCTA
>contig01080 length=357   numReads=22
CcTCTtAACctACATTACAATGAGACAGGTCTTGTCCTAATTCTTAgaCAATTAGAGTTC
AATGTGGCATATGACCAGTTTTGCTTAAAGTTCTAGAAAaTTGAaGTtCAATATCATATC
CATAATCACTGAATTAACAGCATGTGAAGCCTTAACTAATTCACATTAAATTCAATTTAA
ACCACTGAAACACATATGCAGTTAACCAACCAACCACCAAGAAATCAGATACCAGTCAAA
CACACTTCTCCATCCCTCTCGGTAACAAATACACATGTTATATTAAAaCTTTtCTTCTGT
TCGGCTCCAAAtAAAAAGTTGGTGCACAaCTAGAATGGTCGACATGAAaGACAAAAG
>contig01081 length=98   numReads=4
ttaaCGCTGAtAGATCgggTCGCTTCATtGgTtAATCAATTGTGTAAATTCGATTGTTTC
ATGAGATTGAGaGATTGCCTAGGAGGCCTTTGCTGTCA
>contig01082 length=101   numReads=3
ataGAGCTGACCACCCGGCCTCCCATCCACATGCGTCCAACCTGACTCCCCCcTTcATGT
GAACGTCATAATGGATGGCCTCTAAAGTCATTTTTATGaaa
>contig01083 length=112   numReads=2
GGTCGATAAGAAACGGTTTATAGCAGTCAAAaCCAATTttAGCGATATTGCATTATTATC
AGACGAAGAAAAGATTGGACTATCGAAGGCGAGAGTTCTTAGAGAGTAAAGA
>contig01084 length=164   numReads=7
cTATAGTGACTATTCTTCTAAACTGATCTAGTGTTCGTGTGGTTtCAATTTGATCCGTGA
TTTCTTTTtCCTCTTTGCCAATGATTTGCATCCACACAAAAACTGGACTCCAATGACCAC
TAAAGTTGACAaTACATTTCAAGCTGACAATGTCATCAGTTGaa
>contig01085 length=100   numReads=4
cATTCTAATGAGTAATGACCAAGCCAAAATCGATGGCATTGAGCaaTTGAGTCAAGAACT
TGCTCGGTAAaCGTCTCGTCGAAGGAGGCTCAAAATGGTA
>contig01086 length=99   numReads=3
ACCAAaCTATCATAtcGTCTGCTGtATCCcAAaCACAATGTGCTATGCTCACAACCTGGA
TAATCcAGTATTTCAGTTTtACCAACaTTTAACACTATT
>contig01087 length=100   numReads=3
gtCGAaGAcTTGgAGGTTTATAaGCGGaTGGCTTtCCACTAGTAATTCgCaGATGtCACT
cGaCAgtctcagcTGATCGCcTtCtCGtCgaCCtCAACaa
>contig01088 length=92   numReads=2
AATTGTGGTTGCTGAAGCCAAGCACCTACCTGCTAAGAGAAGATACTTCTGTGAGATTTG
TGTCGACCAGATCGTCTATGCGCGGACATCTT
>contig01089 length=131   numReads=5
TGAATAaTCAATAAAAAAAaTAaTAAAACcAAaGCATGGCACCATTTACAGTCTTGTAGG
GTACTGATTTTTATGACCTACTTGCAATTGCATAATTTCCTAAAATCATTAAAAAaTTTG
TTAATGTTACt
>contig01090 length=624   numReads=68
aCACTGAAaGACACTCTGCAAGACCAGACTAGATAGGCTAATGaTAAAAaTGAGATGAGG
GACCACTTTtCACAAGTTCATGAGGCATTTCAGATCATCAGGACTGTTTTtATGATCTGC
CGTAGAAATCTTCTGCTCATTTCTTAGCATCAGTCTGTAGTTATGCAACTGGTGCATTGG
ATTCCTCCGTCGTGACTCAGCATCATTTTCCCACAGGTCGAACACATCTGTGAGGTGACA
TTCTCCTCGTAAGCAGATTCTTCCGCTTTCTCCACTTGAAACGGTACACAGTCCATTGCG
CTGGCCTCATACTCATCTGATCCAAGAGGAAGCAACGACGATCCAGATGCTCTTTTATCA
CCTGCTGGTGTAATCGGAGACAAAGAAGCCTGTAACAAATCTTCCCATTCAGCCGTCCAG
GTTTCTTCCCCAAGGCCAGACTCCGATGTCCTGTCAGCTTTGGTCATACGCTTTTCTTCA
GTCACGCACAaTGTCTGCTTCCTCCATGCCCTTTTTACTGATTCAGTCGGTTGACCCTCA
ACGCGTTCATCGGCAACTGGCGGGAGTGCAAGGATCTCAGATTGTAAATAGACCAGATAC
AGAAGAAAAAaGAaaaaGAAAAAA
>contig01091 length=97   numReads=4
GGAATTGGCGCAGAGAtCAAGCACgAaGGGAGATCTATACATGTAAAaGATGGAGACCAG
CTTCGGGAATGCACTTTTCCAACAGCTAGCCCCACTG
>contig01092 length=141   numReads=4
CAATATgCCCTGACTAaTAGCTAGaaTtCACAGAAaTtAATTCAAATTCAGCaCGGTGTT
GAATTATACaGCGaGAGAAAAaCTTTaTAAGGgTgTCTAATCTTAgCtaTCGCATTTCTG
CTCATGCGCCAGATtAGTTGa
>contig01093 length=115   numReads=3
TTGCCTACTAGACAGCCTCAGTTGATCCTTAGGCcTAACATgCAGGGCGGAgAaTTAGGG
GCaGCAGGGgATGACCCCTtCCAAaaTTtGAGgttGGgAcGgCCcAtGgTtaCcG
>contig01094 length=119   numReads=5
AaTCTAAGAATAgggtACaTGACCGATGTTTACTGGGAGTAACTGTTATTtGTTACTAGT
TGAAGTTGATGGATAAatCTACAAATAATTtCAGCTCtCTGGAAGGTGATTGTTCGTCg
>contig01095 length=156   numReads=10
TCTTCCTTCTAGTGTTTCTtGTCCAGTGTTATCTTGTACTAAGGCTTCAATTAAGTCTCC
TCTACTCCTTGAAGCCTCCTTCTTCTAAGTTGCAATGTTGCTAATCCCAAACTTTTCCAC
ATCTATAGTTCAAATCCTTGAATCTGCAAATCAATg
>contig01096 length=115   numReads=5
TGTtCTtCTAATAATTAATCACTATGCTTATTACCTACTTCTTGTCTAGAAaTGGCAATT
CTGGATTAAGATGTAAGCCAATAATTGTATGTGCATGtGATGATTCtGgCTACTa
>contig01097 length=262   numReads=15
ttctGTGCTGGGCAAAAAgTTGCaGtCTCTGAAGTTTCATCGTCCGTTGAATTCCGGTTA
AAAGTGAGAAaGATGACGTTGgAAGGATGTTATAGTTGCATCAAGTATTTGATGTTTGCC
TTCAACTTCCTCTTCTGGTTGCTCGGGTGTGTCATCCTTGGAATCGGGATCTGGATTAAA
GTGGATCCGACGACATATCGGATCTAGCAAAGGAGGATGCTCAGCTCCAGAAGTTCTTTG
ATGAACTTGCACACcGCTAaCt
>contig01098 length=179   numReads=6
GGAAaTAACAACAGAACCAACTTTtCAGGATTtCGAATAtCAGTGTGCAATTATGTAACG
GCACACAATTAACAATTATTGAtGTTTTACTATAGCTGTTTGATTATtAAACtGAACTAC
AGCACTGCAGATAATCAACCTTTTGtCCAgtAAATTTTAAATGTATCTTATTTAGGTaa
>contig01099 length=114   numReads=5
GGTATCATAGGTATTAATATCTGTAGTGGTTTtGtCTTTGAATGGACCTGTTGTGCTGAG
GCCGAGAtATTtGGCTtGCTCTtCGGACAACTGCGTCAGATGAGCATCAAACtt
>contig01100 length=90   numReads=4
TGGGCtCGACTGTGGCTACAACCAGCTATGTcggAGATgCaTCcTGGTTGGTTgcTTCCG
CcTGCGGgATAGAAaTCGATGTGtCCGATg
>contig01101 length=129   numReads=4
cATTCAAGAATTTCTATAGCGCCTCTTAGAGGTGCTCCCAGCTCCAGCAAATTAAAAaaa
GAACAATTTtAAGATCTTCATTGATCTGCATGCAAGTGTTCATTTGTTATACTTTAAaGC
TGAaTaaaa
>contig01102 length=110   numReads=2
GGgACcTTttgCcGTCAaCcTCAGgAGCTTttGTGGtAGTGCATATTTTTGTTGTAAAAC
GACATAGGTGCATtATAGTGTAACAATCTAGTAaGtCTGTATCAATTAAG
>contig01103 length=96   numReads=4
cGGATCAAACTTAACATTGACAAATCCACGCTCTCCCGgTTCCTCTCATCCCACAGTGCA
CTGAaCTTTcACTCtGTACAATCCTCTCTaTCaGTg
>contig01104 length=114   numReads=4
TGCCAGATATGTTTCATAAAGAATTTtGTTTTTttttCTTttCGCAAGTTtCTATGAAGG
TTAGTCAGAAAGaGACAGTTGCAGAACTGTGCTTAGAACAATGTTTTACAATTG
>contig01105 length=150   numReads=9
atcTtCTGACcTTGGCAGATCCAGATTTCTTCAGCAACTTGAGAGATAAGTCTGAAGTCG
TGGCTGACGAGCATCATTCCTCCCTCGAAGTCGTTAATAGCATCAGCCAAAGCGTCAATC
GTCTCCATGTCCAGATGATTGGTCGGCTCa
>contig01106 length=158   numReads=6
aaTaTCGGTTTTCGACATGCATTTtCAAGCTAAAATTATTCAGATGTTGCGAAATtAAAG
TGTGCCCTCTGCGGATTTAAtGTCAGTGCCGTATCTGACTGAAATAGCCACTTtCCGGTa
GTTGGACaTCGCGGGCCGgATTTGGCCcGCGGgCCGga
>contig01107 length=113   numReads=3
AAAGTTTCTAAaGCGCCTCTCGAaGTATAACCTAACCAGAAgAGCTCCCTAGGCCTACTG
TCATCCTTCCGCAGTAGGCGTAGAaTACAGTGGCTACGATCGTTACCTTATCg
>contig01108 length=302   numReads=13
GGTAAaGTCAAGTAGTCATTATAATTGATATGGCATCAACAAcAAGTTCACCTGTGAAaC
ATTTCTGAGGAATACTGATGTTGTTCACGATATGCATATGTACTGACTGCACACATATGC
GAGGGTACaaccagttttcttttAATCCTTTCTTGGTCAAaGTTCTGTGTAGTTAGCATC
TTCACTTGCTGTGTGTGCTCGATACATGTACATCACGTTGCTGATTACATAGTGAAGTAG
TTTCGTTACATTTGTATGTTCTCAATACCAAGGtttAAGtCGATTATCGTCATAATAATC
At
>contig01109 length=107   numReads=4
aGACTTCTCTTAGGCATATCGTATTCGCATAATATACGAATATAATATTATTATCTCTAa
CCTATCAGTACCAAGACATCAGTCTTAGAACCATATGTTGACCATCa
>contig01110 length=94   numReads=3
AGTCAtGTGAAattCCACAGGAgTgAtAGCAAGCGGAAGaGTGGCGAGTGTGaGAaGGGG
ACGAGCAAACTGGTGTTGTGATCATTTTCAGCAg
>contig01111 length=112   numReads=2
TTTTCTCTTTGTTATGCTATGGTTTTTTGTGTTCTTCCACCTTTCCTTGTAAGTTTCTGT
CTTGGTGCCCAGTGAGAGATATCTGTTGAAGTGTTCAATGACTTTACTGAAA
>contig01112 length=104   numReads=3
aTtATCAATTCGtCAAGTGGATGACAAGAAATAAGAAGTTGGCTTCGATTCCCAACAGTG
CCTTCTATTCAaaCAgaaCAAACAACTAGCGGAAAATCTGGTTC
>contig01113 length=93   numReads=4
cACAGTCGCTCTGTCCATCCAGTTCcTCTTCtGTTCAGGTGATGGCTGAAATGACGATGT
CTGCAaTTAAAaCGATGACAAAaCcAGTTGATg
>contig01114 length=88   numReads=2
CTACCATTGAATCCTAACCGTTCTGCATGATGCATGATCATTCAATATCAGCTGTCGTTC
ATCCAAAGTCAATGGACTTGcGTAaGAG
>contig01115 length=96   numReads=2
ACGTCGGCGACAGCAAACACCAGACGCATAATCTCTGCTCTACCACGCCCGTTGAAGTAG
GTCAGCTTGTAGTGCACCATGATTTAGGATTATCAA
>contig01116 length=102   numReads=4
tATACACCACGCGAATCAGATCAAGAAAATCGCACGGAATAAATATTGCACTTGAAAAAC
TCGTCTGAATACGGGAGTAGAGTAAAAACGCACACACGCATg
>contig01117 length=166   numReads=8
tAATCGACCTCGCACGTCGGCCGCAATTTCCTTTTCGGATGTATATGCATGTAGACGGGT
TCGAACAGCAGACTTTTGGCTTCCGTCGTGATcgTCAGACTGCAGTTGAGGTTAGCAGCG
ACAATGTCcGGGTAACCCTTGGATAGGATGAAGGTCTCGCCGTCgg
>contig01118 length=96   numReads=5
cAaTGTTCAAATCACTCATCCCTGAaGTCATTCATTATGCTGGCTAACCAGCATCaCCCC
TGATTGAAGAAATTACTGCACTACAGCTTTGGTCAT
>contig01119 length=108   numReads=4
AaTCTCGCTGATCAGACGGACATCAAGTTCGGTGTCGTCAAAGACGGTACGACGTTCCAG
CTCATCCGCAACtCCACGCTGCCTCACTTTCAGAAGATCTTCGCTTCt
>contig01120 length=159   numReads=5
TCCAAaTAATTTTTAGCACACTTATACAAAGAACGTTTTTTTtttGTTTTTttttGTTTT
TtttCTTTTTtttATTTTTtttCTTTttAAGttAtGGCTAAAGGGCCACGACTCGTAGGC
CTACCTTCAATGTAGCATTATTGACGCTTTAGAAACCCG
>contig01121 length=100   numReads=2
acTtGCCcATGTGgaGACAAaTTtgAATtCACGCTAGAaGAACTACAGAGTGGAGAAGAC
GTTGCCcGATGTTCGAGTTGTTCTTTGCTCATTCGTGTCA
>contig01122 length=110   numReads=2
aTTTATCCTATTGTTATTGCATTTCAGGAGCAAAGTATGTtCCGCAGCGAATAAAATGAC
CCCAAAACAGTCATCAAGATTTTTGGGAGGAAaGAGTAAaaTTTTtGTCT
>contig01123 length=139   numReads=2
aTGCATTTCCCCCTTTTTCAGATTTACCCCTATTTCCAAAAAAATTTCAGACTCCCTTAT
TtCGCAAAAATTAttattcctccaacttttacaaatccaccccgctttcataaaatttac
gtgttttccacatacttta
>contig01124 length=110   numReads=4
aTCCGAGTTCACGTATTCGACAGCAtCtCCCCTCGGAGAAGCTAGCTGAACGTTGAATGC
CGTCTGCGCAAGACTGAACGCTTGCATGAACGACCGCGCGGAGAcTCCtt
>contig01125 length=102   numReads=4
tGCATATCAaaGAAaaTTCCCTGTTGGaCCTAATGCACGGGACCAATAGAGACAGATGAT
CAGCATTTGTCTTACCAGCATTAACTAAACCGAAGTTtCATA
>contig01126 length=131   numReads=4
TACATTtACTACATTATAGTAGCTTATTTATTTTACCAATAACATACATATAGCACCAAG
AACTTATTTAACGTCGAAGCATGTTTGtGGgTGACCCTGTCGGATATCAAAatATCTCGG
TCATGTtCACa
>contig01127 length=108   numReads=4
ACACttAtGGgTTCAAAaCCTGtCTGCTTGTtCGTTTTtGGATATTTtATTCAATCTTTT
tCTACGCTGCATCTGCTTAAAAGGTATACTGCATCtGCTTCAAAaTtA
>contig01128 length=94   numReads=4
tCATAGAACCATCGTTTGGTATTGgACGCATCAtGtACtCcaTCTtCGAACATAACTTCC
ACGTTCGaGACAATGATGAaCAGAGAACATAttt
>contig01129 length=287   numReads=11
aGACGGACAGCGAAGAGGAACTGAGGgAAGCCTtCcGAGTCTTCGACAAGGACGGAAaCG
GGTACATCAGTTCGGCCGAACTACGTCACgtGATGaCCAAcTtAGGCGAGAAGTTgACGG
ACGAaGAGGTCGACGAGATGATTCGGgAGgCaGATCTCGATGGGGATGGAACAGTTAACT
ACGAAGAATTCGTGACAATGATGACGGCGAAATGACCGACGAAAaCCAATGGGACTTCGC
ACCTGTGCCTCTCTGACTTtGAAGTTTTTTCTTGTATACACGCGCgg
>contig01130 length=93   numReads=3
ACAGGCATACAgCATATATACGCAGGCCTAAAGACAGACAGAAGTGCATGGCGTAATAAG
CtGATTATTGAGATTATCCATtGTTTTtAAGGA
>contig01131 length=105   numReads=3
cAGTTTtCAAATCTAGAGCGAGAGTCGAACCCATGACATTtCGGACGAAAGGCGTCGCCT
CTACCAATGCGCCACACACGCCCCAGAAAGAATGGCAATATAAAA
>contig01132 length=104   numReads=2
cATGTGCCCCcAATCATTAAGAAACgCatatGCTTTCATCAGTTGTAACCaCCcTTTGTC
CCCCAaTaTaTTGGTTtGCCcaCAAtATTTtAtACAAaTCTAcG
>contig01133 length=110   numReads=5
tCcAaTACAACAAGTTCTACGTCACCAGGAAATGGCATTAACAAAGACATCGATGTACAA
TTAACCGATTCgaCAAATTGTTCGTCAGAATACGAGTTTtCTTGAgtttt
>contig01134 length=118   numReads=4
tGAAACTCTGCCGTGTtCATGTTTAAaTGTTtAAtGAGTAACTGGGATATTtaCAATAAT
TCTtCcATTGtGGTGTaaTTaaaTTTtCtAGTACCCAAGTCCGATGgAACTCAGTaaa
>contig01135 length=98   numReads=5
tGATCATTTGGACATGGTTCGACTTAATTGCAGCAGCATTTGTTTCCGATTGCTATGCAA
CATGACTGACTAGAGCTACGATCAATGCATTAGCCTAt
>contig01136 length=198   numReads=7
tGTGACAAACTGTACTGTACATCTTAACTCTAGAACCTTATTgTTTtCTAGTGTTCATCG
ATTTTATgAaCAGGTATTtCATTATGTTTGCAGTATATTTTATACTGTATTGCAAATATT
GtGAAAAGTTCACCCGTACATTAACCAGCACTTGATGTTCGTGGATTtGTTATACTAATT
GATTTCTGTACAGTTACa
>contig01137 length=108   numReads=2
CAATTCACTCAACACTCCGAGTGCCAACCGAATTTCCGACGACAAAAACTAAGACTGTTA
CGTAGACTGTTAGCTGCCCCcGACCAGCTGAGCCCTAGTGCCGCAAGT
>contig01138 length=120   numReads=4
TCCTGTTTtCTCGGTGGTTTTtGTGTGTCCATCtttttCGTtttCGttCCCACTTGAAaC
TCGTGTCTCTTATCAaTAATAATTATAGTTATtAAATCAAAaTCGATAaTTATACATGTG
>contig01139 length=111   numReads=3
ttGTAATtAaGTGTGgTTtAtAGTTACTGTTtGACTTTTTTGCACTTAAAGAAGTCTTGC
ACATTATTGAATGTAACAGTTCAGTGTATGTCAATCAATTTGTtCACTagg
>contig01140 length=99   numReads=2
TGGAGGTGCAGCCCTCCGCTTGAGGTATCTCTCCAGGACAAaTTAATCCcGGCATGTATC
ATAACAGTGGCGACAAAaCCAGTGAAaCATTGATCCATA
>contig01141 length=154   numReads=5
ccAAAGATGAGAaGGCGTATTGAGAATCCTAGAATTGTTCTTCTCGACTGTTCCCTTGAA
TACAAAAAGGGAGAAAGCCAGACgAaTATAGAGCTGTCGAAAGAaGAGgATTTTGCGCGG
ATTCTGGAGTTGGAGGAGgAGATGGTTCAGTCGa
>contig01142 length=105   numReads=2
AACAGAATTGCaTTTGTGACAGTTTGGCTAGTGGATTTACGGTTTAGTCATcATCATTTC
TTTtATTCAAGAAACTGgTTGaCAGACCATAACACACTACAGTTA
>contig01143 length=107   numReads=6
tttgaggtcgatgactaaaaaaaGTGGTCATCAGAAATTTTGGCAGATGAAAaGACATAT
TTTGTGGGAAaTGTCACATGGAAAAGTGTCACTTGTGAAaTTTTTCT
>contig01144 length=94   numReads=3
AACTACATGACATGTGTGTAACaCTTCTCtGAGTATTTGCATTTATCTATATtCATATTt
GTATTCTaGAAaTATCAGATTATTaGAaTGACCG
>contig01145 length=111   numReads=6
TGAATTCTTTAACATCACAACTAACACACAGGGTTAAGTAACTTATGCAACAAATTATGC
TTTTCCTTTGGTACAATGTTTAGACCTTCTTCACCATTGCAATCACATTTa
>contig01146 length=105   numReads=3
ACTGCTTGTCTTCAATGCTAATTTGCACGTGTTGAGGAGAATGGTTGGTTGGGTAGTTGT
TTGGAAGGCGACTAAATGGCATGCCTCTTTGCATTCCGGTTTGGt
>contig01147 length=150   numReads=7
ttGTTtGggAatCGAATGtCGaGATCTTGACTTTAATTTTGCTCTTAAAaTCCGAAATTG
CACAACTGTAGCTTtCAAATGTATTTAGTTGAAGGTGGTAGTATtCAGTGGTTAAGCTGT
TGGGCTTGGTCGTtAtATATtGTTGCaaaa
>contig01148 length=92   numReads=2
TGATTCTGGgCTTCTAACTCTTgAaCCTTtAGTCAATCAGAGTTCTtGAGTCAAGCAATC
AATCCACTCATTAGCACATCCAATATGTgTAT
>contig01149 length=101   numReads=3
aTCCAAGCAAAaGACTCTTCTCAACACCAGGAGGTTCCCGTCATCGAGAACAGATATGTC
GCtAACgCCAATtCGtCCTACAGTGGAGAAATCAcAAGAGt
>contig01150 length=115   numReads=5
GGTTtAACACTGGTACAAaTTCACATATGGTGTGAaCACTGGTAAAaCTCCACAttttgg
tttaacactggtaCAAATTCACATCAATAGGCCTATGTACACACTGGTAAAaCTa
>contig01151 length=96   numReads=3
tCACTCAGATTATTTAAGTAAAGTACATGTATGACAAATCCgaTAATGTtACCAGtAATG
TAGGCAaTTTCTTATTAATGCTATTTGCTCTGGACa
>contig01152 length=160   numReads=7
TCTcGTGGTGCTGTCATTCGGAAATCACAATAGCAAGAGAAaCAGAATGGTTCAGGCCTG
ATGAATACTAGGCAAGAACAAGAAGAAGCTCAAGGCAGTTGCTAGGCAACATGTTGTCAG
AAGATGAGGgACTATAACAAAGCATTGAAGCTGTACTATa
>contig01153 length=102   numReads=2
GGGAACCATCTCATCGATCTTCCCTCTGtAAAGCAATTCTGAaTCTCGGAaTGGTtGgCC
AaCTCCACTATTGCCcACTGCAACGTTGTtCGACACGGTTAT
>contig01154 length=92   numReads=3
aCTGACAGGATCAACCGTGACATAGACGACCATTCCACGGTCCACTGCACTGCCTGCAGC
CTCTGAATCCGTCTTTAGTGCTCTGGCTTTTG
>contig01155 length=119   numReads=6
aaCAGGTTAtGAGGAGATCATTtGGTCAATTtGATATGTACATTGAGTCCAAGTAATTCA
GCAGAATTCTTAATATAACGGAaGAAATTGCTCATtCATATAATTAAAAaTACTACACt
>contig01156 length=99   numReads=3
cAAaCAACATGATGCCTAATATAAtGTATACCATAAGCCTTTTCATGAaCAAATTAGACT
TGCTTGAGATCACAAAATCTCGGCCaCTAAAGGTGgTAg
>contig01157 length=111   numReads=2
TAACTATGAaTTTCcATACcAATGTATTTTTGGTGGTTAACACCTTAGTGCATAGAGTGC
ACTAAAAACGACTGGGAGACCAAAGCAGCTGCTCATTAAAAaTGCTAAaGG
>contig01158 length=101   numReads=3
CGTTTTCCCAGCTAAACGATGTGGATGTGATGGATGTGAGGAAATGTTTTAAATGGGATA
AGACTTTGTGGAAGACTGTTTTCAGCTTTGCTATGCACCaa
>contig01159 length=157   numReads=5
TTCATGTGCTTTGTAGCCAGTATAtCAGCCAACAATaTAAGCCTCAGCGAAaTaGCCTGC
CAGAAACTATAGGGACACgaCAaTAACTGTAAaTTAAAATGTTTCTACTAAAaTATTATC
ATATAAAGGCTGGTGTCATTTAAaTTTCCTCTCTggg
>contig01160 length=130   numReads=4
ttttCTTACcTACAACCAAACAAACCATCTAcAGCAGAGCATCATAGAATTATTtCAATT
AAACTCTCTAACCAAACCTGAAaTTTAGATTCTTTTTAAGACGGCAAAAACAAaGAAaTG
TATCGTTTTg
>contig01161 length=113   numReads=6
aaaCTACGAGATCAAAAGTGAGGCTGACCGTACaCTCATCTATCTGACGCTCTACATCAC
AGAATGTCTGAAGAAACTGCAGAAGGCAAAATCGAAGAACGAGGgTCTGAAag
>contig01162 length=244   numReads=7
AAACATTGGtACATCACCAGTGAAaTTcAAAACATCTGaGAATAGTAAAaGTTCGtCAGT
AAGAAGTCTTTCAGTAAAATGTTTTtGTCAGAAAAaTCTTCTGTCAGTTtAACTTTtCAA
AaCttATTATACATTATATTCAAAAGATAATCTAAAAAGGAAATAtCTGAAAAaCAATTG
ACAAATTTTAAACTTTATAGGTAATAGGTATAATGTCGTAAAAAaTCAGGTTtCACCTtG
ACtt
>contig01163 length=121   numReads=7
tGCATGTACTGGCACTaTATCAaTGATGGTTTTATACATTTtCACTATCATAAATGTCTT
CACAACATTTGTCTAATTTAATGAGCATTCGTAttGCTTGTAAATTCAGAAaTaTTTtAa
t
>contig01164 length=259   numReads=11
TGccAATGTCCACTACATCGGTCAACCTGCATCCGCCTCCTCATCATCATCATCCGACTC
GACCTTCGACGCCTTCGATGACCGACCGATCGTCAGAGACAACGATggcagttccctgtt
gctcACCAAACGATACTTGTGCTCGAGGCAGAACTTCATCTACAACCCGGTCTCCGGCAG
ATGCCAACCAACGCTACTTGGAATGCGCAAAGGCAGATCAAaGTtcAACTGGATGCACGG
GAAGAGGGTTCCGGgAgga
>contig01165 length=103   numReads=4
AATGTAATCTTCTACCTTTGACGTGCCATTtGAaTTATTATGTTtCATTCTGCTGCGTAT
GTCATGAAGCAATCAaGGGTGgATGGAATGGGAaGGGgTTGGa
>contig01166 length=102   numReads=4
ccTTCTCAAACTCTATGGGaaCGCAGTTtCAGCTTCAGGTCGCTTGGCTTTGGCAGCAAT
TTCTTCAGACTCTCTAAAGCGTCTGGGTCAAATGAATtGTCG
>contig01167 length=103   numReads=5
TTTCACACCATTTGGGATCAGTGAAATTCtAATTTAATCAAAAATGAATTAATTTAAATG
GTGACAATGAGGGAATTGCAATATCATAATTCAATGTAGAaGa
>contig01168 length=95   numReads=2
CATCCTCACTGGATCTGCGTCtAGTTCTGCCGGACCAAAGAGGATCCTCTGGTGTCGGGC
TGTCACTCCTGATGTTCCACCAGAAGCCGATCCAG
>contig01169 length=93   numReads=4
CTGTCAGCCCATAGCAGAGGCCTGGGGTAATTACTTCATTTTTtCTGCTGAGAGTGGCTT
CCAGACTGTACAGCAGCCATGCAAAATCACACA
>contig01170 length=102   numReads=4
cTATCTCTCGTTGTCTCTGtcTCTCTCTCTCCCGAGCAAATGTGgaCCTCGTTGAGCTGT
TCTTTCTGTCGTAAATCCCGATCGTTTATCTTCCGATGaCgg
>contig01171 length=298   numReads=17
TTCATATCTTTtCTGGAAATCCTCTGCTTCTCTTCAACTCTGTTCTTATCTTCTGCAGCG
CCATCAATGTCTCCTTGCTCCATCTTCCTCATGTCAGGACGAAGTCGaaCAGTCAGTCGG
TGGAAGAATTGATCGACTtGGtGGATCAAGACtGTTGAGAGTTATTGCAAACTGCGTGAA
ATTGTAATACATGCTGGAGTTCTCTGGTCTTGGGgCAGCCTCCCAGAGTAACTTCTGCCC
cTGTAGGTtCAAGTtGCAAGATGAACCTCGaGATGGAaGcTCCTCAGAAACCTTTGCa
>contig01172 length=105   numReads=2
ttATGTCGAaTTtCAGATCACAAAACGTTGtACGCCTGTTCTAGTGTAGGTACCGTTATA
TATTCAGCCATAATAATACTAATGAaTTAATTAATTtGTGTCCTg
>contig01173 length=150   numReads=10
aTGTGGAGAaTGAGGCTAGTCTGAACaagCAGATAAATATGGAGCtCCAGGCGAGCTACA
CCTACCAGTCAATGGCAATGTACTTCGATCGTGACGATGTTGCCCTGCCTGGTTtCGCCA
AGTTCTTCCACAAGTGTGCTGAGGAGGAGA
>contig01174 length=181   numReads=8
ATTGAAaCTATATCGAGTGGGTGATTGACTGCTGtAttGGTAGCTTAGGTCTATTTATTC
GAAAaTAGACATTTAATTCGGACTTTGACGTTTGTAaTACCGGTATGTACAGGATAATCT
TCTACATAATTATATCATACAAAGCCAAAAaaaaaaaaAAAAAAAAAAAAAaaaaaaaag
t
>contig01175 length=98   numReads=3
CTAATCTGATCATCTCAAAAGACTTGACTCAGAATGGCTGCAAAATTTCCTAACCTTATA
ATCTACCACAACCATAAACAGTGTCTCATTAACATTCg
>contig01176 length=108   numReads=5
aGtCTGGGTTAGAaCAGAAaGTGGTCCAGTGTTGAATTCCTCCTGCTCCTTCTGAGCAAG
TTCTTCTGGGGTCATTTCACtCTTGGGCTTTTGTGCAAGGGACGACAt
>contig01177 length=108   numReads=2
GGAAaTACCTGCATCTGGTTGCGATCCCAGCCCTTGCCTCAACGGCGGGACTTGTGTCGA
TTTGGGTGGCGGTGCGATTGACTGCAATTGTCCGGTAGAGTGGACCGG
>contig01178 length=144   numReads=6
TTTTtAAAGTCGACACGAACTCCGTTCACTtCCAAACCcTGGATGTTGTTGTTTGAGGCA
TTCACGATGGGAAGGAATCCGAAAAAGAGAAAAGGCGAGCCCAGAATGTTAATGTTGATC
GGGGCATTGTATCCGGTaTTTTCg
>contig01179 length=115   numReads=3
cTTTTtATCAGccTCTGACAGCTCTTCTGACTTTGCTTTCTTTTTCTCTGGTTCTCGTTT
TTCTtCAAGTTTCCGCTTCCCAGTGTCTGGGACAATGTATTTtCCAACGCCAGTT
>contig01180 length=113   numReads=8
aTGAAATGATCTCCGCTGCTAGGGTTTCAAATACCCAGACAATATCACAATCGTTAGTGA
GAGCTAAGCAGCCAGTTGGCTATAGATCAAACACCATTTCATGAATTGTTtCa
>contig01181 length=191   numReads=14
TGTTCTGCATCCTGCTTTTGGCATGTATGTGCTCATGAAaCTATTACATGTACAACAACA
ATATTAACTCAAAATAACACAATCTTTAAACTACAACTATAAAAaTTAACTGGAATGACA
ATATTGTCAGGTGTCATTGCACGGTGGTCAACTCATTTATCAAAAATGCAGTAACATCAA
CATTTACACaa
>contig01182 length=121   numReads=7
ttCATGATCTCCTCTTTCGAGTCCTTTTCACTCATTTTTGTTGTCATCATTGTCAAAAaG
TCGTTGAAGTCGATAGTTCCAGTTCCTTCCTTGTCGATATCTGCGATCATCTTTTTGAtt
t
>contig01183 length=103   numReads=9
cGAAaGTCCGATATTGCCcAACTCAAAGGAATTCATTCTTGTCTCtCTGCTTTTCTCAGG
GTCCAGTTCTCACATCCATATATGGCGACTGGCCATACCATgg
>contig01184 length=106   numReads=4
tacatGGTGCGGGTTACCAGTGTCTTGTCCATGCAGCGTCTGCTTTTGAAATCGACGTCT
TGATAGTTTTGGATCAGGAACGACTACACAGTCAGCTTGTAAAGaa
>contig01185 length=133   numReads=6
tATtATTCTGGACGAaCTGTaGaaGTATTtGGAAaCTATTATCTTTGCTGCTGCATGATA
TAATCTGATTTGGTTTtGCAGTTGGCCAAATGATCTTtCAGCCCCAGCTCTCTTtCCTCA
GgACTAGTTtAAA
>contig01186 length=107   numReads=3
cATTTGTTtCAACTCTTGCTGCAATTAGATTTAGCATTAATGATGAATGAGTCGTTTTtA
ATTACTCTTTtCACTCATTAATTTATGTCTTAAGAAAAGTATCCAAA
>contig01187 length=95   numReads=4
acAaCACCACCACATCAGCCCGAGAAAttttCttCTGAAGACTAGGCCTGAATCGAGACC
GTCTGTGCGGTGCTGCTGTACaGAAAGCACGACTa
>contig01188 length=128   numReads=7
ATGCAAATATTGATATTCTTCGACCGTACTACGATGTTGAACCATGTGAAGTTCGTAATC
GACTTATGCGGTCGCTAATTCCAAAGATGCAAGGTGCTCCTACAAAAATTCCTCGTGAAC
TGTATGGa
>contig01189 length=104   numReads=3
aCTTAGGATTGCGTAACgaCGTGCCTCTTCTATTCGAGGTCTtCAAGTTAGTTATGGCGA
GAATTTGAaTGCTAAaGGAATCCTGCATtgTGTGCAAGCGTggg
>contig01190 length=114   numReads=3
CACCTaTAAGCCAAACCCCAACGGAAACGAACTGGCCttACGtACGTtCATTTCTGGATC
GGCAGCAAAAGCaCCCAGGACGAATaCGGTACTGCAGCCTATAAGACGGTGgaa
>contig01191 length=101   numReads=3
cGATCGTGTTGATGCCGGgTCtCCATCGGtAAAAaGctGGTCTgCAAGTGgCTgATgAAA
TTGTTCAATTtGGATCTATCaGCACTtCtAaCTTtgaGaaa
>contig01192 length=115   numReads=3
TtCTTTTtCATAAGTGTACAAAATTGGATTTttCTGACGTTcaGCGTTtAACTTtCgATT
AGATTtGTTcAGCTGTCGACTGATaTaGCTCCGTTATtATTAaCAAATGAAgACg
>contig01193 length=99   numReads=2
ATTATGTTTtCAGATAATAATATTTTATtCACAGTATGTAtCAgacaataaTATCTTATt
CACAGTATGTATGtATtCAGataataatattatactcac
>contig01194 length=115   numReads=4
tAATTTttGagAAaGTCAGTCTATATTAAATAAaGCAAATTATTATTTtAATtAATTACT
AATTTGtAAGTAAAGATTAACGTTGGCGCTGaTAGCCCTTTCTCATTCTGCAGAA
>contig01195 length=121   numReads=2
CAAaCTGGTAGAAaGAGGCaCATCACCTTttAAAAAaCTtAAGgTTtttAATTtttGTTt
tGGttCtATGCaCAAAAGCTGTATTAGTcAGGTaTAAAaGTCCATATCcTCCTGTAcTCA
T
>contig01196 length=95   numReads=4
aTAACATAGTTGATGTTGCTTGGGTGAATGAATCAGTTCTCAAGATGGATGAAAATCAGC
GAAAGAAAGTATAAATCACAGACAACAGTTCGGCT
>contig01197 length=95   numReads=3
aTACaTGTTCTTtACACAATCTGACTCCTATTCAaCAATAGTCTGACATGTTCATtAAAC
AATCAAGCACATAATGTTCTATATAAACAATTTGa
>contig01198 length=127   numReads=3
TTTATGACATCCACACGAAGGGGGggggTCAAGCTCGACAAAAAATCGGAGAaCACGGAC
aTAGTCCTGTCTTTTTCtCcTGCAAAAAAGTTGGCGATTTTTGATTTGgTTAATTACCAA
ATtAggg
>contig01199 length=371   numReads=15
AAGCATTTCGCAGACGAAGAGCGCCGCTTATATTGCCGTTCTGTGATGAATCACTTCCAA
TATGGCCAGAATGAAGGCTATTGCGCCGAATAGCCAACCGAAaCACCAGAAGACGACGCA
AGACAGAACGATGGCCCCTGTCATTGAGACTGGGTGCGGTTGGTAGACAAAGGTCGGAGC
CACCGGATgctggACAACGATCATCTGTTGCTGAGGAGGtCCTGGTTGCTGCGGAGgAAa
GGATGGAGCAGGGTAACATCCTTCCACTGACTTCGGGTTATTGAGCTCGGTGTACGGCGG
AGGTGAAGCCACGTGGCTGGCCATTGCGTCGATCCaGTAGTtGCGTTCGGTAGAGTtCAG
GTTGAGAGAAT
>contig01200 length=229   numReads=15
cTCTAAAaTTtCAACTTGAAAaTGAAAaGACCGTAAATTACATGTGTTTTCAAATGCATG
GCGTCATTGTTCCTCAACATGCTGCTTAGACCGTTtCCATTGTGTGGGCCAAATCACGGA
CTTGAATCGAAAATTTTTGGAATTCTGGCAGAGTCATTTCAAAGGACTTAGTAACGACAT
CTCCCTCTGGGTTGGCGACTTTCAGTGTCATCGTCACAAATGCAGAGct
>contig01201 length=104   numReads=3
TGTGTTCCTCTTGGTTCCTGGATCCGCATTTTGtAGGGTAGATGACGACGACGTCGCCAG
TGGAGgaCAGATGGCGACGACCGATGTCCAGACGACACtGACCG
>contig01202 length=112   numReads=2
GGGTGTTATTATGTCGGAAGGGTCAAAAAGAGCTCTTAGGATGATGGGAGTCAAGCCGAG
TCAGTCACTGTCGTCCGTTGTCAACCCGGAGCTCGCCGAAGAATCCAAATTG
>contig01203 length=164   numReads=6
CcAGTAGTTtcTTAAATAATTATATGAATGgCATGCTGTATCTGTTCGTAATTTCCGTAT
ACatATATTCTCTGTTATGCCcAAAGgCATGGAAAATCATAAAAAAAaCATTGTCAAGAG
CATATACTGCAAAAaTATTTGTAAAtATTGCCAgTGCcATTTga
>contig01204 length=158   numReads=5
GAtCTTTAGGCGTAGgCGTgTAaCtCCTGatGtaCaTACAACATGAaGATCTtAATATGC
AGGGATATTCATTCGCCACATATGCCGAAgttacgttcgacgaaacagagcaacgttttg
acgcatCAAGGCAGTTACCAGAAGGTCACACAGTACaa
>contig01205 length=95   numReads=2
GGATATCATTAAGATCATCCGTCTTCTGCCACAGAAGCGTCAGGTGGCCATGTATTCTGC
GACTCTGACGCCAAAGACCGAAGGCCTTGCTAAGA
>contig01206 length=145   numReads=6
cATCAGGGGCAATTATTTCTACcATCATTGAAGGTACTTTCTATGCTCCTTCGGACACCC
TCCCCTCTtCGCCTGTGGCCACTTACGCtGCAATGGCAGTAGTGACaCcACtCTGgTAAt
GTGCTGTAGCAaGAGGgTGTtCCAg
>contig01207 length=156   numReads=11
tGgAaTCAGCAAAGTTTTAACCAGCATAGTTTTGATTGTCCTCAAACCATATTCAGATTC
CATCAAATAAATATACAATTCAGCAGCCAACATATTACCTACCAGTAAACCCTGTTCTCC
AAaCATATTCAATTACTTGACTAGTGCGTTGTCAAt
>contig01208 length=119   numReads=2
ATtCGTGAAaGACGTGAAGGTCGAGTCTtCTTTGTACGGTTTGTGTCAAAGGAGAAAGCA
AAAaGGgCGTGCAAGAAACaGTGGATAAACGGAGTAAaGGTGAAGTGTGaGAAAaTCTT
>contig01209 length=109   numReads=2
AtGATGGTTTAACTGATTCTAGTTTTGCTTTtGTCGTTtGAATGCTGTTAATAAGTAGGC
TTCTTACGCCCAGCAACCACTGGAATAAAGTAATTTtATCTtGgACATG
>contig01210 length=159   numReads=9
tAGCAAGaGgAGGAGAAAGAAAGGCAGGTGGAAAAGAAAACGTTGCATCTGGAGGCGATA
GAGGTGATGAGCTGAGGTCAGAGATCCGTGACCTTAGACAACTGTTGGAGgAGAAaCAGT
TGCTCGACATCGCCAACCGTCAACTTAACCCTAGTTCTG
>contig01211 length=97   numReads=6
CGATGATTTTCAGTTGCATGGAGCTGAGGTCGACCAGAATGTTCTCGTCCTTGATGTCAC
GGTGGACGACACCCGCGTCATGCAGACCCACGACGGt
>contig01212 length=186   numReads=6
aTCCCTGGAaGCCCTTtCAATATTGTTGCAAAaTAACCAATGTGTTATGATTTTCGAACA
TTTAAATTGAACAAACATTAAGACGAATTTCAGTTTATTCAAAtCATATTTTATtCATCA
ACtACTGTTAGCTCTtGaCTTGAGCTCTTTaTGCcACGTgTAGCtCAGTAtCACTTCcta
TCATtG
>contig01213 length=91   numReads=3
tCTTCATAGTCAAGGTCCCTCTTGGCTCGAACTGGTCTGCTGTCGACGGacGCATGGCTG
CGGCTGCTGCCGgCCATGTTCTCGGCTGTCa
>contig01214 length=167   numReads=8
CATGTTACTGCTGAACAAACTTTTTGAaCATGTACCATGGCTGGACAATaGAGTATTAaG
TtAaCTTGCATGAAaTGTAATAAAACTGAATCTATATAGACTCTTCTTtAAACCAATTAG
AGGTGCTTCTTtCtGGCcAAaGATTGCGTGTtGCCGTGAATTTTTtg
>contig01215 length=106   numReads=3
cTGAAGATCAAGCTGCACTGCGGAGTTGTGGTAaCATTAGAGAAAGCCTACCGCAACGTT
TCCCGTTGGCTCATTCACAAAGGCCTGGACTTTGGAAAAGCAAGTg
>contig01216 length=98   numReads=2
TTGAAGCTATTCAGAAAAATGCTTGTCtGAAAaGGATCGCAATGCAGGTTCAGTTACACA
CCGAACTGGaGCAGAAAATACCAAGTCGTCTGCTGAAA
>contig01217 length=112   numReads=3
TGGATATTTTTGTAATTGTTTCCTACGTGACTTGGATAATTTCAAATCATAAGTTTACTT
tCTGATGCCTCTAACAATAACATCGAATAACGGACTAAAGAAGTTGATGTAT
>contig01218 length=96   numReads=5
tttCGCGGGCTCTTCATTCAGAAGCCCAGTTCCACTCTCGAGTGCAAACACATGTGCTGA
AaTGATTGTCCCTACTTGAGGCAGAACaaGAAAaGC
>contig01219 length=123   numReads=7
TAACAaTCAGtGCAGAATTcgtCAGAATaaTATTGTGGGGAATCAAAGTATGAaCAATTT
ATCTACAAACATTTGTCAAGCGTATAGTAATCAGTCAATCATTAGTTTATTAAATACaTC
ATg
>contig01220 length=160   numReads=8
aGATTGTATAGTTTGAaTTtATAaTTTACTGTAAACTAAATTTGGTATGTCACATGCTTT
TAACACTGGTTGTCAAGCTAAGGGTCGTGCATAAAGGACGTTCGCAAAGGGGAGGgTTTT
GGTTCAAATGCGGATATCTGCAAACAGGATAGGGGAAGGa
>contig01221 length=108   numReads=5
TAAAaTACTTTATAGGCTAGATTAATTACAGGACGtAtttCTTCTATTGCTGAATGTGTG
CTTCAGTCAGTGTACATTATCCACTAACCAAATAATACTTCCGCTCCT
>contig01222 length=107   numReads=3
ATGCTCTTTGTTGTAATACGAAATTCTAATATAATTGATATAATAGTAATATAATAGTTT
GCTTTGAAaTATCGTGTCTTTGTAACATGAATTATAAGGAAGTTCTT
>contig01223 length=150   numReads=6
ctAtCGAAATCCcAGCCcGgTTTttCCaCACCTCGATCGCAGTTCtCAATAAGCTGCGCT
GAATATTGGTTAAGTCCAAGGAAGTCGCCAGTTCCTGCtaTCCTAGCCTTCTCGTCTtcG
GTGAATTCCGGCAATCGTGAAGTTTTCAGt
>contig01224 length=108   numReads=5
tGTTAGACCTATGAAaTCTGTATGCTTtGTAAaGTTtACCCGTATCTGCTTAGCCTACTT
AGCACTTTCGGATCAGCAtAGCCTTTCTAAGGTCTGTTGTTTCCATAg
>contig01225 length=217   numReads=11
GTggaTGAATGTGTTTAaCAGTTtCAGTTGTGATTTCAATCATGTCCTATGGTGCACATG
TTGACGTTGTGTCAAAGAAGTCCGACAACAAATAAGGAACATTTGAAAATTAAACGAATT
CGATATTAAGAAGGCAGCCGACTGAACTAGTCAGACGTTTGTGTAGTGTGAACGTAGTAT
TTATTCGAGTTTtAAtCATATGATATGACGAGTATag
>contig01226 length=108   numReads=4
tGTCTAAAATAAAAaCATTTTTCGGATTGTGGTTATCTGATTGAGAGCTTTGGAAGATGT
TTTCTTGTAGTTGCAAAGTTAtAAATTTTCAGCTGCATTGTGTCGCTa
>contig01227 length=134   numReads=7
GTAAGTATCGACttATGTCACAGTTGCAAGCCGCATTTAGAGCTGCAAACACCATTTAGC
CTATACATATACAAGTATTGTACaTTCAAAAaCATACgTAATCcGAATAAAaCAGTTCTG
AATAAGGAaCAAgg
>contig01228 length=106   numReads=2
AGCTGTGAaCAAGTTACAAGAGTACAaGTAgCcTATCTTTTTAGAAaTGCCAATTAAAAG
GGTTGTAAACTTGTGTCTCAGAAACGTATATAAaTAGCTGTtTTAA
>contig01229 length=151   numReads=6
tATAACCTCTATGCACGTGAGAGCTTGTGTTGATAAACGTTCTGCTAGAaGATTCCAGAC
TTAATTCGTCGGAAaTGTTTATAGCTATTTTACCGTGATGACCACgAATTATTTACTGTG
TATATGTTtCATAAAGATCTGATGACTGCAA
>contig01230 length=109   numReads=2
CCCTTGGGGCACCACAGATTAGTCTTTACTGCGAGTGGTGCCGTATATAAAAATGTATTT
AAATAGAATAGAACACTGGCATGATAGAAGTTACTAATTACAATTACCA
>contig01231 length=130   numReads=2
GGGTGTAGGCTATAGGTATAAATGTTTCTGAaGAAGTCTCCAGAATCAATTCGTCTAGAG
TAAGCTTTTGTATGTATTTATTGATGTCGAATGAAATAAAAAGGACAAAAGTAAAAAAAA
AAaaaaaaaa
>contig01232 length=103   numReads=2
AAACAGAGCGTCATTTCCTGGGATtCCTTAACAAGTCTATAACGAGTCTACAaCTGTGAT
GATAGtAATATCATGGTCTCTCACTAAAACAACCTCTACACCT
>contig01233 length=122   numReads=2
TTCCCTCAGGGCCAGAAATGCTTtGGGgTTTTTGCATTTCATTTGGTTGTATCTTtCTAC
ATTTATAGATTCTTAAAAGAGTATTTTGGTTGGGGTACTGTCCCTCCTAAAGGTCAGAGG
CA
>contig01234 length=101   numReads=5
cAGTTGGCATTGCAGAGAACGAAGtCACtaGgTGCTTTTGGTGACCACATGATGCAAGTT
GGCATCCTGGTtGCGCTTtCCGATTATGACGTAAGCAACTC
>contig01235 length=112   numReads=3
GGATAGTAAATAGGCAATGTCTATAATATTAAACGGCAGAAATACCCAAATCACCAAAAT
TATCTGATAGCGACGGAACCGTGATACCGTAGTTGAAAGTGATATTGGTCTT
>contig01236 length=118   numReads=3
TtAATACgcTGgTTTTGTTAaGCTTAATATGCCTttACTTGGTTtATACGTGCTCTGTGT
ATTAGTTACTACTAATTTACAAAGGATGAATTTGAACACTTCATTCTTACTAACTACA
>contig01237 length=104   numReads=4
GGATTGGTTGTTTATATACACGGCTTCAGGTTCCGTACAGTACACAGCAGAATGAAaCTG
GCTCGCAACGCGATACCCAAGAGTAGAATGAACGATGTCAACAG
>contig01238 length=120   numReads=3
GGgAGTtGGATAAATTcAaGTTtGTcTTAGACTACAGAaTTAATGAaCAGAAGAGGAAaG
TTGAaCTTTTtAtAGGCCATCTATAGACTAGTATCAGGGGAGACCCTCCCCCTGAGGaaa
>contig01239 length=101   numReads=2
TCTGAATCGGCTGAAGGTAAAAGCGGAGGAGTATATGTCGGATGCAGGgTTTAGAAAAGA
CAGAAGTACAGTTCAACAAATCCTGATGCTAAGACTGATTG
>contig01240 length=110   numReads=2
ATACATTCCAGAGAAGAAAGTCATGTCATCTCGTGTAaGTATATCCAACCAAAATACTTA
TCACAAAGATCTAATACAGTTTtAAACAAAAAAaGACGAATAATACACAG
>contig01241 length=196   numReads=6
ttACggtCAAATAACTTtGTTTTTttttAAaTTtAtGGgATGTCCTTTTGgAGGGaGGGG
GTCTGaCTAAAAGGGACATGGGGAGGAGGGTAAAAAaTGTCCACTTTATGGGgaCATCCT
TAATGGATGCtCCGTAAGTACTGTTTAACAATGATCCTGTTAAAATGTTGCCCTTGaTAT
CAtCACATTACATTGt
>contig01242 length=97   numReads=4
ttGAAGATGCtCTtGCGATATCtGTTGGCtCTCTTGGGgTTtCTCGCCTTCAGCTGCGAT
GGATCTGAAACACCGACTCAGCTTTtcAATCGTCTGa
>contig01243 length=107   numReads=3
GGtGCTCTCCATACAAACTTGAATCAGtttttGGTtAAGtACAGgCATGAaGgAATTGCT
GGAAAAGGAACATATTTTTCAAAATATAGaaGaGAATTGTAAaGACA
>contig01244 length=120   numReads=2
aaaTAGTTATTCACAGAATTGaTTTTtAATTtCTTtAGATGAaTATTTTtAaTGGGTTTT
GAGAGCTGaCTaaaTtAaaaCCAaaaGAAAGGAAGAAaGAGcTATTTCTAGCTCTAACaG
>contig01245 length=97   numReads=4
ACGATCCATTCTCACAGATTTTGCAGATCTTTGACTGGTTAAGGATTCTTTaGTCCATCA
TCGATtccGTATATTACTCATCAGCTCGACCAAtttt
>contig01246 length=115   numReads=5
ATAACAAGCACGGTTATTAAAGCATAATTAATTAAAGCCTAATAATTATATAAGAAaTAG
AATAATAAGGTGTACACTTACAGTgTTCTTAACTAGTGACTTAaCTAGAaCATTA
>contig01247 length=96   numReads=3
GGGTCTGgCCAGGAaGAGAaCTTtGAAAACCAGATCGGTCATGTGtCCAAGGtATGAAGA
ATGCGTCGTATGATAAGCTGGATGACGATGGAATCa
>contig01248 length=137   numReads=5
ATTGGTACGTGTCACAGTCAACTGAGAAGTTTCCGCTCTTCTCTGCACCCAGCACTTCAA
GACGTTTCTGTAGAATGTcAACAGCCTGCTGtCcaCtCTTTCCctCGCcAATGGGATAAT
TAATCgCACATACAACt
>contig01249 length=231   numReads=11
AAGTCTCTCTGATTAAAGAACGAGCATACTGGTGCCcGAAAGAAGTGGAGAGGAAGGATC
CGAGTGGCTGACCCtCCCcTGGGAGGGATTAaTTCAAGCCTGAaGGATATATaTGTATTG
GTGTTATGAGATTCAAAATATGCTTAGTGCATTGTGATTGGTGCCATTGTTCTTGACAAC
TTAAGGTACTGAAGCTGTTAGGtaGCTTGGGATGGTAGTAACCAAATGGca
>contig01250 length=871   numReads=52
aTATGTTGATTTGGAGCTGGTTGAAGCAACTCGACGAATGTGGTGGTGTGGAGATGATAC
TGGTGTCAGTGTGAAaTTAGTGATCAGTgagTGAGCAGCATTTGTCGTTGAGTGTCGTGC
TGTGGAAGCCAAGGACTGTTGTGACTGTGGAAAAGTGCTGGACATCTTTGTATGGATATT
GAAGAGAAGTTGGGTGAAGGATGTGAACGGTTATATAAGTGGAAAaGTGTTGGACATCTT
TGTATGAGCATTGAAGAGAATTGGGgTGAAGTATATGAACGGTTAAATAAGTGAGATTGC
GGGGAGAACTTGGGTGAAGTATATGAACGGTTAAATAAGTGAGGTTGCGGGATCAGTGTC
TGATAAAGTTTAAATGcTtCCCTATGATGATTGTTGCGAAATTCTAGGTTTTATTAAATG
TGAAaGCTGATGCAGTTCTGTtCTGAAACTGGCTTGCTGCAATGACATTGGGATTACAAC
TGTGCTTCGTTTGTTTTGGATTGCTGATTGCGTCACACATGTATACTGACTGTACTCTAG
TTGAGATTGTTGGATGCGACGCTGCAAGTTTTTCACTTCTGGATCTGGTTTGATGATGGT
ATCGGTGTTTGTAAGCTGCGTCTAACTTTGGAGATAGTTTGTGAGTCTGGTGGTTCTTGA
ATTAATCTGAAGTGTCTCTGTGATGCACATTGATGACTAGTTATATGAATTTGCTGTTTG
AATTGACTGTTGGgTtAaCTGGTTAACTGTGCTTtGACAAAGTGTTGGATGATGCTGACT
TtGTTTTGTGaTTAAATGGAAGTAatGAATTTTATGTCTGATTtCATTtGTATAaCCAAG
AAaaTTTTACTCTGAAAAaTTCTACTCAGAA
>contig01251 length=130   numReads=5
ggcGGaTTTTCCATTACCGGAGGTGACCTATATTTGTtgCcGATAAtGGGGATATCTAGA
GCCCTACTTCTGAAaGTTGTGCTTACAAAaCTTTGGCTACAGgCTTAGCATATTACATGG
AAaTAAACGT
>contig01252 length=142   numReads=6
ATtCAGAGgCCGCCTGGCGGTCCCTTATTCAAAGCTTATATATTTATGCTATGGCAAAAA
TCACATATCTCTTTATCATGACTACCAAGTCAGATATCTACTGGTACGCAGATAATTATT
tGCAAAaGAAaCTAGTAaTAtt
>contig01253 length=118   numReads=2
AAAaGAAATAtGAAAAGATAAaGAaTACAAAAAAaCCAaTCTGAaGTTACATtCTGCACT
AGTTTCTACAAACTCTATGGAGGCTAGTAAAGATGCGCAAAAAaGAACAAAaGGCAaG
>contig01254 length=110   numReads=4
aGCTGTCAAaCTTACACAAAGTATATTCATTTCTGCCCCGGCGTTTAGTAAAAGcTTTGC
GGACTCTGTTATTGACTCAGTATGTTCTGAACACAGCAAATAAAaCAGAg
>contig01255 length=101   numReads=3
AAAaCCGCTTAATtATGGAATGTCAGGGTATGATCAGCGAATAGACACAATTCTCTGAAa
TCCATTGTTTCAGCAATTACAATCAGTTAGCCTTTGATTaa
>contig01256 length=115   numReads=4
tCCaTAAAAaTAAAAACATAAAATcAACATGTTtCCAaTCAGACATGATCTTtCAGAAGC
AAAATCTCTAGTAAAGCACCCTTACAAAGGTCaTtGGTAAAATAaTTGTGgCcAT
>contig01257 length=101   numReads=3
TGTGGATTGGCTCcGGTCTGCGGACCACCACTTtATGAATCGCTGAGCTACACATGTACA
GGAAAGTTGTATAGTTAAGTGTTGCATTACGATAGTTGTtG
>contig01258 length=165   numReads=7
ttttAGGGGGgACCcTGTTGgCGGGAATTCTTCGAAGTTTGGtCtCATCCACTTTGTACG
CTTAGTAATATTCTCTTGGTTCTCTTCGTATTTGCCCTATTCTAATTTGGCATTtaTAGA
GCGCCaaTtaCATtGTAAaGTCCCGTCAGTGCGAGCGTTtGAAGa
>contig01259 length=97   numReads=3
GGgTtGATTtGTgTGCATGTGGTCAAAGTGATTGGcACTTGATCGGCTCCAGGGAaGTCG
TGGTACATCAcAAAACCACTCTGCACCAAAAGaTGaa
>contig01260 length=102   numReads=6
cGGACACACGAGACAGTCGCTGGCGAGGCCGGTTCCTGGCTCTTGATCCGGAGGATCATC
TTGTTCCATACGCCTCTTCATGGAGAAGTTCATTTTGGGAag
>contig01261 length=317   numReads=18
TCcTGTCTGTCTGTCTCTAAAACCTATTTCTTTTCTCTGGGTACTCGCACTGGGAGTACA
GCTTAATGGTCACTGCTGTGATTTGGCGATATAAGTTACTAACCAGTAATCATTTTACAT
TGCATTATTATCGATGCACGCATCTCATCTCAAGCCTGAACAATGAGATAAGAAgCAATT
GTCTTGCATTGAaTGGgaTtATCTGCCTCAAAGTTGCCAGCTACAATGCAATTGCTTTGC
CTCAAATGGGACTATCTGCCTCAAAGTTGTTAGTTAAGGTACAATTGCCATGCCTGATAT
ACATGTAGGTATCTcGa
>contig01262 length=93   numReads=3
cGTTGTCaGATAGACGTGGaTTGTGGTGATCCTCcGCTGGTCAGTGGTGAGCAGGTAGTC
ttCGGtCAACTGGACATTtCaTTCTTGATGTTg
>contig01263 length=114   numReads=3
TGGGGAGTTTCATCCCGTAAAACCCTGAATAGCCTACGCCTATGGCTGAGTtGCTATTAT
TGTATTTATTATTTTGTCTAGTTTAATTATGAACAGACTGGCTTTCCATATTgg
>contig01264 length=128   numReads=5
AATACAGAACCACTACAGAGTAAGAAaGTGttCCATCAACAACACTTCCTCCCAACTACT
TACTCAGTTTGAGACTTTCATGTCTTGATGCTCATaGtCTCATAGTTTCAGACTTTCACC
caacGTaa
>contig01265 length=103   numReads=2
TATAAGGCGGACGTTGGCTCATGAAACTCttCGAAACATTATGGCGACTGTTAGTTGATG
GCTTTGAAGCAAACGCTGCAGTTTTTtCTGTCGCGGCACTggg
>contig01266 length=151   numReads=7
CCGTCCTCTTTAACGAGAACCACACACTACGATGGGTGGCAaTACGTCGGCCGTAAAGAA
GAAACAGGATGAAGTCCAATGGCAGAAAGAGCGAGTGGAAAaCATCTAGTATGGAAGGCG
AAGGGAaGGgCGATGGACaCCAATACGGgcg
>contig01267 length=103   numReads=3
TCTATTTATAACTCTGTATTAGCATAAAATTACAGTCATCTGATTGCATTTTATAACATT
ATCTTTACCTTACTAATATGATGTTTAACAGAAATGAATAGTA
>contig01268 length=116   numReads=4
CcAAaGgCACCTGCAATTCCACCcAGAAGAAGgCcACTTTtCCCTCCAATTAAGCCTCCA
AGGACTGCGCCGATCCCTGTAaTGaaGaCcACCcTtCAGTGAcTcTTtcACAGTtA
>contig01269 length=107   numReads=3
ACATTGTtGTTCTTTATtCTtAAaTtGTGTTGTGtACTGAATtACTGTAcTTAATTTTAA
GTTGGTCACAtGTTCTTTtCtAaTGAaCACAGTTTAGCCATTCATCA
>contig01270 length=100   numReads=3
ccGAAGAGTGCCTTTTTAGTGCATACTGTGTGACTGAGCCCACTGGTGGTTCTGATGTTG
CTGCAGTGAAGACGCGAGCTGTTCGAAAGGGAAaCgaTTa
>contig01271 length=113   numReads=3
aaTTTCCTCTCCAATAGCCAACTCATATGGGTtCAATTTGACTCTCTTTTTGCTCAaTTC
TGTTGTATCGCTTTTAGTCTTCTTtCTTTTtCTCTTGTCCGTAAGAgCCCCtt
>contig01272 length=180   numReads=15
ttAAAAtGAAaGGGTTTtAAAGTAATTTTAAATTAAATGGACTTAATCCCAGAAATGCAC
TCGACAATTAAATCACCGGTGATGTCTGAAACAGGTGCATCTAAACAAAAGTAAACATGC
TACACAACAATGATAACAATTAGTCTCTGTTAACaGCACTTGTAGTTATTTAAAAAGTTG
>contig01273 length=129   numReads=7
cTTCTGTGCTTTGGgTAATTtGTTtGATGTTgCTACTTGTGGCATGCTATTAAATTGTTA
ACCTAGTATGACAATGTGATAATATAATACGTGTAACATCtaaaaaTAAAAAAAAAAAAA
AAAAaaaaa
>contig01274 length=103   numReads=4
CTgCCGttAGATGAAAACTGAGTTTTAAAGACAGTtGCCtCTGTGTCTTTtCAATGGCAT
GGTCTCTCAGGTGTAACACCTTCAAAGCAaGTCCTCGACATCT
>contig01275 length=221   numReads=8
ATGAAGAATTTCATTATTGCATCAGTTGTCAAGTAAGAGGACCAGCATCATCTGTCTCTG
ATTTTATTTTAGGCAATTTTGTTACCGAGAAGTGTTTTGATTATgtCTAAAGTAATTATG
AaTTCTTGTCAGTTTATTTAGTCATTTTTGCAGTTTTTTtATTTAATGTTATTAAATtGC
GTTTAGAATTtGAGCAATTTGAGCtGTATggcttttaataa
>contig01276 length=121   numReads=3
aGgaCAACGTATTCcAAAtCGCCTCtGACtttAAACGGtaCGtCCAACCGtAAAATCCAT
AAtGTATCGTCTGGcACTAGGaTCAGTAGGCTTTTTtCCGGAGGTGAAGTTGTGGAaGTt
g
>contig01277 length=81   numReads=2
CATGTACATGTATGCATGTTtATGCATGTaCAATTGTACATGGTATACATGGGaTTATGT
GTAtGTGTGTACAATTGTACA
>contig01278 length=102   numReads=4
TATCAACCATCGCGACAGTTTTCTTTtCAGTTTGGATCCTTACATTTGGCATGTGTACTT
GtcTAGGCTAGAAGaGTAGGACATGGATGTTCGTTCTTtgCa
>contig01279 length=122   numReads=6
AAAaCAACGACCTGTACAAGAAGGGACTGAaGACCTTCACCATGGATGTCAATGAATTTG
CGGATTTGGATGATTCAGAGTTTATGAATCTTATCGGTGACTAcTGTGGCTCCcGAaGAT
GG
>contig01280 length=125   numReads=4
aGAAATGGGAAaTCACCcAAACAAaGCGGAGAAAGCATACGTGGAAaCGGGCAGTGTAAA
AGCATACATGGAaGCGGCAGAGgaCGAATTCCTCAATAAATGGGAACATCCAACACAGAA
TAaTG
>contig01281 length=133   numReads=5
tGTAAaaGaTGgATGGAaGATAAaTGATTCTTTATTGTCAATATTGCATTTAAATCTATT
GTATTTATCTTCTAAaCGTTAATCTTTtCACTCGTAGATCTAAAAAGAAGAGGAACGTTC
CCCAAAGACACaa
>contig01282 length=104   numReads=4
CCATTCTTCATCCGGAGGACATAATGTACACAGCAATAAGTCTCATCTCAACGTCGACTA
TTCATCAAAATGTCGACCGCCAAGCAGTCCGGAGCTAGTAGTCA
>contig01283 length=244   numReads=17
AgTTtAGgTttAGTTAACTAGGTCTACGCAATCTACTTGATCCTCTAAGAGTGATAGACT
TATAGCGACGATGGTAAAAAGAACGCTGATAGTTCAGTCCACACGCTCCATCGAAATCAA
CTCTCTTCCTCCTCCGGTTGGCATCGGTTCATCTGGAAATCTAAGCCTAGGCGGCAGCTG
GTTCTGCGTGACCTCCTTCGCCGGGGATTTCGTAGATGGGAAGACCCTCCTCGTTCCATT
TGAt
>contig01284 length=100   numReads=5
aTTGGAACATTGAACCAACAACTGATAATAGTTCTTAAAGAGCtAaGAAGTCATAAAGAC
AAAaCATTTtCCATTACTAACAGATCAATAGCAATCGATG
>contig01285 length=271   numReads=15
GatAGTtATGtttAaGaCTGCTTCCTTTCTGCTGGTTCAACTTTGAAaCAATGGTGTCCG
CTGGGTGAGATACGATAGCACAGAAGACTCCGGCGATATAACCAGCAACAAATGTGACAA
TAAGCTGCTCTGCCTTGGTGCATTCAGATCTTGGCTTTGGAACAACAAATTTATACAGAG
CCTCAACTGTACGTTCAAAGCAGGCAAACTTCATCATCGtGTATGGAATCTGaCGACCCC
ACAGCGGGACAATTCCCTtGTAGAAACCCcA
>contig01286 length=122   numReads=2
AGtACAAATAAaTTCCATTTAaTTATGAAAGTTtCTTTTCcTGGAAGGTAACCTCGgCAA
aGgTAAaGTACATTACATtGTTGACTACtAAaTATCAACCCTCATtGTCTGTGCcTAGGA
Cg
>contig01287 length=119   numReads=5
GGgATTTCCAAGTCTACCTAATCTATGCGAGCTGGACTTGAGCGAAAaTCAGATTTCAGG
TGGACTTGAGTTACTAGAGGgTTGTCAAAAGTTGTTTGTCCTCGGTCTACGTGGCaaTC
>contig01288 length=150   numReads=4
GGTTTATACTGTGTCACCCGAGGATGCGTCGTATTTCGAACTGCCCCGAACCGGGCTACG
CAGCCTAGATGACCTAGTCTAGTTTaggTTAACTGTTAACTCCCCGAAAATGCCCGACAA
CAACGCTAGAGCCGGTtACAGAaTAGATcc
>contig01289 length=96   numReads=2
TGcAAAGAAATCGATGTAAGGATCTTTCCAGTAACCAAGTCGAACGGCTaGCACACTTGC
ATtGtAtGCTGCATCGtCGTTTTGTGGCGcgAACcg
>contig01290 length=167   numReads=6
TATCTTCAGCAACTGAaCATCTTCAtCAAaGAGGTCGTCAACCAGCAACTGATTCCtaCC
ATTCGCAGTTACCTCAAGCTCTACACGACGCTTCCAATTTCGAAGTTGGCCGCCTTCATG
GacgTGAAAGAAGAAGAACTTGGGACTCATCTCATGTGCTTCAAGCa
>contig01291 length=282   numReads=10
ccGTGTCTTTATCACAAAaCATCCTTAaCCCAACTGCAGTAcTAACCCGTCTAAAaTTCC
TTGAATTTACATTTGAACCTTAGACCTTAGTCCATCCTTTGCATTTATGCACATCGGGCA
ACGCATCTTCTCCACTCGACTCTaGTCCATAGCCAGCTCcTCCGCCTTCTCCCATGATAT
TtCCAGGACTCTCAAGTCGTTCTTGACGgTTTCTgcccagttcctccgcggtcttcctCt
taCtCTTtCTtCCTtCAGGAATCCAAtGCAATACCTGGTTgg
>contig01292 length=109   numReads=3
ccAATACTCTTGGGTtCcGCCTCAAAAaCAAAGGTGTGCAGTTGCTGTTGGATGCGGTCG
TCGATTTCcttCCAAaGCCATCTGAAGTGGAAAaCTTtGCTCTGGAtAA
>contig01293 length=124   numReads=4
AATAATGGTCTATGTTCATCATATtCTCTTTATAcTGACCTTGCAAAGCCAAACAACACT
TGGCCAAGCCTTGGGCATTTTGTtAAAATGCCTTTCAGTCTTGGGAagAaaTTatGaCCT
GTaa
>contig01294 length=97   numReads=4
tCGACTACAGAtATTtAAGAaGCCAATAAATGAGACAATAGAaTAAATGAaCAAGTTACA
ATAGATGGCCATgTATTAGATGTCAGAaCTCAGTGtt
>contig01295 length=244   numReads=7
aCGAGtATGCtGTAaGAGAGTTTGTCACTTtCAGGAaGCTAAGGATTTGAAGTTTTATGT
GAaCTGTAGTGTTTTCTTGGCATAAAATTATGCAATAATGGGGTgggttaagtactgata
ttttgTTCGCTGCTGACAGAATTTGTTTAAGGTACCACTAAATGTTGtCtGtCACTGCAT
GATGAAaTTCAGTACACGTACCGTCGTCAGATGTATATTTTGTTGGTAAAGTTTGGGATC
CGAG
>contig01296 length=111   numReads=6
cACATCACAACAAAGCTATACGATTTACACAACATTAGGATTTGTGTTAATATGCTACAT
GTTTTTAGAATACAATGTTGCAGTCTTCATCACCAATCAGATGACAGCAGa
>contig01297 length=90   numReads=2
cccAATTAGTGTGCAGACATAATtGtCttGttAtCATGTGCTGTCAAAgATTAGAGAAGT
TTGTTGTTAATGAATGCaTCCAACTGTTGA
>contig01298 length=101   numReads=2
cATCTGGtGCGTTGgTGCTggCGAaCAGAgTTCGCATCCCGTAaGgaCACAAACTCGGCA
TCCCGTAAGGTTGACtAGtCcTtCATtCGCTAGGCGgCGGt
>contig01299 length=126   numReads=7
CttAAAaTGCTAAATTAAATTtGAAaGCCGTAAATTTACCTGGACACATGGAGAGAAAGA
GAAGAAGCAGAGGGAGGCAAAGGAAGATCTGGaTAGACAATATCAgggAgACCTGAaGGA
Gaaaaa
>contig01300 length=98   numReads=3
CGCAATGAAaCCAAaCCGAACAGAGATCATGAatGtCTTGGAAaCAAAAGCCATCAAAAa
CTGATGGAATGAaGCATTGGAaTGCACCAAATGTTTCA
>contig01301 length=95   numReads=2
CGCACAAGACTCTGGTCGTCTATATtCTGGCATCGGTCATATCGATTTGCGGAATATCAT
TAGGATTGGCGGGAAGCTTCGGTGGACGTTTCTAT
>contig01302 length=109   numReads=6
CCCCTTTtGTCGCTGCTTTGTACTTGTACTGCAAACACGTATTGTGAATTGGCGAACAAT
AAGTTAGGCCTACCTTTGACTTTGCAAGAAAAAGCGTGCAAACGAATaG
>contig01303 length=250   numReads=14
tGATCAATTTGTGAAaGTCATAACtGAAAaTCATTACTCGAGTCTTTTGCGTTTGAATAG
AACTACTATCAAaTGACTGGTGCAATAAGCAGTACTACATCAAGGACTTGTTCATCATTG
TTTTTACACAGTGCAGTCACATGGCAGGTAGAAACTCTTCGTATTTAATGTACTCAAAaC
AATTACCTGTGCACCACAGTGTTATGTAACTtGCCTGTTTTAGCTATGGTTTAACATCTG
TGTTACGATC
>contig01304 length=114   numReads=3
CATGGGCGTAGCCAGGATTTTGGTGTAGGGAGGGCGACCACTGAGGGgTGTGGTTTTAGG
GAaGAGGTGCTAAACCcATCCCCTTCCAGCTACATGTAATAGGTCTGGGgAGCG
>contig01305 length=105   numReads=3
tttCAACTTTCTTTGATTCCAGTTATGATGACATTTACATTTACCTACATTGTATTGCAT
TACCATtGTGCATTTACATTTCCTCATACTTGTTTTATAAAaTTa
>contig01306 length=95   numReads=4
tCTCTAGGCAGTCGGCCATAAATGCGGCTGCCAGATTAATAGCATGCCTACCACGGTTCA
TGTTTCTATCTTCATATTTGAACAACTTCCTCTCT
>contig01307 length=323   numReads=18
tATCAaTGCAACTTTTATTTCACCATTTTCATCGTGAACCAAATTTCGTGAACCATTGTC
GTGACACCACCCTAAAGAGGTTCACACATGCAATCAGTGATACACAACTACTCTAATGTG
CcATTCAGTTAGAaTTtgACTGCTCTTATATAAaGAGACAATTAAGTGTCTTAATCTTtC
CACAAACTTCCACTACATGAACTTTGAATTATAAaTCACCAATAAATAAGTCATTAGCTG
GaGAAAACTGATGACTGTTACAATGCTCCAGAAAGTCCTTATCAGTGTCAAACATTtCAC
TACACATCCCACATCCAAAaGGC
>contig01308 length=110   numReads=5
tGAATCTCGCTaCCAAAGTTGCTGAatACTGTTGCGGTTtGGTCAACAGCGAAATAAAcg
AACATACAACACAATACAATACAATCACGTCGCATGCAGATTACAaGgaa
>contig01309 length=181   numReads=6
tGGTTtATTGTTTTCTATTTtCATACTGCTTCATCATCAGGttCGTtGGGAGTTTGaCTG
TGAAaTCAAGTATAGTATTTTTCATTTATTCTTTTATCATGTTtGTCAATACATCATTTT
ATGTGTTATCTAACAAACTATAGTCAGTATGTTAAGCTTCTTCGTTTAAAAAAACAATTT
g
>contig01310 length=111   numReads=5
TGCTGGGATGTTCCATGGAAAAAAaCTGAATTCtttCtttGGttATTttGATGTACATTA
CAGAGAATGCCACTTTCAGgCAAcTTATTTGAGTTGCTGTGAAAGTTCGAg
>contig01311 length=88   numReads=2
GGTAGATCCACATCTTTCACCGAaTGACTTCTCAAGCCTTCcAGCTGCATCCACTACACA
TACTCTATGCAGATCACAATCACTAAAT
>contig01312 length=200   numReads=12
TCTGCTGGACCCTCGAATCTCCcGCCTTGGACCTACGATCCACCCAAGGTAGCTCACCAC
CACCTAGCGAATCAAAAGACCGCTCGCTAAGCGGAATCTCGTCGCCACGTGGCGAGTCGA
TAGATCCCAGGTCGTACGGGCCACGGATGGCGCTGTTATAATAAGGACCTCTGGCGAGTT
GATTTGCACGGCCTTCAGcT
>contig01313 length=129   numReads=4
ttATTtGGTCTTCAACGGTCAAACTCTGAATCTTGGGTCCGGCCTTACAGTGGAGATGGC
CGGCATAAAGAACGGCAGCCAGATGCAGCTATGTACACGCGTTGTCGGTGGCTAAtGGAC
aaaGaaGAG
>contig01314 length=129   numReads=2
tACAAGtAGTACAAGAtACAGAACATTtGTTTTTTTTAGTTTTTTTTTttATTTTTTTTT
TTAACTtATGAGAAGACAAaGCCACAAaGTCTTAGCAGTGTGTAaTGTCcATCAAGTAAA
GACAAGCTA
>contig01315 length=100   numReads=3
CCTGAGCGAGTTAGAGAAACTTcAGGACGAGcACCaGGAGGcACTCAAGGAAGTTGAAAG
ACtCAAAATGgATTTgTCAaCATTGCCAGAGAGTGTCatt
>contig01316 length=100   numReads=5
aTATTTCACATtCTAATGCAGAGAAATGAAAATCAGTGGACTCTTGGTCGACTGGTGATA
GTGTAAGCGCGTAAGGATTGCATTTTGtGTATATTtgTGA
>contig01317 length=142   numReads=4
TGTATAAAaCAGGCGTGGtAACAAaCTGtAGtATGGAAGAGTTTATATCTATACTTgTAT
ACAAACTCCGAGAGGGTTCGACAACAGTGGATAAAGGACTGTACATGAACCGTCACACCA
GCTGGTACAAAaTTTAACATTa
>contig01318 length=171   numReads=7
tCTTCGTCCTAGgtCCTTAGGTCCCAGAtCcAaTGCAGCTCGAAAGACTTCGACCTTTAT
TCCAAaTACCATGCGTTCAAAAGACCAACTCCTCAACAATCCTTTAGTGTAAGAAGATGA
TGTCCTATTGCACCATTTTtGCTTTGTGTATAAaGTCATCGGTTtCATtAG
>contig01319 length=108   numReads=5
CTTCATGGAATAGTGCAGGGTGCCAAACATGCCTGGTCCTGGCCATAGCAGACATTGTAG
GGATTTGGAGTCAtCGAAaGAaGCTGCTGAaCGAAATCgCcACtCGtt
>contig01320 length=91   numReads=2
CCTTTCGCGCTCTAGGCCATAGCAGTTGAGATAGCTAGGTaGAAACTCGGATATCTAGTC
ACAGCCTAAATTGtATAATGATGTCTGAGCG
>contig01321 length=106   numReads=4
taCGaCggCATAATACATAACCTAGTTATTTATaTCATACAATTTGTATGACGTATACAT
ATCTTGTTTGTATGTTTACATATGATAGTTGCCGACCATAAGACGa
>contig01322 length=96   numReads=3
ccAAaTACTTTTACTTAAaTGCTAAGtCATGTCATGAAaCTGACACtAAGATGACAATTA
ATGCAACTGTATGTGGACATTGGGCAAATTCAGGTa
>contig01323 length=147   numReads=4
cAGCGACACCTtaTGATTGAGcTtCCAAAAGtGCaTCGATATCTGTAAAaGTTAACAATC
GTATCGTAaCTTTtACAAaCGAATTTAATACAAGTGGTCATCCATAAAGCATGGCcACAA
AATATAACCGACTTTGCACCCCTCCcT
>contig01324 length=287   numReads=17
cTGTCTCtCcTTtGAGAGATCTGCCGCCTGAGCTCTGCACTTCTTCTGTTCTATCACCAT
CATTAAAAATCACCCACCATGATCCTCTGGCTCCCTTGTCTGTCGCACCTAAGTTTTTCC
TTtCAAAATTGCAGTGTGGTCTCTTCAAGAACTCGTATCAATGACACATGACTCACCTTC
CCACTCTCCCCTAAACTACACCTGCTTTAACAGCTACTCTCCATCCTCTGACCCTCCTGC
AACTGGACCTAAACCTCCTATGAAACCTCCCTCTGGACAGCCCcTCT
>contig01325 length=145   numReads=7
CACTATCTTGTTCATACGCTCTCGCAGATGTAGCTTACACATtCCGTCAttttACATTGG
CATTTGTtCATATATTTGGATGTAGCATGTATCtGCATTtGACTGTtgaCTaaaTATATA
CATGtGCTtAAaGTtGAttGAATGC
>contig01326 length=105   numReads=2
GGGgAAaTCAGACGACCATTCTCAATGTTTCCTCAAAGCAAACAAAAGGTGTGACGCtGC
GATTGTACTGTGATATTCCATTtCCGGTATCCACTGAAATCAAAT
>contig01327 length=107   numReads=3
CTGGGcTGTTAAAAAaTCAAAACAATAAGTGAAAaGTTTTGAATGACACAAAATAAGCTT
GAGACAGTATAAATATGGCATTGTGTAAGTTTtGACAAGATTCTGCt
>contig01328 length=95   numReads=3
TTTGCATTCCTACTTCATTCTTTtATTCcTGTTTGTTCTGTGGACATGCAACATATACTT
GTATGTaCAaTGGCAGAATATTTTGTGCCATGGCA
>contig01329 length=189   numReads=9
cAAtCACATGTTCATCTATATTCCAAGTCGAGTTGCGTTGGTCTATGCGATGGTCGAGTA
GCAAAAGAATCTCATTTCCTCGATCAGACTCCGAGAAGCTTGTTCGACCACAGATATTcT
TtAGGATGCTATTGTTTACTTGTGTAGAATgTTGAAATGGCTGAatCaTCTGTAACTAGA
AAATCATgt
>contig01330 length=97   numReads=4
aaTCAAGGATGTGAAGATTAGCCTATCGGTTTGGTGGTCGCGCTGCtGCGAAtCTGAAGg
ATAAAGATGACGaaCAGTTGCTGTAGCcTATATGCGa
>contig01331 length=86   numReads=4
aaaTCTGGTGCAGGGTGCTGGACCTGtGCCGCAAGCAGTCGTGCATTTGTAGCAAATGAT
CTTTGCAGCGTTCCTGTGATCACAGA
>contig01332 length=182   numReads=6
GCTGTCCTTACGGCAAACGCTGTTCTTCTCCTCCTGGCATATGCTActGAGGATGGTTTG
CGGCCAACTTCGAGGACAGACGAAGCATTGAAGAaGATATGCAGATTGAAaTGTTATCTC
CGTGAATTGTCATTAATTtGCGAAGAAtGTTCTCAAGCGAATGATTACTATTGCTGtGTT
Cg
>contig01333 length=181   numReads=6
cAGATTTGTTTCAGCAaGGCTCAAAGCTCCCAAACCGAaGCCTATGCTGTtGCaataCAA
aTCATTtaTGTTGCaTTTGATTGAaTGTGCAAAGCGTGCAACCCTGCTTTATCATGTATT
TTGAAaTGACTTTGTTTGGTTtACAAGTcTTAAAGCTTAGTATTCACGTAGATACTATTA
t
>contig01334 length=99   numReads=5
cTGAATGTCATGTGGATTATATACATTtATCTCTTTGCGCCATTGTCGCTTGTGGGCTTG
CGTTATAAaTGATAAATAAATATTTtCGATATTtaaaga
>contig01335 length=126   numReads=5
aaTACGATTTCTTGAGTTTTCTGCGGTATATTGAaTGAGAAAACCAAGATGGCGTTCATT
AGTTCTATGGCAACATTGTAAGATGGCGCAGTCATTGAACTCCTATAATTATGTTTCAGT
TAGGGa
>contig01336 length=97   numReads=3
CAAaCAAAGATGGTGCCGAAGTCATTTCATACAAGTACAAAGGTTCAGCCAATCAGCACC
GGCGTATTGAGTATGAGTAGAATGTGCAGCTGTGGCC
>contig01337 length=103   numReads=3
aacaTtgCTGGAAaaTGGCAGAGCTTGTtAACATGTTAGgCtACTGTTGGCCGTAATGTT
GTTGtAAaTCACGCAATaTTTTAGTGCGTTGGCTaCATTTACa
>contig01338 length=89   numReads=3
ccGCATTTGGAGACAGAATGGAAGATGGAGCCTTTGTTGATTCAGCGTTCGACACAAGAT
ACTGGAGATCACCGACATCAACAGCAGTg
>contig01339 length=105   numReads=5
GGGCTGCATGGTTAAGACAGACAACAGACACCCAATACCACATCGACATACAACAATCAA
ACGAAATTTGCAAGAACTTTCTTGCTCGTAGCAAAAaTACACaaa
>contig01340 length=86   numReads=3
tCtGGCTCaGTTATGgTTATcTCACTACAaGcTTtATATTATTATGCtCATGCACTATtG
CATAtGCTTAAGTCTAAaTTATtCAa
>contig01341 length=172   numReads=9
ATTGGaGGGCTTTGTGGCGATCGATCAACCTTTGGATGGTTATTTGGTTGAACCTAGCGA
CATAGTGCAGGTTtCATCATAAGAGAGCTAACGTAAAATGACCGAAACTCTTCGtGATTC
GGTCAaTtGGGCGCTTAaGTGGATTCCTGCACCGGTAAaGACTGGAGCTaaa
>contig01342 length=123   numReads=3
TACCTATTAAGATAATTAGTATTTATAGTTTTGTTTTGTTtGTtAAaTTTTtGTTTtCTt
ATttCttGGCATTtAGAATTTAGTGAAAATGAATCTAGATTGTGCTTTATTGGACTGTAG
TAT
>contig01343 length=105   numReads=2
TCGTgCCGGCCTCATCTTTTTCGGCGAGGGCAACAAGGGACGCAATGTCCTCACGCAGCT
GGGCGAGgTTtCTTCcGGAATACTCCTTCTTCATTCCGCGTGGAA
>contig01344 length=126   numReads=8
ccTACGCATATACTCACCTGCTTACAATTAACCCATTTCAGTCCACTTAACCAACATTCT
AGCCAACTGCTCATTTGCATATTCCACCTAATCAGTAATCATTCACCCACTCATCAGTTC
ATTCaG
>contig01345 length=125   numReads=5
aaCAAaGTAATTTTAAaTCAAAaCGttATACaGGTATTGTCtCGAAaCACTTCTGATGGA
TTGGATCATCATCTGTTACCAGAAaCCGCATCTGTCACTAAATAGAaGACTTATCACTTA
AATGa
>contig01346 length=108   numReads=6
CGGGCAAATGGGGAGGATTAGCTGGACCACAGATCATACCCTTCTTGAGTCATTACTTGT
GTCCTAGCTTTGGTTGGGTGGCATtGCTGCTTTtCCATATtcTttCCt
>contig01347 length=204   numReads=5
aGGaGGCTtCCCCAAGTGCTGAGCTAAAACGGCCATGTTCAAAaGTGTCTCCGGATTGTT
ACTGTCCTTGTCTAGGGCCtCCTGAaGCATTCCCTCAGCATCatcaaaccTCCCcTgTGC
CAtAAcACTGgCaGCctGTCCGTtacagCagCaGAGGCgTTGAcAcAAACTtAtCAgTCA
AcTCctggAAGATgTAGTAGgCAT
>contig01348 length=99   numReads=5
TAaCAtaTTtACATTCAAAtACACGGTCTTACTCAGCAAACGATGcTtAATCAAACGCTA
CATTaCGCGGCACGATAGCTTGCAGttATATTTATTTgg
>contig01349 length=101   numReads=2
CTTATACCTATCTATCATAGGAATATCCTAGTGCTCTTGGACTCCCCACGATCTGTTCAA
TAAATGTAGATGTACACACTTTACTATAGCAACCGTGTGGG
>contig01350 length=100   numReads=6
caGCGATCGAATGCCgAGCAgAAACATTGTCTTGTTAAGTTCTTATCTATAGTTCTTATG
TTTtCACGCTCAAATTGGAGAATAAACTCATTAAGACCcT
>contig01351 length=101   numReads=2
GGAACGATCCAATCTATTTATCTCTCTGTGGAAATGGATTTATTGTCGTCGCTGATCACA
AAAATAGTCGCGTTTTGTCATTGGACTCAGATTTGACATTT
>contig01352 length=168   numReads=5
CATAGCCAaTCATTGTTGAAAACGCAAAGGTGATAAGTAATTCTTTtAATtATACCAAAT
TtCTAGGCGgCAAaGTTTTAAATTGTTGtCACGGATTCTACGGAGgATGCCgaaaacaaa
aacaaaacctgtaaaagttcaatttttaatttttaggttatctttact
>contig01353 length=113   numReads=6
AGTGAAGCGGGCGTATTTGCGCATTGTACATACTAAAAACAACATAGTGGGATGAGGCAG
GGCATTCTGCCCTTTAGTGGTTTCTATTGATTATCCTTAATCtCAGTTGGTTC
>contig01354 length=115   numReads=5
cccGCAAaTTCCAAGAGGCTATTGCCtGCtACaCGAAAGCAATTATTCACAATCCGGGCA
TTGCAACATACTACACGAATCGTGCtCTGTGTTACCTGAaGCTCAAGCAATGGgA
>contig01355 length=574   numReads=34
cTGACCTCTATGCCCTGATCAACACACTGCAATGTCTGGAGAAGGCCTACATCAAGGACT
CTGTCACGCCAAAAGAATACACGGCTGCCTGTTCGAAGCTCCTCGTTCAGATTAAGGCCG
CTTTTAAACAGGCGCAGGACGAGGACTATCGGTCGATTGAGGAATTCGCCAAAAAGTCCA
AGCTCAACTGTGCGGCCGCTCTCGACAGGATCAAGGAAGATCGACCGATCACGATCAAGG
ACGACAAGGGAAACACCAGCAGATGCATTGCGGACATCGTCTCATTGTTTATTACGATCA
TGGACAAACTGAAGCTGGAGATAAAGGCCATGGATGAGATtCATCCTGaCATgaGGgAaC
TGATGGACACGATGAATCGCCTGAGTCTGCTTCCGgCCGACTTCGAAGGAAAGGTTAAAG
TCAGTGATTGGCTGCAGACGTTGACTGGGATGCAGGCGTCCGATGAACtAACGGAGaCGC
AGGTCCGGCAGCTGGTCTATGATCTGGAGTCATCCTACCAGGCTTTCAACCGCATCCTAC
ACAGCGCCTGATCGATGATGTACCTCCTCTGCCg
>contig01356 length=102   numReads=2
AaGTGGTGAAAAGGATGTAACCGCGCTTAGGGCtATCGCTGCTTGATGAGAACGCTTCCA
TGTtCGACCGTTACAGAGCCATGTTTGCCTTGCGAAACCTAG
>contig01357 length=175   numReads=7
ttAAACACcGATAGATtATtAATGTTGATCGATCAACATCGATAGATTATTAATGTTGAT
AAGAACTATGACGCACTTTCTACTCAACATTtCTCTGGgTAAaTGTTaaTaGCCTAaTGG
GAAaTGTCGATGGAAAaTGTCCGTGTTAAatCTACGTGTATTAAACCCGTGATCC
>contig01358 length=108   numReads=4
cTCGTTTGTCTTCAATCATTAAATTGCTCTATCTTTTTGATTGACGTTTGATGTATTATT
TTAACTTTATATATTTCGTAAACTTACTCTGTTATCATGTGGTATGCg
>contig01359 length=110   numReads=3
ATAATATACTTTATGTGAATGCTAAaCTGTAAAAAACATCTTCATTTGTTtGAGGGCCCT
CCAAGGGCCTTAGGTGTGCGTCTATGTGTAGACGTACCTCTGTGAAGTTG
>contig01360 length=118   numReads=2
TTGGATGCCCCCAGGGTGGATGCcGGGgCCGCCGCACCGTCCACGCCCCCCTCTGCATCC
CACTGATCAAACTAAACAGCTTTGAAaTTAAaGTGACTTCAGGGAAGCTTAAATTTAG
>contig01361 length=106   numReads=2
GGTCTTCAACCAGTTGAGGGaTGCCATGGgAATCTGGATCGGaCTACGACGGATGTGGTG
GAACTGGAAaCGATCAAGTGGTTCTCTGGAaGAGATCAAATACACG
>contig01362 length=102   numReads=3
ttttaCTtCTACTTAGTtCCAAaCGGtcTtCAACCAaCATtCAAATAAGCTGtCATTTTC
GCTaGCAgTCATCACGtGATCATtAACTCTATACgATCATCT
>contig01363 length=106   numReads=5
TTACTGCGAATTCTACATTTAGAAAGATtGCTTGATTAgaCGATAAGAGAATtGGAGCAC
TGTCTTAAAAGAaCaGCGAGAAGACtAaCAATTGGAAaCATtCACC
>contig01364 length=176   numReads=9
tAGGACATGGGGAatACaTTACTTGTCAttCTTTtAAGGGTAGGGTAAATTAAATGTATA
ATTCGGTACTCAACATACTTAAACCAAGACAATTtCATACATATCAAAACACTGCATACA
AAGCAAAAGTCGAACTGAAACAAATAATTGGGTCTCAAaCTTAGTTGTGATAtAtt
>contig01365 length=100   numReads=3
tATATTTtACATTTTTAAGGTTAGCCTGTCTTGCCCAtGGTCTCATAGCTATAATCATTG
TTAAAaCTAAGaTGAtCAAtATCTTtAGTgCaCTAtGGTC
>contig01366 length=104   numReads=6
cAGAAGCAGATGAAGAAGATGGTTATATGGACGCGTCACAGAGTCCAATCTGCCCGCTGA
AAAAGGGCAACTTCAGTCTGCCGCCCACAACCTTTGCTCTACCC
>contig01367 length=116   numReads=5
TTCTTtGTCCTTTtCTTtCATCTAGAAATTGCCGtGTTtATTTGGAAaGCTGTCAGTTTG
CCATATGAAAGTGGAACTTTAGCAGCCGAGTTTATTCTGATCTTCATTCtagACTC
>contig01368 length=114   numReads=5
aaaCAtAAGACCtttAAAAtCTTAACATTCACTCCATTATATCAGTTAAATAATAACATA
TCTCGGACAGAAaTATATGTCTTGCACACAGTAATGTCTTGTGTGCAGTATTCa
>contig01369 length=123   numReads=6
tGTAGATGTTACAATTATTATTCCATATGGTAATGCGAAAATGCGTATTTGCTCATACAG
GCAAAGCAAGTCTGTTTGGTTTGTTAAGAATTTGTGACATTGATATTTTGTGAATTTATA
Gtt
>contig01370 length=95   numReads=2
ATGCCAATTCTTGCCAAAGCAATGtATTTCTAAaTTATATGCGTTTGaGATTTTATCCAT
CTGCCTAGTTTAAATTCATACATTCGATTGCATTA
>contig01371 length=115   numReads=3
TTTAGTTAGTGATCCGTTATGCAGAACATGTGGGCAGTaTGTTGGtAAGACTTGGAAaCA
AaTTCAGGGTTGGAAAaTGTTACAGCTTTTTGGTGTCTGGTTGTTGGCCTCGGtt
>contig01372 length=104   numReads=3
cAAGAATTGTTAGTATTACATTTtAGAACGTTAGTTTtAAGCATGTCTAGACGAACTATG
CCTATtCCAGATAATCTTCGCCAGATCATTCTAAGCACAAACAg
>contig01373 length=120   numReads=4
GggggTAAAAGCgTtATTtGGGgTAATTCATTAGCTGTAAGTTTTTCAGATGTCTGACTT
TTtGCTGGAACTGTTTtCAGAGTTGTTtCAAAGaaCTAGCATtCATCTGTAATTGAAATa
>contig01374 length=101   numReads=4
ccAAAAGGATCTCATGATGCAGACcTCCCTGGACTGGATTCTGAGTCTTAACTGGCATCA
GAAAGTCACACGGAAtaCAAACGTGTTCCTTGGTGGATAAG
>contig01375 length=178   numReads=5
cACTCATTGGAAAGTCAGTGGCACCAACCATCAGCGCCAGCCGCGTTAGACCAACAGCAG
CGGACaaCTGCATCGCcTGaTAACCTGGCACCAGGTGCATTGACCAGTAGTGCTTCCAAA
CATCAGAATCATAGGAAAaCAAatcctccGACAGCGGCTCAATGAGAACAACAGCCGa
>contig01376 length=204   numReads=11
cTAACTGATGCCcGAaGATGTTGATTGAAGGTGGACTGATGATGTTTGAAGATGAGCTGG
AGATGTTGATTGAAGGTGTCAAGCGATTGATTGAAAGTGAGCTGGAGATGTTGATTGAAG
ATGTCAagATATTGATtGAAGGTGAGctGGAGATGTTGATTGAAGATGGCAAGCTTGAGG
gTGGGTGAGCTGAAGTTATGCCag
>contig01377 length=102   numReads=2
AaTATCAaCAAaCTGAATACAGGcAAatACGAGCCTAGCAATaCAAACAATAAGCCGTTT
cAGCATTtCGGgTGCGCATGCGcACTGGgTTGGGTCAACCGA
>contig01378 length=105   numReads=3
aGAaCTGACACGTGATTTACGAGTCACtAAaCTCACTGCCGATAGTtCACATGTTACGgC
CTGCAGTTAACCTTAACGACAaGTTTACAtATCATTCACGtgttt
>contig01379 length=110   numReads=2
TAGACGGGCCATTTAGACGGGCCAAAAATGGCCCGTCCCAAAtGtAGAAGGCCGGATTGC
TACATGAACTACTTTCGATGCGGACATGTCGTAAAGCACATAATACGAGT
>contig01380 length=130   numReads=5
cAGCAACAATAACAGTCGATCAGAAACGACTACAACGACTATTGAaGTGTCAACGAAATA
TTCTAAATACCCCGCACATGACGGCAAAAAAGACAGGTATCCGAAATACGATACGAAAAA
CGTCAATAAG
>contig01381 length=99   numReads=2
ATATTTGGCAaTACTATATCACTTCACCAAAGTGCAAGAGACGATCCCAGTTCGAGAGGA
GACCGTATAACAGACACAATAATtAGTGAAGGTCAGCTT
>contig01382 length=104   numReads=3
cAATGTGTTTTGAATTCATTCATTTTATtGAGTGATTCTTACAACTTTGAGCTTTTGTGT
ATCTAAAaCGAaCAACTATTCCATGTCGAATGATGTtgCAGGGG
>contig01383 length=96   numReads=2
GGTAGTGTCATTtAGCAGATCTACGtCCAAGATtAAACAAAAGCTCTGATAAACAATCAA
CAACATCACACGTACCTGAATCTCACTGATAATCTA
>contig01384 length=113   numReads=2
GGCAGGTGAATAGGTTGGAGCGGCGTtAAGTAAtCCCCACCCCATACTATTATACCATAG
TTCAGACAGGGCAAAATAAAAGCATTGTATAGTGTTCTTAAaGCAGATGAGGG
>contig01385 length=102   numReads=4
TGTTGAGGAACATACaTCTTGATCCACGTGAAACCAACAGTCCTACTGCTAATATCTCTC
TTGAGGAATGTCTCTATTTCCATAATAAAATCACCGGAGGAa
>contig01386 length=277   numReads=20
GGATGAAGTTTGCCTGCTTCGAGCGTACAGTTGAaGCTTTGTACAAATTCGTTGTACCAA
AGCCAAGGGCCGAATGTTCCAAATCAGAACAGCTTGTGGTTACGTTcGTTGCTGGATACA
TTGCTGGTGTTTTCTGTGCTATTGTCTCCcATCCGGCTGACACAATTGTGTCAAAACTGA
ATCAACAGAAGGGCAGCACATTTGTCGAGATTGGAAAGAAACTTGGATTCTGGGGTATGT
GGAAAGGTCTCTTCCCGAGGATCATTATGATtGGTAC
>contig01387 length=107   numReads=3
tttATCACTTATTTGTGACTTTTGGTtACTTAATATAAATtGAaTtCATTCGCGGGGCGt
GTGTGGCGCATTGGTAGAGCCAATGCCGAATGGTCATGGGTtCGACt
>contig01388 length=344   numReads=25
TTTTTTTTTTTTTttttTTTTTTTTTtGAGACATGTGTCACATGTATATATTtAGGgACA
CAATAATTTATTATATGCGTAACCTGTCGTAAAtGcTTTTGTCTGGCAGTGTACATCATC
ACAaCATAaCAACAaTtaGaGGCTATAGAAAaTAaTtGATCCcTATAATTAATTAATTAC
TTAACTACGTGGTCATCTGTTTTCAGTAACTGCTGAAACGAGGTCAAGAGCCGTTCGCTA
TAGCTCGATCGGCATTGCATATCGGAGCTGATGTATACAATTTTCTCATAGATTCAGAAT
GGAGTTTTAGTATCAACGTAACGCAAATTAAATCAGTGAACACt
>contig01389 length=167   numReads=8
AAAAaaTAGTCTtGATtACTACAGCaTAACTTCAGTGTTGCTTTGTATGACATAAGCTCA
GCCTCATGTTGTAAAAATTAGCACCAATACACAGGTTAATAAATATtCCAgTGTCAAACT
AAACATTCGAGAAACTAGATTTAAAATAACATAATGGTTTAATtGAA
>contig01390 length=99   numReads=2
GGATGCTGCATTTCAGAACATGTTACAACATTAAAAAGGAAAAaCTAAaGTGTTTCAGAA
CATGTTAGAACACGATGCTGCATTCATAAAATGCTAGaa
>contig01391 length=126   numReads=3
aCAgCAAAATTTAaTTCAGCTTTAAAGCCCGGCcTTAaTACATAAAAACCTTGaTTAaCA
TAGTTCTTGTTACAAAAGTTAACAAATAGAAGCCTTGCATTAAAGGAATGAAGAAATGAA
CGGTAg
>contig01392 length=94   numReads=4
tttAAATtGCAAAACGGATAACGATAGCGCATTGATCACAGCCGAATATTGTTCTGGCAC
GTTtGATGATAGCATTGATTACGCGCGGTGCaaa
>contig01393 length=282   numReads=26
CTCATCAAAGAATTATCCcTTACTTAAAaTTGtCAGGTCAACTGTTGCCAGGCGATTCAT
TACAAGAATTAAATGGTCATTGTACTTtCAATGGACAAACATATTtCAGACATTTATGCC
CAACTCGATGGTGTTTtGTACAGTGATGATTTGAAGCCTAAGtttATAACCGTGTTtGGT
TAtAgATtGATTGAAaTCTGTGtgCTGTtCTTtGTTGTACAAaGTTCAGTTTCATTTAAC
GCTGCTGAAATCTCATCTTCTGATCTTCAATTTAAAACTGTT
>contig01394 length=131   numReads=6
CGGGGGGAACATTATTATTTCGGTGGTTGAGGCAGCGGGCGATGTTTTAAACgtATTCCG
CGAGATGTTTACGCAAAGATGGGGATTTTGACGAATGTCcAGAAaTTATATAAGcGTAAT
AGATTCTTtGG
>contig01395 length=95   numReads=3
cAAGCAATCTCCATAATtATATTCAAAaTTCTTCATACTGCAGCAAATCAGAACTCCAAA
TCCATtAAAGGTCCATtCATtAATTTTaTGCACGa
>contig01396 length=106   numReads=4
aaaTGAAAATGACAAaTTATATTTtGTCTAtATTTTtAGGCTGTGTCTAGGAaTCCGAAA
GAAGGACTCCGTAGCTCAAATGCTATTGCACCAGAACGTCATGTgg
>contig01397 length=145   numReads=4
tttCAAAGGGGGTTCCATCGAATTTGGTTGTATTTTtCTACcTCTTAGACTTTAATAaCA
GCCCTCATAGATAGTATATATCTGCTAACAAATTACCATTTTtCTTTTTtATGTATATAG
AAaaTTGCGAATGTATATTACaTTT
>contig01398 length=120   numReads=6
cTTGAGACGTGTCTGCCTTCGATGGGtGATGTCTTCTgCATTGCACAGTCGTATCGAGCA
GAACTGTCGAGAACCAGGCgCcATCTGAAAAaGCCTCTTTTGATCCTTCCGTGCCCcTAg
>contig01399 length=110   numReads=4
ttATAACGAGTCTCATAAGCGGAAaCAAAGAAGTCGAAAAaCAGtCAGATATAGGTGGCG
CCACCGACACTTGTCACGATGGCTGCGAaTTTATCGAGAACAGTTTAGGG
>contig01400 length=114   numReads=3
aaaTTACGCATGCaTTAAAAAaTTTGATTTCGCCAAGACTACAGATTTCAACAGTGTTTA
ATTCAGCCGTAGCATTTTTaGCTGAAAACCCGGCTTTTCTTTAAAGATCGAGAG
>contig01401 length=325   numReads=14
aCACTTCAGTTGCTCCTCTGCCTTTGTAGGCAGGTTCGTACGTGCATCTTGTTCGTACAT
TCCTCACACTGTCCGGCTCTGTCCTTAAAGCTCTCTTTTAGCAACCACCCCAATAACATT
GTTCTCGGTCTTCATATTGTCTTTCCCcTCTGTATTGACACGGGAAGTACTTGTTATAAA
AGATGGAAaTCAATTGTGaCTTTTGTTTGTTAACtAACTTGAGGGGACTTGAGATTCCTT
TCATCCAAGCTACTACTGGAAGTTGAAACTGCAATGAATAGTATTGAATAAACTTGTTtC
Taaaaagaaaaaaaaaaaaaaaaaa
>contig01402 length=145   numReads=8
tGCTCTGTCCTCAGATGCCATCAAAGAGGCGCTGGACTTGGACAACTTGAAGACGCATCA
CTGGATGGTTACCGGATGTAGCGCAGTAACAGGTGAAAACCTGCTGACTGGTGTTGACTG
GCTAATTGACGACATTGCTTCGAgg
>contig01403 length=142   numReads=18
cTGCATTTAGGTCTCTTTAATTCTGTTGAAaCTTGATGATGACCATTCCAAAGACACAGC
AGAAACTCTTGTAGCTGGACAGATCGTCACCTTTTTACAAATTtCAGTGAAAAGACATAT
AAAATGATTCAGCTTTTGTGAG
>contig01404 length=199   numReads=12
cTATTCCAAAGATACGATTATATATTTGATAGTTGTATTCCACTAAGTAACATGATTTGA
GCAATAATTGGCATTTGTCGTTGTCGCGTTTGTtGTCTGGTGGTCATTATAAGTTGGAGG
GCTAGATGCTTACATGTATGTTTAGTTCTGTAATAAaTTtACTaGaaaaCCGCTgCCcAG
TGAATTTAAATAAATCTGA
>contig01405 length=101   numReads=2
GGTTAGGGGTCATCGATTATTATAAGCATCAAGCATGGTACAGATGACTTTAGTATTTGT
TCATTATGCCTGTCTTTGTGCTTACTTGTTCTGCATTTTTA
>contig01406 length=180   numReads=8
TaGCTTCCCTGaGGTCAAgtCTGGTTGCGaTGAAGGACCACTGTGTTAGCCATTCTGTTC
GCCATATATCAATGCCTCGCAAGgCTGTGGGCTTGATCTGCTCCAGTGGCAGCAGGTGCG
CCAAGATATCCAGGACGTCTTCAAGGACACCGACATCCACAtCACAGTTtACaGTCTTGa
>contig01407 length=164   numReads=4
tGAAAACTTGATTCTGAAGACTCTGTAATAAaTGAACGAGGCTTTGTTTTAGTGGCAGAA
CAGTGCTTGGCTGCGATTAGAATAAAGTTTtCACCcTAaCAAAAAAAAAAAAAAAAAAAA
AAAaaAAAAAAAAAAAAAAAAAAAAAAAAAAAAAAAAAAAAAAa
>contig01408 length=119   numReads=5
CGACAGAGCACGCTATGCTAAaCAGACGAAATCAAGAACGTAACGATGAAGAAAATTTGT
GTGCATAAACAGTTTTACTGAAAaGACTGAACTGAAaGCTTATTAAATGTTATCAACAA
>contig01409 length=192   numReads=9
TGGCcATgaTACCGGCCAATTGGgCAACCGTCAGCACGTCTCCCTTCTTTATCTGGTTAT
CCTTCACCAATCGAAAAGTCTCTTCATTAAGTCGCACACGTCCAGTAGCCGTGGCAACAC
GTTTCGTGTCCGACTTtCCCCcGACATTTACCATCTTtGCCTTCCCCGTCCGaTTATCGA
CATGTGACAGCA
>contig01410 length=125   numReads=9
GAAaCCTTCGGCAGCTATTTTGCCTTCAAAGTTGAGTTCAGCTATGAGGCAGTAGAGCTC
TTTGGTTCAGGTTATGTGTGGTTAGTGCGTAATCGTAAACAGAAGCCAGGAAAGCAGCTG
TCCAT
>contig01411 length=106   numReads=2
GGTTGCATGGCCAGCGAATGCAATATTTGACTTCAATAGAAAAACCTGCAATTTGTTTAG
GAAGACCTTGAATCTTAGACATCAATCTTTAATATACGTTATAGTA
>contig01412 length=110   numReads=5
TTCGGAAACATCGTGCGTTCGTAGAGGTGTTTGCACATCGGTATCGTAAGTACCTCGCAT
CGATCGCTTACCGAATGAGTGATCGTCTCCTCTTCCATTtCAACTAAagg
>contig01413 length=183   numReads=6
tAGCCAAACTGGATGGGGGTGGCCATGGCCAGATTTtCCCCCAGGATCCGCCGCTATTtG
CAGACCAAGGTGATTTTAaTCTGGTCGTGACTTGCGACGGGgCCTAAAGGttAAATAGTT
GGTGTGTTTTtGAaCTGCTGACATTGTAGAGAGATGTCCTGTCTGGGGTGTGTAGCGTGA
AGt
>contig01414 length=174   numReads=9
CCTTACATCATTCCTTTACGCACGCCTACTCAATACCTAGTGGAAATCCTCCACAGTTCT
TCATAGTCCAGAATTTTCACCTTCAAATCAACTCCTAGAACACTGTAAATTtCCACAAGT
TCGTAAATTGACATTCAGCCTCAACTTCATTATGGGCTCTACATTGACCCACaa
>contig01415 length=97   numReads=3
tGTACCTGTCAATCATAACAGGTATGTGCTTGTCAATCAAACGCTTAAATCTCTGACCAA
aTCTTAAGGCTGTTGAGTTTTCTCTGGCATCTGAGCC
>contig01416 length=124   numReads=5
AAGTCGACAAATTGCTTGCAAAATAATTTTTCAGGACTGTCTTGTTGCATTACATTTTCA
TTGTGCACTTGTCAAATTGTATTGTTATCAAATTATTTtCAATGCATTtAATTcATTGTT
CAGa
>contig01417 length=129   numReads=3
ttaataacattttttttaaatgttatactcgactctagaaaaTTCAGCTCATAATTTtGT
ATTTGGCCCTCAAGTTCACTAAAaaTTaaTaTGCTGCAGCCTGTGGCACAAAAGGTTGTG
CAGCTCTGA
>contig01418 length=103   numReads=2
CTACTGGAAATCGGGAACATTGTAATCCAGGtCAAAAATTAAATGACTGCAGCACAGTTG
AAGTATGTCAGCTCAAAGGTCTCTGTAAACTTTGATAAATGTT
>contig01419 length=342   numReads=43
tttGGCTGCGAAAGACGTGCCCCAGGATCTTCAGCTGAAGTTTGCAAAATCAATTGCTGA
AATTCTTAGCAaGCCCcTTGATCGTATTTCAGTTACCGTTTCTCCAGGGTTGCTAATGTG
TCGtAATGGGACCACAGAGCCAACCATAACCACACACATCTGGTCAATTGGCGTCTTTGG
CAAGGAGAAGAACCAAGAATATTCATCCAGATTGTTTGATTTCTTCAAGTGTCATCTTCC
TGTCGTCTCAGAAAAGCGGATTGTATTGCTCTTCCATCCAATCGAGCCGCACGACATTTC
TATTCGACTCTAAGGTCAGCCAGAAATATTACAATGGACCAT
>contig01420 length=139   numReads=7
CtGTATGCCCtGtCACGATGACATGGCTTAATTGGAGAAGCGTAAAGCaCTATCTTTAAG
TGCTCAATCAAGGAATTGAAACCGTATTGGGCAAGCAAAAGGTACAAGTCCACGTCCAAT
AGTATTCGTAGCTTGGTGT
>contig01421 length=96   numReads=4
tGTTAGCATTACATTGTCATTTACATGACTATAATTATCATTATGTGTAATAATACATAG
GATCTGAGttaGTAATGTAACGCTGATGGATTACAg
>contig01422 length=88   numReads=13
TTGGCTATCTCTGCATTTCACTGTCTTTCCTGTTACAGATAAGATACATCTTTCTCCATC
TTGCTCTCTCCATCACTCTCACTTTGAG
>contig01423 length=112   numReads=2
CGAGTCAGCTTTAAATtCAAAaTGGAGgCGAAAaCATCGAGTAAATTtCTCGAGTCGCTT
TCAATCAAAGTAGATGAAGTTACTAAAGTCAAGAACAGTTGCTTGATTTAAA
>contig01424 length=120   numReads=5
TtGTACaGTGGTGgTTGaCGTACGCTCCTCGTGTTTTTTtCTTATTAGATATACTGGaCT
TTGTGTACACAAGTTGCAGTTTACaTTtCTGTACTTAGgACGTTTTtcTTtAAAGTGAtt
>contig01425 length=116   numReads=5
ACaTGCTATTtAAaTCATAAATTAGGAtGCCGCATCAACCAACACAGATCCACTTCAGGT
CAAaTAGGTCAGGTCATATCTAAGGTCAGGGCATAAAAGGCAGGTCATATAGGTCA
>contig01426 length=105   numReads=3
CTGAGAtAACTGGGAAACCCACATTACAACACCACATCACACAATTATCCTTGTTTTtAC
TGTGTCTGGGAACAAAGTAACACATATGTCAGCCCTATTCATaaa
>contig01427 length=117   numReads=4
TGTCATACCTCAATAAACAAAAACAAAGCCTTTtAGCCCCgaCAAACTATAGAAATGATA
ATTTATATAACATTATATACAGTGCCgtttAGCTTACAAGTGAACATCGGAAAaGAt
>contig01428 length=96   numReads=5
ATCATTTTCTTCAAGCCTGCACATCACATATCTATCGATTCGAATCTGAGACAACATTGC
GTTAATAATGTGAATATAATGTATATCAAATGTAAA
>contig01429 length=145   numReads=5
ACGATGGTTTTAATGGTCTTACCCCATCTTCTGTCATAAGACACTTCACCATTATTTGTG
GTAGCGTAGTAGTtCCTGTttAACGACACTGTTCCATAACAAAGAGGATTAGTGTCGCCC
TCCTCCTTTTtCCAggCTtGGGgCt
>contig01430 length=127   numReads=4
aaaGtCGCATCAACTTAACACAGTGTTTTTGTaCAAAAAAaaCCGTtCAACTGCTTGTAT
ACATACACAGATATAaTAGCTGCAGAGTCACTGCCAaCAGCAGAAAAAACGAAACcATCG
CTTAaTa
>contig01431 length=170   numReads=15
TCAGCCTCCACTATTtCcACTGAATTAGTCAATGAGAAaCACAGCAAGTCCATTATGAAC
ATTCAACGATGATTATGATTAATGTCCAACAAGTAATCATGATTTATCAATTATGTACAA
gCAATCAACTACAAACAAATATCATGCGAGTAATCAACTACGAATATtCA
>contig01432 length=136   numReads=4
tGaCGTCAATTAATTGACTATTTAAaTTAATTAAATTAATATTTAAaTAGAaTTGCGAGT
CATATCCGATAGACCTAGTTGATGACTTTATTAATTATTTGTCGTGCTTtCGTTCGTTTA
GCTAATCAGTGCGCaa
>contig01433 length=325   numReads=17
aCTTTTTtACCTTCACACAGTACTGTTCATATCGATGTGTACAAGAATGACCTTGCAAGG
TAACAAaCcGCTATATTGTCGAGATATAGAGAGATAGGATAataatggtcataattgtta
aaaattCAATAAaTATTTtAatAATTacTtGAACgTATAaCtCTTATACGCTCAAGTGAT
gTGCCTATGTGTCCTCAGGTGCACATAAGCAGATtGTTTTtAAATGGTTTCTGCATATCT
GTGTAAaGACGTATAAACGAAGGATATTGTACACACCTACACATAACATATACATAGATG
TAAGTTGTACAAaTATATGGTTACa
>contig01434 length=127   numReads=4
CAaCAGGCATTGTTTGgaCAAATTtGTAAaTtAAATATCAGAATACAAGGGACCTGCAAT
CAGTTACGAaTATTCAATCAGTATAGCATCACTAGGcctACATGTAATAATTGCTAAaCA
AGGCAag
>contig01435 length=99   numReads=2
ATAATATTAAAaTAGATATCAGTTCAGTtCAGCAGTAGGATATACTAGGACAATGTCTAC
ATTTTAAGAAGCGATAACTTtAtAGgCcTAtGTTTGtCA
>contig01436 length=717   numReads=49
ttGgAGgAgTGAAAAATaTGACTACTTtATGAaTGATGGATATGTCAAAACCAAGATGGG
TCCAGTCAAGGAATATTTATACTtCCAGAAGGTGTTTTtAACATTGAGGCTTtCCTTGCT
TGTTCTGCTCTGGATCATTGATATTGATTATCCAACTTCCATTTGAATCTCTCCAACTGG
GATCTATTCTCATGGAAATTGAGATGCAACCACCAAATGCAAGCATTTCTATTTATATGT
TAGATGTACGGATCTCGTCTTATCTCAAAGAAATGTAAAGTTTTGTCAATTTTTAGCTCT
ACACATAGTTtGCAGTTTatGATAGAGTAtGTGTTGTAAAAaTTTtGCAATGTCTTTTCA
GTCATGTGTTtATAAATATTCTCTCAAAGTCTTTTTCTTAGAACTTCAGTAATTACCAGT
TGAGAATCGGGCCTTGTTGTCTGTTTGAGATTCCTCACTTtACCAAAGTTTTATTGTGCA
CTGAACATTtCTTAATAATTATACTATAACTAAAATGTATATAGCACTTTTCAGATTTCT
CGATCTTTTAATTAATAACAAAAaTGAtCTGTTGTTTCTTAAATAGCTAATTGTTAGCGT
TTTAGTGTAGAAACGaCGTTGTATATACGCTTTTAGTTAATTTGTAAATGTAATTTTTTG
ATTGTTGGTGTTTATGATCTGTGAAGAACTGAAGAATCTATTgAAATTTtGtCTtCc
>contig01437 length=139   numReads=5
cTGGTTGTCATggtCTGCGCTTGATGGACGAGTGTGGGGATGTTGGATGACGTGCATGCG
TGTGTGCCTTCTTTAACATTTtGTTATGTTAATTtGGATAaTTTGTtGCTTTATGTATCT
GgtCTGTTtCTGgcTTTct
>contig01438 length=160   numReads=5
CcGGgtGATGACAGATATaTAGGTCAGGTAACGGAACCGCACTGTGTTAATCTCAGACAG
TTTTAAtGAaCaGAtCGAAaCAaCTGCAaTGATTTAtAGTTGAaTTCGGCAAATtCCAGC
AAGAAAAAaaaaaaaaaaaGaaaaaaaaaaaaaaaaaaaa
>contig01439 length=105   numReads=2
GGGgATGTTTTCTCTTAGCTAAGGTGATCGCAtCCTAATGAGCCACTTTTTAGCTATCAG
TAAGTGGAAATGTTTATGCATATATAGTCTtACTtAGtAAAATCG
>contig01440 length=249   numReads=9
tACCTGATCAACTGTTCCAAGGtGCCcACTctgcctgacaTCTCATTtGTtCTCGGTGGT
AAAaCGTTCACCTTGACtGGgAAAGACTATGTCCTGGTTATAAGCCAAATGGGGCAGACA
CTTTGTTTGCTTGGATTCAtGGGAATGGACATACCCCCACCAGCAGGgCcGCTCTGGaTT
CTTGGAGATGTTTTCATCGGAAagTTCTACacagAGTtCGACATGGGCAaCGACCGTGTC
GGTTTTGcc
>contig01441 length=466   numReads=46
ATAACAAGAAGAGAGCTGAGGCTATCATTCAGAATTATCCAAAGGGCTTTGAAaTGGCCG
CTGTTATGCCTGTTTTGGATCTTGCTCAAAGACAGCATGGATGGCTACCCATATCAGCCA
TGCATTATGTAGCCGACATGTTGAAAATGCCTAGAATGAGAGTGTACGAAGTTGCAACTT
tCTACACCATGTACAAACGGGAGCCAGTTGGgAAaTACCACATCCAGTTGTGCACAACAA
CGCCTTGTATGCTGGGAGGAATTGGGTGTGGACCAATTCTGGAAGCACTAAAAAaGAAGT
TAGACATTGAAGTTGGACACACAACGAAAGACAACATGTTTACGCTGAGTGAAGTAGAAT
GCTTAGGTGCCTGTGTTAATGCACCAATGCTCCAGGTTAATGATgACTACTATGAGGATC
TGACTGTTGAAGATGTGAGTGAAATTATAGATGACCTTCGTGCAgg
>contig01442 length=100   numReads=4
aGCTTaCTTAAACGCTACCTCAACGTTATCATCTCTACACAAGCAGACAAaTATTGCCTA
GTAAaCACCACCTAaCAGtGTGccTtACaTTAGCAGATTa
>contig01443 length=93   numReads=3
aGCTGTGACATCATAGACTTTTACTTACACGTACATGATTGTAGTTTCCAGTGACATTTT
CAGGCAGAGCAGTAATGGTTGCTCCTCTCACAg
>contig01444 length=145   numReads=12
CcTATCAGTAATGACTTCCTCTGGTAGATGGGCTTCATTGGCTGTTGCTGTTGCCATCTT
GCGCTGGTTGCCTTCAGGAAGATGTATGGTGCTGTGCTGATCATAGGAATTGTTAGATTG
GAAGTGGCAGAATTAATGTACATGa
>contig01445 length=115   numReads=4
tCAAtGTTAAGAGACAAGGGTAAGTCCTAAAGACGTTGGATGAAAAGCCTAAGAACGCGA
AGAATAGAATTGGATTGTTCCGTGCCGGtcACCGTCCTAATGTCTTCGTGGAgAt
>contig01446 length=104   numReads=2
AGaCACaTAATTCTCACTTTGTTGTTGTTTTTTTttATttGtCATTTCATTGCCCTATTG
TATCAAGTAACATGTCCAATTACCTGCAACCATTCAAATGATCA
>contig01447 length=135   numReads=4
AGGCGCCTACTTTTATTTAGGGTACcAAGATGCTCGAGCACTCTCAGCAATTTATTTGGG
TACTGATCATTGTGAGCAACCACACGAAATTTTCTGAACTCCAACAATTTAAACATTAAA
TAAAATAAGTGATgg
>contig01448 length=97   numReads=3
TGAATTTGCGGAAaTTAGtGCAGGACACAGTGTATTGACAGCAGAGGAGAAAGAGTCAAT
CTACTACTTCTTGTCGACAAGAAAGAAAGACGGTCaa
>contig01449 length=98   numReads=3
TAGAGGTCGTCCTGAATGAAATTCGTGACACTGATGTCACCGtCAGGGAaCACCTCAAGC
GAGACGCCTGGCAGAGAGTGGGGCAAGACCACCCAGAt
>contig01450 length=191   numReads=9
CTTTCCGAGGCTCCCGCAACTATTTATATAGATAATAAAACGATTAATTAGTTAGCTATT
TCAATAACATTTGCTTTcTATGCTGTTCGTTTTCTCTCAGACATTACCAAGAACCAGATT
TTCTAAaCTCATTTATAATACCATTCTGCATCGTTTAACTTACGTTGCAGTTTATGTTTG
CAGgTTGTTta
>contig01451 length=114   numReads=2
ATGTAGATTTtCATGTTATGTTtAATAATttttGTttttAaTTTTTttGGTTTTttGttC
ttAttGGtATTCAaGAGAAAaTgCTTGTCCTGCTGCAAGATACAATTACGCGCA
>contig01452 length=100   numReads=4
ATCTTTAATGCTAAGAAGTCCAAaGATAATACTGCTAATTATAtGGtCAGTCTGTTGGAT
GAACCTTCTAGTTATCTCTCTGCTATTCGTTATTGACTTa
>contig01453 length=87   numReads=2
ATCAAATACTACAGACAACTCAAAACTATGAACTGATCAACATCAGCCTGTGATGCATAC
AGTTTGTTGTTTCATCACATTCACCAT
>contig01454 length=166   numReads=6
AATGCAGATTTTACGTCTCCcGTCACTTCTTCTGTTGGGAGTGCTAGTTGAAaTATGGCG
AAAAATTGGTGTTGCGATTGTGATCTTAATTTGACGAACATCTGTATCAGTTTTTATGTG
TTGTGTAAAGTTTTAGGGTTTTGTAAATTATTCCGTTTATTGTCaa
>contig01455 length=90   numReads=3
tCGATGCTAGGGCTACTATCATCATTAtCATTCCTACACCAGTATtATCTGttttGtCTA
TCATCATCAGTTACTGTAGTTttATTATCa
>contig01456 length=123   numReads=4
cTGCATGCTGATACGCGTCAAGACGGAAGGAGAaGCAGAAaCGTTATTGAaGCAGATTAA
TGAtCATAAAGTCTGACAGTGCCAGCACATTAGtgACTTATAAAaTTtCTTtCTGTaTTG
ATa
>contig01457 length=109   numReads=3
GGACCCAaGACGGAGCCTtGAGGGACCCCACAGGAGAGTGGGAGGGgTTGTGAGGTGTGG
TTAGAGGCTTtgaCAGAGAATGACCTAGAAGATAGATATGAttcGAAcc
>contig01458 length=109   numReads=4
AAGGTTACAGAGAGTGATAGCTGGAAaTGGAACTCcACCGTGCACTATtGTtCAGTCGTT
AGCTTTTTTGGATACTCGAAATAGCTTCTAAGTACGAAGGACATTTGaa
>contig01459 length=107   numReads=3
aCCTGGAGATtGACCTTtAGCCTGGAGTTtGTTTTtAAGATGGATATGGTAGGGAAaGCC
TTTGGCTCTATTCTACTTGCAAGATATTGGTTTGAATACATGTACCT
>contig01460 length=150   numReads=5
gAGTGGGTTTCTTTGAGACcAGAAGAACTGACTTATCTtCTTTGATTGTAAACACTTGTA
GATTGTTTTGTTGGTAGCACTATCATGGAaTTCCTtGAATGAGTGTTGTTtACATCTACT
GTtACATGTCTGTCCAGTTACATTAAGTta
>contig01461 length=132   numReads=6
CATTTGAAATTACGACAGTTAAGAAATAAAAAGCATGATGTTACACAATCATGGAAaCCC
AAACACAAAaTACTTtCCTCAAACCGAGTGCTATACTATTACCAAACACAAATCTAAgTA
TGCACAAGAAag
>contig01462 length=97   numReads=2
AGGGACGTCGTCATGGATTCTATGTACcGCAACACCTCCCTCGTGTCCTCGTCGTCTATG
CTGCTGGGAAGTGAGAACATTATATCAGCCGACTTCA
>contig01463 length=169   numReads=6
caCAAaTaCAGATTGCAaGAACTGACACAACTGTCCCAAGTGTAATCATGAACATTCACA
GGTAAAGTTAAATGCAACATTTAATGTACAACCCAGGCTAAAATTTTAAACATACATGGC
ATATACCAACATTGAAaCACATGCATTTATACAAAaGCATCTATTTACA
>contig01464 length=227   numReads=11
TgTTCGTtGtAaaGTaTTGACACGTGATACTTGAAGATGTTtGCATTTTTATGAGCGACA
TTGGAGATAACCTTGGTGCTGCATCACAATTtCTCTACTTCATAATTTTATGCGTAACAT
CATTTGTAACCATCGTGTAACCATCGCAGCGTTAAaCTTtGCCTAGTTCTCGGCTCTTTt
AAGCACAGACaCTGGCAACCATTTAGaCATAAaCTTtcTgTTcTAat
>contig01465 length=154   numReads=4
GTGCCCTCcTAACTTGTTTTTCACAAGTTAGACCAGTATTGAAAaGTTTAaCATTGTTTA
CTTGGCATATTACTGCAAGAAGTTGATGAAATTGTTTGGATTTTTGTGATTTAACTTAAT
TCGATATTGTTTGACGAAAATATCTTCAGTAAAT
>contig01466 length=98   numReads=2
GGGCACTAGATACTCTTAGGATCATGACAAGCTTTGAACCAGCAGTATTATTCTCTGgTA
GACTGTAATTTGAATGTTCCCTTGTAAaGCAGATGCAG
>contig01467 length=131   numReads=2
tAAAACTTGTGAAGTTTTCATACCGGTAGCAGAAACCTTtGGGGATGGTtAAAATATTGT
TGTGTTGGAATGAGGTCAAAAAAACCGATCTAAATTTGTTGtAAAAaCCAGATGTTtCTG
TTTTATtGTTA
>contig01468 length=91   numReads=4
tAGTGATCTCTTTGGGCGGGATGGGCGtATCTGTGTTtGGTGTTGGCTCACTCTGACAGT
CCGtCACtGATACAGGACACTCAGTTTCTGA
>contig01469 length=105   numReads=3
CTCTGTTCTTAATAAAGATGGAaCCTTCATTGGAGTGCaTCTCTATTGGAaTACTGATAA
ACGACCTTcGAaTACACCAgTAACCTATCTCTTTCCAaGTACAAa
>contig01470 length=139   numReads=7
ccTCGTATGAGTACGGCAGCTCCAGGTCCTTGGCTTGAGATATTGATGCAAGTGTACATT
CCATAGGTCATATAGGCATATACAGTTCCCGGTGCCATGTACAATGCCTtCATTCTCTCC
GTTTGTCTTCCATTgTACg
>contig01471 length=102   numReads=4
CaCACTTGACCCATAGTTCTCACCTGTGCAGGCCAGCTATAGGCACATTACCCGTGTACA
AGATGCTGAAGTTCAATAAGAACAAAAGTtCATTCGTAgggg
>contig01472 length=96   numReads=2
AGAGACGGTGTGTGCAACTACTTCAtACAAGTGCACCACACACAGACACGTAACCGAGGA
TCAGAATCCAGCGAGGCTTCCTCTCTTCGCCgACTT
>contig01473 length=106   numReads=3
tGTTtGAGGAGCAGTTTAGAGTCATAAGGGAATCCGGTgtacatatactgctgtttgttt
gcttacttaattgATtGTCTTTtGCATGGAAGTATTTTTACTtCCa
>contig01474 length=124   numReads=4
acGaGtAGAagCGgCaGAGGAAGGACTTCACAATATATCTTAGCCAGAATTATATTACTG
TGTATGCTTCAGGCCAGTTTTAGAAGATTATGATTTAAATTGTGTTTTtATtATGAGTTt
ATTG
>contig01475 length=105   numReads=2
TCCAAAGAACAGTTTAGAGTAGTGATTTACCGATGAaTTGGTAACATTCATAATAGGACC
AATTATTAGGACATTCAGGGCCAGCCCAGTGCCAATTTTTCAAGA
>contig01476 length=115   numReads=2
CTTGGgTTTTTAGATTTTAACTTATTTGgAGATCcAaGTtCTtGTGGAGAGGAAGTTTCA
CCTCTGCAGCTGCATTgCTAAaCCTGTgCCTTACTCTaGTATTATTGgAAAACTT
>contig01477 length=99   numReads=3
CATCGTCGAAGATGATATCCTCGGGATTCGGGGCCTTCGGCAGAAATTCCTCGCCAGGGC
AGATTCTCTCAAAAACGGTTCTTGCAGTAGCAaTTGATT
>contig01478 length=442   numReads=29
aTGTCTTTCGTCCGGaGAGATTTCTAGACGAACACAACAACATCGTTGGGAGAGATCGAA
TCATTTCATTCTCACTAGGTCGTAGATCTTGCCTCGGAGAAATATTGGCTCGTCAGGAGA
TGTTCTTATTCATTGCTGGTTGGATACAACGATTCAATATTGAACCTGGAACAGACGGAT
tGAAGATTGATGACAAGCCAATTGTTGAGTCAACCCTATCACCGCCCCCTTTTAAAATCC
GCATGTTCTCGCGAGATACATAAAAaTGCCATCCTTATAAACTGGATTCTGTGCTTCTGG
ATTCTTATTTTAGTAAAGCAAATTTATGTCATTCTACGTAGTTGGCGTGCTATTATATTC
TCCACGAAGACCTTTTCCTGCCCCAAACAGAGAAGAAGtCCAAACAAAGCGCGTTTAATG
ATAAGGACGGGGAAGTCATtAT
>contig01479 length=109   numReads=3
TTTTTCTACACAATCGCCCTCCTGATTTTGAAGCCAACCAGCTGATCAAACATTTtCAAA
CCATCTGaCACTTAATTGCTTGGCACGATAATTACTTTtAgTTtGgcTa
>contig01480 length=219   numReads=9
tGAaGTCTACGAATGgCTCGTCTACAAACCAGATAAACACATCCGCATTGCTACtCTTCC
GGGGATGTGGGAAAGAACAATCACGATTGGCAGTGTAGGCAAAACGTTCAGCGTCACTGG
TTGGAaGCTGGgCtGGACCATTGGAccAGAACATCTCGTTAAGTCATTGTGTATTGTTCA
TCAGAACTGCAACTACACCTGTCcAACACCTCTCggAgg
>contig01481 length=124   numReads=4
tGAACACCCTCTGCAGTTTAACTACACGTTTTGGTTCTCTCGTCGAACGCCGGGCAAACA
GACATCAACTCAATCCTATGACCAGAACCTCAAGAGAGTCGGAACCTTTGCCTCTGTTGA
aCAG
>contig01482 length=281   numReads=13
tGGAACAGaCGAAAaGaCgATCATCGACATACTGTTTCCGAGAATAAACGAAGAACTtGC
TCGGATGAAGGCCTCCTACGAAGAAGTGTTTGGTCGTAACATTGAGGAGGATTTagCTGG
AGAAACGAGGGGAgACCTGAAGCATCTCTTCCTCGCTCAGATCAGAGGGgAGAGGGACGA
GTTGGCTGAAATTGAAAGAGGCCAGGCACTCCAAGACGCTCGAGACATAttcgaggcggg
tgaggattcgatcctaactgaggagtcggtgtttacgagaa
>contig01483 length=109   numReads=3
GGAACGCCTGGTCCACACATCCAAaGCTACACCTCAAAAAaCGTGCAGAAATCAAATTCA
TTCGGGCTATTTCTATAGTaGCCTCTTCAAGTCCTATACTACTCAGAgg
>contig01484 length=212   numReads=11
AaaaaTGTCTTGgTTtCAGTTTGTGTATCAGttCtCCGGATAACACACAAatCCATTtAA
TGAAaCCAGGAATAAATATCAGTGGAGCTTATTACTGAAaTTGTTCCTTGATATAAAATA
AAATGAAACTTACATATATCATTGAAAAATAACATTTGAACATAATACAGAAATTTGTCT
GAAAaTTGTTaTAaCATATTTAACACCTGAAC
>contig01485 length=94   numReads=3
TcAaTCAAGGAGAATTtATAGAGcACCTCCTACAGAGCGCagtGCTTGTGTTTTACATGT
TaTGTAGGaCTTATgCCTGTGTCCAAGGCTGTaa
>contig01486 length=99   numReads=3
ACATTTCTACACTTGGACGACCTGTCCATCACTCAGAAaCTgaCCAGATGTGgAGCCTGA
CACAGAAaCGATATCGTTGGCGACCTAAGCTTGTCCGAg
>contig01487 length=158   numReads=6
ctGTAATAAGTTGTAGCAACGGGGCATGCCGCAAAATTAAATCAGTGCAACTTTAATAAT
AATAGGCCTATAAAATAGAAaCATTTTACTTTATATTCGTCATTTTGTTCATTTACAAGG
ATAGCTTCTGGTATGCAAGTTtAATTctATacAttttt
>contig01488 length=102   numReads=2
TCGTCGGGCCcAACGgCCACTGCGATAATtCTTtttGCTGAaGTAAATCATAGCACCtAA
ACAGCAAAGGAATGAGCTATCGGAAaTACATCCGTTGaTTCG
>contig01489 length=101   numReads=2
aTTTCTTTTGGACAACAATCAGTTCTTCCAGTCACTGGTAGATGTTCATAGGAGTTCAGC
ATTTTATTCTATTGCCAGATTAAATGGGTTTtATCATTtAT
>contig01490 length=109   numReads=3
ttAACTtGTATTGTTtAGAGTTGTGTGCTGtcATCCTTAATtGAAAAACGAAGACAACCc
ATTTAACTtGATGCAGTGCATTTTAGTCTAGAGAaTTAAAGTATGTGAA
>contig01491 length=142   numReads=4
tCcGTTTACATAATAAACcTACaGAATAGATCtAATGTTACGTAAaTCGTaTATTTTGTA
GGATAGTTGCTTTGACCAAGTTtCATAATTAAAAaCATTTTGATGAGATAATAGTTCTGG
CACGTAGTTTCGAGGTcGATTa
>contig01492 length=100   numReads=3
AGGACTGTCATTGCTGATGGGCGTGGTCATGAGGATTGGCGTGGTAGAGTTGGAATTGAA
TGTATCGTCCGAAGTGGCGTCGCCGATGGTAGAACCACCg
>contig01493 length=101   numReads=4
aaCAAACATCATCaGATAaTAaCAGGTGTtAACAGATgTtATAAAaTGCTAACAAAGGTT
AACACACATTGTATCCTGTCAGCATGCCCAAATGGggaCca
>contig01494 length=98   numReads=2
CTATCAGTCTGCCTCTGGCTGTTCGTCTGTCTGCATGCTTGCCTGTAACCTTCACTGTCA
TAGTGATCCGTTTGGCCAACTTAAAAAaCCTGTTCCCA
>contig01495 length=102   numReads=4
AAGACTTACGACGATGGCCAGTGGCACAAtCgTGATTTTCAAGCGCAACGTAACGAAGGG
TACACTGACGATAGATGAAGGTGCAGAAACAATTtCTGTGAA
>contig01496 length=341   numReads=9
aCCTTGCTTCTTtCCcGCACcTTACGAAaCCGCGCtGGgTGGTGTGGCGGCGTGACTGGG
TTTTCTTTtGACCCGATTAAGGTTTGgTCTGCAGTCGACCTCTACACAGAAGTTTTTCAG
TATCGATCAGGGGTGTCCAGTCCGTGTAAaGCATGATTCGTAAATGCATCATGATCAAAa
TAGGGGgAaTTTATAaTTTTTGCATAAGCCAAAGGgAAaTTTATAATTTTTTtAGAATAA
GGTGGTAAaTTAAAAAaaaTTGTTGAaTTAGGGGgTAATATGCAATATGCATCACTGGCT
TAGGgAGGATGGACGCCTCTGGTATCGGTTTCCAAAGTGTg
>contig01497 length=114   numReads=3
ttttGCGGTCAAGTGGCAAtCCAGGgAGAGTTAACACCGGAAAatATGACATGGAaTATT
ACTTTAAAaTCAaTAGTAAATAATTaTGAATACTTTtAGAAATGCGAATTATAt
>contig01498 length=99   numReads=3
ccGACCaCCGAGTCCAaGTGGGTCTCCCCTTTTCATGAGATATtCaCcAGGTccATGACT
GTCCGTTTGCTCTTCGATAAGTCTATGAGCATTtGCCTG
>contig01499 length=90   numReads=4
CGGTTTATTTTAGACATTtCCATATAATCATTAATGGtCATATATGCTATGATGGATGAT
GATGATGGTGAATATGGTTGTtGAAATCTg
>contig01500 length=99   numReads=3
aGTCTtcATCTGGtCAAAGGGACGGCGAAGGACGAGATGAAaGCCCTGCTCCACTtCCTC
CACCTCATCACTtCCTCAGAGGACGTCCGCATCTCACaa
>contig01501 length=110   numReads=2
AGAAGACCTCGAAGAAACTATTAGCATTGTtGAGAGAAACTGCAAGAAaTTTAAAATAGG
TGGCAGCGAACTAAGCAaTCGCAAAGAATTTGTAGAACGTACCCGAACAT
>contig01502 length=114   numReads=4
tGAACGGcTTCCCGTTGTAGTCGTACTGGTCCCGACCGGACCTCGAGAAGCGCTTCTCGT
CGCTACCcTtCGATGTCGGAGttCTCGTCCACTtCCgaCTGACGTCACTTCCGG
>contig01503 length=147   numReads=5
CAACtCTAACCGTCAGgTTAgAAGGgCCGCtAATTTTTGCCGTaTTCTCAAGGTCTTTTt
CCAaCTGAATAATATCAAGGTACATGttGCATATAaGAACAGCATGTTAGgATCCTaTtG
AATTAGTGAAAAaGAGGTAGtGATCAa
>contig01504 length=104   numReads=4
cTACGACCACAAGAGAGAACTAAAGAAACTGAACTTCtCAATACTGGTAAACTTCCTGGA
TCTGCTCGATATTCTAATCAAAGCTCCGGACTCGCAGCGTCGAg
>contig01505 length=139   numReads=6
CTACCAGTACaTCCGACTAGTACGTTGCACTTCTtCAGCtCTCTCTTGGAATTTtCAACA
AaCTCCTTTTtATtCCAaTCTAAaCcTCTGTTTTGTGCACATTCTGTCATCTTAGATTTT
GGTTCTATAACAaCCCCcG
>contig01506 length=130   numReads=6
CTAGCTGTTTATGGTTAATGAaGTATAAaGCCTCCTGCTGAACATGATGTCCGGTATGCA
TGTTGCAAAAGTTCATAGACATAATATTGGCAATTAAATTtGAAaGTAATGCCAACTGAA
AAATATCTTG
>contig01507 length=115   numReads=5
AGTCTCTGACGGGGGATACAATATGACGGGGCACCGGTACCAaTTtCACCATTTGAAAaG
ACAACTTTTAATTAAATTAGGCAAGATCGTAGATGAAaGTGTCATAAaTTAATaa
>contig01508 length=145   numReads=14
tcgaagtttCTCAAAGTGTAACAAAAAaGAATTGCATAAATTCGACACAAAGCATCATCA
GGTTACAACAGCAGCTGAAGATGTACAAAGCACACAGGTAAAGAACGTGCACAGTAACAT
CCAACCACTTTGCGCAaGAGCCAGT
>contig01509 length=111   numReads=2
AaTTACTTtGgTTTAGGCATGTAAACCAGTAAaCGCCCCCtACGCTATACACTGTACACA
ATTTCTTAGAATGAGATGTAGTTACAACTTACTGCATAACTTTGTACATtA
>contig01510 length=173   numReads=9
AGTGTGATaGATACTGTTAGTGACTTGTTGACCTATTtCATGCTTATCATCATGAGAGAT
GTATTTTATTTGCATAGCGACACATTTTCTGTTTCATGTATTGAAACATAATTGTACAGC
TGTAAGATGCGAaTAAAAAaGAAATGTTATGTCTGTTTtGCACaTATGCTTAg
>contig01511 length=104   numReads=3
cAAaTCTTAGCTCTAAAATGATGTACAACCAGCATTAGCTATAACCtaaCGAGCAGTACG
AAaCCCACTGTGCaCCCGTTAAGAAATATTAAGTACAGAGCACa
>contig01512 length=141   numReads=6
tGCAAAAGTTGCTGCGACAGTCAAGtCCAAAAAAAaCAAAaCCCAGAGCGAACTAATCGA
CAGGTtGAATATTCCAAAaCGTAAAGTAATGCTCAGTTTTCGGCATCCTCGAAATCTGTG
AGGTCGATACTTAGAGTCTTa
>contig01513 length=110   numReads=2
AGTTGAAaTTGACTCAAGCAACCAGTCTCCGTTTCCACTTTCACTTTCATGTCGATGCTT
CTTTTTCTTTTTTGTaGCGATTACAGTCCAATGTAACTtCTCATTTtCcA
>contig01514 length=93   numReads=2
TATGAGCGGTTGAGGgATGATTTTGTGTTGATTTTTTTGCAGCACTGgATCTCACTGTTA
GTAGAATTCCGAtGTCACTGTGCACCGTTTcAA
>contig01515 length=370   numReads=27
CGGGATGTACAATTCTATTATAATCTTAGTGTTTCTCCTACCTTTAGTAGCTATACTAAA
TCTAATTTCCAATCAAACACACTTCCTAATAACTCTTCTATCTCTTGAAGGTATCACCCT
TAGGTTAGTCCTATTtGTACCCCTCACACTATCAGTAATAAGTGCTCCTAATaCAAGTGT
CAGTGTAATACTCCTTACATTTGGTGCCTGTGAAGCTAGGATTGGCTTAAGTCTCATAGT
TCTCATATCCCGGTCCTTTGGCACTGATATACTAAACTCCTTAACAATAAATAAATGTTA
AAAATTGAAATCATACTAATGTCCTTGCTCTTACTtCCACTAATTACAATAAATTACATA
TGGgTTactg
>contig01516 length=104   numReads=4
ggTCAACTTGAACttCATGCTTCACCGAAGAGTCTTGCATGACGATTCATTGGGAGTTTC
tGAGCCACTGAACGAaCCAGGTCTTGATGGAAAGGGTCTCGTTg
>contig01517 length=111   numReads=3
GGGATaccGTCTACTAACAGCTTGTACTGGTTGCTCTGAAGATGGTAGGTTTTCCTAAAT
GGGGAGACTGGAAGGCCATAAGCTTTCAACAGGCTATATCAATCTTTAGGT
>contig01518 length=115   numReads=3
GGCTaCACTTTTGGCAGGTCCATAATTCTAtATTCTGTCTGTTtAAAaTGTAACATTTAT
GACTAGATTtGTCATGCAGACCTTATTTGGACTAATTTTTtATATAACTTTtaaa
>contig01519 length=102   numReads=2
CAaCAACAAGAAATATAAGACAACAACAAGAACAGATGCAACAACAAGAACATAGGCTTA
TGCACAGCATAAACTCAaGCATAAATAAATACCTTAAAAGgT
>contig01520 length=203   numReads=7
cTTGTACAGTTTCTTCTTTGATGGATTTtCCAATTCTACTTtCAACTTTTCTTGTCTCTG
TTTTtCTCTGGTTTtATCTCTGAAaGGAATTGTGCTGAAGTCCATTTCAACTTTCTGAAa
TTCTGGGAAGGACTTTCCCTTTAGCTCAGGCATTCTCGGAaGAtGTAGAAGACCAAAGCC
TTTGGCCAAATCATCTAGCTTCA
>contig01521 length=101   numReads=5
aTTTTAGGATCTTGTTGACTATGAaTTCaGTTTGTACTCACTCATGTCTTTAGTTGGTCA
GATTTTGAAAaTTGCTgTTtCTACCTGTTtCATAGTTaGCA
>contig01522 length=132   numReads=7
AGTCCGGTtCATGCCACTGATCTATCTGTGTACATTAATAAACATTTATTGTGGTAATGC
TAATTCACTAAAGGCACGAACATGTATAGCATTATTTTGACACTTGTGTTGGTATGAATA
GCATTATGACAt
>contig01523 length=154   numReads=4
cttaaaatacgctctggatcctcatgtatagaacaccagtaggaTCGTGACTTTAGGGaC
TTTCTCtGTAAAaTCGCTGATTTCGCTCTGAATGATGCTAAACTGATTTCGTTAAAaaTT
aaaTGCTATTTtGGACATAAaCTtGTAaTTAaTT
>contig01524 length=96   numReads=3
ATATTCGATGGTCACTGTTtCGCAtGCAGTcTTCATTTAAAGAATTCTCGATttCTCGTT
ATGaTATTCATCTATATGTCGTTGTTTAATCACTTt
>contig01525 length=164   numReads=4
GGTTAGGATTTCCTAtAATTTtCTTTTTTTCGtATTTtGAGATTATCTCCCcGTtGgcAA
AaTCTTACCGGACAACACCGGATGTGgTCAGATTGTAAaTTTTGTGCAAaTagTTGGCAT
tCAACAGCGGTGTTgCCACTATTtCCATACTACTTTAACGCaGT
>contig01526 length=95   numReads=3
aCACATAGGAaGAACTGtGATAATACTTtGTGCATAACTGATACACTGAATtAaCGTCGA
TACATTGACAtAATTTTTtATAGCCTATtCAtAtt
>contig01527 length=112   numReads=2
AGAAAGGGTGAGACAGGATGAAGATCGAGTAGAGCGGGTTGGCTGGACGgTGAAAaCTCG
CGGAGGTACGTGGGCTGGAAAGACTGCAGGGAATTGTAGGTTAGGGACAGGA
>contig01528 length=143   numReads=7
tGTCCTTGCATGGAATACTATTCTTGGCTGAGAACCATTtCTGGTTTTtGTTtCCTTGTG
AAAATGATTTTATACTTTCTTTAATTTTtCAAATAAATAATGCATTGTTGCAGCACAAAA
AAAAaaAAAAAAAAAAAAAaaaa
>contig01529 length=102   numReads=2
ATGCAATGGTCTACTTTGATTAtAAGACATTCCTATAAAGTAAGAGCACCATATtGACTG
GAAGTTGAAGAtAAACTGCCCAATAAGTACATCTTTgCCAAG
>contig01530 length=97   numReads=3
ACGCTTTCGTCCACTTTGCGGATGAGAAaGCGTGCAAGGATGCCCACGCTACAATGCAGA
ACCAGGTCATTAATGGAAGAGTCCTTACCGTcATGTa
>contig01531 length=106   numReads=3
GGCATAGGCAAGCTAGCAAACAATTCTGTAGGAACAATACTAACAATAAACAAATAATAA
GAACATGTACGACGTACAGCACTCGAGAATTCCCTACATGCTTTAA
>contig01532 length=94   numReads=2
AAAGCTTCAAAATCTTCATCAAATGAATtAGATGGCATAGAGTCAATCTCATCAGATGAC
AATTCCTCCTTTGCAAACACCTTCTTAAACTGCT
>contig01533 length=145   numReads=5
cATATTTCACACTGCTAGGTTGTGTGTCTAGAATTGAGTttACATaCCaaTTGGTCCAAA
aCACTGCACTTGTTGTGGACGCAATTTGAACCAAATGAAGCTGTTCCTCTGATACGGTGT
AACTTtCTTGCTTACGGAATTTtCC
>contig01534 length=158   numReads=6
aCCGACGATAATTTCTTGGGAGCAGTTTATCACAGCATGGTTGCTGTTTTTCTTTGAAAA
aTATGTAATTTTAATCTTGGTGGTTGTAACCcTTCTTATGGCTAAATtGACTGCACTGcT
AATGaGAAGTTTGAAAaCATCAAATAAGATGTCTGAAA
>contig01535 length=223   numReads=6
cGACcTTATTAGAaGCCCAAAaTTATTAAGCTGATGACCAGACTTTAGATTACAATTATG
GgCCATTAAGTAGACAATCGGCAAGAGTTAGTGTACGGAaGAaTTaaCGACGTTGGTGAG
GAaGAACAAaTACAAAaGCTGGaGCTACAAAAATgttGgAtAGGTTTtGaTAAAGAAcAA
CtAGAATTaTTAGCACAGaTTTtAAGCTAaTCAGgTGACTTTt
>contig01536 length=111   numReads=3
CAACCGTCCAGCTTTGACTTTACCCATTGAAGCAAGTTTTGTGACGTCCTCTCCTTGTAA
aTATTTtCCTAGTGCCCGGTAGAGCAGTGAACGAAGTGCTTCGACTTCCGT
>contig01537 length=88   numReads=2
GGATGCTCATGGTCATCTGCTTGGCAACTGTTTGCAGAATGCAGTTTTTTGTCAAGTGTT
GCCACATCACTTCTTTGCTGAGATCTTA
>contig01538 length=112   numReads=2
CAAAAATACTAGCTTACGGACGTCCGCATGGTCCTTTACTCCTTCCCCATGCCGCAATTG
TCCGCACTTGGCTGACACCCCTCTCCCTCGCTGTAGACGTCCTTTATGGACG
>contig01539 length=96   numReads=3
GGTTTGGTCATGTCAGCAGCAGGTCACAATCCAGTCCAGTTGAAGAGGCACTGAAGTACT
ACAGcGGAACTCATTCGTGCTGGTCACTGTTGTAGG
>contig01540 length=104   numReads=3
GGGCCTAATTGTGACTAGGCCTATACGTAATTAGATGCATACTGGAGTTGCAGTTCAGTG
ATACATACAGTCAAATTCTTACTGGGTGTCTCTTTATAAAATAG
>contig01541 length=126   numReads=5
tACCGTAGTCAGCGCTGCTCAAGTGTTTAAGTAGTGGTTGAaCCCGAGACCATCGGAAAC
CGGTCGGACTATGGTTATtCAACCCATCATCATCATCAAAGCTCTTTTTCCAAGATGTTG
TTTGCa
>contig01542 length=135   numReads=4
cGAATTCTGCTGGGCAAAATGTCGAATATTATGAAGGCCAAGGGCAGCGTCGACAACCGA
AACAGTTACGAATACAGGAGCTTGAACAGGGACAAGAGGGTTCGTGATCTGATTCGTGTC
AGCGACGAGAACCAg
>contig01543 length=97   numReads=3
CAAACAGATTATGTAATCATCCTCAATTCCAAGCGCCACTGATTTGAGCATTTACGTTAC
CCAAATAttcATGATTCAACATGGTGGGTGACATTaa
>contig01544 length=116   numReads=2
TCAGTCTATGCTATCCACACCCTGCAAATATTATTAAAaTTGATGAAACGGTTACGAAGA
TATACTGTTtGGAAaTTGGGTGGTTCGGAAaCCAAGTTACCAAACAGTAAAaCGCa
>contig01545 length=103   numReads=4
GCTATTCCcACCTGAATCCAGTCGTTTCCATCCTGaCaGACTAACGGACcTCCGCTGTCG
CCGCttACAGATTCCGAAGCTGCTTGTTGAGGTACGACCAGCg
>contig01546 length=148   numReads=6
tGTAAACGgAAGGTCACTCATGATTgCATCcAGCAGCAGGACTTGCACTCCATAGACCAG
TATTCCAGTTtCCGTGCCAGTAGAGAACGACAGTTTTCCTGAAGTGACATCAATGGCTTC
GCCAGCATTGtATTgtCAAATGCACCAC
>contig01547 length=107   numReads=6
cAatCgAGTTCAGAACGTtGAGGTCGGGTtATAGAAGTGAAAGTCAAACTACTGGAAGTG
AGTCAAGAGACAATGAGTGCTGAAGCAGGAACAGGCGGTGCcTACCC
>contig01548 length=117   numReads=2
aaTAaCAaTAaTAaGAaTAATtGTAATtCCAAaTAAAGATGTTTCTTATAAAaTtCCTTG
TAaCGTGTAAaCGACACCTGTATGCATTTTtACGAaTAAACTGGAATGTCAAACTAg
>contig01549 length=107   numReads=3
ttGGTTtCGTTAAGTTAAGCTATATATCGAGTGGAGTTGTAGGCACTATTCGAGTTTATT
GACcGTCCGTTCATACTGAGTATATTTGATGATATTGtGTTCTgTTA
>contig01550 length=216   numReads=10
ccTCTTtcTGGAaGgATGCGCCTGAACTTTGtCGACTGCTGTCGGCTGCAGAATCTGCgT
CTCGAGCCCcATCTCCAAaGAGCAGGAGCAGACAGCAaTTAAAaCGACGATGAAAAACTG
ATGATGAGGTGGATGAGGCGGgTTTtGTCGATTCAAGAACCGCAGTACTTGGCTCTCGAG
TTGCGTCTCTTCAACTGGGCACtGTGGTCGTTGAAg
>contig01551 length=123   numReads=4
ccAATGGAACGGATAAAGTGGCGTTATATAAAATCCTTGCTCAGAAGTATGTTGAGTGTA
TGGACGATATGGATGGTCGAGCACCAGGAGCAACCACAATGCAATCAACAGGTTACCTGT
CAt
>contig01552 length=118   numReads=6
CAGAATGCTTTTCAGTGTTACGCAtAACGAAAGATGAAGATCATCAGTTTAGCATTTCAC
CATGGCTTAATGGTCTAAGTCTGCCATTCTCTACTATATCcGTATCCGCCAaTGGTgg
>contig01553 length=103   numReads=3
CAAGCATATGTACAACATAAACAGAGTTTTTAACACTTGCTCCACTACGCCATCATCCCT
AAAaCATAACATTACAATTTACAACTTGCTTGGCCTGGCCCTG
>contig01554 length=109   numReads=4
TTTtCTACTCaGTaCTGTGgTtGAaTTGATCTCTATTCACTGtAGGGATGTTTtAAAGAA
ACGTtGCATGTCATTGTGCCATGTTGTAAATAAGGTTTtGACTAAACCt
>contig01555 length=105   numReads=4
CTAAAGTTGCATTTtAAaTGAACTGAAaCttAGCATAGGTCGGACTTATTTTGAGAAGAA
TGCTCCTAAATATGAAaTAGTTCTCTTTtCTGTGTAACAATtGAG
>contig01556 length=128   numReads=6
GAaCTTCAAAaCACACTGGaCtGGCCcAAaTATCTCCTCCTTCGCTATAACCATCTCTTC
TTTAACGCCAGAGAAGATGGTGGGTTGTATGAAATACCCTTTGTCTCCATGCCGACCACC
TCcAaTCT
>contig01557 length=122   numReads=2
ATCCATTACAGAGTATTTATTAATGTTTTTGTtAGGttCtATAACTTATAGTCTTTCCAC
GACAGTTtAAaCCTAATAATGGACTTCTATTtCATTATTAAACGATACTGTACGACTGTA
AA
>contig01558 length=121   numReads=2
TGTTGCATACTCAGGGAGGGgAGTGGTTAGAGgTCTGCGGGTACAGCATTTTTGCTACCC
GACCCGTACCCGTAGCACAGGACCATTACCCGTACCCGTACCCGATCTGTACTCAAAATT
A
>contig01559 length=220   numReads=10
GTaTTtATTCACGACATGTATAATCAAGGTTTtATGCAGTTCTTTGTGGGATATACCACG
TGTAGATTAAAGACTAGTTGTGCTGATCCTTTGTACAGTTATGCTGAAGAAACATAAAGG
ATGCTGTACATATAATAACATTGATAATTGAAtgaagcattgaaacgggaaatctagttc
ttGTCTTGAAaGCGGAGGAATGAaCGGACCTTAAATCTAg
>contig01560 length=117   numReads=5
cGTCATCCCGCACAcAGgAGAaGAAAAtGCgCATAATTAtAGATAAGTTCTGATCTcGAT
GTTTCTTCCTATTCCAATTAACATAGTTTATCGCATTCGATGAaTTCTaaTGTCaaa
>contig01561 length=103   numReads=2
AAGCTTCAACTGCTATGGTTGATTtGtCAATAGTAGTATGGACAACGGAGACAGACGTTG
AGTCACACACGCCACCGGAAGTCAAAGGCATCCGGAAaCATGG
>contig01562 length=112   numReads=4
TTAAcTCgTaGAAatAaTgAGGAATACATTtCGTTTTGTTACTCGGATAAGACGAACTtC
TTTGAATAGACTTCAGCACCACTATGAACttCCcAACAGACGTtCTAtCAAT
>contig01563 length=124   numReads=3
AatATTtATtaGTCTAGGTAGTAGgTtATTTGTTCtAtATtAGTAGTCTTGTTACCATTT
tCAaTTCCAAaTGGTTTTGTAGGCAACTACAaGAaTATAACAAGTCGGTCTTCTTTTtAt
CGTA
>contig01564 length=121   numReads=3
TTAGACACCTACTAGAGTCAAGTTTTCTTGAAGAGGTTTGTCAGAAaCCGGAACAGTAGA
AATTGTCAAAaCATTATGACTTGAGAAAACTCAGTTTTTGTATTCTAATCTTACAACAAA
g
>contig01565 length=138   numReads=4
ACTTTAtGACCTATATATGAGACGAGACCTTAACTATAGTCCCTGGCATTCAAGGAGAGT
GACAGTAATTTATAACCAAAGACCCGAGTGCTTATATTATTATACGACGAAACTTAAAAA
AAAAAAAAAAAAAAaaaa
>contig01566 length=97   numReads=2
ACTGTTTCATATTCCCACCGACACTGTACAGTCGGTGTACTCATCATAGCCAAGTTCACT
AGGGTGCAGATGAAGCAGACCTCAAACCAAATTTCTG
>contig01567 length=101   numReads=2
CGACCTCTGCCGCAAATTCATTTCCATTAGACCTTAGCAAGAGCCGCCTTCAAGTCCTTG
GCCAGCATTGAGCCAAGAACTAATTTCTCGCAGTTGACGCG
>contig01568 length=93   numReads=4
cATCaGCATTGATTCGTTTCTATGGCcGGTTGCTGCtGCTGCACTGTATCACGTGAaGga
aaCtaCCaaaCCGATGCatCCAAGCCTCCGGtt
>contig01569 length=160   numReads=12
GGGTAAATATTCATAAGATTAGGCCTCTAGTTAGGAAAATAACAAATGGATTCAATCAGA
CTGTACCCCAGTTGTCTTAAATCATTTCGTATTGACATTGCGAGTGTAATTGTTATAATT
TGTCAGTCAGTAGTAAAAATGTATTCTGAaggTTCAGTGG
>contig01570 length=112   numReads=4
tCAATGTGTTCCTTGTACGTTTTCGGACAATTATGGTAGAACGACCTTATAaTATTAGGT
TtCAACGAAaTTCCTGCAATAAGTTCAACAAAAATGCTGCTGTCCCATGAAT
>contig01571 length=93   numReads=3
AACATATCTTGCTTGTAATGTAGATGCTtGAGCCTTACGTGGGAGACAGTTGCCGtaCAC
CAACCACTGATGTCTTGTCGTGGAGTAGCAATg
>contig01572 length=104   numReads=2
ATTTATAAGCTTATAGTCAACCcATACCCCAGTAGGAAaGCtCAAACTGTGCACCCTTCG
ATACGTGCTGGCACATTCTCGAGTCTTCGCTTGCCGTTCGTGTT
>contig01573 length=152   numReads=7
aaCTTAAAGACAATTtGGAAaGCCACTTAAAATGACCCAGCATTGCTGAAAACTATGATA
CACCCTTtCACATAAATTGAAGCTAAATGCAACATTTCTGAACACAAGCTGTAAATTAAG
CAGCAAAaCGTTAAaTAGACCTCCATATTTAg
>contig01574 length=92   numReads=3
cGCTTCGGGtCtCTCACACTTGGCACAGCACtGTGgTTGGCGCTATATAAATtCACAGAT
ATAaTaCAATAaCACATCATCGTGAATGTtAg
>contig01575 length=102   numReads=3
aTCGGAGACACAACTGAACTGAAAAAGACTCTTGATGAAACGAATAAAGTCTTTGAAGGA
GTGAGACACTGTCGAGAGGCGATTTtGGATGCCCAGGTGTTG
>contig01576 length=117   numReads=3
cTGGTGTAAAGAAATTGCGGCAACCAaCCAaCAAGGTGACCGAAaCTTTTGGgcTtAAGA
AGAGGGCAACAATATCTGGCAACtATTTtATTtCAGAAAGTAATATACAaTCCaTCt
>contig01577 length=103   numReads=3
CAACCATCTACTGaCCTTAGGTCACTATGTAAGTCAACTAACTGCCAGCTGTATGTCAAa
TATAGCCAAATGCCAAGTTTAAGCTAGCTACTGTTTCGTTaaa
>contig01578 length=103   numReads=4
AgCGGATGGAGTTCACTCTACAGCATAATTTTGAATTCAGGTCGATGCCTTTGGAAGCAG
GAAATCAAATTCAACTGAAAAACTGGCGGAAaCTCTTGCAacg
>contig01579 length=132   numReads=6
AAAAGAAGGACTGGACTTTGGCAACAAGCAtAGCGATATAAGTTGGACTTTTTATGATAT
CTGCATTGTGGGTGTAGATTCGATTTTAAAGGAAAAaTGTGGTATTTCTTGCTATAATTT
TTCTTAAAAagg
>contig01580 length=263   numReads=9
cTCGTGCTTTTGTCAaagCCcTATATATTtATAGCCaaTTTCATTTAGCCATTTCATTTC
GTGCTGGTTAACCATTTTGTGTTGTACTAGTTAACCATTATTTtGTGTCGtCtttggtta
tagtcattCAACTAGTGCTAATTAACCATTTTATTTCGcGCTAGTTGGTCGTTTGaGCCG
TGGTGTAtATTATAACTTAgCTATTTTtGTGCGTAGGCcTACTATtAGgCcttGtGTGCA
GTTTCACGTCGCTTTAcAGaTCg
>contig01581 length=87   numReads=2
TCCGATGTAACAGATATCTTATCATCCTCATCTGTGCCTCCTTCTGAGATGTAAAAGTTG
GTGCCATTACTATGAGCAGCAGTAACA
>contig01582 length=126   numReads=4
aTtCAGGATCAAGGCCGCCAGAAtCAACTGTCTACTGGGCTGCGATCAGGACCTGACGGG
CGTCTTCTACAgAGGGGGCCGAGGaGCTTTtCCCTACCTCAGCCTGGTTCCAACAACTAT
GACCgg
>contig01583 length=111   numReads=5
CAaTGTAGTTTGTTGTCAGTTTtACATGTGTTGCTATATGAATTTATTTTATTAATTGGA
TATTTAATTTATAGCATGCTTATTGagTTTATCTCTAAGATCCAGGTAGTg
>contig01584 length=93   numReads=3
tCAGGAATGCTTCGAACAAGTCACtCGAAGTGGGgCTATAtAAATtACGATCTTTGGTCG
CAGTGTTGATcTGAGAGAGATAGAGAGATATAg
>contig01585 length=104   numReads=4
ATCAACTATATTTTATTTTCGTAATTGATAAGTCAGTCATATATTCATGCATACTACAAG
ATTAATTTATATTACGTGGAACTCCGTAAGCCTATAGTCCTACA
>contig01586 length=107   numReads=5
cTCCCACATTACcTCTGCTGGTTCACACTAcTtCACATTAAAGTTACATCTACATAACAC
ATTTTGCCAATTCTCATAAGTcTTttCCcTACTGCCACTAACCACaa
>contig01587 length=105   numReads=2
GGTTACGACTCTCTTACATAGGCCTACTAGTAGATCTGGCTGCGGTAAAGTGCCACGGAa
TACCACCGAATTAAAaCGCTATACATGTAGGCCTATGATGATATA
>contig01588 length=140   numReads=6
tGCAACTGCtGACAATAAGGACaGACTGATCACTACTTGTCAGCAAGTCTTACAACAGCT
TCCTAGGCTGTGAGCGATCCTATGGAGAGGATTGTGAGTAACATAGGAAGAAGTTGTGAA
GAATCCGAGGAAGAGATTTg
>contig01589 length=129   numReads=3
CTCCACTGGCGGGTTCTTGTTTGCAAGTTCTGCTTAGTCCGACTCGTGTtCCACGTGGTT
GCCATGGAAATCAATTGTTGTTGACACGCAGATATaTCCGTTCgtgtgcgtatacaaact
aagagccgt
>contig01590 length=108   numReads=2
TATTGGCCTCAGGCATTCCTTGGGCTCACTTTTAACTGGGGTGCCGTTATGGGTTGGTCA
GCAGTTCGTGGTGTGTTGGACTGGGGTGTATTGCCATTGTATGCTTCG
>contig01591 length=106   numReads=3
tttGTTAaTTTttAAaGTCTGCATAAaTACTCCcACTTGTCTAGTCACTATGAAGAaTTT
GCCTTAtCGTTGTCTGCATAATAATTAATtGcAcATAATTAGTGTA
>contig01592 length=177   numReads=8
aTGCAGGGTCGACTATCCGATCGGTCGTTTGTGTGTTTGTTGTGGTCGGTCTTTGTTCAG
ATTGCCGCTGCAAATTATGGTCTCGGAAGTAAAGGCTGTTGTTCCGGAGATGATTTTGAG
TAGTAGTGTGGGgTCTGTTTCAAAaCGAAaTTCAAaGTCCAAAtggTCAATTATTAt
>contig01593 length=89   numReads=2
CAGTCTTTAGTGGCAAATCACTCTCAAACGACCTCTACCACCACTACACCACAGATGCCT
GCGACTGCTCCTGCATCAAGGCCTCCcAG
>contig01594 length=85   numReads=2
cTGcTGTCGTCATTATCACCATCATCATAAgTTACATACATTATCAGAACCATAATAGAA
ATCAGATTtAtCATCACAAACGaCa
>contig01595 length=139   numReads=6
TcGTTCTCAAaCGATTCTAGGCATCATGATGATCGTTTAATCCTATGACGGATCGATCGG
CTGATCTCTTCTAAAAATAGGgAGAaCAGCTGCCGGTcATCAGTCATTCTTATGCAACAG
AAAaCTAACAACTTCCACa
>contig01596 length=126   numReads=3
ACTTAGTTTtAAAaCAGTCTTCACTtAAaGAACTTtAATtCtAAGTCAAAaTtGGAcAGA
CGAAAaTGTTtCGACATTtAAAACTtCTTTtACATTATAATGCCTATCAATACTGAAGAA
CTGTTg
>contig01597 length=141   numReads=5
tttCCTtCACGGGACGAAATTTTCCTTCTTTATCATAGACTCCGGGTGGTTGAGGCATtC
CcAAGTAAGTTtGACGACCCAACTGTTGTGCCAGTTCCTTTGAACCGCCTGGCTTGTTTA
GACCAGCATCACTAGGgCgaa
>contig01598 length=112   numReads=3
TCTGTTGTGGCcGGCCcATTTTCATTCATTtCAaTTCATTCATTTAGAAAaTTTATATAa
GCACCCCTCAAGAAAaCTACTCAGaGGCGCAATTTAaCTGAaTGTTTaGAAA
>contig01599 length=222   numReads=6
aTTGGATCAGGTTTAAATGCCATGGGAtCATTCTTATCTACAaCTCCTGTtACGgAaGCT
TTgATTTTtCTATCAAAGTCGTTCTGAAGTTTTTttttCGACTGGCtgtAGTTTTtCtAA
tACTGTGcccGAATTtCGACCAGTCTCTCAACATCTGGACAGCCTTCAACTGAaTGTCCT
GAtATTTTTtCATGAaTCAGATGAaCTAGATTGATGAGATaa
>contig01600 length=151   numReads=10
ACGGCTGATACAAACGGGggACTTCAGCTTTGTTGTCTTCGTCgtACGATCTTTGGTAAG
AAGAGACCGACCTTTGTCCGCTGCAGACCTTCGACATGTCCATCGTTGACAGTCACCCga
agCAGAAGCAAATTGCTAGCGTCATCAGGCg
>contig01601 length=120   numReads=2
CGAACcAACAATAAGGCCGTTGGCATGACAagTAGCGATCTACGTTGTCAATAGGTAACG
CCGGAACCGACTtAAGACCGGAAGCTGAACTAAGCTTCTtATAACGTCTTTAAGGTCGTT
>contig01602 length=109   numReads=2
AAGATAGTATAGTTtCCGTGTCGATTCCACGATTTTTAGGAAATGTAATCGAACcGCTCT
GCTtGACAACCGCCTTTACAACCGTGAaTTtGCgTTTCGAGCAGTCGAt
>contig01603 length=377   numReads=19
ttaGCTATAATATGTtAaTTAGCCATAATATGTAATtAGCCATAATATTTGGATCGAaTA
CAGAAAaGTGAATTGGATGAACAGTTGgTATATAATTTAATTGTAGATTGGTTACATGTG
TTTTCATTCTTGCGTCTGTGTTGGTCGCTGTTGCGTGCGCATCATGTTTTAATATCGAGT
ATGACGTCTACTGTGATCTGACCATCTATTgCATaCATACATATATTACGGATTACGGTG
CTCAATCTCAAGGACAAGCCTACGTTGTTTCGTGCCACCTCCTACTTTGCTATTCAGGAT
CTGAGTAGCTGTGTATTTAACTCTGTACATTATTATATTATATTATTATATATGACGCAt
ATATAATCGTGTCTACg
>contig01604 length=98   numReads=3
tGAGAGAAaTTCTGTGCAAATATCACCAACTTCAACTTCGACGCAGCTAAGGCAGGAAGC
GTCTTTtGAATAaCAGCAATTAAAGTCGAGTGAGGATG
>contig01605 length=101   numReads=3
cTATtAaTTTtcGAAaTGTTCGTTATTAAATTAAaTTGATtATtATCACTACTAGTATTC
cTGTTtGTATGCATGTATGTACGCCGAATGTaTGTGCACAt
>contig01606 length=91   numReads=4
cTGCATGgTGAACATTACTGCTTtATGAATTCTATAGtGGAaTTtGAcATGATAAATGGT
TtAGATTGCTGAAGATTGAAGGCCTATCTGC
>contig01607 length=97   numReads=2
CGATGTCGACAATCACGGCAATTGGTTGGATTAACAAGATATAAAGATGCAACCGGAAGT
CTGATTGCTTGGCTTACATTGCTTTCTTAGCTCTTTG
>contig01608 length=96   numReads=2
ATTTGCATGTATAGTTGCAAACTCTtGtAGttCCTTtGTCtATTTTGatGTGCAAGTATG
AATTCTAGCTTCTGTGCTTCGCGTTTGTTTGtCTTG
>contig01609 length=99   numReads=2
cACGAGCCCGAGCGAAATTGAaGCTTCTGatAAACCACGGTCCGCCGTGACAACGACGAC
CAtGACTTCCGATGTGAAGAGGAGCGGCCAGACTGTCTA
>contig01610 length=149   numReads=3
cACCCATAACAAAGGttCTGTCTATACAATCAGAaCAAAAGCTTCGATAAACAATCTTGC
TCGGTAGACGTTACACAGTACCCTTGACGTTGCAGCTCATAAAtagttcaagtacatgta
cgacatctatcttgcatatctatcttttg
>contig01611 length=242   numReads=10
aGGgCcGAaGACTtCgTCAtCCTGCGCCGGAAACCAGTCGAGGGTTACGACCTTAGTTTT
CTGGTGACGAACTTCCACACGGAGCAGATGTaCCAGAACAAGtCTGATCGACTTCATCAT
GCAGTtCATGGAGgAGATTGACCGGGAGATCAGCGAAATGAAGCTGGCCGTCAACTCTAG
AGCCAGGATCACGGCCGAGGAGTtCCTCAAGCTCTTCTAGGCTGACCCGGAGGACCTCAC
CC
>contig01612 length=133   numReads=6
aCTTTACGCCAGGAGTGACAAaGGCTCTTCGCTACATGACTGACAAACGAAAAaCTGAAT
GAATGAATGCAATtGCCGAATAAAAAGAAGATTGAAATAAAAAaGGAATATGCGAACCAA
TCAATAAATCAAT
>contig01613 length=151   numReads=6
cTTTtCACTCCCtCTTTTCATAAAATTtCAGAGTCTGGGAAAATTTTCTTCACTTTTGgA
AAaTTTTCATTTCATCCACCAAAAaTTTCTGACGACCTTTTTTCTTTTTTttAGTCATTC
CCTCAGATTTtCTAATTTtcTCACcAatttt
>contig01614 length=85   numReads=3
TCACAGTTtCTTCAACATCTCCTAAGATCATGTTCAGATGTTGATCaTAAGCATGAAGTC
TGCCTCTCaGTTCTCGATCATTGCg
>contig01615 length=99   numReads=3
GGTTTtGTATTGCTTCATCTGTGTTGTGtGCCTGGCGTTtCTTACCCAGATTGCTTTGAG
TTTGCAGTAAGATGCAAATGTTATGCTATTTCAAATCtt
>contig01616 length=90   numReads=3
TTTGATTGATTGACACCGGAAATCAATGCAACACATCACAGAGCAATGGTGTTACTAGTG
CAACATCAGTCTTGAATTGCCCTTTTCTGT
>contig01617 length=84   numReads=2
TGCAACTCTAATTGCTCCTGAAGCATCACATCCTCATTTGAGACATCATCATCAGTGTCA
TCATTTAGGACATTACCAGGGTCA
>contig01618 length=115   numReads=5
aGAAAGAAaGTTTtCCATGAATATtCAGAACACAATACTAGAAaCTATCCCATTCAGAAA
CAGGAGACATCGTTTAAGATATACTTtCAGTACACAAAACAAGCTGTTaaaaaaa
>contig01619 length=119   numReads=5
aTGGCGACAGAAaGACAGTCAaCTCttCGGttCCATTAGATCGCTTCTGCTAGCATCCAT
CACCACCAGCTGATTCAGAaCAtcGTtGTGGTCGTGATTGtGgTGCAGGTGGTGGTGAg
>contig01620 length=99   numReads=5
cACTTTGGGAACAGGTTTACCCCAGGTATTGAGCAACATGGCCAAGGTTTAACAGAGATG
CCAATGGGTGTGGTGTGCAACAGCTTGGCAGTTCGCACa
>contig01621 length=133   numReads=5
cATTTAGCACATTCaGAAGTTTCAGAAaGGAAtAGAAaTTtCCAAaTTCATTCAGTCcTA
aCGTGTcTGATATTCAATCTCAGCATATCATGTCAAaCTGAAaGCTtCATTtATTTATAT
TtAGTTTTTgggT
>contig01622 length=218   numReads=26
GCCcATGTCATTCATcATATCTTCAAAAGCTGCATCCTTGGACTCATCTACATCTGAATC
ATCCTCATCTCGCCACTTGTCGAAATCAGTTTTCAACCAGTGAACCTTTGTCGTTCCCTT
GAGTAGTCGAGGCCAGTAAGGACCACCTTCTTTCTTTACAACAACCACAGGAACATGTCG
CGATAAAACCACGTATTTCGACTTCTCTGGATCAATTT
>contig01623 length=239   numReads=10
CTCGTTGTTGCGGCTTAAGTtGTCAGACCTATACTCAGCGAAAaTGTAGCTTATGTAGAC
CAGGATCAAGGCAATTAtGGTGTACTAGAGTCTAGATtAATTTTtACAGTGaCTTAGAGC
TGCAATTtAAAaTtACAGTtGGTATACTAGAAGCTTTTAGCAGAGATTTtGAGCCTGGTC
AaCTGTAAATAATGTAGACTTGATTGTGATTCAAAAATAAAAAAAAAaaaaaaaaaaaa
>contig01624 length=251   numReads=16
aCAATAaTAATCTCTTCTTTCAATCACCACAACAATTCAATTGGCTGCCTCTCCATGAAT
CGATAGAAGAAAATTTATCAAGAAAACTGAACTATTTCAATGATCGGATGAATGGTCACA
GGGATTGTTGTGACTGAATAAAAGTTAAGCGCAAAGAAGATATTGAACTAAAGCAAAAAa
CAGAACAATTATtCAACCATTACAaTAAGcGATAAAAaGTGaCATCAtCCATCCTATCTT
AGCAaCAAaTT
>contig01625 length=122   numReads=4
GGTTTTCTTATCTCAAGAATTTGtGTGATTtAATTTTTTTTtATTTATGCCACAAAAGTT
AATTTGCATTTTTGAAaCTGGTGAAATATTTTGACTGGTGATGAACACTGAaTAGATTta
aa
>contig01626 length=116   numReads=4
TGTGCTTTtCTCTTCTTtAGGCACAAaaGGTTAGACTCTTGTTGATTTTtCAACCcAGAA
TTGCACTTTTGTCAGCTGTTGGGCAAAAGGGTTAAATGGCATGTTtCTGGgTTGAA
>contig01627 length=169   numReads=9
cACTttGTGATCTCACAGGgCAACttCtAGGTCTACCTcAGTCAGGTTtAAGTGCCAGAA
TGGTGCTcATGATGGCATTGAAGGTGTGGAGGAACCAACAACCTGCAaCTACGTCGTCAC
AGTTCGCACCAACAAAATCTGCCAGCGTCCAGAACTGAAGATTCTTTCa
>contig01628 length=108   numReads=3
GGAGAAaGCCAAGAGCAAAAaCTGAAAAGCGTCtAGAGAAAATGTTTCCATGGTGATTAC
ACGGAGTTCCCTCAGCAGGGTCGAAGACGCAATCGCTGGATCGGTCCA
>contig01629 length=144   numReads=6
cTTtAATtATGaGCTGtGCTTCCcATGCATGATTTtACAaCATGCTCATAGTtAAAGGGA
TAaTtAAAacaatttCACATTtCCATCTGTtCATTTtCTTtCCTTtCCAAaTAAACTCAC
AGAAaCAGAaTTgTTAtAGAACct
>contig01630 length=139   numReads=7
aGgCTTAAAAAGGCGAATTCtGCTGTTTTGCTAACTCAGAACAGAACTACTCTGGAaCTT
CTGAAGTTGGCTGAGCCTTACATAACTTGGGGGTATCCAAACACTGAGACAGTGCGAGAA
TTGATTTTCAAACGAGGtC
>contig01631 length=171   numReads=6
AACACAGAAAGTGGCAGTGCAGCACACGAAATGCCGACGTATTCAGTCTTTGTCGGAGAA
ACTAACTCCAACGGCGTCGATAATAATAATCCCcACAGTTTGAGCGACACCATGTCACGT
GGTCGTCTGTGAAAACatgtcatgAATAGCAATTGCAATTGATATTTCAAt
>contig01632 length=94   numReads=2
ATTGTGTCCTGAGAGAGCAGCAAaCATtGGAtAtGGtAGCGAGAGGTtAGGATAGACGAG
ACCGGCGGCGGCAGCTAGTCCATTGATTGGTAGA
>contig01633 length=132   numReads=4
GGGCTGGTTTCTCAATGCCGGAGGTACGTACGCCGCTGGCTTTGGTGGAGCTATAGTGGC
GGCACCGCTCTTCGAAGAAGCCACGGCAGCACTGATGACGGGCGTAGGGTAAACACCGGG
GGGAgACGGTCg
>contig01634 length=98   numReads=2
TGAAGACAAACGCAAaTGCAAAATCACAAAGACAGATTCTATGAAGATATACTATACAAC
ATTTCATTtATGGGTTTGCTCTTTTCTCAAGTTTGTCA
>contig01635 length=101   numReads=3
ccTGCCAtGACTaTTGttATTaGCGTAAGCAtCACTTCCtCCTCaTGGgAaTAGgTTAGg
AtAGGCCACTaCAATCtACGGAaGaCATGATTAACAGTTCC
>contig01636 length=217   numReads=5
TTTTTttttttttttttTTTTTtttttttCACCTCTTCcTTCTTCTCTTCAACTTCTTTC
TTCTCTTCAACTTCcttCTTCTCTtCAaCTtCTTtCTTCTCCtCCGCcTCTTTAGGCTCC
TCTGCcTTCTCTTCACCcTCTTtCtCCTCCGCTGTCTCCGCTTTTCCTTCTCCcTCTGGT
TTtGATTCTTCCGTCTTGCTTTCTTCTCCAGCTTTgg
>contig01637 length=110   numReads=4
aaCGGCAAAaGACTCCAACCACAACACTACTATGAGCTCATTGAAAAAaTAACCGCAGCA
GATATCGTACGAGGgCACGTCGcATGCTGCAGACAAAGCCATCGGTAGCt
>contig01638 length=95   numReads=2
aCACTGGCTACCTGCCTCAGAAaCGCTTTGAaTTTGGATTCACATATGGAGATACGTCTC
GGTCGTTGGaCGTaGTGTGCTCACAGCCAAGAATg
>contig01639 length=613   numReads=61
TTTGCGGTGGCAACTtGTGGCAAaTCCGTGTAaTTATGTAACTGAAaGGAAaTTTGATTG
TCTACGACTGTCAAGAGATCTGCTTTTCAGATCTTACAGTTTAACTGAGTTTCTATTGTG
CTATGTAATGTAGATTTTCTTTGACTTAACGTGTGCTATAGAGCCACTTTGCTTCTACAG
CTGCTAAACTATTTATGTTGCTTATTGTGAATATGTCATTTGCATTATCTGTTCCAAGTC
TTTATTATGCTTTATGAATATTCCTGTGTTATTCCAATTAGTTATACACATTTGGTAGTT
ATGATATTATAAGCTGCACGAGTGGCCAAATTAGTCAGCCACAATTATACATTGAACACA
TCTGTACCATAAATTAAGCAAGTCTTTCCAAGCAGATTTTATATAGACAGGCCAATTTTG
TTGCCTTTAGTGATTTTTGGAGTCTGTGGTCTAGATGTTTAGATTTGTGTGTTTCGTAGA
AACATTATCTCACAGATTTCTAAATAAAATATATTGTGCTtATTtGAGTTATGGCATTtA
GCTTACATTTGTGAGAAGATTCTCaGTATATGATTAAGAGCAAGTTtGCTtCCCTTGTAT
CTTTtACcATGTa
>contig01640 length=116   numReads=4
cACCGCCTcACAGGGACAGACAGGGGAGGGGCATCCAGTATGAGTAAAGCATGATGCATA
AATGTATTGTGGTCAAAACACGGAGGGAAGCCAAAAAAaCGTAAATTTTACGaaaa
>contig01641 length=107   numReads=3
cTTGTATGTAGGtGCTtCTTAAGAGCTGCCAGTGTTTtCGTTAGAGTCAAACTAGAGGgC
GTATACTTACACATCCGTTTGTGCGCTAACGGAAACCCTGGTCACTG
>contig01642 length=141   numReads=5
GGTCGGCTCCATCCGAGTCTACCACGACAAGGAGCTATTAACCAACTGCTCAACAAACCA
ATTACGCAGCCTTGAaCACGACTTTGAGAAAGATTCAAAGGTCATGACCTTTAatAAAGG
CATTCCATTCGgTGAaTTCaa
>contig01643 length=98   numReads=3
tAttcGTAAGGTACGTGATTGGAGGAGAAGTGTCAAGGCAGACGGCATGCATTtGGTTAC
TATCCTTCATTGTGGGTTCTGCGAATCTGTGAAaGTCT
>contig01644 length=111   numReads=7
GGTTACATTAATTACAGCTTTCACATTCACATCAAATATTTGATCAGCTGCTTCTTCAGA
AaCTTCGAGAAGTGGTTGAaCAaTAGAAaTGCCAGCATTATtCACAAGgag
>contig01645 length=99   numReads=3
cTACTTgACTTCTGAGCcTAGAGCCtAaGtGACACaTAACACAACAGTGAaTTTATCGTA
CACCAGAGTGTTCcATTATtACtAGCATAAGTAtAATaa
>contig01646 length=126   numReads=4
tGCcGAAaGCAGATATAAAACTGCTAAAAATTCAATGCTTTTATATGTTTTAAAGTTTtC
TAaGGTTATCTTGACAGTTtCATAGCGATtCATTGGTTAAAAACTAACATGATACGTATA
CTCAGc
>contig01647 length=93   numReads=2
TCAAGAAAGGTATCCTTCTGAGCAGTAACACTGTAGTGATTATAACAATGGTCCATGAAT
GTCTCCTCAATGTGAAACATTTCATCACAATAT
>contig01648 length=141   numReads=4
CATAAGGATTACATGAaTCTTTTGAaTTTTTAGCAATTTTTTCAGTGTAAACATACGACG
AATGGGAAGAGGCCGGCAACATtACATCCCGCCTAtACTTACGAAAcaTCCATAGAaCCG
ggCctgTAGgTGTTCGTtCGa
>contig01649 length=87   numReads=2
tGTAGTTGCCCATCGAAcTGGATTGgaGATCGATgCGAACAGaGatATaTCGaTCCcAAC
cGATGgTCTCTtCaGcACcAcatgaaa
>contig01650 length=86   numReads=2
AGTGAACATGGGAGCGACAGCAGCAGCAGGAATACGCAAGTGGGTGATGGTGCGTATGTG
GCGAAGCTGGTAGTAACTTACAGCAG
>contig01651 length=107   numReads=4
tttGAATaCGAAAAAaTCGGAAAGAtCCAGgAAAAGTTtATTGGAGCGAGCGAGACTGTT
GATCTGCCGGACGTAGATTAGCCTGTGAGTTGTTtCGGATTAggCtA
>contig01652 length=381   numReads=20
ccTCGTTTCCTCGGgCcGCGGAaTTCCGGCTGCCATTCCGAGGATCTTAGGACCAAAGTc
ccgcgcGTCAATTACCTGGAAACCCGCTCCACTCTTTCTTGCGACTTCCTCGAGTTGCGC
GAGACTCGGaCTCCCGCGGACATCGGATCGTCTCGGTCCAAAGAGGACCAGCACAGCGTC
CCTGCCCGGTCGACCACCGTTTCGCAGTATTTCTCTCTGGGACGAGTCCCTTGCGAAGGA
GtCCTGTTTGGAGAGTTtCCTTAACGTGTTCCTcTtGCCCCACACGCGTAAGTATTCGTT
GTTGCTCCACTTCCGTTtCGCTTCCGTCTGAGTCCTTCCTCCGATGTCcTtGTAACCcGA
TTCGGCCAGATCTCGTATAAG
>contig01653 length=115   numReads=5
AATTCTTtGTTTTGCTGTCCTTCCTTCACGACTACGACGGGAATCAGAGGATGAGAGGTC
GTCTTCAGATGATTGTGTGCGTAAGCCATTCCGTTTTGTCTTtCTTGCGGAgAAg
>contig01654 length=113   numReads=2
TGACTGTGTATGGCGATCTATCaTTTCCTtAAGTTCTTGATTTCTTTTATGAATTTTTGT
TTCTATGTCCACAATTTTTGTCAAAAAAATCTGATTTTATTTTCTCACTTGTA
>contig01655 length=101   numReads=4
TGTAAAACCTAAGCCTGTGCTGGATAGTTAAATAATCAACTCTGTACTATGGTactgtat
AATGCGCTCTTCGGAAGACTCAtAaGATGTGTGAAaCAAGa
>contig01656 length=101   numReads=3
ACAATGGCAGCTAATGTGTTGTTAGGAAaTGTCGCCAGCATTTCTTTTATCAGACTTCAT
GAGTTTTAATACCTTGCTTCAGACTCTCCCTCCAAGAAAcc
>contig01657 length=88   numReads=3
TGACGGCACATGTTCAGTCCAGTGTTCGGATCATATTCATCTTCAGCAGCTGACAAATGG
CCAACAACCAGGGTGCCATCCTGCAGAA
>contig01658 length=199   numReads=10
cTTTtAAAAATGTCTATTTATcAAAAAAaaTTCTGTTtAtCTGTCCTAGCTTATACACAA
ATCTCCTACTTTATACACAAATCTGTCTATTTCTGCAAAGTCACCATTTTTTGCAAAGCT
TTCTCATGTCATATTTATTtACattAtacAaTATAAAaCcTTTtCaTGAACACCCCGTGA
CCCACACAaTCCCCTACAA
>contig01659 length=109   numReads=3
AGCTTTGCTAATTCCTGTCCGTCATTCTCTGAAGGAGATCAATAGGGCCTATCAAACTAA
GAAACTCAATACTTTGACtCTGAATAAAAATCTTGAACCTTAAACTCTT
>contig01660 length=99   numReads=4
cAGACGGAGAAaTACAAGAAGGgAATTGCCctCTGgCAGAACATGAGAGAATGCTTCAAG
AAGATCTAGACCGTCGCTCTCATCGTCTCAATGTTGTCt
>contig01661 length=155   numReads=8
ttttGAaCAAaGGACCAGGATTCAAaCTGTAAAAAaTtGAAaCAAATGGTTTACGTTCCT
CTTTATGGGAGTCATATAGTCTTGTTATTTAGTTCATTTAATTCAATAATTGTTAACTTT
tGTAAATATTTATAAACtGATGGCCTCATTGTATA
>contig01662 length=130   numReads=2
TATCCTCGATTCAGTTTGAAGTCCTGTAGTTTTTCGTTTTTtATTTTTTTCTTTTTTtGT
tCtACGCAATTCTAAAGTGGAGAACTGCTCTTGGTATAAGGTTTATTGGACGTGTTTTGC
TTCCCAGTTG
>contig01663 length=100   numReads=3
GGCAAGAGAACATCTAACAAGTCATCAGGTGGAGAAAaTCGATGGCCAGAaCAATGCCAA
ATGTAAAAaCGCCAAGATAATCATACTCACTCAACACAAG
>contig01664 length=104   numReads=2
CATCACCAATGTCTATTATTCcTGCAAATAAaTCCGAAaTTCAGGAATACAGAGCACAAA
CTCATACCTTtCtGGtAGGTtAGGGAGTGATCATAATTAATTAA
>contig01665 length=107   numReads=2
GTGTgATCTGTaTTtGAAACTGTTGtAATtGGGACAGTTTGCTTGGGAaCGAGTGgTtCG
CTTAAcAaGgAtAtGAacTAAATGcttACCTTtAGCtGGTTAgAACA
>contig01666 length=169   numReads=8
cGAAATTGTGACATGAAGAAGCCCCTACATGCCATGCAGTTGAATATGGAAGAAGTGACA
GCATTTACAACAAATTTCTTAGAACTACAAAACTCAAAaTACTGGTCATAAATAAATGAA
ATAAAAGTCAACTGAACATGCAAAATGCAAGATGTTACAATTGTAaTCa
>contig01667 length=250   numReads=12
GAGTCTAGATATTCACAGGGCCCAGCGAGAGACCCGGTGCAGGGGGAAaGGAGCCGAGCT
GATGGAaTGAGAAGGCGAATGCCTCCACAGAGTCCTCAGCCAAAGAGGATCCGTATGGAA
GAGCCGGGCTACAAATCACATTATCCTGGCCGAGGAGGAGATGCCGCATTTTACTGAATA
CATTCTTAAGATACGACAAGGTGGAAaGCTGCCTAAATAGGTGCATATAAGCACACGTTT
TTTCTTActt
>contig01668 length=114   numReads=3
ttATCAAAGAGGCATGTTTGAGTTTAAAATGATCGACTTTAGCTCGAAGGGgTGCGACTT
CTTGCTCTAGACCTCGAatCcAAAaGGTaTTTAaTAgCCTTCTCCGAACTtCtt
>contig01669 length=121   numReads=4
ttttCCGACAaTGATATTGTTAATGGAaCAGTtGACGTTCTGCCAAGTGTagACCTCGCC
ATATTTGAAGAGATGGAGAGTGACGTCTCCcTTGGGCGTTACTTCCACGGATTtACCCCA
g
>contig01670 length=103   numReads=3
CATGAaGGAGGCCCTGCTCAGCcGAGCTGAGGTGGCGGGTACTCCGAGCGCTAAGGgAAG
GGAAaCATAGGTCAGTAAGGTAGGCATCAGCCTGACCTATTAg
>contig01671 length=120   numReads=5
GTtACCGATTGTcTACCGAAATGCCTTGTCTATAGAAGGGgTGGGAAGGAGGACcAATTt
ATAAAGGTTAaTTACCACATtCAATACAGGCATGGGATACTGATTATTGGTCCAACAAGa
>contig01672 length=143   numReads=2
AGATtAAaTAGGCCTACATGCTTGACTTTTTTtAAATTTTTTTTtCTTTTTTTTtCTTTT
TtAGTTTTtGTCTTATtAGgCCcTACTACAGTCATAGGCAAAGACTTGGTCTTAGGTTTG
GGaCAAAAaTCATGGCTTTTAGg
>contig01673 length=141   numReads=5
ACaGGTtAAAGtAATCTCCAGTTTTATTGAGcACCTGTGgAGCATGTTGTGAGTTGTGGG
CcAAaGAGGAGtGCTGTTGGCTGTTTTtGGtGgCACTTCTgaattcttaaaaTTTAGaGA
TGTCGTGtGATCAGAagTGCA
>contig01674 length=201   numReads=7
aTACCcAtCTGTAAAATCCGTATAAAaTACACTtAtGAaCAGAGTCTTGAAaGAAaGGCG
TGGgAACGGTGTtCCCACTGAACATATTTTAACAAATATAATAAAATAACTCCAATCCAT
TTACTTATAAAATATGTCTCTAAATTTtCaGGAATACTATCGTAAGATTATGaaTAaTAT
TGtCGGATGATGAaCACCGAt
>contig01675 length=137   numReads=4
CCACGAtCACGCAATCcGGGgTGGcGAGtCAAGGTTttGTAAaTtAaCAGCTCTCtGATT
TTTCATTTTCACACAGAAGTGTGTCTAtACAAATAATTGCGGGGACCGACTATTTtACTG
TATGaTTGCAGATGGGt
>contig01676 length=131   numReads=18
aaaGTCTAAAcTAGTGTAAAaaCGTCTATAGTGCCATGGTAACACTGCGCAAGGCATCAC
TCGATAGGCAAGTCAGAATCAAGGTCAAAGTTCAACAGGAAAAGATTTGCTCTAAATATA
GAAATATTGCA
>contig01677 length=180   numReads=8
tATACAAGATTTCAGTTTTGCTATAGTCAAACATCACTGTTTCTAAACCCCAAGCATTTA
AAAGTCATTTCTGCTATATCTGTACTAACAGATATCAGTTACCTCTGTGGTAATTTGTGG
AATGGTAGAAGTATTTTTGTTTTGTTAGGTGGTGTCTCACTCGAAGCCAGCATTGTAAAT
>contig01678 length=108   numReads=7
tCGTGAATCAATGAATCCGAAaTCGAATCAGCGAATCTCCTCCTATTATAATGAGGTCAG
CAACGAGATCCGTCGTTGCCTCTAACTCAGTTCATCAGCCAATCCCCg
>contig01679 length=123   numReads=4
cTCGGTGTTtATGTCAcGTTCCcAGAAAAGAACCTTGACAAGTGCAaCATtCTGAGTTTA
TGTTAATTGCTCATtCTAaCtCGGGTTTATGTCACGTtCCcAGAAAagAaCCTTGACAaG
tGC
>contig01680 length=225   numReads=12
aGTTTTTGTTCTtCAGGAGAATCGATTCAAATTATTAACACAGATGTCAAACAACAAACA
GTTtATCGAATTGGCTCCAAAGTATTTGGCTTTtCCGTGTGGGCTGATACGAGGAGCGTT
GGCGAATTTTGGAATCATCTCGATTGTGACTGCTGAGGTGACAGTCATGCCTGCCTGTAA
ATTTCgAGATCCAGATACAAAGAGTTTAAGACAATCAGTTGATGa
>contig01681 length=109   numReads=4
tAATACATGTACTGCAAATAAGTTTTTAGTGATCATGTTTTGTGTTTCAATAAATTCGGT
GATAATATGTGTGTTTACAATAAAaGATGATTGTTGATAACTTAATTta
>contig01682 length=106   numReads=3
ATGCCAGATGGTACAGGTTCAATTCTTAGTTGCTGTGTAGGGgCCTTCAGGCGGtCCTTT
ACTAGCGGTTGCTCTGTGCCACCATTTGTTCTGTTGAATGGTTTTG
>contig01683 length=106   numReads=2
AAcgTAgcaTaCATTGTACATTGAaCACCTAGAAATGTtCACAaTTCAAATGATGATAAA
AACCATTAATGTTAACAACCTTGAAGTATCGATTTATAAAATCTGT
>contig01684 length=95   numReads=4
TTTGCATACGCAGCACCCTCTTCTGATTTAATTGTGAGGTCATCTCTAACAGCCTTGAGA
CTCTCGaCAGCTTCCTTtGCGGCTCTTGTTGAGCC
>contig01685 length=133   numReads=7
ttGATCCAGCTTCTATTTCTCTAGTATTCTTTTtATCAATCCAGCGTCTATACCAGCAAG
GAAAATCATAGAAGtACAAACTGTTGGTGGACCAAATGTCTGTATAGACGAATTTTCGTC
TGTAGATGAGTtg
>contig01686 length=186   numReads=6
cGCAACACTGAGCGAGTACAGgAATTACTTGgAaCAAaTGCAAGAACaGAAGAGTCCTGG
GgTCAAAaTCATTgTtGgTGTAaTTATTtGTATtCTTTTAGTAGCAATTGTAGCAATAAT
AGTAGTAATTGTCATtAAAAGGCATAAGAGTAAGATGaCAtAAaCtaCCAGCTGAAGATA
AAGcaa
>contig01687 length=102   numReads=2
CTTTTGTGAATGCTCTTATTtGATTACTTCatCTGTTTACCTTCTTGTCACTTAcGAAaC
ATTCGTCCTGCATCTTCACAACTTTGACCAGTTTAAATCGAG
>contig01688 length=101   numReads=4
TGTATTGCAATCTATGTCTCCTATTATATGATGTAAATGCATACATACATTGGGGAGTGC
TAACTAATCTCCAAGAGTAACATTAGGCAAATTAATGCcAT
>contig01689 length=180   numReads=10
tttCCGTGaGATTCGAGCGGTCGCTGACATGGAGAACAGGACTTGGGACACGATTAACGT
GCGTGCCTCATTCTACGGCTTTAATCATCGTGGCAAGATGTTGTTTtCCGACGGAGAGGA
TGGCTAAAGATACTGCTGCTGGCAGATGGAcTCTTTTGTCAGGGCTGCTCCGTTGTtCTa
>contig01690 length=105   numReads=4
CTCAATTTATTGCCAATATCCTAACAGtGtCAATGGaGAGCTTATGTGCTCAAGAGTACC
TAACATTGGAAAaCTCACAATTTTCAAaCCAATTACTCCTCAAAa
>contig01691 length=156   numReads=7
cTtCCGgAtgTAAAGAAATTtGTTTATGCcTtCATGCCcAACAGTAGTGTAATATTCGAC
AGATGCGCAATGGTAAGACCACCAAAaCCACATAGTCCATGCACCACACAACCCGATGTT
AGTGATTCTCCTTTCCAGGGCGTCTCCACGACAcaa
>contig01692 length=123   numReads=2
GGAAAGACcTtGgAaTAGTTTTGCAAAAATGTTTCCCATTtGTTGAtGTGGATGGTCAGA
AAGTGCCTGTAGTAAAAATGTTAAATCTTAGTCGTTTTTTCACGAAGAATTCGTGGCAAT
TAa
>contig01693 length=173   numReads=7
ttGGtGAAaGAGCggTGACCAaGCTTTGGAAGATTTACAGTCTGTGGAAGCGGCTTTTTC
AGATCTTCATCGTCGTTATGAAAAAaCAAAAtCTGTTATCGAGGCTTATAAGAAGAATGA
GGAGACCCTAAAGAAGTGTGTTAGCGAAAaCCAGgCcAAaCTGAaGAAGCAag
>contig01694 length=95   numReads=3
tCtCaCACGATGgACcTGgATCACAtcAATGAAGCATTtGACCTCaTGCATTcGGgCcAA
aGCATtCGTtCcGTGgTAACCATCTCGAAGAaGtg
>contig01695 length=111   numReads=2
ATCAGCCTCCCGCcTTCCCCAAGCTTCTCCtACACTtAATCATCCATtGGCTTtCCACTC
CCTGTTAATAGTAGTTCTACCcATAACCCATCCAATCGTCCGCCTTCCcAg
>contig01696 length=188   numReads=7
ACTACGCTACTGAATATTATCGAGAATTTCTGCTTGGTCGTTTTAACATTtGTGGCTTCT
ACAGAAAaTTATGATGTGCACGAGTATAGTTtCATCGCTTTTATGGTATCTTCTGATTTt
CACATGCTCTTCACCATtGTATtATGGTATTGGACAAGTGCATCTCAAtCCAATGCTgAA
AaTAaTGa
>contig01697 length=99   numReads=3
TCAGCTGAGTACCATTCATTACGATTGCCTTCGTTCTACAATTGACGAGTTTACAAGCAT
AGTATAGTTGTTCAAGCTAATATTATGTTACTAGTAATg
>contig01698 length=107   numReads=5
ATTCtCTTTTCATCCAgACGGTCGTCTAGtCAAGGATTCGATATGGAAGACATTACTAGT
GATCTTGTTAGTGcGTTCGACCAGTTTGTCGATcGATATCATCGTGa
>contig01699 length=106   numReads=2
CGTTTCAGTGTAATATAACATAAGAATtAAAACCACCAACCGAATTCATACAAGTCATAT
ACATGCAATGAATAGTCTGTGTTACTGTTGCACTTTAAAATCTAAA
>contig01700 length=272   numReads=13
tGTGATAAaTTATTAAaGTTATTATTATTATATCACAACTATTTATAGTTGACATCGGTA
TTGATAAGTGTCAATGCAATGAGTGACAGTTCAACaCCTTGCTACAAAAGTaTtATTCAC
TGTGTtattattaagagCACCTGTTTttAACAAGTAACGTCCTGTCcAATGTTGCGATGA
GAAAGACCTTGCCAAAATCTGCATGCAAGAATTTAGAATTGATGAAGTCGGGATCTGATG
TAGTTTAGCACAAGACCATTACTTCAGCCTaa
>contig01701 length=96   numReads=5
cAaGTaCAACTCGGCTTATATCCGATGATTGCATTCTGAaTTTTATGAaGATGATGTGCA
TAGTAAAACaCAAAGTAAaCaTAAaGaGCTGTGGAg
>contig01702 length=80   numReads=3
tCGTGAATGTAGCTCTTCGTCTAGGACttGCTGTTGATGCAGCTGGCGCTCAGCACGCTC
CTGTTCCAGCATCATCTCAA
>contig01703 length=102   numReads=3
tGTTTCAGTTGTCCTCGTTTCTTTGTCAGCTGAACAATGTTGTCATTCAGCAAATCGTAC
TTCTTTgcttCAAAaCACATCCGTACAATTGCAACAAGGtAt
>contig01704 length=105   numReads=2
GtttAAgttCGCTCCAAACGGgAGACAGGCGATGCaGATAGTGACAGCtACGAGgAATAT
AAAtCCGACGAGGAAGGAaGAGGAGGAGGCGAAGAGgAAGATGCG
>contig01705 length=139   numReads=6
GGGACaGCTGGAaGGGgAACACGCAGCAACtAAGTGGCATtGGTTGAATGGTCACGAGCT
ACAACAGACACAACTGATAGATAACCACCATTACTTGAGCCAGATTTACGACACAcAGGC
GATtATtACCAGCGAaTTg
>contig01706 length=332   numReads=28
TTTTTTTTtttttttttttTTTTTTTTTTTtcgCAAAGCTGTTTGTTTTATTCCGCCACC
AATGATTAACGCATAACAAAGTGTCTACGCCGGACAGTTCTAATAATTATCAACCCGTTT
CACGGAaCAAAaTCACTGATAAATTACTTTCTAGATTTCTGACTCGTTCTAATTATGATG
CACTTTTAAAATCAACAGCACCGAGTCTGTTTtCAAGTGGAGCTGCACAAAAAGACTCAT
GTAACGTAAAGATACAAGATACTATATGCACCAGAACAGAGTTTGATACAGTACATTGTA
AAATCGATTACTCATGTGAAAAaTCCAAAATg
>contig01707 length=182   numReads=9
aTTATTAAATTTAGCACTATAAAAAGTTCATACATTCGAGTCATCAGAAGGTTATTCTTT
TCCCACTACAGTGATGTCAATGAGCTAAATCAGTTTAATGTATAATAGGCCTACAATGTT
CGTGTTGTTTTATGTTTTAATTAAATTTAATATTTtCTACTTtGCGACTGgTATAATTtC
Tg
>contig01708 length=326   numReads=21
ccATCGAAAaCTTTtCTtGCAGAGTTGACTGATTCAGTGTGAATTCTGAGTGCTAAGATT
TACATTCTGAATGCATTATCCGCTTCAGAATATTGATTCTCTGTGCATTtGAGACTTCAG
CCCAGCTATTTAGTTCCTTAAACTGTGTGTTTGCACCTATCTCCTCTGTTATCAGATACA
AGATACCAAGTTGCCATTTTGAATAATGACTATTTAGTGAGCTGTTGCATCACTTAGCAT
AAAGAACGTCACAGTTCATACAGAAGTTATAATTTGACATTTCAACTTCTTTtAAtGTTT
TTGTTTAGGTTTAGTTAAGTACAACg
>contig01709 length=146   numReads=5
AAaCGGAatCaTGtCTGTCAAAATTtGtACATTtGgAAaCTTCATAATTTACTTACCTGT
GCTGATGTTTGCTCTCTTtCTAACCAAaGCTCTTATTTGTtGGTTGGTTATTGATTATTT
TTGCTGACTTTtCTGGATGCTCTTAt
>contig01710 length=122   numReads=5
TATAAAAaTCAaTTTAATCAGCGATTAATGTTGTCAACTATTtACATTGCCAAGCAACGG
AAGTTAAAGCCAAAATCACTTGTTGCATAGCCATTGTTAGTAACTTGGCTTTtAATTtAC
At
>contig01711 length=161   numReads=4
aGTTtGGgATAAAaTCACGTTCAAAATTACAATGAGGTATtCAAAGTTTATTTTGCGAaG
GTCTTCGTTGAGGTTGTACCTCTGCTGTGTAGAACTTATCGACCACGACCTGTTTCTGCG
CGAGTTtGAACTTCCGGACACCTTCAATTCGTGGTTTCGCa
>contig01712 length=171   numReads=7
GACTTTATTGGAaTGAGTTGGaTTGTAATACAGATTGTGGCGTTtCATAGAATATTCCTT
CGATTTTAGATGTCCTGCATGACAATTGCTGGAACAGAGTAGGGATGAGGATgTGAAATG
TCTACTGAAGATCAAATAGCTGATCACATAACTGTCTGGAATCTATTTCTT
>contig01713 length=91   numReads=2
GgtCAtCAACAAAGCTCTCTAAGTAGgCcTACATATTtAAaCAtCGAtCTtcaGCCaGGa
TGAaTTtCTAGACAGAGTtGACCATGAaTGa
>contig01714 length=114   numReads=4
aCACCAACAaTTCCGTCATCGCACAATTGCCTACGTCTTCTGGATAtGtGATCTGCTTCT
AGCCAGAACTGCAATATTTAACCcTGAACTGGTGCTCTGGGgACCGTGAATGGG
>contig01715 length=97   numReads=4
aaGAACAAGCTAGTGTCTATTTTtATGCTCTTGTATAGAAaTTCGTCTTGTTCGATGCAT
TGTTAGGAACTGAaTATTGCCTGTGTCTCaCAATtCa
>contig01716 length=94   numReads=5
aTTACAATTTACACATCAGAGTATGAAAGGAGTTGAATTTAACGTATGGCAGTCATGCAA
GGTGCCCATCATGCCCTACTGCTACCTAGCGAAt
>contig01717 length=118   numReads=5
GGGAAAaTACAAATtCCTCCAGAAGTaTtAtCACAGAGGCGTCTTCTATCTGGACCACGA
GGAGTCGATATTCAAGCGAGACTATTCAGCACCCACTCTTGAGGATCACTTTAACAAg
>contig01718 length=287   numReads=20
ccATGttGCCCCTGGATAGACAGGTGGTGGATGATGGCTACCCGTGGGGTAGCTTCCATG
AGGTGGTACAGCTACACCAGTGGGGTAGCAGTGCGGAGCAGCTGCTGGCACTGAAGGATA
ATGCCCTGTCGTGTAGACCACaCCACCGTGTTTTtGCGCCTTCCTCATCATCTTTCTCTG
ATGTTTCTGCTGTTTTCTCAAAGCCTTGTTTCCACCGTAGCAGCCATCCGATGAAGATGA
ACTACTGGATGAAGAACCATGATGTTTAtGATGTTTATGATgTTTaa
>contig01719 length=103   numReads=3
CTTCGGGGTCATTGCTGTTGACCTTGAGGTtCAAATCGCTTGTCCACCACGATAAAATGG
TCGCTTTTATACAGAACAGGCAGCGCATCATCCACCGACGCCG
>contig01720 length=119   numReads=4
ggTCTAGGGCGGAtAGTAGTTTGttttCttAAAGtAtGCAAGTTCCTTAGGTTTTGTTTA
AAGACACTTGATTATAACTATATCCTtGAaTAAATCAAGGAGCATTTCTGTAATCaaGa
>contig01721 length=185   numReads=7
aaGACGTCGGTAATAAGCGAGTTGCTTAAACGAGACACTAATTACCATTACTTTACTCAG
AGAATGCAGTAAGTGCAATCTATAAACTTGAATAGGAAGTATTAGtAGACAAAaCTACAT
ACTtAGCCCATGTTATACACGGAaTTCGTTGTCCtAaTTGCGTATTGTAATATTTCAATt
GATTa
>contig01722 length=137   numReads=6
ATAaGGAGCAAATCCAGTCACTTCTCGCACAAGGTCACGCACAAATCGAGCACGCTTGGT
AATCGCCCCCTTCcTTCTTGATGGACGTGGCTTtGTTGTGTTAGGCGTCACCTTGTGGCC
CTTTTtAAGGCCGATTG
>contig01723 length=108   numReads=4
TCTTAAaTTCCAGTATGCTGTGGGAaCCCTGCAATATAAaTGTTtGCTATAAAGgCTTAC
GCTTAACATTAAGCAAaTGTTACgTTTTGATAGGGCACATCCTTGCtt
>contig01724 length=92   numReads=3
ccTATCTGTAGCATAGTtATTATGGCACGACTGAGAACACTAATTCGTGATGATATGATT
aCcGTtAGGTAGATGaTGTTTAaTTtACGCtG
>contig01725 length=116   numReads=4
aGACCGgAGTCACCATGAGTGTCTAtCCATCggTACAGTTCCATCgttCAGCGGAAGAAC
GAATCCCAACAAGTGTCCGGTGAGTGGAACGTTTTTCGTCAGCCACAAGTACACCg
>contig01726 length=105   numReads=2
TGCTTGCTGGTCAATGaCCACGAATTTTTCTTtACTtCCTATGTACACGTACTTGTtGAA
AaTAGTTAGAcATGCTGTACACTACCATTGAATATCGGACGTGAA
>contig01727 length=387   numReads=21
aCTCTTATGTCCGGTCAGCGCTTGCAACTATTGGAGTGGCTGCACACGCAGATGGATGTA
TTGCGCATGCAATCCAGGGCTTTCTTATGGTGAGAGTTCCGTCGTGGCTCTATTACAAGG
TCCTTTATTCTACACTTAtGCCAGCACGAGcACGAGCCCTTAAGAAaCAGCAGAAGACCC
AGTGAGATAACAACCaGTCAGCTTTCGTCCTTACAGCACAAAGTTCCATTGAATTCACAT
TGTTTGTCTGTTGATGTTAGTAGCGTTTTGCTTTTGAATAGCGATATGATTTTTtACACA
GAACTTTATTGAGCTGTTGTTTGTTTGCTGTGTCAGCATGATCCAATTGCTAATTATTGT
CTTAGAGAGTATATCAaTTTTAAGGtt
>contig01728 length=118   numReads=4
ATTTTTACGTATTTGTAGCATCATAAACGAGAGGCAAGCAAGTTATACAGTATTTTAACC
ACTGATGTTTTCAAGGTTGTTAGCTACAATGTTTTGCCGAATTGTTTAGTTTCCGaaa
>contig01729 length=161   numReads=7
aaGACTGTTGTTGACTACAGTTGTACGAAaGAGGgAGGTCATAGAGACCTGgAAATAAAT
GTTCTTGCATCAACTAACGGTTTAGTGTAGTTGCTGCAGTTATGTTTTATCCATGTCTCG
ATTGTGTTAAGAACAGTTaGAAAAATaTGTTGCTTTTGTTC
>contig01730 length=102   numReads=4
aTCACTtGAACCTAAGAGGCCAGAACGAGAAGCtGAAAGGAGATACATGTAATACTTtGG
ATTGTGGCATtGCACATTAAGAATGTAATAAGCGTTTtAaGA
>contig01731 length=118   numReads=2
AGaCATTTtAAGATGCGCTCATTCTtGGCCACACTCAGGGGCGTCgTaTCCCCTTTAGGC
CTAATTCCCCcATTTCAGAaCATGTTtgAAAGGATTGAAATTTCcAACAAAGTtAAAA
>contig01732 length=99   numReads=4
CTTAAGTCGGTGTTTAATGACCAATGATCtACtCTATGGCTGAGCAACTTAGTGAAGGAC
TTGCAAACACCCGGaCATTCATAGGATGCTCAAACAGtg
>contig01733 length=108   numReads=3
ctccTGTCTTTTCTAGTAGAACTTTACTAGTTTGGTGTTGTCGGTGTGAGATTGTAGTtC
aGCaCCGTGTGTTACTTTtACCAAATCTGTGCATGAAAACAGTTTGGa
>contig01734 length=113   numReads=4
tttCAAAAGATCGCTtAGCGTGTTACTGTTTTCCTtAGCGTCGCCTCctCTTTCTGTGTc
ACCGttCAaCTCTCTGACGCATCATTCTGACtGCGCtGCTCGCGGGAACTGga
>contig01735 length=151   numReads=8
aGAaTAAGACTATGTACTGCATCGTCAGTGTGTTtGGCCTGGCTATGTAGGTCGTCAGTT
CAATGAAAACAACATGTTGGGTTTTTCCACATTAAATCAAATGCTTGTCTTCTTCTTTCA
AAGTTtCCACACGTACCGTTTGGTATGCACC
>contig01736 length=88   numReads=3
AGATGAGCAGATGAGGTAGGAtGGATAAGTGCCTAACAGgCtGCCAtACAgACTCTTtAA
GCTGTtAtCATGTgTTCTTAACATTTCa
>contig01737 length=133   numReads=7
CCTGTTCTTGGCTCTCAGCATCCCCAACGTGTTCTCCGCCATGTCTGCTCGTTCAATGGC
ACCTTCCATCTCCTGCTGCAGCTTACGATACTtGTTGAGGTTCATGTTGGCCATTTCTTC
GGTTtCaTCAACg
>contig01738 length=129   numReads=4
AACAAGCATTTATATCcGGGaCCTAAACACTGCAGCaCAAAGAAGGAGCACACATGGAAA
GAGCTCCACATGGGAACCTTACAGGATTAATACAGGACAAATAGgTTtATtAGGgATCCC
cACAggtCt
>contig01739 length=99   numReads=2
tCAAaCAAGTTtATGCTTAAaTGTaGGTAGAATTAAATTAAACATTTGACATCACAAACA
AAAGACACTGaCCCATGCACAACATGATGGGCGTTtGCa
>contig01740 length=110   numReads=2
CCtAAGCATATTTTTCTATGTACGTTTTCAATtAGTAAAaTATTAATGAGCATTCAAGAT
GAATGAGGAACAGTTTTCTTTTTGTCCAAGACTTGTGATTAGATTCTTAa
>contig01741 length=121   numReads=5
ATAATTAGGATAATAGCGATGGTTAAAaGTGtttCCTttCTAAAAaGAAaGGAATTAATT
AGAGgAAAaCTAAATAAAAATCTGAAGAAGCGAATAATCAAGTCTATGATATGGAGTGTg
g
>contig01742 length=304   numReads=12
tgTCTtCACTGGaGAAGTGTTGCAGAAGgTCTGAaTTTCtaGCTATGTAGCTCACGAGGT
CCGTCGAAaGAACGTAGCCTCCGCCCCGAGCGTGAGGCAGATAACGATCGCATAGTATCC
AGTTTGGCTCCGCCCACTGCCCAACCTTTTTGACACGTGCACGTCCATCGAAAAaGCCCA
GGTAAGTCCTTTtcGGcGTGCGATTCTGAAGTTCCTGCAGAAGCAATTCGATTCTTACGA
AaGTGTCGTCGTCTCCTTTGAATAGGAAACTAAACtcGATGTTGGTGTCCATCCATTTCa
GCGC
>contig01743 length=99   numReads=3
tGACCTGTTTGTGCAgTGTTGGaTTTTATCTGCATGATTTtCTTCTGGgTGATTTTtttt
tAtGCCTTTtCAGATGTGAaTACTGTATGAATGACTTCt
>contig01744 length=122   numReads=5
tttGCTACATATTTTAAAGGCTTTTAACTGCCAATTCTGACTTTCTTGTGTTAGTCCTGC
TATCATTAGCATGCTAGTTATTCTGTGTCATAAAAaGAAGAAaTGTTGCTTTCATTGATt
Cg
>contig01745 length=106   numReads=2
TGCCTGTTCTGAACTTTGTGTTAaGTTGAATtATTAATGTTTGTGAATATCCAAACTCAG
ACCAGTTTTTtGACCAGTATATATATGTGGCGCCGCGGACTGAAAT
>contig01746 length=116   numReads=4
cGCAATGCAATTATCAACACCGTgTCGTAGAAACCGTCGGTGTACcGTGTATGaGTGAaC
AGATCGTCGAATACCGGTaaCCGGTAATTaTAaCCAGTCAAAGAACGACGCTTtgg
>contig01747 length=150   numReads=7
aCTTTACTTAACTAGTTGTACTTGTGACTGTTTGTTCATGACGTTTTGGATTTTCACATG
CTAGGAGTTATGCATAGAGAAaTGTAAaTTGCTTTTtGTCTAGCTTATCATTtAGAaTGT
TCTTtgtCTTTtAAaaTagAaGTAaCaTGT
>contig01748 length=211   numReads=7
AACCCTtAAAATTACCCCCCCcAAACATGCCCATGATGTTAACCTGTAGATCTACtGAGT
GATCTTTTtCTTtGCCCCTATTGGCTGAAGCTATTCTTTGTTAATTCTTtGTATTGTGGT
GTGAaaTACGACTGTGATTAGCTGTTACTTTGTTGTCAAGAATTAAGAAACTATAGCAAT
TAACAaCATTTTATGTGAAaTCAGCTATTAG
>contig01749 length=145   numReads=9
TTTTTTTTTTTTTTTttttTTTTTTTttttGCATCTTAGAGAATACATTTATTTTTGAAT
GCGAATAAGCAGACGACGTACAAGTGAACGCAAACATTAACATTATtGTAAGTAGACCTA
ATTGCATGCAGGCcTACAATGTGCC
>contig01750 length=97   numReads=3
ggAGGCGCTCTGCGCtCgCCTATAGAAtATTAAaTGTCGTAATTGATGAATAAGTTTGCA
AAACTAAGTAGCAAGCTGGTGGAGTCATTAGAGGCgg
>contig01751 length=132   numReads=9
CCTCTTTTCCATGAACCCCAaGTTAACTCATTGTGCAGCATGACACCCGAGTTAATGTGT
TCATGTAATATGCAGCTATTCGCTCGCTGTATATCCCcGAATAAACATGTCCCAATGgCA
TTGtCAAATAaT
>contig01752 length=90   numReads=4
TGCAGCCTTtCACGATTGtCAATATCGATTaGTgACATATGTACATGTACATTGACATTG
CATTTAATtGAAGGAGTTAAAATAGAACAT
>contig01753 length=171   numReads=8
ttGATGAAAAaaTAaTGGgATAAGATTTTCTAtaCAAGGAAaTTTACTTATAATTAATCT
TtATATCTTTAATCTGTAAGGCTTACCACATTTAGTTGTTTGTGAGGCGCCCTTGTAGCG
GTATGGCCACGTTATGTCGCCATATAAaTTGTTGTAATTATTATTATATAt
>contig01754 length=110   numReads=3
tAATTTtATATAATTATATACTCTGATCGGATTATAAAATATCGTCACTCATTTCAAGAA
ACTCGTTTTCGTATTtATTTCTAATCTAAAAATTGACGCTGaCAGCGCGA
>contig01755 length=129   numReads=6
cAAaGTATAGATGTAGATGAAATGcAAAAACACGGAATACCTGAATGCACCATTAAAATC
AAGGGTTCTGCACAGAGCAACTAAAACACAGCTGCTGGCAAAACAAAGTCCAGCAAAAAG
CTGCTTTCT
>contig01756 length=101   numReads=4
ttCCTGTAAGCAAGGCATGCTGATGCCAGAGGCACaGAGTTtGAAaCTTATTGTGGGTAC
CCATAATTCGAGAAATTATTCACTGAAATtCTTTTTGCTCT
>contig01757 length=114   numReads=5
tCTGCTATGCAAGTGGTTgTGTGCTTTGTTTGGCTATGCTCCTTATGTCATTTtAAGGTC
TTtCATATGTTCTTTAGGGCAaTACCTTTtGAgaCTAAAGTACAATAGTAGTAt
>contig01758 length=111   numReads=2
tGGgaCtGGTAAATgTTTGAaGACATTAAAAGGTCACgAgTAACTACGtCTTCTGTTgTA
ACTTCAACCcaCAGTCCAACCTCAtCGTCTCTGGCTCATTTGaTGAAaGTG
>contig01759 length=107   numReads=2
AAATAGGGGGAATTTATACATTTtGGGGAATAGAGGAAAAGCAATATGCATCATTGGCTT
AAGGGGAATATGgACCTTGCAATTTGGCTTTGCTTAGCCACAGCCAT
>contig01760 length=154   numReads=5
ATTCAAGCATTTtAATTtGCGCCTCGGCAAaCACTATTACGGACTGAGATTGAAaTAAAT
GGTCATCCAGCTGATaCTAAaCAAAACTCGTTACAACACAAGCTAGAaCTGTcTCTAAGC
cTAACgCaTTCTGcACGACATCTTTACAaCaCAA
>contig01761 length=88   numReads=2
CCTCCACGGAGTACCTCCATACACGAGCAGTCCGACTGCAGTGAtCGCCATCATTGCTtA
ACATTGTGCCGATGATGaTTCCaGCCAG
>contig01762 length=200   numReads=6
CATCAACAGTTTTTTGTATCCCTCTGTTGAATaCCTCTAATCAGATTTGCTGtACATAGT
GTTGTTAGTGGTTTAACCGTCCATCAGAAAGACTAATTGGAAACAAGTAAGATCAGCGTT
TTGACAgTGGCGACGAAGGTTATATTCATACCAAGTGCAACTTGTGAGTAGCTGGTGAAT
TATGTGGGTGCTCATTGAAa
>contig01763 length=108   numReads=3
tACAGTATAATTAGTAGgcAATTGTAGCTTGAAaTAATCTCCGTTTTATAAAAATCTGTC
CTGTCATGTAAAATCCATCCTGCGTTtAAAGCCCcAaTAATCTCCAtt
>contig01764 length=99   numReads=3
tGCGGAATTGAGTTCCGAGCGAATGGAAAACGTCATCTCTACTtCACTCATAATtCCAAA
TCGTTTATGGAGGCaGAGCTGAaCgAGAATTGTCCATCg
>contig01765 length=124   numReads=2
GGTATTTAGGGGGTACTTGTGGGCTCCGTTACGATCAAAAaTCGCCCACGATTATTTtGT
TTGATTAGATCTTGAATAAACGACGTAATTATTtGCGTAATCTATGGTTATTTGCTCTTA
ACGG
>contig01766 length=161   numReads=5
AAGAAGAAGAATCGTCTTAGCaTtATCGTtATACAATTACATCGTAATTTTGTAATCgtG
ATCTAGTTGCATGTAATTTTTCTAATATTtATAGAGTTATATTgcagggcatattttaag
cagaaTTTATAACTGCACAAAACATAAAGGCTGTTAATCCG
>contig01767 length=98   numReads=4
TGTCTCAATCTGAAGCCGAGAAGCGTTTtATGACTGCAGAGGACACAACGACCTCGTCCA
TGGAGATGGACGTAAGGTCAaGAGAAAGATGACCAACA
>contig01768 length=219   numReads=10
GGATATGGCGACTGTGTTTGGTGAGCCGATGGATGGCAGCTCTGGAAAGCAGTCGATTGT
TGATGATTTCATGTACGGTTCAAATGTTGCAAGCTCACATTTCTACATTCgtcTAGGgTT
TttGCGAAAGGTCTATGGAATCCTTAGTGCTCAGCTGTTGGTGACACTTCTTGTTGGAGT
CCTCTTCATCACTATTGAACCACTGGAGACATTCGTTaa
>contig01769 length=585   numReads=24
TGATATGTCTCGTTGGAAAAAaTTCTCCGCAAAAAGAACTTGAAAAACGAGTTCTCTAAT
AAAATGTAaagACAACTAAGGAAaGACATGAAAACAAGTTtCATAACACCTTAAAAAaTA
TGATACACAAGGGTGAGGCCTATGATGCATAATTTAACTAACTAAATGAGTTGTCATATA
CAACCAATAAATTTAAATtCAAACAGATTACCAAGTTTCAACTATATTATTtAAAATTAA
ATACATGTAGTATTTAAATATTTtACGCACATCTTCAATGTCCAAATGCTTACAGCAAAT
TACAAATTGCTgAtGGAAAaCAAaTGAGAAAAGTCTGGGAAGTACCGATCATTTTTAATA
GATGGCCAATGTTACAACAACTTAAGACTGCACCCTATACACAAGTCTTTGAAAGAGAAT
CACACAAAGGTCAaGAGCTGTGCAATGGTCTGTAGTCATTGTAAACATCTCGTGCTGGAC
CAGGAATTAAGCAATTTGGTTACAAATATCTATGACTGCAAAATGGGATTTAAAaTTTCC
AGTTGGCTGGCTACCTCAACTTGGGTACTGTATGTACAGgAaTaa
>contig01770 length=154   numReads=11
tttGTACaTAATCAcACCAGTTCATCAGCAGGTAAACTGCAGACCCTGAATTTACGTACC
ACATGGGTTTTTGTTGATTTACAAAAGCGACCAGCCATTGGTCAGAACTGTtcGTAACTt
CcTTCCTTTGGACTTCCTTGACTCTgCCTGTTTA
>contig01771 length=128   numReads=4
CTGGCACCCCGTTGTTCGCCAGAAGTAGCATTCGTtACCATTTACGGGGCCGCtGATCTT
GTTGCCCACGGCAGCTATCGGAGGAGCGACCTTTGGgaTGCTGAGAAATGACGAGAAAAA
CATCcTCt
>contig01772 length=106   numReads=4
CAATTAttGTTCTTGCCACCATTTTTTtATTTTTGCATTCAAGATGATTtCAGTCGAATC
CTAGTGCTTTTAAATTTGCATGTTCTCACTATTTTGTCCTCTtCTa
>contig01773 length=140   numReads=4
aaGAAaTTATTATTTTGTTACGTGTAAaTGTAAaTGTATTTCTTTCTGTtATtACGCAAT
CATGAaTAGTATTGtttACGttAttACtAGAGAAACAGTAGTCAAAGCAATCAGTCTtGA
CAAaTGACAAAGTTACAGaa
>contig01774 length=95   numReads=3
tCTCGCTGTTCACCCTTCTGACAATCGCCATCTTCTTGGAGGAGATTGCTTTCTTCCATA
AACACTTCcAGCATCCAGCGAGGACCTTGCTaGTt
>contig01775 length=131   numReads=7
cTcGAGtAGTAGCAGACTTGAAGAGGCGCTATATAAATATCCAAAATGAATTAACAATTA
TGTGGTCAGTACAGAAGAAAGTGGTGACTTAATTTCTACaGaCTTTAGTTGCAAGATGAG
CTtCGgTTAgg
>contig01776 length=99   numReads=2
TtGTCTTCTTTtCATTTTTGTCATCTTCCTCTTtATTtCtAtCATCATCTTCTTCGtCGT
CATCATCTTCATCGTCCTCTTCTTCGTCCTCATCGTTGT
>contig01777 length=122   numReads=2
AATAACACTCAaTTTtAATGAGATTTCAGTTTAATTTTAATTTTGTTTACGTTCTtATGG
TGGTCTACCTAAGTGCTTTGTAGGCTTTTtCTTACATAAAGCTGGACCAGCTTCAACCAT
AG
>contig01778 length=120   numReads=4
cTGCAGCAACAGAAGTCCAACTACATGCAGAGCTGGAGTCGTGTTCTGCATTATATTtCG
GATAAtCAGAAACCTTTCTCTGGATCTGGGgTTTCGCcTGAtGCCAAGCTTAAAGaGaaa
>contig01779 length=92   numReads=2
GGCATCTGCTACGGATGAAGGgAACGCCTGGCTGACCCGAAGGCAGCTGCGTAGACCACA
GAGAGCAGCCACAATTGATGCACCACCGGACG
>contig01780 length=123   numReads=2
CTCTTCTATTCATAATAATTGTGTGTTCCAGTCCAGTTCACGTGCGAAaCTTTTATATtC
cTGTTTTTTTTATAAAaTAAGACATGTGTATAAGGTTTTCCAAAATGGTCGGTTTTAATC
TTA
>contig01781 length=161   numReads=6
TTGATTTAAatCATGATTTTTATtATtGATTTAAaTCGTGATTtAAATCAttttGATtAA
AATCGTTtGATTtAAATCGTTTGATATCCACCGTGGTAATTAAAGGCTACTTATGAGATG
TCTTGTTTAAATGCCATGTTATCTGCAGTAGTTGAAAAGGT
>contig01782 length=104   numReads=3
AGTTGGCTCCTgCTGGGgTTGGTACGCCtCATCCGCAAGTACGCCTAtGTCCGACTCGGT
CTGGGTGGATTTTTTTGCCGTCGGCACTTGTACTGGCCGCCATg
>contig01783 length=126   numReads=4
CCCTTtCcACTTCCCTGTTCTGCTCCTTtCcaTCTCTCTGGCcAAACAAAGAAaCCACCT
GTAAGTCACTTCTCATTTATACAATCATTGGACATAACACGTCACATCTCATTACAGaaC
AgttAg
>contig01784 length=127   numReads=2
GGAGCGACGGGACGTCGaCGTGGAaTCAGACTTTtttGGGGTTTttCTTTTTGGtttAAC
CtATCATTCCAACCGTCCTGACGATGGGTCTCATtGGgTATCcTTTCTTTAtCCcAGATG
CAATtGG
>contig01785 length=139   numReads=6
ttgtATTTTTAAtGTCGTTTATGTAGTAGTTtATTCCAGGAGACATCTGCCTTTCTATAA
CTTATAATCACATAaTATTtACTATCTCAGTAATTGAACTGCTATTTCCAATTCGTCATT
TaCCTGTTTAGgTATGCag
>contig01786 length=113   numReads=3
ttCAaCAtCTTTTGAATCTaCGAAGAATTCGGTTCTTGTTCCCTGGTaGTCCTTCACGGt
CccGATTCCGCCGATTTTACATATCTCATCGTTGGTGCGCCTCTCCTTTCCTa
>contig01787 length=444   numReads=15
cccGGTTCTCGATTGCCACAGGCGCACACCTCTGCGCAAGGACACTCAATGGCAAaGGCT
TCGTTCATACAAGATCGAAGACTATTCGTTTAGACAATACGTAACTAGGTCACGTTCAAA
TCCAGGTCACGTAGCTGGATGGCACGTAGACTCCTCCATAGGTGTAAAAAAATCGTcgac
cccAAGAATAAAAacGTTAAAAAAaaCCtCGTTTTTATGAGGAAAAAAATaTAAAAAAAa
acGCTAAAAACGTTGAAtAAACAACGTTGATGACATTATGCACAAAATCATTCAAACCAA
ACGAAAAAaTTCTTGGGTAGACCTAAATTTACTGTCTTAGTGTGCGTGGCAACGTCTGAG
AGTTATGGATCTTTGTTAGGGAaTTCCCCAGgCcTATATATAGCCCTAGATGTCGTCTTA
AATCCAAGTGGTGTTATCTCAGaa
>contig01788 length=96   numReads=2
GGATCAGGCTCGGTCGAGCCAAACAGCAGGGCCAGCCGACACCGGCCATCAGTGTTACCA
GCACTAGACCACACTCTGCAACaGGTCCTCTCTACA
>contig01789 length=111   numReads=5
ATTTGTGAAAGATGTATTTGGAGGCTTGCAGCAGAGCCTCCACATGCAGCCCAGTGCTAA
ATAGTTCTTTGTGGAATGTTCATTGTAGTGTGATAATTGTTGTGTTAGTAt
>contig01790 length=186   numReads=9
CtGGTTGTaTCTGGCCGttCTTTGTTtCAAaGCATCTGGCCATCTTTATATGACTTTTTC
AGACTCACTCAAAGTGCTGGTTACATTGAGTGATTCGACTGTCTAACTTATTGGTTGGCT
GATGTTTGTTGAAaCCTTTACTGAaCACCATAGTTCAAGTTACAGTTCGACCCAaTGCAg
CATTGt
>contig01791 length=107   numReads=4
aaCCTTTCCTCACAGATTGAAaCATCcAATGAAaTTCACATGGCgAAAaTTAAAAaCAAA
ATTCTGGACACAGCTGTGAACAGCGAAGCCATtAGCAGGACtAAAAC
>contig01792 length=105   numReads=3
tttCAATGGaTttGaTGCCTACTaCTAaGTTtCAAtAGTTtAACATtGcACTtGGAaCAA
CtATTTGATGATTtagTATAACGAGAAaGTTGCGTTGGCTtGATg
>contig01793 length=221   numReads=9
aGCCTAATTtACTTCTGAACAAATGTTCAGTAAGTGAaCACTGCAAGTTCTGTGGCAAAC
GAATTTAACACAAGAATAATTGTAGCCTTTTtAAACATAAAAGATTAGTAAAaCACTAAA
AAtACTGTTCGTGTTAATTAGCTGATTTGCAGACAGATAACAAAAGCCGTTGGACATTTt
CTATGGCAGTGATGATGACCGTGCATTtCCAGTTGTtCAAG
>contig01794 length=119   numReads=6
CGATCTCTCCGAAGTCGGACACGAATTCAAGGCTGTTGCTGAAGATCTACGACGCTGTTT
TGCAGGATGCCATCGAACGCGGGTCTACACAGCAGGAAGTtCaGaGCCTAATGCGCAAg
>contig01795 length=228   numReads=10
cATGgAGATATAGCTTGGAATTGGCACAgTTAACTATTCAAGTGCAGGAAGTCTGTCGCA
TCAGTTGTTTTTATTAAATGGGTTATAAGTTAAATGCATTGTTCtGTAaTATTATTTtGA
TTTTaTATCAGTTGCAGTTTtGtGCTCTTTGTCaGTTTATCgAATATTCTTATCCACTGC
AGtCAtGTTTTgCTTtGAAATACTGATtGTTGCTGAACTGTAGCgaTa
>contig01796 length=199   numReads=17
CAAATATGAGAACTAGAACTTGATGCAAATAGTCTGTGATCAAGAGCTCTGAAGAGGAAT
ATGACTGCTGCTCAGAGTATCAGGCAACCACCCTTTTCCTTGAAAGGATTGTCATTCTGC
TTGGCAAATCCTTTCAtCAGGACATCTTCATCCTGACGCTGCTGGCAGAATTtCATGATC
TCGGCAACGGATTCaGAAA
>contig01797 length=100   numReads=3
GGTACTGTCCCACCTCCGTTGATCCAGTGAaGCtCAGCTTGTTAACATCTGGATGATTTA
CGAGAGTGGCaaCCAGCCGTTGGACCATATCCTGGTACAA
>contig01798 length=98   numReads=2
AATATGCAGCCATTCAGAATGACATGGTGAaCAATTACAGACGGAACATTATAATTATGA
aCAACTGCTTAAATAATGCATTAATGTAAAaTACGGTA
>contig01799 length=139   numReads=4
tGTTGATGGAACAATCTTCGCCGGCAAATCCATCGTTGCAGATGCAGGTTCCGTTGCTGC
ACGTTCCATTTCCGTTGCACTGTGACGGACAGatgttGgCAaCGACcTGTTCCAGGAGTT
CCTCAACCGGCGACGGAgg
>contig01800 length=113   numReads=2
cGTATGCTGTtCCTGTCCGGCGTCGTTTGTCGTcTtAaGgCCAaTaTCTTCCGGTCTCTG
TCGCCggaCCTTGtCcTTtCCTGCCCTGCAGAATGAGAAAATCCTCCTCGGgg
>contig01801 length=110   numReads=2
GGGTGGGCTTGACTTTTGAGTGGCACTTtGGAAATTCcGAGATTACGATTGTTTGGCATT
TTTTTTTtAGCAGCAACTTAGTGCACTTATTGTAAATCTGGTATCTCaTA
>contig01802 length=131   numReads=2
caaattcagttaaccaaacggtaacaaattattaaacaaaaactaaagtcagttaaccag
acagtaataacGATtAaGCAAaCAAaGTCAGTtAACCaGACGATAACAACAATTAaGCAA
AacAAaGTCAg
>contig01803 length=136   numReads=4
ATAGGAAAaGTGTGCaTATCTGtGTCTtCAAaTtCTAACCGTTTGAaGAAaTGTAGGTTT
TACAATGCTACGTTTATGTGTTCTTtAGCaCtATCAAAGCtATGaTGAAAaGCTaCAAAG
AaTAATGAGGATACta
>contig01804 length=131   numReads=12
tAtaGAGTtCAaTTTtAGAGTTGACTGtAGGACTATTtGGgATGTATATCTGTGATGGTT
TAGGATCAGAATTCATGTTATAAAGATTCTCATCTCAATGATTTtCCTGAGTGTTTGTGA
TATCTAAATGT
>contig01805 length=247   numReads=10
tATGACATTGaTTtGTACACTAAGCAAGGCATTTTATGTGACGTCTTTTCTCTATTGATA
GTAATTTAATTGTTTGCCACTCATGACAAACCGTGTGCACACATAGATAGTAAaTACAAT
GGTAAAaTAAGAAaTGTAATAAATTTtACAAAGTGTACCTCATaCAAAATTATgTGACTG
AATTtGTATTGAGTTTTTATGCTGGTTTTATGAATAACTTGGATTATCATTTTTCGTTTG
CTGCTAt
>contig01806 length=130   numReads=5
ATTtAAaTGTAACAGATACGCTCTCTGGttCGAAGCAAaGACTGAATTTCATAGTTCACA
TATGTGTACATAGTTATTCATAATGCAATAAACAtGTTTtaGGTTtGTTTtATCTGTtCC
ACAATGGgTa
>contig01807 length=116   numReads=2
GGTTAATAGCTAATTTGTTCAGTCTTATGTTGATtAGCAAAATTTTAATAAACGCATTTT
GTTTATACAaTTTtGTTTtGTGTTTGCCTGTTCAGGTATCGTGATCTGGTTCAGTG
>contig01808 length=114   numReads=4
TTtATTCCTAATTTGCCTACGTTTGAATTCGCAGTtAACAAATTTATGTTCAaGTGGATG
AGGAACCTTGTAGCCaGCAAAACGAACCTGTGGgTCTTTCAACAGCTGCGTTCt
>contig01809 length=111   numReads=3
GTGCAaCATGATGACCGTCCTAATAGCTAACAACGAAGACTAAAAACAACATAGAccGTT
TAAAAGATTCTCACAGAaGTAACCcTTAAAACCATCAGCGATCTaTTTACa
>contig01810 length=139   numReads=15
cGgggTTTttGaCTtGAGCggttAGCAACGGTGGCGGCACCGGCGCTTGGCCTgTtCTTT
CTTTCTGAACAACGAGGAGGTTAAGATGGCGAATGCGACAAAAGTAGCGAAATTGTCAGA
AGCCGAGCAGCAGGAGTCG
>contig01811 length=138   numReads=4
CCATCAGAaTACGTCCGTCGGGCtttGTTTtCCGTCATACGGTCTGATTTCTTCGACAGT
CATATCCcTCTtCGGCAACGGGGgTAgAGACTCATCGGgCACGTAGGGGgCgATcGTCTG
gACGTCTGCcTTTCAAGA
>contig01812 length=112   numReads=4
TTGCaCCAGGAAaCTCAACACCTTCTTTTGTGATAttttgcaaagtgtaacctttgtacg
ttttgaacgctcttaaagaaatttCATCCATTGCGTCTGGCAtAttAAaTGa
>contig01813 length=164   numReads=5
aCCACAAAGTGTTTAGGAGTTTGTAGAATGAAGTTTTGACTGACCAGGATCTtATTCATG
CCTTGTATTTTtAGATGCATTGACTGTTCTGCTATTTTAAATACCACGgATTTGgATGAA
CATTTTTTtAAaGATTGGTAATGCATAATAAaGTGTTTGTGGgT
>contig01814 length=109   numReads=4
cGCCATCTGGCGTCTATCTACGCCAGGTTTTTtATGTATTGCAATGAGTTGCGGTGTGTC
AAccAGTCTGTGCTTCTTTCTCAAATAAAcAAATTTTAAAAtaGTCAAg
>contig01815 length=139   numReads=4
AAGTGACCTCTTtACAAGGAGCACTTTAGGATTAGCAtAGGCTTATTATATGTATAATAG
TTACTCTATACATGTATTTATAGCTGAAAaTTGTTATCGTCGTGTTGCTGATCCACCTTG
TGTGTATGTTGGTGTAatt
>contig01816 length=111   numReads=3
TCGGTGATTACAATGTAATCCAGCAtGACTGTGCTAAATATGTACTAAAATCAATCATTG
ACCAATAATAAATATAGAATCATACCGTaCAAAAAAAAAAAAAAAAAaaaa
>contig01817 length=174   numReads=10
cccTCTAATTTTtATAATTATGTATGCGCATAAAATTTTCTTTTGTTCAACATTTTACCA
GGACTCATCTGTATATGGAACTATGTGTAACAATATTTTTGGAaGGAaCATTTATTTGCG
CTCCaGgTTTTCTTGTGTGCGCTCGTCTGCCGGCtttGttGCGTGCACACACTg
>contig01818 length=101   numReads=3
ttATTtCTAGAGAACAAGGTTGTTCATGTGCTAGTGTGTCAGCTTGAGTTGGAATGACTG
TACTTCAGCCACTAAATCAAAAAGTCAGTGCTTTGACAAgg
>contig01819 length=92   numReads=3
cAAAAATaGTATGAAaGTGCAaGAGTtAtGAaGATGCCGTCTTGTGATATGCTTCAAGAG
ATCTAtGGCTGAGAAGtCCCACCTCcTCTGTa
>contig01820 length=87   numReads=2
ATCAGTACATGCTGATCAAACAATCACAGATTTGTTGCTGGACATGTATGTGCTGTCGGA
ATAACGAGATTATCCTTGCGAACCAGA
>contig01821 length=132   numReads=4
ACGGGAACAATTCTCGCTCTGAAAACTGTCAGGATATACAGCCTTTCCTTCTCCAGAACG
TAGCACGTATACGTGACGTTGAATTACTAACTGGACTTCGCTTTCTAaCTGCAAaCCtAA
CTCaGATATCaa
>contig01822 length=253   numReads=16
cTTAGTaCAGGCcAAGGAGTTGTTTTGGTGCGGTCCGTATATTCTGATTCTGTGTTTGTT
GACGCCTGCCGACGttCCTGAACTGGCTGACACCGAACTTTGTGAAGTACTACTATGAAC
TGCGTGACAACAGCATCTGTGAGCTTTGGAGGCCACACCTCACAGTCTTTCTCGACGCTC
CAATTGAAGTTCTACGTCAGAGGATCAACAAGAGAAATGACCCAAGGGAAGTGAACAGCA
AGGTACTGTCTGA
>contig01823 length=122   numReads=5
GCTGGAAaGGACGATGAACCgaCACAGATGGAAGCCGAAGCAGaCCCCGCTGCTGGAGCA
GATCCACAGGCACCGTCAACAGATGTCGTGGGTGATTGATTCTACGTGTAGAAATGAGGG
Tg
>contig01824 length=103   numReads=4
aaCACCTCTCACCCCAGATGATAGCACGACTGAACAGCTTTCGATCTTTCGGTTGtcGCT
CCGTCCATCCGAGTACAAACAAAATAAACAAaTAAACAGAGag
>contig01825 length=103   numReads=3
GCTTTCTTGCTGTtCACTtACCGGATTATGTCGGTGCTAAATAATAACACAGCTTGTTGT
TGGCAGCAAACAACTTTGTCTGGGgTGTAACACAGAGTCTCCt
>contig01826 length=156   numReads=5
AaCCGATGCTATtGgtAATAAaCGAAaTcTtAGTtCtAAATTtAATTGTCAAGACAGTTG
CTAGTAAAGAGttAGCAAaCCaGTCATTTAAATCTCTTTGACTAATGATAAATGACTtGT
TGACATTTttCTTGTTtCTAAAGaTTTTtCATtaaa
>contig01827 length=111   numReads=5
ACGGGAGTCGAAGTAGTCTGGCCGAAAGACCGAATTCTtGCTGAGTTTATGGTGCAGTTC
AATGTCTTGTAATCTTGCTTAATCTTGATTCGAGCGTAAAATCTGCGTaaa
>contig01828 length=98   numReads=2
AGTGTGGggTGAACCAGCCAGTGACGTGCCAAAGgATATCATTACGCACTGGCATCATCT
GCAAGTTAGAAAACCTACTGATTCTGGTCCAACGTTAt
>contig01829 length=110   numReads=6
tAACTAATCAATTGAAAAaTTTATGCTACGGCCAATCAGGGTACAGTCCCTCGAAGGAAT
GTCTGGTTCCAATAAACACATCTGCTTACAAGACGCTCGTTAGCAacGaa
>contig01830 length=103   numReads=4
aGAAACCAAGGCCACGCAGAAATTCAGAATTtCTCGCAACTAAATACAGTTCACGTTCCA
GATTTCAAAGATCTGCTGCACGACAGAGGGCGGCAATGTCGTG
>contig01831 length=394   numReads=19
aCTAGCTGACATTTTAAGGGTGGCGTGCAATATAAAGCTGATATGGATGGACATAATTGG
ATAAAATGACAAACCACATTAAACATTtCAATTCTGCTATTTGTTACATTTGCTATTTtA
TAAAGTTTATGCTGTACATGTTACGTTAAGCAGCtGATTGGGAAAACCGTTCTGTGAGTT
CAGAGGCATTTGCTTGTGCTTGTAAGgCTGAGTTTTGCAATATTATAAaGgTTGGACtAG
gaTAATTgCTtGgaTAAAaCTAATtGTtAGGCcTATtGTtCCTTTGCACTATAaCTAAAa
TAaTAAAAGGTAATGCTTACGTATGTACCAGTATATGGACACAATGACAATGCaCAGGGC
AACTCGaaTTGTTGTGCAACTCAATCTGTATtCa
>contig01832 length=105   numReads=3
cAAGAAATCAAAATAAAACTTCCAGGATAGGACTACTATAgaCTATgcaatttgtatgag
accaattgaTGAgaGGAAAAgTTGCTTTGCTTGTTgtACACCTaa
>contig01833 length=111   numReads=5
tAGAGTCACGTAGGCCTCGTCTTTGtGAgCCATGGCTGTGCAAAAGAGTTTCTTCGCACC
GTTGTTtCGATGATCTGAAGTCTAAGGGAACCACGCGTTGACTcGTCCCCG
>contig01834 length=153   numReads=2
GGGTTTAGTAGGATTAAAAATTTGACCACTAGAGAATAAAACTTtCCAAAAaCCcTtAAA
CGCGTTTtAAaTAAAAaTAAAAAAAACGAAAAaGCTTTTACATCTATAGATGGCCTATAC
CGTtGGGGGCTACACACAGTAAGtAGGTTCCTT
>contig01835 length=329   numReads=18
cTTCTTCTTGTAGTAGATGGCAGCCTTAAGCTTTCGGCGTTTCTCAAGGGTTCCAACCAC
CTTTGATGCCTTCCATCCAACTTCGCTGGAAAGGCGGTCCAGGTTGCAGAACTTtCgCCT
TGGTTtCAAGCGCAtGACCCTCAAaGCAGATGGAaCAACAATGCGCTtCATCTTGTCATA
TGGTGGAGGAATACCTtCATACACCTTCAGCCGTTCCATGGCATCCTTACCACGATACTG
CTTGTGTGGCAaCATTCCTCTAACTGTTCGCCAAAAGATTTTGCTTGGAGCACGGAAGTG
GTACGGGCCACGGCGTGGGTTTGTGTTCa
>contig01836 length=193   numReads=21
TGACATATCGCAAGCCAGATATAACATCACAATTGAGTGAGAATAATTGCGTTCAATCCG
TTCATTATAGTCATTGCAACAAATTTACTCTGAGTCTAATACTAGCCATTGAAGCATTAA
ACGCATCAATTACAGTTATAGGCCTATTtCAAGATTTAAGCGAAATTTATGCATGCTATA
TTCAAAATTTACT
>contig01837 length=126   numReads=5
cAATCATGCTtCAATATGTTACTtCACATAAAACATTtCACGCTCCAACATGTTACTTTA
ACGTAAACAATTtCAAACTTCTACACGCTACTTtACATTAACAATCTCAAGCTTtAaCAT
GTtACa
>contig01838 length=142   numReads=8
cATTCTAGTAGTTTTACTATAAGTATGCGTTGCTAAGGACGCAtACTTGCCAAACTTGTA
TTGGGTTTTTCTCCAGAAGTAGTTtCCGACACTGCTATACTTTAAAGTCACACAACTTTt
GTTAGGAACGTCAGAAATAAAT
>contig01839 length=142   numReads=5
TtATACCGGAGTGTCTTTGCGCACATGACTCGATCCTGTGGCTTTTCTTTGGGCCAACTC
GTAAATGTCTTTACCAAGTGTTTTGAGCCTGTCGCCAtATtCCAAGtCCTTGTAATGGTC
TTtAGGAACGTGGTCCAATCcG
>contig01840 length=125   numReads=3
CGTATAGCATGCGTAGCTCACGgTtAACGGCTCTGCCTTCGGTGTAAGAGGTTCCAGGTT
CGAATCCACCcGCGACCAATTTTTTttGAAaTTTtCTTTttACACATCGGGAAGgTCTAC
TAGGG
>contig01841 length=133   numReads=5
cAATCAATATTCATTTATTtGATGACACGACATCACAacTGACATAAACGCAATTGCGAT
TTACATTGCAGGCCTAGAATGTtCAAAGGCtAAattttatatCCGGAGTGTCCAGCTGAT
AAGGATATTTACa
>contig01842 length=122   numReads=3
AGTATTAAGGGTGAAGAAAAaGCTACTTtCAAGTTCtAtAGCcAGGTGAaTTGGTGAACG
AAGGATTTtGGTAGTTGTTGTTTTCAGCATTCAGTTAAGAGGGCCGAGGAGTTGTCGTTA
Cg
>contig01843 length=93   numReads=4
taaTAATCACAAaCAGgTGTACGCaTCAATTACACTGTGATTTtGGAATGCTTAGAAAAC
TGAAaGAACAGCTGCGCCTAGGATAGAAGCAAg
>contig01844 length=95   numReads=3
AACATCCATCTTAAGTAAGTCCAGTAATGAGAATTAGCGCATTAAGATTGGTTGAaTATT
ATGGCATCACATTCTGAGTGCAACATTAAACTTTg
>contig01845 length=193   numReads=8
gCACATCACCAAACCCAGTTTTATTTAAATACATAATAATTATGTATAGACACTTACTAT
AACACAGCGTAAAGATCAATTAATTTGCATTTTAAATATTAATTAATTAACCACAACAgT
ATCAAATACCTGTACCAGAATTATAAAGCATCTTCATGTACTCCCATTTATTTtCCAATT
ACCATACCGTAAg
>contig01846 length=124   numReads=4
TATAAGCTTTTACGCCAAATATACAAATGCAGTAGATCCTATACTcAAAAAaCATACAGC
TTTCTGGACTATATCCGATATATTtATAGTGTtCcACCTGTTtATATCCAaTCAaCTTaT
ATCc
>contig01847 length=140   numReads=11
cATGTAGCCTTGTTAACCTGTGCAACTCATATAAAAaTCAGGCCACAGAAATTGTGTTTT
TGCACATCATCTGATGACTATGAATATCCAAGTCACATAACAATCAAGGCATATGCTGTT
AGCCGAaTAATGCTTGAAGT
>contig01848 length=96   numReads=4
GgtCAGTAACACGAcATatCCCAAAACaTCAtGTTCGGTGAGCCTTAAAGAGgAAGcTcG
CAAGAAgAGTCCATTGTAAGCATGTGTTGCAaCCAg
>contig01849 length=144   numReads=6
ggTTCAGTGACTTGTTCTTGACAAGGGCTAGGATgcGACCGGGAGTGCCGACCACAATAT
GTGGaCAGTTGCTTTTCAGGACCTGTTCATCCTTCTGGATTAGCATtCCACCAAAGAACA
CGGCTATTTTGACGCTGTTCATGt
>contig01850 length=213   numReads=9
TGttATGTGTCAACTCGATCTATCCTAACTTAGCCTATACGACCTTGGCAGTTACTGCAT
GGCTCCCTTGTCAATCTTTGTAGCTTGCTGACCTTAACAGAAtAGGCCAAAGCTAGAATT
TAATTATGCAGATTGTATTATTCAATCGGTAAAcAAGTTGAGGCTATTGGCTTAGgCTaC
ATtCATGATtAGgCcTATAGTTTAGGCCTACTa
>contig01851 length=99   numReads=3
aaaCGGCCGTCTGCCATAGCGTTGAGTTGGAATCTGGGATTTGCTTCCAACCATGGTCAC
CAGACGTGAGACGGGCAATGGCATGTCGTAGGCATAGCg
>contig01852 length=197   numReads=10
cGTCGAACTTACACGGCCGTGGTATGCAAATAGGCTACCGAtttCCGCTGAGCTGGTATT
TGCCACTGCGCAAACGAAATGAAGCAGTAGCCCGGATGGAGGCAATGCGAGGCCGGGAAT
ACCTCACGGAAGCGGAATATGAAGTGAAGTTGATGAAAGATGCCAAAGAATGTTTGAACT
TtCTGTCAGCGAAacTA
>contig01853 length=106   numReads=4
aTGGGCATTTATTAGAACTcTtCGGTATTAGGCTTGAGTTTTAGCTGATGTAGCATATGA
AaTAATTAAAATGCTAAAATGCATTCTAACCAATAGTGAATAAAAA
>contig01854 length=111   numReads=3
cAAATTTATTTAAACCAATtCCATgTAGAACAATAATAAACAGgAaGCtCAaTAAACATA
AACATGTCAaCTAaTAaTATtAAaGATtAGGAATTGATTCgTGGGgAGATg
>contig01855 length=103   numReads=2
TCTATTTCGACTGGACTGTGCATGAGTGGgATGATCTTCTAGGTCACAGAGTAAGTTATT
CGTTGATGTTCACAAaCACAaCACcAACCCCACAGtCTTtAGG
>contig01856 length=114   numReads=2
AGAgCGAACGTCTCGTCCAATTTCAAATTCcAAaGTTGCAaCTAAaGTCaCAAAACcGGG
GTCGTGGCTAACCcAACTGGTCAAGCACAAATATCCAGTTCcTATTgACGTAAG
>contig01857 length=96   numReads=5
tAaCGATGTTCtGTTTTTtATtCTtCAGTTCTTGATCTTCGTTCTCAGAaTCAATCTCAC
ATCGAAGTCCGAAAGATGCATTACTATGCTTGTGAt
>contig01858 length=117   numReads=2
GGATGAAaCTTGGAACAAGTtGGGCGTAGTAAGtCtACctAAGGTGTAGCaGGAAAACGC
TAaTTCCAGtCTAAATTGGTCAAAaGTCGACGTGAGAaTATGTGAAACgCCGAgTGA
>contig01859 length=111   numReads=4
AAGAGCCATTCTGACACATTTGGTTTTGTTTTTATTACAAATTACACTACAAAaGAAACT
ACAAACTACTGTAGCATACACTTCAACTATGTACGCTAAAGTGATATTCAG
>contig01860 length=122   numReads=4
tGTTtGCCATGACAGAGATCCAACATATTGGATGTAATTTGTGTTGTGTATTTGTTACAG
AAaTAAGTGTGTTGATCCTAAAGAAACCACAGgAaCTtCCCcAATAAACCGCTGACCCAC
Tc
>contig01861 length=108   numReads=4
GGTGAAGTTCATTGTGTGTAAGATATCCtACTTCTACCACCAAAGTCCTGTTCAAACTAC
ATTATTTTtCAACTGTGTCAATGAAAGGCATTAAGCCTGACTAaTCtt
>contig01862 length=88   numReads=2
CACATAATCTCCAACTGATGGAGACGTCTGAAGCTGGCcACTGCACAGCCTGGAATAAAC
ATCGCCTTTACGATGGTCGGCGCTCAGA
>contig01863 length=140   numReads=2
tCGAAAaTGCAaCTtAAAAaTGGAaaTTTTTGGGaTtATACTTAAAAAaGaTCATCGGAA
AaaaTTCGGGTATAAAATCGCAaGTTTTTTGGGTAAaTaTaCTAaaaaGAAGGTCATCGG
AAATTtGGCGtACCGGGaaa
>contig01864 length=114   numReads=2
AATATGACTATGAGAGTAAGGCGAAACGGAACGATGCTACCAATGCATTCCGCGAACCGG
AATGGCGTTCCGGCGCGTTCCGGTCCATTTCGAACCCTGTGGGTCTCCCcGTTG
>contig01865 length=129   numReads=7
TCTtGTATTGGTGGTTAGTTTTGTTAATGCAATTAATTACTTAAAACGCAGTTCTGCAAA
AaTATAATAAGCTATTAATTTTAGCTTATGCCAAAAATTTAAATGCTTAATTTtAACAAT
ATTACcATa
>contig01866 length=261   numReads=16
ccAAaCAgCGATGCAAACAGAGGCGAAGGGTATTTGTCCAATGTACAAGTGCGGAGGAAA
CTGCGTCACGCGTTACGGTGCAAATGGATGTCCGAATGGTTGTGACTGTGGTCCTAGCTG
CCAGGACACCCAGTGTGACCCTGGAACTGTTTGCGAGTATCACACGGTTCAGTGTTTCAC
GCAGCCTTGTTATCCTCAGCCGACCTGTGTTGATTCCGAGGTTGTTTGTGCAAtGTtaCA
TATGCGAAGAAGGCTGcACca
>contig01867 length=220   numReads=9
ATCGCATGACCCATCCGAACATtAAAGACTACATAATATCTCGTCTCCttCTGGCTTGTA
TTATTCTATTCTATTGTAGTATTAGCCTTAAAtttGAATtAACAATTTACGtGTTCACGC
TCAACTtCTAATgAGTGAATACGTCTCTTGTCACATAAAATGTGCTATCAGTtCtaaaaa
aaaaaaaaaaaaaaaaaaaaaaaaaaaaaaaaaaaaaaaa
>contig01868 length=95   numReads=6
ATATCAAAaCACATTTGACCTCTACAATTACAATCCGTTTTtATATCCTCAGTGTTGAAA
TGCTGATCCGAGccGAaTAAATCTGCACATCAAGa
>contig01869 length=119   numReads=4
GGaCAaGCcGTCcACGGAaTgAaTgaGAgtGGgAcACTGgtCGTtGCTTtGtcTCCTTAT
CAGgAGAGAGACAGAAAACCTGTGAAATCGGTTGGAATGTTGGTTGGAaTTGAaGAATT
>contig01870 length=144   numReads=7
ACCttAGTTAAAaTTtATtGCAACAACATAAGGATACAACAAAAAGCCTATTAACATGTT
TTTACATAATGTTACAAAAACCTCGAAAAAgTTTGTAAAAGACAACTaGCAAACAGTACT
AACTTTtGACCAAAGGTAGAGgCg
>contig01871 length=255   numReads=36
caGTGGATTGATAAtAATATTATATTCATGTTATAGTTGTATTAGCTAGGAGTTGAAAGG
AGGAAGAAATGTAAAAACATAAAAAAATATTCTATCATGACAGGATTTGATCTAGGTCGG
AATTTGAACTCCTAAACTATAAGCTTAACAATCCAGAATGTTAATAACCAAACTATCGTG
TTTCACATTCACAGGCATGTGTACCCAGAATGTGTATAGCAGAAtACATTTCTAGGAATG
TACTGGCAATGTATg
>contig01872 length=92   numReads=3
ttCCGATACATCTGGCGAGAGtCACCGTGTCCACTGGAAGCATGTGCCCTGTACAGCGTG
GAGAACAGTCTACCAGCtGCGCcGTACATCTa
>contig01873 length=112   numReads=5
TCcCTATGCCtCCcGCATCCAGGCTACAATGATAAATGaTTCTTCTGAAGGGAAAaTCAC
CAAGGCAAGACCATCCAGACTGAACAAAGAGAAATACAACACAGAAGCAGAG
>contig01874 length=99   numReads=2
cggCATcGGTCaaTCGCTTtGACAACCttCtAGCTGCTCATGTAaCTGaGCCTCCcTTTT
AGATGCGAGAAGtCTtGTATTCcTCcATTtCTCCTtcAg
>contig01875 length=136   numReads=6
tATCGGATATATAGaTTAATATAGCGCcTCTTGCAGAATAACTATCTGGTATTGATCAGA
ATAACTATTCAGAGGCACTCATTAAAGACTGATACAGAAaccaaaaaaaaaaaaaaaaaa
aaaaaaaaaaaaaaaa
>contig01876 length=113   numReads=2
TCATtcagTtCTTTCTTtACTAGtAATCAAAGTttGTCTATTAACCGCAAGTAATTtGGT
GTGcAGaTATACCATAAACTAGGTAGAAGTACAAAATGAACTGCCACAAGGAA
>contig01877 length=251   numReads=11
tCTTCACATGATCATGACTGttGATGATGGTGTCTGAAGCAATTTGATCAACTTCGTAAA
TCTTTCATGCCTGTGGTCTTtGttCTTTTTTTttATCCTGCAATGTGTTCGTTAGTCGCT
aCGCATATGTTTtGAAAACTGCTGGAATTCTTAATTATGACTGTGATGCTTATtCCAAGT
TCTTTGATCGCTTGATACATGAATGTATTtACCGTAAaGTaaTTaGTCATTtACgATTAC
TtGACTTGCCG
>contig01878 length=111   numReads=4
cTCCctCCCCTTGTCCGTATTTAGCATTACCATTCCCGCTAGTCTTTTCTAGCATGGTAA
aTGAACaTAATATGCTACGACCAATAGTTCAATaTTATTTAAAATGCAAaC
>contig01879 length=93   numReads=2
AGATTCTCGCAGAATGTTCCCGTTCCATGTATGCACTCCGCATATTACGATCTCATGGAC
TACCTACAACTGCCcTCCATGATGTTACAAGAG
>contig01880 length=563   numReads=28
CAAAGATCCAGTTGACGATGACGCAATGACCGAAGAGTCCAAATCCGCTCGACCAAAAGC
CGTCGCTAACATCTACGTCACTGCTGACGGTAAAGGTCACGTCACAACAAGACTCaCGTC
TCGTCCACAACCAGATGTAATCTTAgaCTCCGACTCGTATgAGGAaGAAGATTATGCcGA
ATATGACGACGGTGAGGAAaTTCGACAAGAATCGCAAGTGGAAACGCCGACGAAAGAAGA
GCTGGACGAGGCTCCAGCTGAATACGACAAGCCAAAGTCTTCGAATATCTACTTCGAAAT
ACCGGATAACGAAGACTATCCAGATAACTCACACATCTACGAAGCCTTGGATGAAATAAA
GAAGTAGCGTTGGATGTCAAAGCACTTGAGTCTTTGGCAAATAGAGGGCTAAGAAACACT
TGCGCCCTCTGTaGCGTAAGAGCGCTGAAAAATGCGAGCTGTATAATATGCACTTGTGCT
AACAGGCTACACTCGTTCaCAAAaTGCTAGTCGTCGTAATTCGATTAATTTCTTTATACT
CGtcATTTGGgATTattgcagaa
>contig01881 length=294   numReads=13
cTCTTtGATAtCATAAATGAAGAAGAAAATGAGAAACTAATGATGATGCCTGCTACTAAT
GCTTTTGAGGAAATGATACAATGGACAAaGGAGGGAAAaCTATGGAaGTTCCAATtGACA
aCGAACAAGGTATGGATGAAGAaGCACATGTTGGCTTtCATGAACACAtCTTtCTTGATA
AGCTgTTGGaCGAATTCCCTAAGAAGGGGCCTATTCGTCATTTTATGGAGTTGGTTGTTG
TTGGACTATCAAAGAAtCCATtCTTTACTGTACAAGAAAaGCAGgAaCATATCG
>contig01882 length=89   numReads=2
TCATTCAaGTCATTTCATCAaTCcATTCATCAGTTAGTCAATCAATCAATCATTCAATTC
GCCAATCAAGCAGTAACTCAATCAGTTAA
>contig01883 length=92   numReads=4
aaGATGTTTCAAaTTCAGCCAGAATAGTGGGCAAGAATTCGCTGGACGAtATCACGCAAC
GGCTATGGACGATCTAATGTCATCAGCGTTaa
>contig01884 length=122   numReads=5
CTAAaTAAATACAAGCAAAATAACTGaTTTaCAGTTACTAGTGgTTATTATATTATGTTA
TGGTTTtCCATCTGACGAaCGAACGGTTGCTGGGCGTCTTCCACCTGgAaTtCTTATAAA
at
>contig01885 length=114   numReads=4
CCaCATATAGGAGgAATGaCTGGCATGGCCAACTACTAGATGTGCCCCAGTACTTATAAA
AACAAAgAGGGGgTTTTCAATTTTGGGGCAGGTTTGCATTGAaTATGGCCATAC
>contig01886 length=122   numReads=4
AACCTGATAATaCAAATTaTATGGGTTCGAACTTCTATAGATCTTCaCTCTGTAAGTGAT
CTtGtGCACAATTGCTAACCCCATTGATTAATGTTTtGTCTATAGAGGTTGCACCATACA
TA
>contig01887 length=201   numReads=5
ACTGTATAGGCCTACTTCCATAGACAAGGCAGATACAGGCCGCAGTGAAATTTCCGCCAC
AAACATTAGCGCTAGATAAATGTCACCCTTCCGCTGCGGGgTAGGGGTAACaTAGTCTTC
GTCTACTTCGGGGGgTATGGgTCAGCCCcGCAAGCAGGGCCCAtCCAGgCCCcGGCCTtC
TCTTtCGGgTAGCCGTCGaCg
>contig01888 length=107   numReads=2
GGCGTGTGCGAGAAATGTACAAAAAATAAAGGAACTTTTTtGAAGGTGcAGTCGGCGAGT
GCtGGACTTGCAGGaGAAGTGATACCCGTCgAgTGCGACCTGAGAAA
>contig01889 length=174   numReads=5
aTtGCTGTTATTGTGAaTTGGGGTtAAGAAACTATTCCTGCAaTTATTGACTACTCCATG
TTATCGCTTTTtGTGAAaTGCTTAGGAAGATTTAATCACTTTTTtAaTCTTTtAAaCaCT
ATGACTTGATAAACTTTTAGGCTATGTACCGAGGACTtAAATTTTtAATACAAg
>contig01890 length=93   numReads=2
TTCGAAgCCTTtGCTCATTGaTACGGACttGaTTcATCGAAaTGTCCTCGGATGaCaCAT
CaCGATAGCTGTTCACGTTCTGtCCTAAAAGTg
>contig01891 length=282   numReads=20
ttCAAGTCTTGATAAGCGAGATGTTTTGGTACTACAAGAAACCTAAGGTGCAAATATTCG
GTACAACTAATTGATAATGTGTGAAGTAAGTGTGGGAACTGTAATAGTAATAAAGCTGAT
GCAAAGAGTTTGGAGCAGTCAAaTgggtagtgtgcTTtGCACGGGTTCGCGCCTATGCTG
AATCGGtccACTGCGTAGGGACCTTAAGCAAGTACAGTAAAaCTTTATTATATCGAaCCT
CAAaGgATGGCTCGATATATCCGAGGTTCGAAATAAGCCATA
>contig01892 length=106   numReads=3
ttCACAAaGGACAAGTGTAGGCCTAGGCCTAtACtGtCCtAACGACCATCCGGAAaTAGG
CCTATGGTCAATTTCACGCAAGTCCTATGAAaCATGATGAGGTTGa
>contig01893 length=159   numReads=9
ttCGATATTAGCCTAATGGTGGCCTTTACTCACATTCAATGGGAAACTTAGATTTGTTTt
CAGACGAGTAGAGAGATTCGGTTTCCAGCACCATTTTTtATATGCAAGAGAAAcATTtAT
TTtATCTAACCGTTTtAGCTaTTGTGTAaTAGACGAAag
>contig01894 length=160   numReads=5
CGGGGTCAACAAGCTtCTCGctCACATTGCCAAaCAGCAGTTCCCTGgTTTCAACTACCT
AGCCATAGaCGAGaCAgACctAGGtGTACgCTTGCGaTAgtcGGTGaGAACGGTGAAcTG
GCGATTTtCGAttCCcGGCtCGtGCTTTtAGAaGACAGaa
>contig01895 length=103   numReads=3
AGAAAAaGAAGAAGCGTTCAAGGTTTGTCTATTAGAatGTTTCTGTTGGACAGTAACGTC
GGCATGCTACGTCAGATGAaCGTGATCAGATACTCGGGGTAGA
>contig01896 length=101   numReads=3
GGAATAAAACTGTGGTATGTTAAAaTTACGCCACTGTTTAATCAGTTATTTTCTGCATTG
TGACAGTGTCATTTCATCTTTATAATCAGTGATGGTGATAT
>contig01897 length=109   numReads=3
cGGTTCCGTCTGGTCTtCAATTTTAAGATATTTACTCGtGAaGCCTGtGCAATaGTTGTt
CAtGTtGCAAAATTtCGGgTAacACAGAaCACTTGAaCtGCAaTTAAta
>contig01898 length=103   numReads=2
ACGATGTTtGGCTTGATTGAACGAAGACCGTTTTTAGgTGGTcTAATATCTCCATCAAAT
GACGTTAaTaGCTGTGTGTAAAtCAGCTGAGCTTTCAATCAaG
>contig01899 length=133   numReads=7
cctACCAATgAAAGAGaCAgCCAATGATGGATAAaTAGGGCTACTTTGTATACCcAACTA
CTATCTATGTATTTTGCAGGCCCTACGTGCATTACGAATACAATACAAATGACAGTaGGC
ctaaaaaaaaaat
>contig01900 length=93   numReads=5
CAGACCATTTGCTGCTTCTGCAGTTGGAAGACGATCCATATAATTGGATGTTCTTCTGTG
GTGCCTTTCAGCTCCAAAGGCACAAAGGCACCT
>contig01901 length=153   numReads=6
ttGCAGCCTTGGACTAGACCaGGgCTGGCTAaTTAACTACAGACATCAATCGaTTTGTAA
AATCTGTATTAATTTTtGTTAAGTATGTGCTTAGTTGGTTACACGTATACAGGCAATGAA
ACTGATCTTAAATTGTACCTGATTAAACTACTA
>contig01902 length=175   numReads=13
tttCTAAAAaTAGACTgTGAAAAaTGtcACAGacAACTtCTtCtATCTGTCGATCTTCAA
TCGACATTtCAAATACATGCGACCTAGCATTCATAATTGAATTCTGTTTTTTAAAACCGG
AGAAATATTATCGACGCATTTCGCACTTAGTTTGCAGATTTAATCCCCcgACgTA
>contig01903 length=132   numReads=6
AGCACCGCTTTCAGGGCTATCAACTTTCCtaGAGTTtCAAAacGTGCATATGCAGCTCCG
TGGGTTGAACTCGCGTCTCTAGAaTCAGTGACTAACGACATTATCACTACACTATACTTG
TCGCGAAAAAaT
>contig01904 length=99   numReads=4
ctAaTGtATTAGGtGTtGAaCTATCTGTAGCAGAaCtGGTTtCCATTCACAACACGCtCT
CTGGAaTAGTGGTTTGATCTTCTTGTGGCAGTCAAaCCa
>contig01905 length=115   numReads=7
GGCAAGGCGTtGAAGAAATAGCCATGCTGTTGCTTTGTCTTTTTAAAATTTATTTTGCTT
TCGTACTTTGTGTTTAAATGTAATCTGTGAAaTGTTTTTGATTATATATTTGAAt
>contig01906 length=97   numReads=2
CCTTCAATGCACTCTGCTGGTCTTCGTGCTCGCTTTGCATTTTTCGAAAACGAACTTTTT
CTTCTGTCCATGCTCTCTTTTGGTCTTCGTGCTCATT
>contig01907 length=126   numReads=6
ccTGCGTACTAAGatAAAAGCTGCAGATCGTTTAGGTcTGGATCATCTtGGAAGAGTtGC
GGAGAAaGCGATCTATTCAAACGTGCTGGCATGTATGaCTACgaCGCGAGCTATtAGcTt
CTTCGA
>contig01908 length=101   numReads=2
CTGAGCCTCAGCATTCCATCCTtAAATGTCCCAATCtGACAGTCCATGTCCCCTTTCAcT
TCATTGATGTCACGTGACTTTTTCTtCTtCTTTGgaCgTTt
>contig01909 length=97   numReads=3
cccGGgAtGaTAAGTcAagTtGgTgACATGTGACATAAGCaGCcATGAACAGtCTgtgTa
aGCAGgAaGTtGGCCCTTACCGACGACAaCATTCTTT
>contig01910 length=103   numReads=3
aCGAAaGtGGAaGAGGCGCCGGCTGGGATGATGGCTCGCGGCACCTACAACATCAAGAGT
CTaCTTCACGGaCGACGACAAGAACGAACATCTGAAaTGGGaa
>contig01911 length=209   numReads=8
CAATCAACAGGAATCTGGGGTATTGGACTGGCCACCAGAAACTGCAACCTGCAAAAGGCT
CCACTTGGTGCAGATGTCGAGAGCTGGGTTATGAGgCACGATGGTACACTCTATCACAAC
GGACAAGAAAAaGCCAAAATCAaCAaTGCAGTTCAaGAAGgAGACaTTTTaGGTTTTACG
TaCgACcACGTGGAGTtCAACATTtACCt
>contig01912 length=108   numReads=3
ATAACAATTTTCCTTCGACCTCGCATGTACCGTTTGCTTTCACTCGGACCTCTTGTTTGT
CGCAGTCAACAATCAGCTCAACATGGCCCCGTGAAACTTGAAGATCGG
>contig01913 length=112   numReads=3
tAATtGCAGCAGAAGTAGCTCATTAGTGAAAACGTACAACACAACAAAACGTTCATATAT
CTAGCAAGGCTACCAACCCACTTAAATTAAaTAATTtACAGAAAAACTGGaa
>contig01914 length=428   numReads=58
AACACACAACCGAATCATTGAAGAGGAGGAATGTTGGAAGCAGCGATCTCTGCAGAGAGA
GAATGAAACCAAAGAATTTAATTATTCATCTGACAGAAGTGGCTTTGATATGATGCACAA
GAAATGCAGGTGGTTACTTGAGAGCCGGAATGtCTGTtGGACAGTCCAGAGCACATATGG
ATTGCAAAGATGATGTTCAACGTCACAGTTATGAAGGGCGTGAAGAATCAACAGGCACCT
TCTGGATGAGACAACTGGACAATTTTGAATCAAGAGATCCAGATAGATGGGGCCATAGTG
GATACAAGGAATTGTATCCTCAAGATTTTCTGTCAGAGTCAGAGAAaGATAATGTAAAaC
AAATGAATAAGTGTCACTCATCTAAGAAAAGATTtCATTCACCAGAGAATGAGGTGAAAA
AGAAGCgg
>contig01915 length=110   numReads=5
CGGGGCTTCATTTTAAGTTGTTATTTTtCTCCTCTTGATTATCGCATTCCTTGCTTTTGA
GTGCATTTTCGTTGTCTGGGTTGtttGTAAaTCCTAGTTTGTATGCaTaG
>contig01916 length=140   numReads=4
cAACaCATaCAAGTCTCAGCGACCGCTAGgAaCAAAaTCAGTCTCTTCTACACGAAaTAG
TTTTTTtAATGTAGCACAAGTATGAGCTAAATTGTGGCATGGAtACTAGAACtGCActGA
TaGTAGGAtGTTTAgacgga
>contig01917 length=94   numReads=3
TTAACGGCTGCAACATGTGCGTCAGATACATCCTCATCGTCAGCAACTGTATATTCTTTT
TCCTCGGTTGTACAGTGATAGGCCTTGGCATCTA
>contig01918 length=90   numReads=6
ttttCAGTCtGTAAGATATGTGTTtCAGCGCATTGCAATATTAAAATTGACATGCACTGT
ACATTttaCTGCATTGTGTATCTCTGCaaa
>contig01919 length=104   numReads=3
GTGACAGGTTTTATTAGGTGAGAAGACGATAAGTTTtCAAACCTGTGTATGAATTAGTCT
ACACAGAAGGTGCAGAATTGGATGAAAGCATtGTTtCCCATGCg
>contig01920 length=106   numReads=5
GACATGAaTGTACGGCATTGTAAAGAAAACGCACCAATTtATATGTATTACGTAGCACCG
GAAACGCCTATGATGTCATCAGTCATCGCcGATTGTCCGGACcTCG
>contig01921 length=83   numReads=2
CTCACTGAGAACTACAGCACACATCGCGAAGCAATGAGTTGATTGAAaGAATTGACAAGC
TCCGCGACAACACATGCCTCACT
>contig01922 length=92   numReads=3
cGgAACTGTTCCAGCCGATGCTCATACATTGGaCTGCCATGGTCCAGCTGACACCGTTAC
TCATTCTATCAATGAAaCTCGAACGAGCACtt
>contig01923 length=101   numReads=4
AAtAATTGACTACGCGTTGAGCGAGTAAATGTAGATGCAGGTTCTTTGGCTGTATACGTT
GCATCCGGCTTGCCTTTGCTCAAAaacTCTGGCAaGTAAgg
>contig01924 length=115   numReads=4
ttGTCAGTGTTCCTATCTGGgCAATCCACCATGATCCTGACCtCTGGCCTTCGCCTGAAA
CATtcGACCCAGACAGATTTTCCACAGaGAAaCCaGATCACAATCAGTTTTCTTa
>contig01925 length=104   numReads=3
tGACCGTCTGTAAAATATAATTCTCcAaTGGAaTCTATACCCGCTGTATCGAATTAATTA
cTTCAATGAGAAGATTtaCagTCACTTTtAGTAGATGAAGTGCt
>contig01926 length=96   numReads=7
CGTAGTCGACTGGATTCAAGTCCGGGCTGTTTGGGGgCCACATGTCAGGCTCAATGAAAG
AAATGTTCTCACGTCGCAGATACTCCATAGTGTTCT
>contig01927 length=120   numReads=3
ATTCACATTTTtAACCTATTCTGTGGAAGTTCCATCAAaGCTGTTTTAAAaGGTAGTTCC
TGCTACAGTTTTAACATGGGCTACTTAAACGATGGGAaGTTTTACATGGCATCGTTCAAG
>contig01928 length=122   numReads=4
tGTACTTAGCCGTTGTTCATGTATATTTGGCTCTAGTGCATGTGCCTTGGTCCTAGTGTC
GTTAtATTTGTCCTGGTATtAGTGCACTGTGAGTTTATGAACATTTtaCtGAcATATGaG
Ga
>contig01929 length=100   numReads=8
GGTCAGCTCATTCAAATCTCACAAAAAATAATAGTCTGTTGAGAATGATGCGCACCAACG
ATGTCTATGGACAGTTCCCAAACGATACGCTAAAACtGAA
>contig01930 length=96   numReads=3
aTGACATGTGGATGTCCACATtgaaGGGGAAGATGTCAGTCTCATGTGGTGGACACAGGG
ACAGAGGTGGGGTCAATAAGCTtGATTtCCTTGTgg
>contig01931 length=303   numReads=14
cAAACTAACTACACAGAGGTGTGTATGCAGCtggTTATTAACTTTGCCTAGACAGAGAGA
ATATTtCATaTGAACAACCTAATCTTAGTTATGTCTGAATATGTATCGTATAAAGACTCA
GGGTTTAGTTTCAGTCATACGAAaCTTAAAGCTGTTCCACTTCATTTCTGTCaGAACTCC
GACGGCTGACCACAGAAAACAAGTTTAGCATAACAGAGCAACAAAACCCATCgCTTTtAA
AAGTGATCGAAAaTCTTAATGCTTACaCATCTTTGATTACACAGCATGTACTGTAGcGCt
CCg
>contig01932 length=104   numReads=3
cTTTGGTGTATCAATGTACACTTtCACTCGATGCCATTTCGTTtCAAGGAGCCCACGTGC
ATTCcAGATTCCGCTGTCTGTttCCGgTTGTGTGTTGTGCGACC
>contig01933 length=91   numReads=2
TACACTGAATCAAGTGGCACAACTGTTttATCTtGCAATGTCGGCATCATCCGTGCCGTT
GGAGTCTATGTTTCCATCACAGtAATTGATA
>contig01934 length=155   numReads=10
tGCAACCTTGTTATTGACCCAGTtCATAGAAAGGAAAAGTTCTAAAGAACATCCAGTAGA
TTTCTACATATACACATGCTTATAATATATATATAAAaCATATAaTTATATGTGTATAAA
TACATGTAGGAGCATATTtATATATCTATATATaa
>contig01935 length=112   numReads=4
aTTTTTttGCATATTtAGACTTATaTAACAGAAGCTGATTCATTTCtGgAGTGGGTTGAa
TCCGGAACCCCCTATAGATAcGCccATGGCTGGTCTTCAGTTACGTAGCCAG
>contig01936 length=113   numReads=3
aGAAaTGaGCAAAGCAAGGGgTTtGATGGttCcTtttGtGTCAGGTACGgTGTGATTTCT
GCAAACGAATTTTTTGTAACCCTCTGTACAACaTCTGGTTTCtACCTGAAaTt
>contig01937 length=94   numReads=3
tATCAgCTGGAaCATATCcTGGTTGATGTTGGACATCTCCTCGCTCATCTTCAGCTTCaG
CTTcTCcACTTCCTTtCctGTATCGAGTCcAAag
>contig01938 length=123   numReads=10
ATtGAACGAGAAaTCAGAAGATGAAGAACGACACTAAAGTGACGAATCGCAAGTTCAATG
CCCTCAaGAAAAAaGCCGAAGCGAGACAGAACAAATGAAAaCAGCAAAGAAaGAGAACAA
GAg
>contig01939 length=114   numReads=4
CACAATAAATGACAATAGAATAAATAAACACAAATGAATATCTGTGACGCAAGGGCCCAA
AACCCGCCGTTtGTCGGGAATtATTtACAGAGATACAAGCAAAAATAGGAGAGa
>contig01940 length=148   numReads=5
TTTTTTTTTTTTTTTTTttttTTTTTTTTtGtAaTTCACAAGTATGTATTCTTCCTtGCA
CGATATCAAaGTAAACGaTTTtGTGTAAaCATCGAGATAATATAATATATGGTCTGATAT
GACCAAACTGTCAAAAGAATTGGCTACa
>contig01941 length=109   numReads=3
TGTTGTCGTGGATGGTTGTTGTCTTTTGAGAAATGCTTCACGTAaTGCAGGATATGACCA
ACAGCCGAAGAGGATAGAGGCCCcGCGGGTTCTaCTGTTTAGAAGTtAG
>contig01942 length=102   numReads=2
GGGgCTGCTTCGTCACGCTGTTTGCCAttGAaGTTGAGATTGGTGGCCATTTtCTTGGCC
TGGTCGTCTGTGATTCCTTtGTCTATGTCGATTGGATCTTTG
>contig01943 length=188   numReads=7
aCCTCTGATTTAAGTGGCGCTATATAAGttCttttGtaGTACAATTacTGTTATACTGAG
CACAAGTCATCGATATTGCACGGGTACTTtCCTTAGTATTGTGTCTCGTAAGAAGGGACA
ATTTGTTAGCAGGGTGAACGGAGAACTTGATGCCATTGAGGAATTGTGGCTGGATCTCTC
CCTGATAG
>contig01944 length=117   numReads=6
gggATTCCTCCCTTTTGGTTAGCCATTTTCGGCATTGACACTATACTGATATCATATATT
GTTTCTGTTAATTATTGTTATGTACATACAGTGTTCTTGTTGGAATAAAGaaTttag
>contig01945 length=110   numReads=4
ACAGTTtGTGCGCATGCGCATAGGATGCATACGTACGgCCGCCATTTTGACTATAGGAAC
AGCCatCAATCTTaCTTGCGTTAAAAATaCtAAaTTGCcAATAAAAtaTT
>contig01946 length=148   numReads=6
AGAATATGGTCAAGTGTTGGATGATTTGATTTTGATCACTTCACAATCTACTGGCAAAGT
TTTCATCATAAATGAATTCTGATGTtGCACTATTgtctagagtttaaatgattgtcttaa
aaggCaTCATCATtATCTtCGTTtATTg
>contig01947 length=91   numReads=3
ATGTAGAACCGCTGTATTCAACAGTACAGGCCAGCTGATTGCTACTGGTTCTGAAGATAC
TTCAATCAAGATCCTTGACGTTGAAAGGATG
>contig01948 length=95   numReads=2
GGAATTAGCCATGCTAGCTGACGAGACAGTGAAGCTAGATTGTGGGCTGCACAAACAACT
GAGCATTAGAGTCTTGTAAAAGAAGTTCTAAGACA
>contig01949 length=102   numReads=4
tATTAACATcAATaGTCATCTgATTGCatAATATCTAAACATGACAGTTAACAAATTTtA
gCTTGCAAATACGATGTTtAAAAAAACTATCCTATGaaaaaa
>contig01950 length=150   numReads=9
AtCAGGTTTGAGAAAGTTGTAATTGCTAGAGCAGTCAGTCAAAACATGATGACAAGAATT
CTAAATCCAGTGCCATGAACAATTTAAAGAACAATTTAAAGAAATAATAGTCCTAGAAAT
TCTTGCTtCGTACATAAAaTaGTTAAAaCa
>contig01951 length=107   numReads=3
CACCAAaCTTTTAATAGTCAAATTCTCCTCAAAaGATCACTTCATAAAGCGTTGCCTTCT
TGTCACCAGACCCGGTTACAATGTATTTGTCGTCAGCAGAGATGTCG
>contig01952 length=90   numReads=2
ATATTGAaGAAGAGAATCACTGAAaGCCCTTCCAGTGCGACAGCAATTAATTTCAGTTGC
TCACGGTAGATGAGGCACTTCACATCTACT
>contig01953 length=131   numReads=5
aTATGTTtAAAatGTATACTTGGTtAGAACGCTTTCcTATAGCAATACTTGAACAACATC
AGCGTTCCCTGcAGTGTGTGTGACTCAACAACGAATACcTGATGAACTGGATGTAGGCga
TGAATGGGGTT
>contig01954 length=159   numReads=8
cAGGAGCAATGTATGTGACTTGACATAACAGGAAaGAAACTGTATTGGGAATCTCTGATG
TAATCTTTAGTGTTCATGATACTTCATGTTATAAATCTATACCATACATAATTGAAGACA
AGATTTCTCATCTCTGtGCTGTTGATAAaGTTGTaGGCg
>contig01955 length=182   numReads=10
aaaTAGAAAGTGGTAGCACTGACAAataGGCcATtCtATTTTGaTAGAaGCACAAAaTTC
ATGAAAAaGTTAaTCTGCGCTTTGAACTTAGTTTTATTCACTGCGTAAAaTGGACACGAT
GAAATCTGTAATAAGGTgTATTCACTATTGCACTAATtATGAGTTTTATTTATATGAAAA
aG
>contig01956 length=93   numReads=4
tggCAGACTGCTTCACGtATTGTCAACGGCtATCGCAAGTGCGAGAACAGAAAaCaTCTG
AACAATATTATCTATAATCAtATACAAataGTG
>contig01957 length=104   numReads=3
tCAACCGAAAAGATGAAaCATTCAGttCACAAAtACAACCAAACACTTtACGaTTtCTCC
GCCGCTtCTACAGACATCCTGAAAaCGaGAtATAGaTCAgTAgg
>contig01958 length=112   numReads=2
GGTATTCTGCTGGCTACCTGCTTGCtCGGtACGGgAAGTtCtCGgCTTGAATtCGGTGAC
GTAaGGgCGTCGTCTGGAAaTTGGAATAAaTGGGATAaTGAaTGGCAaGGTG
>contig01959 length=104   numReads=2
TTTTAATAGGCTTAAATTGAaTTATTGTAGCaGATCCTGAACAAaTGTGAATAAAAACAA
TTTtAAaTGCAAAaTATATCACCTTCTAATATAATTGCCATCTA
>contig01960 length=179   numReads=6
TGTAGCcATATtgTAATATGGACAGTAACTGGcttcataataaaaatacttgaGGTAGTT
TGGTAGAATACTtACATTGCTGagTAATGCAAATGGAACTTTGgTTTTtCGTCTGAATGT
TACAGGCGTGCATGCCAACTGCGAGACAGATTAGTAAAAATGTCTTtGCACCAAGACAA
>contig01961 length=629   numReads=60
aGGCgACGGTAACTGTTGAGGGACCTCGAGCAACTCACAATTATTGCTCAGCACTTtcAA
TTGAAGATTCATCATTAGTTAGTGGAGCTAAATAAATGCAGACTAGTTATAATGGACGCA
CTGCACCACGGAATTTACTGTCATTgCTCGTTtGTGGCAGAGACGGGCTACTGATTAGAT
TCTCATTGATTAGCTTATAATCAATTAAAAGCAACTAATTCTAATCGATAAGCTCTCATT
TGATACTAATTTTAATAGATTAGCATTtcTGAaTTTGAAGAACTGGTTAGCAACGCCTGT
GTCAAACTAATGGATTCAGTCTATGCAAATCTAATAGTATCTGCAATATCTTAGGCCAAC
AAGCAAAACCATTCACGCTAAAGAGACTACAGTGACTCGCCGCTGTTACTTGGTGTGCTC
TGTTTAAAATTTGAGAAATTCATGGAACAACTACGACTTAGCAAAATCTGATTCTAATTG
CTAATTGATCAGTGTTGCTAATTCTAATTCGAATCGACTTTCAACAAGGTTTTTAAATTA
TAATTCTGATCGATTAGCAATTTAACCGATCACGTCCATCTCTGGTTTGTGGCATAGCAT
GAGTTGACTAGATGGTTGTAATATCGTTT
>contig01962 length=102   numReads=3
cGTTGGAGTATAACAACAATGACATGCTCCGTGAaCAGGCAGACAACAtCCTGGACGTTT
ACTTCTAcAAaGAAGACAAaCaGGATGAGGCAGAGGATTtGt
>contig01963 length=164   numReads=8
ggAGGCTGTCAtCATTtCGTTAGGCAATAAGTGTgaCCTGAAaGAACAGAAaCAGGTTGA
GTTCAACATTGCTAACAAATGGGCCCAGGCTGAAAAAGTTCGTCTGTGGGAGGTTtCGGT
CAGCAATCGCAACTCTCTGAttGGATTCGTTCGTTTGGATAGCa
>contig01964 length=120   numReads=3
tCGTTtCCAGATTCGGAAGGTTTTCTTCTAGATTCTCACGGATTCTCACAATTtGGTtGT
TGTTCAACAAAaCACTTCGCaGTCGTTtCAGTAATGGAAaTCCTTCTAGTTTCTTTAGtt
>contig01965 length=106   numReads=3
AaCCAaCAAAaTCACAGGgTGCTTAGGAAaCCCCATTACAATATCCTTtgTaTGAaTAAA
CCACAATGGAATTACAaCCATGCTCTGCACACACTtATAGGAAAag
>contig01966 length=185   numReads=8
TCGTTCTAGAATTTATTAGACAACAAATTAGACAAaTTCATTACTTGCAAATTCtGTCAA
AACaGCAGAAGATAAAAACAAGCATATTAGCTAGATGTCAGTCCCATTAACTCcTTGTTT
tGATGCGACTGGCTTAAAAAaCAAcATAAAAaGTTAAAGCCAACAAGCAGAGAACAACCA
AATTa
>contig01967 length=117   numReads=5
tATGAaCCTGGTAGAaTCTTATCAaTTTtCCTACCAACCAGTGCAaCTGGAAAaCCACTG
AAGTGTGTCTGTTCTACCACTTTCCaGGCCATCTTAACACTTCAATCCCAACGGATA
>contig01968 length=113   numReads=3
aaCAACATtAGTAGCTGTCATTGTtGGCGGAGTGGTAATAACAGCCACCGTTATTtCGGT
CGCCGTTGTACTTGTTCTGaaaaacgcagggtcgcgaagagtgaagaacatta
>contig01969 length=113   numReads=3
GGGCCCCTGTATACATGTGATATTATAATTATtATAACAGgCCTACATGTCCGGCAATTt
CCATtCcTATTCTAATACCATTtCAAaTTAAACTCCAATCCTACTTtCCAttt
>contig01970 length=97   numReads=4
AGTAAGTGACATTTGTGGgTAATATTCATGgAaaaTCGGCAaCaCTGCATTACATTAACC
TGGCTTTATACCACATGACTGTGATGTAACCTggAaC
>contig01971 length=108   numReads=3
GGTAAaGTCTACTTTgACGGCGATGTACATATACTACAtAAatAACAAGgTAAaCGTGAT
AATATTACATTCTATTCAAAACTTgACAACCCACGAGCGATCaTCACA
>contig01972 length=99   numReads=2
CAGATAAATTTTACTAGGAATAAGATGACAATCGTGAAGCTTTGATAGAGAACGATGGAC
GCTACGGTACTGTCTGGAGCGCCACTTGCTGGGCAATAA
>contig01973 length=123   numReads=5
cTCTTCTTTTTACgaTTGCCGGATTTGTCCAGATGACGATCTGGGCTCTGGGAAAGCACA
AGAACTACAGGAATGACTTCAGGGATTATCCACGTGGAAGGAAGGCAATTGTTCCGTTTG
TCA
>contig01974 length=109   numReads=3
tCTATCTTCCCcTATTTTCTAATTTATGCAAGGTAGCTGTATAgTTTTGCTGATaTAGGG
ACGTGTgAaTTAAGGTAACCTACGCACAGGGTCGTAGGTTACTTGCATC
>contig01975 length=120   numReads=4
TGAaGAaGAAaGGGTCTGGAGAaTTGAGGACTGCATCCGTCACAACTGCAAaGACAACAC
TTGGTCACACTGCCACGATCAGCaCCAGAGATGCaGCCTATGAGGAATACAAGAGCTACa
>contig01976 length=114   numReads=4
AAATATAAATGTCAGAATGTTTGTGTTTTAATtGTTtATTGTTGTTTGGtGTTCGCaGCC
ATCACAGTAAAACTTAACGTATACCAATTGCCAGTTGTAACAGACTGAAaTAAG
>contig01977 length=114   numReads=4
TATCTATCTTCTTTTGTGaTATTtCATTTTGCTCTGACTTTTTtAGGCAGCTTtGGgaGA
GgaaCTTCTGTTTtACGCGCCGCCTTACGGTCTGaGTAAATTTtATtCGTtaaa
>contig01978 length=132   numReads=4
aaaacTTTGTCAGTGGgCCCGAAatGgCTtGTTGGCCTAACTTTTtACACTTTTGCtCCA
CTGTGCCcAACAGTaGATGCTACAGTGAATATCTTGAAaCCAGTACAtACAGTACTTGAC
GAGTCCAGTGTg
>contig01979 length=100   numReads=2
AGACATGaGGCATAGGGGCCTACTAAGATCCCTTGAGAAGACAACTCTTGAATCTACCCA
GAaGGTAaTCGGAAAaCAAGCCAGCATGCAACATTACATA
>contig01980 length=167   numReads=9
aGATTTTCGTTTAGgTGGAACGATTtAGGATTGCGACGTTCTAACGAAaTAATAAAGACT
GTAGGCCAGCCAACTTGAAGTTGGTTCTGTACCATATAATTCTCATAACGTTATTCACTT
TGTACATAATAAGCCAACGACATCAATATAAAATGAATTtAAAAaGC
>contig01981 length=99   numReads=3
CCTATGcGGGTCAGATTTGGCTGCAGAGATTTGGCCTGTGGGTCGGTCGCTAACTGAACA
GTAAATACTGAATAGCCCTGCTTTATACTAACATACATT
>contig01982 length=119   numReads=3
tCAGATCGAAGACGGTAATATTTCAAATTAGACTTCTGAAGCACAAACCATCGTGTCTTC
CAGTTCTTTACAAAACCACcttGCTTGGTGAGGAAACCTTCTTTAGAACCAGCGGAAag
>contig01983 length=132   numReads=7
TTAGAGCCAAAGATTTTATACGTGAGCTAAaTTAaTAaTATGCCACCGACGTTTtCAACA
TTAACTCTGTGAGGGCAATCAaGTCCATCCATGCTCATCAAATTCAGAATCGCGTTCAGA
AACTAATGGcaa
>contig01984 length=136   numReads=7
CgatGCAACGAAGGCATCGAAGGCTATACAATATGCCAACACGCAATACTCCGAATAATA
GTTCGCATATAGCATACTAACTAGTGTAAGTTCaCAATTTACTATACGaCAACAAACCAC
ATAATCTGAAAaTCTg
>contig01985 length=104   numReads=3
CTGACCTGTTCCGCTTCTTCCGGGGTGAGTTTtATAGGCCcAGtGACCCcAGCCGCTGGT
GTGGCATCGCCTGTTCCTTCTGGAGCACTCTCTGCTCCTggggg
>contig01986 length=104   numReads=3
CACCTTTATAACACTCATTCACGATTAAAACTTGTCAATAGGCACTGCATCAAATTTCGG
TGTTAATTAAGAATAATACAGATTTCTTTCTTAGTCACTTCAGT
>contig01987 length=94   numReads=4
aTTAGTGTTGATATTGCATAAAAGATGTCTCttGACGCATTACATGAACATCaTCGCATG
TTGTATAAtCACATAGGAaGTTGTTTACCTTtCT
>contig01988 length=144   numReads=4
ccatACCATTtGTcTCTGGGATATAAaCGCCACTCcGAaGGAaGGAccGTgTAATAAACG
CACTGACCATATtCAacGgCCATACATCAGTTGTCGAGGATGTGTcatggcatcttctGC
AtGAGgCgTTGTTtGgTtCcGTAt
>contig01989 length=95   numReads=5
tGACATGTATATACATCTCGACTCCtCCGTCGCTGGCATTCAGTGCATTGTAAACACTGA
AaCAATTATATTAACCACTGACATGTACTACATgg
>contig01990 length=92   numReads=2
TGCTTGTGCAATATCAGAATAGtGCTGTAGACATTATAATTTTCGTTAGATTACATTTGA
ATTCTGTGTTGAaCTCCATTCAGACATTGCAA
>contig01991 length=87   numReads=3
TAGGTTCTCAACTCTGCAGCCTCTGCCTGTCTGTTGATCATTAtaTGTTtCaGgCTaTaC
ATGACACTTCaCATTGGcTGCcGATCC
>contig01992 length=212   numReads=9
TTTTTTTTTTTTTTTTttttttttctttttcacATTAGgTATATATTTAATCAATCAATA
ATAATTATTtCCTTATTATATAACACGCTTACTCCGCTGAACTGgaaCGTTtGCGTTGTA
ATGCTCATACCcAAGCATTCTGACAGTTGCCACGAaCTCTTGAATGAccaattagaatct
atcctctaaagttctaaacgtatcattcgagt
>contig01993 length=866   numReads=52
ACcATttATTtCtaCAGGTTCTGTTAATGCATAACAAGCAAAAAGATTTTTtCACAAGTT
TGTTCAACGAAGATTATGACACATTAGAGTGaTTaGACActAgcGATGgtcGTgTtGgTG
GGGgCAGCAAAAaTAACAATGATGTCTATGATGAaGATGACGGTGACGATGATGATGGTC
GTCAAAATAGAGCCAAAGTAATTAGGGTGTCAAAGaGTTTTtCCATACTggCCATTAACT
AAATTAATTaTAAAGACGTTTTCTAGTACATTATATTGAGAGGCACGCTTAGACATTTTT
tCTCCATAAGTTTCTCCAACaCAATGCCTTCTCCAAaGCTTtGCTTATGTTtCCaGGCCA
ATATGGGCAACTTCCTTGAAGAAaCGAACACGCAAGAAGCAACATAACAGTGTACCGACA
GAAGTGTGTATCGAACAAGTTCGAAATGACATTtCCCGAGCAAAATATATTACTTATTGT
TTCAAAGTGTATTCTTGTTTATAGTTTCTTTAAGTTGATCGCTTGTTtCAAATAATGAAC
CATCTTTTTGCGTAAGTTTACTTAGGAGATCCTGGTTAATCAGCTTCAGACTGTCTAGCT
CTTTTCTCATTGCAGTCATTGAGGTTTGTTtCGCTTTCGCATCTTTTtCTAATAATCGTA
AAGTGATCTCGAGCTCCCGTTTGATGCTAATTTCTTGTTCCAATTCcTTtCTAATTCTTG
TTTTCCAAGAGCCTCCATTTGCAGTCGTTGCTGAATaTCTTTATACATTGTGTCCAaTCC
CTGACGAGACATATGGTAGGCTGCACGCTCTGTGTCAATGTCATCTTGAGCAGTCTGCAG
TTGCTTCCTGTGCTCATCGaGAACag
>contig01994 length=190   numReads=7
aaGCTAATGGTAGGTAAaTTTTACCTTtCACCTACgTCTACCCATtAAAATTAAGgACGA
AGTCTGCAAGAAACAATTACTGCAGTACATCCTTAAAGATCGGATTCGTAGTTCTCTCGT
GAAATTACATACACTTATTGAGAAACTTCTATACGGTCGACTGAGACAGCGTAGCCTAGa
CAGCAGTAGt
>contig01995 length=99   numReads=4
CGGGCAtGACGCGCTCCACTTACTCATCCATGAGCTCAGACGCTCATCGTATGACCGTCT
ATTCGGGTCCTGCTGTAAACCGTGAAACTTCACGTATAt
>contig01996 length=96   numReads=3
CTGCTTGaGTATCTGATTTATTTTTCCAGTTTTGAAaTCATTCACTCAGCTACAAACATT
TGTGTAGTGCcTGACTtCaTTAATtAAGaTGTAGGt
>contig01997 length=105   numReads=5
tGTTATGATAGTGCGTGTACACATGAAGTCGTATTTAAGTACAACATATCGTATTATGTA
TTATGTTTTCGTTAAATATTACGTTACATGCTACAAATTACATGA
>contig01998 length=95   numReads=2
TCTCCATCTTCTGGgATCTTCGCTCCGtCTCTGTCCCGAACTCGCATCGAGTATGGAaCG
GTGGATGaGTTCAGAAGCTCCTCGGCTCTGATCCG
>contig01999 length=110   numReads=4
tGgTGAaCCTTaTAATCGGTGAGTCTGTTGGGTTtAATTGCTCTAATGAAATCTAAGTAG
GcctATCGCTCGAAAaTCAATGTGAAGAAGGAGATTTCCAGTTAATTCCA
>contig02000 length=183   numReads=7
ttCAAATAAGAAGTTCGCTTTTTtATTGTAaGAGAATtCCAACCGTTATTTCGTGCTTTT
GCGTACACAGCCGTACAGACGACTGTATTGAACACAAACGGACCCAAAGAGATGCGCCAG
TCTATtAtGCTACTTTAGGGATtAGTGTAAaGTTTAAtAATCGAGAACTtATTtGTCCcA
cAt
>contig02001 length=341   numReads=48
AGaGACGACgACAACTGAGTTtAATTTCACAGACAGGCGATGATATTATTtCCAGTGAGA
CTTCTTCTTCTCCTCAGAAACCAATGATGCTGGACAAAGATGTGCCAATGTTTACCCAGA
AACAAATGATGTTGTTGTGTGAGAGGATGATCAGAGAAAAAGAAAAGGAGCTGGGAGAGC
AATATGGAAAAGCTCTGTCCTCAAAGCTGGCTGAACAGTATGACGCCTTCCTTAAGTTCA
ATGAGGATGAATTCCACAGACAGTTCAATGAGTCGGCAGCCAGCTATGTATCTTGAAGTA
AAACCTCTGTAATTGATAGAATGAATTACTGATCAATCATa
>contig02002 length=111   numReads=4
TTCATCAATCTTCATTtGCTCCCTTTCAGaCAATACcTTCCTAACAGGCaTAAacTCAAa
CAGATTTGTATTTGGAGCAGAGTTCAaCTGgAGAACGTCaCTGCCTAACTc
>contig02003 length=115   numReads=3
ggcATTATTtAAaTCCaGTTCAAGCcTAAACGAGCTAAAaCACTTGGTGACAACATCCCC
ATATACCtGGTAGCTtCAAATTTAATTTtCTCTGTTAATTTGCATCcACaTTTAg
>contig02004 length=170   numReads=6
tATACACTACTTAGaCTAATTTGTGTACCATGtATCAATAAGACTATTTACAATTCTATG
CAATTTGTCACTGTCATTTcTTAGGCCCATCTTAAACCTTTACTTAGTTTCTCTCTCTTA
TTACACCGGCtGTtATCAgTTGTGAtcACTGAtCTTCTTtCCaTtAGCCa
>contig02005 length=96   numReads=2
TCAATGAaTATCACTTTCTACTATTCGCTCAAaTACAAACAGTTTGCTACATTATTAAGC
CAAATtGCAAATAGTATTtGATGACAGAATGTGGCA
>contig02006 length=235   numReads=12
GGAAaCATCcTGGCACTCAACCGAGGTTTAAACAGTATACACAATCATGGgCGTATTtAG
GGGTAGTTTACGCTTTCAACCCCAACCCCGATGAATGCTTTAACTGTTGTAGAAGTCTAA
AACAGTAGGAAAaTATGACCAAATTCAATGCAAaCCCCAACATTTTTtGGgCTATGTCCC
TGGACACAGAATGAAGGCAGTGCTTGaGATTTACAAAATTTTATGAAaCGGAACg
>contig02007 length=125   numReads=5
TTGAAaTTAGATGATaTGACTTTACTTGGCTTGTTATGTGAaCTAAGAGCTATCTATCTT
GATTAGAAGAATGATTGtACAGTTTTTTttAACATGATTAAaGCACAAAGTATGTgTAGA
cTTGT
>contig02008 length=107   numReads=5
ttACcACAttAAGAACcTTGCAGAAAGAATCAACATTTACAAACACTGCGGTGTTCAAAT
ATTGACATAAATGTTTGGCATACCCATTCTCAACAGTTGTCTATACa
>contig02009 length=165   numReads=4
cATAATCAGtAACCTtGCTCATTTTGAATCTACTCAACAAAACCGACTAGAAAaTGTCTG
TCTTCCGTCCAAAACAAGGACTTATAATCGACAGACGGTGATAGTTCtcAACCTTTAaCA
AATTCGTAAtCGTAATCTCAGAaTAATtAAaGTTtCCTTCCAACg
>contig02010 length=132   numReads=10
GTGCTTAGAGTTCTGTACCTTCTaGTTTtGTATATTAGTTTAGTTATTGAAGGCAGATTG
CAACATATGTAGGCCTAGTTCCCcAAaTAATACCATAAACCTGTaacTtaTaaaaacaaa
aaaaaaaaaaaa
>contig02011 length=260   numReads=20
cTGCATTTtCAGCGACAAGTGCCTTTACGTACTCAAAaGCCTCTTCCATCAGTCTTGTTA
ATGAAGGAACAAACACATGTGACCATAGTAGAAAGAATATTTACTCATGTCTAAGTTGAG
GTGCGCGACAGCCTAGGGGTAAGCATGCTGGACATCAATTTAAGATTGGGAGTTCAAATC
CTATCAGGACAAAGAAAAGTTGCAAGACTTTTCTCCATGTAAGCCCcTAGTaCAACTCTG
CTATAaCGAGTAtACTGGCt
>contig02012 length=304   numReads=17
AGCTCTACTAaaTTAGCAAAaTATTAAAATATAACATTCTAGTGACGTTTAATTATGTTG
CAAATTGCAATGATTAGAAGTCCACAATGTTGATAGATGTGATTCATACAGGTAGAATTT
TTAAGAAGGTTTCAGAATAAAaGCCATGCCAGAGCTTGTATCATATTAAAGTGCATGCAG
GGCTGATCGTGTAAAAACTTTAACAAATGAAAGAGTAACAACCTTCAAAGATAGACCTAC
GCGTTACGTAACAATCGATATAGAAaCTGTTTCTATAGATATAGAAaTACTTAACTAAGA
CACa
>contig02013 length=115   numReads=2
CCTTTAACACTTtAATGACAATCATCTTTTAAGTGCTAAAaCCAGCCTGTCAGCTGTGGA
ACTTTGCTCTTTCAAAaTATCCCCGAAaTCACCGAaTCTAATTTAATCAACGTTT
>contig02014 length=133   numReads=6
TCATTTTTtCAGTAAAATCTTATCCTTAAAGTGTTTAGCTTATTCTATATGACTGCTGTA
TGAGGAATACTTTAAATTGATTCATGTACCTAGAATTTATGTATTtCTTGGAAaTTAaTt
CTTTtATTtATTg
>contig02015 length=191   numReads=7
GtAaTGCAaGtACATTGTCTGTTCTGAaCCTAaTaCGCCCTTCAGATCAGGTTCCATCTG
AAAAAAaTTTGTGCGTGGCTGCGGCGCGTCTTTTAAATCGaggATTAGTGTAATAAATCT
ATTTtCAATCCTAATCACACCATATTCTAGTTTAGCTTAtATTTAGCGATAATTTTCTTT
GCATTATGTAg
>contig02016 length=99   numReads=4
gggTACGTTTGGAATGGACTGGTACGGCTCAAAGATGACAGTGAACCGGCGCTTGGCATC
TGGTGCACTGCAGTTGACGATCAACAGAGGATTTCGAtt
>contig02017 length=117   numReads=2
GGGTCTAAAaTTTTGGCAACTCTTtAGTGCAAaTAAAAaTCATTAATTTtAAAAaGCCAT
CAGCTATTTGTTTCGAGATGCACTAAATAGACTTAAGATGTTGTTCATTACCAATTA
>contig02018 length=123   numReads=6
ATAATGTCTCGGTAaCTCAAGGTAAaGGCAATGCAAaGTAAAGGCAAGACGATGTAAaGG
TAAGACAATGTAAAGACAAGTTGTGGGGTATGTGTGGCTCAATGTTTAAGGAGCGATGCC
TtA
>contig02019 length=142   numReads=5
TACGTCGGGGATCTCTTGGTTGTTTACGAACTCCTCGCttGAGGATTGCTTTAAGCCCTA
AAATCGTTAAGATAATGTTAAAGTCTtCAAGGaaCAATTTGTAGTATTGTTTGTTaaCCA
ACTGTGTTATCAAGCTATGTTT
>contig02020 length=166   numReads=7
GTAtAGgATtATGTTGTAGTGTTTAAAGTTACATGTTGGGCCTGTAtCCtGCAACTATaa
TtGaGACAGAACTTTtCCcAGTCATACTAATTCGTAATCTGTTATGGTTCATGCAGTCTG
TGTTCAGCCTCCATCACTTATGGGgTATTGTTAGtCAGATTACCTa
>contig02021 length=94   numReads=3
AGGCTTATGAATCAGACGACGAAGCGTCTGGACCACATGGAGGATCTCGTGTTCAATGCG
CGACgCAGTAGGACCCTTCTGAACTGCAAGAACT
>contig02022 length=147   numReads=5
cAAcGATAATCCAGaGGAAaTTTCGTCTCCTTtaCTTagCTATCTGCAAaTGTTTTATGT
CACCGGGTTAGATTCAAaTGCCTACATTATCTAGGATATTCCAGCTACTTCCcTTCTTGT
GGCCTTTCTGTAAAGGATGATCTTCGT
>contig02023 length=169   numReads=7
AAGATTCATTGGTGTAGTTTGAAACTTTAGCTGAATAAACTCCATTCAAGCTTCTGCTTC
TAGGATTTCAGTTTACAGAAAGGCAAGTTTATGGCCATAAATTAACCGGAAaCAGGAACG
TTGAAaGCTTTCCATTCGTGTATTTCACTTGAtATTAGTTTCAATGGaa
>contig02024 length=98   numReads=2
CAACAGAACCAACCGAtCCTTGGCAATAatCTGATGGAACACCTTtGACATAGaGCTCAT
CGTGTGCAACATTCATCAaCcGCCCAAgAGTAAaCaag
>contig02025 length=101   numReads=2
CTCGTGTGGCACGATTCTAGGACCTACACAAAaCGCGGTTtGCCTTTCTAATTGATCCAG
GCAAATCTTAAGCATGCCGTGTGCTAAACTTAGGCTAATCA
>contig02026 length=109   numReads=3
GGAGAATGAAATTGAAATCAAATTCGTCTGGTAATCCAGTTTTtGtCCCTTCCTCAGCGC
TACCAACTAGCACAGGTCGACATtCAAATCTCGGATCCTTTCTTCTTAt
>contig02027 length=253   numReads=9
ttGTACGTTATATTCCCACTGTGCTCTGTAAACTTTAGTTAATGCGATTCTTACGTAAGT
TGTAAGAGGtCAACGATCAAGAGTTTATGTTTATCAaCATTtCTTTgCGCAGGACATTAA
tttatgtatgaaagtttaaTtGACACTCAGTtCTCAgTTTttCGAGtttttCTTTtaCAT
AGCAGATTAAGACATTtCAGCaTCATtGTTACTTtATCAtAATGCTTtGAGAtctCATGC
ATtGCCCACAAgt
>contig02028 length=100   numReads=2
CAGCTAAAAGACGTGTATCTGATGATCGCAGACAACGGGGAGGGTATAAGGAGTTAGAaG
AGCATGCAGATAGGTAGGTTTGCTGGTGTTGACGGCTTTG
>contig02029 length=162   numReads=9
ATTaTTAAAaGAAAATCACTCTCTCaGAAAaTTTTACTGTTCATTtCAACACCGTTAAAT
TATTCATACGTTCATAATGCCATCTTGAACCAGAAGCCATCTTGAACAAGAACCAGAAGT
TtCTGtATaGACATaCAAATATTtAGAAtCACCATGCCAGCa
>contig02030 length=80   numReads=3
GGCCaTGATCATGTGACCTATGATCTTGTGCAGAAGATGCCTTATCTAGATATGTGCCTC
AGTGAGATTCTAAGACTCTa
>contig02031 length=109   numReads=2
GGCAAGGAAACTGCTCGAGAAAGCGCGGACCAACGCGCCTACCGCTCGAGTGTTCATGAA
ATCCGTGAAGTTGGAATGGTGTCTCGGGGAGGTCGACAGTGCACGAAAA
>contig02032 length=148   numReads=5
GATGAATCTTGAaTtGTACGacTtCAGCCTTTtGATGAGCGGCTAGGACTATTTATCCAG
TTATTTACAATGTTATAAATGGACCTTGCgTTGTATaGCCTACATCGgTTAcGTTtGGCT
tAACAAgTATtAATTaTtATGTcGTtgg
>contig02033 length=120   numReads=7
GGAATATTGTGCAGTCCAGACTGTCCAGTCACCAGAGTAATGCTGCTTGCCATATTGACA
TCTCCTTTTTCATCCACATTCCTATATCCTTCCTTAACTTGTACAATGTTGCATCGTGGG
>contig02034 length=102   numReads=3
CAcAAGCGgCAaGCAtGgAaCAcAAACAGgTTAAATGCAATATTAGTGTACTATGACACT
GAATTtAAGGTTCATGGATACAgTTttGGCAaCATAGTTTtg
>contig02035 length=105   numReads=3
ATAATGACGGAAGTTCCACCAGTCAGAAGACGtCCCCCTttCACGATATTCAtCATGAaG
ATCTGAAaGAtGTAGTTGAGACGCCtGTTTTTAAAGACTGACAAA
>contig02036 length=170   numReads=6
CTGCACACGGAAGAAaGTTTGGAGTGCACACAAATGTTCCCTCCAAAATGTTTTTGCACA
CATTTCATACACATCATTCCAAATTCCGAtGAGTTCAGGTAAGATGTAGCACAAAaGAAA
TTTTAtGTGCGCACtGACTTTAAAAAATTAGaGGgAAcATTGCTTATAAg
>contig02037 length=174   numReads=7
AAGTGCTGGAGATTTTAATTTTGATGCTGATGGAGTTTtGTCGGGgAaGATCCAAAGAAG
AAAaGCCTAAGGAAGTGGAAaCGCACTTGAATAGCcTagCAACCGAAGAtATATACATGT
AAaTAatGTTATGATAATAAGCGTAtAATCATTtAtATGATATTGtCTCTTGAt
>contig02038 length=172   numReads=16
aCTTtCGcTTAACGCTATTGTCCTCTTGTAATAACAAATTAGTCTTTCACTTGATTATCT
TAGATAACAATCTACAGACATTGAGACATATATAAAAGCCTAAGTTAGGCAGTCTAGTTT
TTTTAAACTTAGTCCATGAACTGTCTTCTTCCTCACAATGTTGAAATAGaaa
>contig02039 length=138   numReads=7
tAGTGCTGTATTATTTtGGTTTGAaCTATTTTtGtCAATTTATACTGCTACTCTTGTAGC
CCAAAGATTTTGTTTTTtCAACAGATTTACCACCAAACGTTAATAAGAATATGTTTTtAT
TaCACAGTATGaCTAtAG
>contig02040 length=144   numReads=6
CACGCGTGATTCAGACAATCGCAGCGTGCTCTAAAGACATGTCTGAaCAGCTTTGGCTTA
AaTCACTATacTAATTATGCTtACTTTTAAAaGATTAAATTAAGTTACATGTATTGTGGa
GTTtAAAaCGtAACTTTTGTTGAg
>contig02041 length=238   numReads=16
ttttAGTCATCGGgTCCTATTCACATTCATTTCTGGCTtATCAAACAAAAACAACTCAGA
ATAATATTGTCTTGAATTAATTTTCAAATGAGCACTTTGAAaTGATTATGCAATATATTT
TCCCTAAaCATATATAACATTTGCCATGTGTTTTTAGAGTCTCTCTGGATTCTGTTAGTT
TCAACATTTGAAAGACATTAGGAAATGTGACTTTAAAAATAATTATGGCTTtATTtAA
>contig02042 length=100   numReads=2
TCCGTAATGTGCcTAACAATTTGTTCAATCTCTtCAACTGAAaGCACTTTCACTGGTCGC
ATCGAATTGACTaGGGAAACTGTGTCTGCATTTGaCAACa
>contig02043 length=121   numReads=2
CAAaTAATCAGCTTtACaTtACAAAGCTTTTTTTtAATTTTtACTTTTGTTTTTcttAAA
aGtCACTTtATtAGAGcAGGgCTATCTGCATtGAAAaTtCTTAACTCaTaGCATGgAAAa
a
>contig02044 length=136   numReads=5
ccATCCTCAACAAAaGGCcTCCGCCTCCAAGCAGTCATCcaaGCCGACAAAGCCTTCAGA
ATCAGACACAGACACAGACTCAAACTCAAaCGCCAGACTATTCTGGAAAATAGCGAGacA
TGGAaCaaTATTtAAA
>contig02045 length=241   numReads=12
tttAACGTGgCTGTCTGGgCCTCCCCGAAAACACGTCATGTGATTAAACATCGTTACGAA
CAGAGAATCTGACTCGGAACTCATTCAaCGTTTtGAatCCAACGTAGTCGCAATTTAaTG
CATCATCGCTTGTcGAGTGGTTGAACTaTTCGCAGCgACTACGgATTGTCGGATtACATA
CATGTCCCAATTGTGCTaGAAAaGAACCTCTGGTAATGTGgCTCGATGGTTtCGCGTTAT
a
>contig02046 length=132   numReads=5
cTTTGGCaGATCTTtCaTCGTTtGTAAAttACAGTCGaCTGCGCTTAGCATAATTGTAAT
GgCCAATTGCAGCAAAGAAATTCAACGTTTtGCCAACAGTTTCAAGGTTGaGACTCCAaT
TtCCAGCTCttt
>contig02047 length=185   numReads=10
ggCTCCTCTTGCTTAGTTCCATACACATGTATGGTGAaTTGGgAAGAATGGCCGCTCCAT
AGGAATGCTCTCAAACAATTACATAAAATTGAAAaCAAGGCACAGCTAACAAAATCACTT
TGCTTGGAAGGTtGATCAGAGACATTTAAAGACATCAGAAGCAGGCAGCAGCATTCCTAG
GAATT
>contig02048 length=251   numReads=12
cAATGgAAACATCCCAAAGtGtACGTGAcTTtGGgCGCCATCTTTTGGGttCGtCGaGGA
CATTTAGGCGCCGGCCATTTGGGCGCGGGCTTGATTAAAAATCAACACAGTGCAAGTGGA
AGCGGGATTAATGAAAaagTCATAATATAACAGAACtAGAAGCAGGATTCATgCTTATAC
AGTATACCTCCTTAAGTGAAaTAGAAGCTGGACTCATGCAAGAAATTATTTCTAAATGTA
TGCTATATTCa
>contig02049 length=204   numReads=7
CggtaGATAgTTAaGACAGTTtATTGTAGTCGTTGAaTCATAGTAGCACGTTCGAAATTG
ACAGTTtATTTtCGAaTAAATCTTtCTAACTTCCTTAATTTtAGAaTTTAAAaCTACAaC
GAAaTTTAAATATTTCAtAGCTTTGTTTTCTTTGTTTTTtGTTAATCAAAATGACCAATC
AGGTATTTtCtATGtgTAGAaTAG
>contig02050 length=111   numReads=5
gTATAATCAGTGTGAACTCTTGTAACAGATGTAGACCcTAAaCATTCACATCGATCAAAA
AaTATGTTGAGTGCTTCGTTCGGTGGGAAaGAAAGCGCAACGGAGAataCA
>contig02051 length=108   numReads=3
ATTTAGGTTtAATAACTGTGATGCATTTAtATCGAGGTTtGAaCGCGTGAACGCCAATAG
GCGCCCATGGAaTCCGATTAATATATTAAGaTAAaTTTAAATTGAAGA
>contig02052 length=108   numReads=4
cTGCCTTGAAAaTTGTGAGGCAAGAGAATTGTACCTTGTATGGCACCAAGAAATTTTGTC
TTTTtCTTtGTAGACAAATCTAAGTCAGCATCCAGATAGAGAAAACCa
>contig02053 length=109   numReads=4
TACATAGGAtAAGTCCTTCCaCGTTTATTTtGTCATTTTattgactggtagcttattggc
ttgaatcttaataacattttaaTCCcTGCATGCGACACACAATAACTAA
>contig02054 length=233   numReads=10
GTTGCCCAATTTAAGTCAAAaTTAAGAACTCATCTATTCTCATTGTAGGCATACTATGAC
TACAAGAGTGTGGCATAACACGCTCTTGTGCAAGACTTGTTTTTGTTAAAGCGCGATAGG
CCAATACATCCTCAGTTGCATTGTATTGTaTTGGGTCAAATGAAGGgCTGTTtAGACTTG
TTtAAAAAAaCCAaGGTTTTtAGATTTTTttAAataGAACCCTAAAACAATCt
>contig02055 length=105   numReads=3
cTTGAACAAATTCCCAAATGCAAaCATtCcAGTAATTGAAGCAGATATCTTGCATTCGAT
GAATCACTTGTAATTAGaCAAAAAaTGTTCTTAAAAGAACTACAt
>contig02056 length=124   numReads=2
CATCGTTGGGTTGGTTaCCGACGGTTTTCGTtCTCGAGAAGATTtAGTGGTCGTTTGACT
CTTTTTTCtAGAAaTTTTTGtAACCATGTtCTTAGGTCAAGCTTACTGTGACGATCTGGT
CGAG
>contig02057 length=116   numReads=2
AATATTGGAAGAGAAaCGTTACGGTCTGTCCTATGGAAaCTCTTAGAGAAACGAACTTGT
ACTTGTCGGCTGGGAATGTAGTAAACCTAAaTTCTAAATTCATCTCATCCAGGAGG
>contig02058 length=138   numReads=7
TATCGTGACTAATTATCTCTTTATCGACAAGTTTCAGAGGATATTTCACATCGGACTCAA
TCAGTGTAACTGGGCTCTTCTTCTTCTTTCCACCAAAAAaCACAAAGTTTATGACAACAG
CTGAAACAGCCACAACGA
>contig02059 length=223   numReads=9
tCCGTCAACAATGTaGCAGACCGCCGAAGACTAAGGGGCCGTCCATAAAAagACTtCCGC
AAaGGGgAGAGAGGGgCTTGGtCCAATGCGGGGAGGGTTAAGCCACTTGCGGACAAGGGG
TAAGGAAACAGGTATTTTGCGGACGTCCCTTATGAACCACCCctAAGCTGGTGTTATGTC
AAATTTGCATTCTGTTGTGAaGTTGtCTTGaGCGTATGATTTg
>contig02060 length=129   numReads=5
CGTagtCACTGACGCTGCCTAGGAtCGTCCTGCGTATCACTCCcATTCCTCTCGTTCCCA
TGACGATCATTGTTGCTTTCTCCTCTGCAGCCACGCCCACTATCACCTGACCTGGCTTCA
GTCCTCCcT
>contig02061 length=119   numReads=4
AGGCTATTGGACGTAGGCCTATACAGCTCATTGTAACCGGCGTTCACGCCGACAAaTTtG
GACGTTTATAACATCTTATACGGACGTAAAAaCGTCCAGTTGGGCGCTAACGAAaGCCA
>contig02062 length=304   numReads=20
aCTGTTtcAAaCAcAaGTTGTATTCAAAAATtACTtCAAGTAACTTCAATTCcTGATATG
CAAAGCAAAACCAAaTGAGcAGACCAGAATTtATTCTTCTAGGCTTAACAACCAAAAGTC
TTTGTtCAACAAACATTtACCATACTAATTTACtCAAGTAACAAATCAGTAAGTGTAAAC
TGcGTAACCAGCAGGCAAAGGATCAATGAAGCAGCTGTGTGCACAATTTCAACATTTACC
ACAGACTAAATGCGCACTAGAGAACACGCAAAGCTGGTTAAAGAATGGTCTGGTCCAGTC
TGCa
>contig02063 length=109   numReads=2
GGGGAATCCTGTATCACTTCACATAACGAAAGCTtCACATGGGAGTCAAGCAAACCCGTC
ACATAGCAAAAACCTCAGATGGGAAGGAaTCTTATAAAACTTCACATAA
>contig02064 length=112   numReads=4
aCAAaCTTCGGATAGACGGTGGTAaTGTTTATACCAGTCTTCTTCATGCGATGGAGaTCT
CCATACAATGCTTGGCTGAATCCGTCTGCGGCAAATTTTGACGCACAGTAGt
>contig02065 length=113   numReads=2
GGGTGTCCCTGAAGTGCCACGTGTCCGCCGACGGTTTATTCACGAACTCGTCGCCAGATG
TCGTGTGGTTTAAAGATGGCCGACGACTGCGTACGGACTCAACGATAGGGCTT
>contig02066 length=109   numReads=2
ATTATCAaGGAAGGATATGTGgaTCAAAGAAAGACCAATGgAAGTAaTAAAAGGAAAaCC
CATGGaGATGGTCAGAAAaGATCAATGGAAaTTACTCAAaCTaGATCCA
>contig02067 length=101   numReads=2
ATAGTGTCCcGTTGTTGATTCAAAaTAATGttAACtGAATCGAGTATTTATATAACGCCA
TCATAGGgCCTATGTCTTCTGGAAAaCTCATCaTGAGCGTT
>contig02068 length=290   numReads=16
cAAATTTGGGACTATATTCTGTTAGGTTGATATTGATGCTGGCCACTTtGGGGACATCAG
ATGCAGACACTTTGGCAACACATTTCAGCAGCTTGGTCATGTTGTGATACCCAATGACTG
TAGACTTGCTGATGACATCTGTCCTGTAGAAGAGAGGCTTCAATCCTTTTACACCTTCAG
AATTCTTTAGAGATGATTTAACTTCAAACAGGTCAGTAATGTCCTTTTGCCCGAGGAATA
CTTGAaCTcGTTGCCTCTGGATAGGAACCATTAACATGGCATGCAAACTg
>contig02069 length=89   numReads=2
cTtgTCTTCTATGATTCACAAGgTCACCGCCAGAGGGACATTCCCACATTTGgAGTCGCT
GGCATTTGCTcTCATCACATGTAgCGAaT
>contig02070 length=101   numReads=3
cAaGCCcTTCAATGCAACACTCTGTtGATtAGCCTTCGAgATACTTGCACTACCTATATT
CACAAACAGTGAAAaCTAATTATTAACACTTAAATGACAAG
>contig02071 length=178   numReads=7
aaCtGATTTTGATGCGGgTtCGCtGAAGtCtAttACGGAGGTTCAGGAGAAACtAGGtCC
TACCTACtCCGGCAGAGATCAATCAGGAAAAGACGATCCAGGACATCGAGACTTTCGACA
AAGTtGGTCTGAGACACACTGAGACGGAAGTGAaGACTACTCTTCCAGGCAAAGATGT
>contig02072 length=278   numReads=24
cATTTCAACCGATCATTCTTtGTATATTAACTTTCAGgTGtATCACAAACATCTGTCCTG
TATTTCAAAGCCACTGTAATTGTATTACACTTTAGAACATCAGCAACAATTGAAGCACAC
ATAAGCGAAGCAATCAAGATAACAAACAACAAAaTTTAATAGGAAGAAAaTGCTACGACT
TACCAAACAAaCTGTAGAAAaGATTGATTATGTATTTtGTAATAATTGCACATCAAATGC
CATTTGTGCCTCTTTGGTCTCGACCTGACAATAATcct
>contig02073 length=102   numReads=3
ccATCACGAGTACTACAAGCTCTGTTAGTTTTAGCGACACCTCAAGCAAAGAAAGCCTGG
ATTGCGCAGTTTCTTCTGGCAGCCAAAGTCTACATTTGAGGA
>contig02074 length=104   numReads=2
AATTGAgAaGAGTtGTCATTGTTGCTTGTGAGCCTAGTTACACAAATAAACTGCACAGAA
CATTAGTACATTAACAAGCTAAATAAAAAAAaTCCTGCCTCcGa
>contig02075 length=166   numReads=13
AAAACAGACTCTGTCCATATCGCACCAATATACATATACCCACATGTGACCCCATAGGGT
CTGTATGGGTCCCATCATTTACGTTGATCTAACGCCTCAACTTATTTAGATCTAAAATGT
TAAAATTGGTTGACTATTtCTCTTGTAAaGGAACTACGGTGTGTCC
>contig02076 length=118   numReads=2
AATCATTATTAGGCAGCACAGTAATTTtGACAGTTACAGTGAAGAGTAACAAAGTTCTTA
GTTAACTTCGATATCTATAACTAACTTAATTCGAGCAGTTAGTATTTTTTAAaGAAAA
>contig02077 length=89   numReads=2
TCGATAATGTTGTGACCAATAGAGATCCTTTCGATCTGTACATTGATGCAaTCACcAACA
TACCAGACAGTGCCTCCATCATTAAAGTG
>contig02078 length=106   numReads=2
GGAATAATATAGGTACGCCCAAACTTTGTAAGAGGACGAGCAACACTCTTGGATCATCGC
AAACCTCAGATTTACAAGCCGAGATAACGCCATGGGaCAGCGGCGT
>contig02079 length=103   numReads=3
GGAGCACGTCTGAGTCTTATTCTTGCCttAAGATCAAGgAGAATGAAGGCAAGATAGTAG
AAGCGGCCGCTGTGCTCCAGGAACtCCAGGTGgAgACCTTTGG
>contig02080 length=117   numReads=2
ATCGGATGATAATTATATACCCTTTGGACAATGAAaCTAAAGTTACTTAGTTTGCAAaGT
ATGGGGTAGTATGATTTGTGTACCCTTTTTACCAAGTAGCTGAGTGAGGAGGTAGAG
>contig02081 length=167   numReads=7
cAcAGAACGCGCAATGACGGACACACACAATGTacGTGCAAACAGATCGCCGTGTTATTA
ATAATTAATAGGAAGCCAAATTAACGATGAGAAATGACCCCCTCTAACTAAACAACGCAT
ACCGCCACAAAGAAACCcTGCACAAGAACACCCCAACACGACACACa
>contig02082 length=103   numReads=3
GGAGCAATAATATAAGGTGCACCATACAGATGGACGATATTCTGAGTGGCAGGaGGTAAA
TGCCACCAATACAAAAAaGCAATAACTGCTAAAGTTAATATaa
>contig02083 length=107   numReads=4
cTGAAAaTTGCGGGTCAAATTGACAaTCACGAACGACTGCAAAGTTTTTTCGATGATCAA
GTTAAGAGACTATTATGCCGTAACGTTTtCACCTATTGTTCTCGATA
>contig02084 length=216   numReads=8
TaaCCAGCGTCACaGGAAAaGTTGACTTCAGGAATGACTTtCTTGTtCTaTAACTAAATA
GCGATATTATTATAAaCGAGGgATGGCTTGCATATAGGCCTCAATATAGGCctCAATATA
TATTTTTTtAGAAGGAGGGGCAAATGCAAaGgAACTTTATCGCTTCTGAACACCGTCTTt
CCTCCACATTaTCGAAGGTTCATTTATCCCTGCCcG
>contig02085 length=268   numReads=16
GtcGTCTACTCCTTTaTtACTATtCACGCCAATTGATTTGATATCTGAtcGAAGCAGACG
AATACCACAATTtCCAAAAGTGTACTTCACCAAAACAACTCTTACAGTCAAAACAACATC
TAGACATAAAAAACACATCAGGCcTtCTGCATAATCTTCATCTGCCTAATCTTCATCTGC
TTGACCCTCATCTGCTTAATCTTCTCTTCCAGCCGCTGGTTCTtCcACTTCCTTTGGTGC
aGTAGCGCTTCCCTCTCTGCCCGTCTTC
>contig02086 length=219   numReads=9
ttAGACACTTTAATAATAATAAAaTACTAATACTGTAGcTATTAACACTAATTGTTTTAA
CCGAAAATATTAGCAATAATAATAGCCAGATTATAATTTTAATCACACTGGTCTCTCTCC
AGTTGAGATTAAATAATTATTTtGCATTAATCACAACAGTAATAATCATCATGCAAGATA
ATAATtAACcTaCAAaTAATATGAGAAaTTACTAACTAT
>contig02087 length=99   numReads=4
tGAACAATCCATTGAGAGCCAAGAGACTTACAACTCCGTCCATGTTGTACGCTTCTGtCA
AGTAGTCACTGAGCTGAAGGGGATTCGTGAATTGCTTCa
>contig02088 length=96   numReads=2
CATCTGGCACGTGTCTGAgTCCGgCTTCGTAGTGACCGTATGGTGCATTGTtAtcGTACC
CAGCgAAGACGACAGCCAcAGTGGCAACGaGGaaaa
>contig02089 length=218   numReads=9
cTTTATCAAAaaGCTGCATTGCTTTCCCAGTCGCTATTAGTACACtcGTCGTTAAAGAAT
CAAGAGAATCCAATGCAATTGTGTCATATTTtCACATAATTACTAAGACTGCAGAGAGTT
GGCTAACGAGTAAAGATGCCTTTGCTCTGAACGATTtCCTTtGGACTGAAaTGATTCAGC
Ttgtttattgtccagtcgtctgttattccctttgtgta
>contig02090 length=111   numReads=2
TCGCAGGTTCAAACAGTTCATTCATCGTTTTCACGTGTTTCTCAATTGGATTGGCCCTGT
CCGTGTACTTGAACCCTATTGAaCCTCGGTCCATTTTCTCGAAGCCCATTG
>contig02091 length=237   numReads=9
tGCGCATAGATGACTTCTAAGAGATGACTTGTCAGCTCATTCATGTCGGTCAGAGGTACC
ACTCGGAAAGCGGCCACATTCCTCTTCCCGGCAAACGCTCGAACGtGTCCATGCACCcGA
ACGTAgatgttttctcTGACcaGAGCTACcTTTtCGgCCTCTGGAGTgTTCTCATCGTTG
TCCACAAATTGTCGGACTTCTAGAaacGGACcAGTCATATCAtCAAGCTCGTaCGAG
>contig02092 length=213   numReads=8
tAACCTGCtCCGAATGGtGTCATTTGATATAACCTCAAGGTCCAACTGCAAATGCTAACG
AGGCTGATACTAAgTGACTGTATGACCAAAAACGACAATGTCTGGGGATCCAATAGAACA
TAGACTTCATTTGGTAATAATGTGAAaCTCGACTGAATCTTtCAAACATACATTCAATCA
CAAaGATACACCACTATTTGCATCTCCAAtccA
>contig02093 length=161   numReads=4
CCAGAGTTtCTAAAAAgAGGATTGaGTGTtaTTGAAAaCCCCgTGGatGGCTTCTGTGGC
AAACAGAGTGTATGCTTGATGGTTAGGTAGCCCTGTTTAGAGATcGAGACGGAAAaTATT
ATGCtAATTtCtGGaCGGGTAACCGGgTaCCcGtCCAAAat
>contig02094 length=137   numReads=3
cTTTTtCATTGcACTGAAAaCCAAAatGTACCAAATCAGTTAGCAACCAAGAGAATTCTT
AAAAGATACACCAAATTCAAAGACTAAGTAAGAATAGATAGACGTGTATAACAAAAAgaa
aatgttgattgtgtatc
>contig02095 length=123   numReads=4
ttGcTtCTtCAGCATGCcACATCATCGCCGATCAACAGCCGACGGAAGCGGtGCGAGTCG
GAAAGCtGCGACCAGAGCACTAAACAGAaGGATgAGggtATtGAAATCGtCATCGgTGGg
CAg
>contig02096 length=152   numReads=5
ATTATTGTTGTAGAaGGAATGACAATTCTTACATATGTTTTTACTATGACaGCGATAAAA
ATTTGATTAACTTAAGATAAAAATCGGACTTtAaTTtACTTATTTAGGAACTACAATTAA
GAaTCCTAACCcTAAAaTttCCTCGTTAAACC
>contig02097 length=150   numReads=7
cTAAATCACTTCCAGGACCGGTTCTTCCAGCTCCGGTTCCACCTCTTCCTCGCCGTGAAC
AACAGCTGGCTCTTCCTCCTCCTCCTCTTCAGCACCAGATTCCGATTCCTCGGATTCACT
CGAAGAGggaTTGTCTTCGTCAgtctcaaa
>contig02098 length=158   numReads=9
aTATTtCTAGAATGgAGGATTTGTAGATTGCCAATGGTTGGTGTAGAGAGAGAGAGTGAA
AGTGATAAATTTTCATTTGTTTCAGACTAAATGTTTGTCTGGAGAAAATTTATGGGTAGC
ATTGTGTGTGTTTACGCAAAAACACTCCCTGCAGTTtC
>contig02099 length=110   numReads=3
cTAAAAAAGGCCATCACCcACAAAGTGCTTtGCAAGCTAAaCATTTACGTCATGTtCTAA
TTCTATTtCCAGCaTCaTTAACATAAAAaTACTGTAAAAATATAaTGAAT
>contig02100 length=114   numReads=5
aGAGaCCCATACGAAATTCCGAATGAAaGTCTGTGCAAGGTGGAACCTCTTACCAACAAG
CAATAGAATTTGTGAaCACATTGCCTGAaGAAACCAATTGAaGAcAGaCAAAAt
>contig02101 length=159   numReads=6
TTCCAGAGGTCAGTTTGTAaGTGCAaGATtcGCCcTAaGGATGCCGTCGATGACTGTGTT
TTCTTGCGTTCGTCGGTGCATCTCTTCGACTGGCGTCCaTGACTGaTCCAACTCCAGGTG
GTAACtGCcGaGGAaCTCATGCGGaCaTGACGAaCCCCA
>contig02102 length=192   numReads=10
aTATATATATATATCGATGTATAATCAGTAAAGTAATGTAAAaGTTACACAATCTGTCAA
CGTTCATAAGGATAAAACAATTGGAAAGCAGTCAACCGGTAGTTATAGAAATAGAAGGCT
GGCTAAACAACATAGGCAGCATTGTTATAGAGAGGAAaGGCATTtGATAATCAGTTGAAC
tATtCACAACAg
>contig02103 length=100   numReads=3
gggTTtCATATGTTGTGGCAGGAGGACTAAGCATGGAAaGAGTAtATCCAACcATGCTGC
ACAATAAACAACATGTATAAtAAGCAAAaTAAGAAGAACa
>contig02104 length=173   numReads=8
cGaCACcAaTtCcAAAATGTtCATTCCACATGGTGTGAATtCCGACCGTGGCTTCCGCCA
GGCATCTCTTCAGCTCATCAAAGGGAACATTCAGGCGAAACTCCACCAGTTGATCTACGC
CGAGCTCCAGCGACAGCGCCTTCAGACCTTCGACCCTCGCCACATCTTCGTCg
>contig02105 length=92   numReads=2
GGgCTGATGTCGTTTtCGATTTTATATTGAGCAATGAGCCTCACATCATCTTGAACATTG
ATAGTCTCAGACTAAAAGAaGaGATGGTTGAG
>contig02106 length=131   numReads=5
aaCTTCTCtGTCACTGTACAATAAATTGGTTGATTACAATTCTTtGATAAAAGTTGTTCT
TTCAGGAGCAGGTTCAGGTGTATTGCAGAACTGATGTGTAAAaTGCAATTACTAGCGGTG
gTTCAAAGTAg
>contig02107 length=98   numReads=2
TACTCGGAGACCCTAACTGATTTCAAGCAGCGGCTTTTGATGCAGCTGATACCCTGTGTG
ATTGTGAAGTAGGCCTACGGGTTTTGAGATTATGGTCA
>contig02108 length=107   numReads=4
tGGgTAAcATTGTATCCAGTTCCTATGAAaTAGGTTTTTTCACAAGGGTGCTAGATTACC
AGATGATGGGGCATAAGGGTATTTAGAAAaGAaGaTGTTCAACAAGa
>contig02109 length=105   numReads=4
CgtATTGCTTGAACTACTTTCGAAACATTCCCcGCTTCCTCGACtGTTCAGGGATCGAAT
GACGAGCGCTGGATCGGCGCTATATAAGTTATATTCTTACTAAgg
>contig02110 length=96   numReads=4
CTTtGAaCAagTTTAATGCCATGTGGTTAtGCAAGTAGGTCAGTGATTTATATGCAAGTA
GGTCAGTGATTTATATGCAAGTAAGCCAGTGACTta
>contig02111 length=201   numReads=21
tCCCTGACGATGCTAGGCTTACATACtAAacTTGgAAaGCAAGGAAGCTAGTCAACTTCG
AGAGCAGTCATGAAATCTGGCAAATAAAAAGTCGATTAAAATAAAATTTAGCACAAAGGA
CCATCACTCTGCAAaCTTCTATAACCACTGTTCTATAACCACTGTTACAGAAAAATAACA
TAAAGTCTAACAAAAGTaacg
>contig02112 length=105   numReads=3
atATCTGCATAGCTCTTTTTAAACGCTCACAGAGGCACTTATTTCGAATAGTTGACCTTA
AAGTTCGTTTTTAAAGACTATTTCATTAGGCTATGTAGCTAGCTA
>contig02113 length=95   numReads=2
TAATTTGCCTCGAATGTCATTTTCATTGCATATTCCTCTTTATGTTAGTAGTGCTGGATA
AGTGACACATTTTATGTTCATTTCTGTATAATTCA
>contig02114 length=107   numReads=4
aCACCGTTGTCTGAaGACCCAGAACAAGAGACGAACATGGTCGACCTACAGGCGACCCAT
CGCCGGTCGACATTTGAAGTCATCTGGACCGTCATAACGTCCTTCtt
>contig02115 length=106   numReads=3
AGCACAAACATCATCAAGTGTAAGTGGGAAGAACTGGAAACTTTTGCGTAAAGaGGCATA
TCCTTCAGAACAAGTATTATGAATTTTTATAATGGACTGCCTTTGA
>contig02116 length=108   numReads=4
cGTTACCTGCGTCTGGTGTTGTTCGAGGATCTtCAAGATGGgTCCAAGGTCAAGGACGAC
aCTTCGTACGGACAGAATCATCGACGCCGTCTTCGTCGTCGTGCTGGa
>contig02117 length=95   numReads=2
TATTTTGCTCTTTCCATGACGCCTTCAGTCGCCTATCCGCTTAGCTCAACCCATTATAAT
TAGCCcAATGCTACTCTCTGTTGCAGCATCCAACA
>contig02118 length=133   numReads=4
tttttAAAaGGAAAaTtGgTGtGCCCTCCAAGTTTGTGtGCtAATCTCACGATCTGTGTG
CACgCGCACAGCTTAGAGGGAACATTGCCCACGACCCCCCAGTTTtCAAaTCAGATTGAC
ACttcTGGTaaaa
>contig02119 length=114   numReads=4
ctACTTGTGTTtCCGTCaCTGgTGGGTgAGGGAGGAGCgacTTGTGGgCGgAGCTAATCG
ACGCATGCCCTCCATaGCCAAGCTTTTTGGTAAACGAAacAaCAaCCGTACGAC
>contig02120 length=183   numReads=11
AAAGtGTACtAAtCACAACAAGCTAGTAAGAACGCTGAAAGGGGATTAGATTGCTGTGCC
ACGTTCAAGATTCTGCTTGATTTCTGTGGTGTATTTtCCATAAAAGCGTTCCAGTTTCTT
GTTGAACTTCATGTTtCTTTCATTGATATAaTCAATATCCTCATCTtCATCATaTGCTCG
TCt
>contig02121 length=433   numReads=39
AACAGGTGCTGTAAATTTGATGTAATGGCTGCTGTTTGGAaCAGTGCCTAcAATATGCAA
TTAATTAGAAACTGTTAATTACATGTATTGTCTGTTCAGTATTTGTTTGACTGCTGGCAT
ATGAATAATTAACTTGTTTGTTTAGTAAATAAGAACTCTTGATGTCCCATTTACGTAGTG
ACGTTTATGCAATGGTGTAATTTAATTAGACACTTGTTTTGAAGTGTTGGAGATACCATT
TTCATCGCTTCTGTGTATGTTGGCCGTTTTATGTCTATTATGCTGTCTGATCCACTGATC
TGTATGTAGATtGGATTGCGCTTATGGGCTGAGACTGAGCTGCTATCTTGCCACTCCTaG
TGTTgTTAaCATTGTTTGTtCATTGAAGATGCTTTGTTGTGTGACTATTGTAATCAaCAA
aTtATGGacAGAC
>contig02122 length=100   numReads=4
CAAAGCGTCCAAGTAGACACGATATTtCCGCTCATACCAGAGCAGCTGCAATTTTCCCAC
CAACCCTTTTTCAGGATGCTTATCTGCATAGAaTTTCGCC
>contig02123 length=105   numReads=3
TCTGTTTTAAaTACAAGgCATAATTCGTTTATCTCGCtCAaTTAGAAGTGCaTGTTACAC
CAAAAGTtAAGAATTTGCAAACTACtGTAGGAaGgAAaTATGATA
>contig02124 length=93   numReads=2
CACAAAATAACTGCCACAGCAAACGTCAGTGCAACACCGACAAGAGAGAAACAGACAAAA
TGGCAGCGCAACAATGAGAAGGAGAAGAGATCA
>contig02125 length=101   numReads=2
TTTGATGCTTGACAGTAACTGCTGAAATTAAAaTTTTAGTATTACCATCTATCTATCTAT
GGCATTTATATAGCGCCACTACAAGGTAACTACTCGAGGTG
>contig02126 length=173   numReads=6
tGATaCCcAGAAGGACAAGCGTTTCAGCGGAaCTGTAAAGTTGCGTCACATCCCTCGTCC
CAAGATGTCTGTCTaGTGTGCTTGGAGATCAGCAGCACTGTGACGAAGCCAAGGCCAaCA
ATATTCCGTGCATGGATCAGGATGCTCTGAaGAAGCTTAACAAGCAGAAGAAG
>contig02127 length=106   numReads=3
ttCTATTGAAtGGTCTATGTCCTGACTGAATATTTAAACACTTTTATTTGGATTTTtAAA
CAaTTtGATATAACACAGTGAACTAATCTCTATAATCATATTaaGt
>contig02128 length=116   numReads=4
cATtcGTAaGCAAaTACTCAAGAGAaGAGTTtGCGTTACaGTTGTCATCgCCTTTGtGGC
TGTGATGGCGCTTGGCCAGGATAATGcGaCgCCAGTGtATAGGATTtGTcAaCaaG
>contig02129 length=108   numReads=3
cAGCGCTAGAGTAATTCTaTCTAGtttCTtCTAATACTGTTCTTATtCTAGTTTtACAAT
tGAaCTAGGATAATtCCATCTAATtCTTGtAATACtGTTTTAATGttt
>contig02130 length=366   numReads=40
tCcATTATTGTGGcACGATGCACTGCTCCTATGGGAACCTCTGCCCATGACCAGATGAAG
AATTTCTGGCACAAGAATCTGACCCTCCAGAGACCAAACTCACCTTGGTGGATCTACAAG
CCTCACTTGCCAATGCTGACATCACTGTGTCACCGTATGACTGGGATAGCTATGGGAGTG
GCATTCTATGCCTTCTCTATTGGTGTCTTCTTGGCCCCTGGCGATTTtCCATCCTACGTG
GAATTCATCAAGAACTTAGAAATATCTCCAGCACTGCTGTTCCCAGCTAAGACCATTGTC
GCCTTTCCACTGGTCTATCATTACATCAATGGCATTCGCCATTTGACGTGGGATGCTGGC
CATGGC
>contig02131 length=103   numReads=6
TTTGCAGCTATTtGTTTGCAATTCTGTTTtAGTTCTACCTAAAaTAAACATGAATAATAT
GGTGACAACTCTGACTCAGCTTAGAACAAACACATgTCAAATa
>contig02132 length=138   numReads=4
tGACTAAAAAAaTCAGAAaTTTTCAACCTCAAAATGAAAaTTTtCATTGAAAAAGGTCAT
TTGAAAATTATTTGGTCTGAGAAATTTTTTTCCGCCCCCCcaacTCGGCGCCAAGtcTCC
GCACATGGACATGCCaaa
>contig02133 length=113   numReads=3
tATAAGAATTtCCAACTACTTTGGATCATTAAATTCGAGATGAAaGAAGACAAAGTGTTC
TTGGCGAGACGTGaCAAACAATAATAGTttGTTTACGTTTTGATAGCAAaTTa
>contig02134 length=373   numReads=13
cTCTAGCTAACTGCACTGCCAATtAACGAGTCCTATTGTTTGTAGATCTTCCGAATTAAG
CACTGCCAAAGACAGCTTTGTAGACGGTTGTTTCTAGAAGCTGGACTGATTTTATCTATA
AAGCTTGCAATAAATAGATGTTAGCGATTGTTTtCCGTGCATAGGTTTGTGACATATTGG
CAACGTATAAATATATTCTCGAATTaatgattaTTATGTTAGGATTTttgTAaGAAGCAC
GTtCTtaGCAACTTCTGCAGCCTGTAAAGCTGGAGTTAAACTGTTtATtATTtAtGAGAA
TAAAGCTTAGATTTtGATGGACaTttATTTtGAAaGGACTTtAaCTGAAATTGGTCAAAT
TTAGCCTCAGAAg
>contig02135 length=81   numReads=3
GATCTCcTCcACCGAATATTtGGAAaGCtCTgcagtcaccatgcagctgctgctGCTGTA
AaTTCATCTGTCTGGAGCTgg
>contig02136 length=109   numReads=2
tATAGGCCTAAaCGTTAAATGATACAAaTTTAATTAGTTCTGATAAaTTTCTATGATTAT
GGCAGTGTTAAAAGAAaTTTAGTTCTGATAAATTTATACAATTATGGCa
>contig02137 length=244   numReads=14
ctAACGGGCCATCTGACAAACAGACGAACTTTAAACGAAGCaGaTAAATCGTTATTGAAC
GGAaGCTTGACATCTCTGCTGCACAAACTTAGTTTTAAAAATGAGACGAGGTCATTTTCA
ACTTtGCTTACTGGTACCGTTTTAAATGgtAGTACGTTTAATAAGTACGTGCCCCAGAGA
TTCAGGCATCGAAATGTTAAGACAGGCGACACTtCCAAAGAAAAAGGCGAGGAAATTGAC
CcAG
>contig02138 length=101   numReads=3
GGTTATATTATGAGTACACAATATGAtGAAGCAAaGCATGGTCTATGTTGATATTTTATT
GTACATGCAAAAaCAAAATGTTTTtATGTGAAaTACTATTA
>contig02139 length=125   numReads=5
tACAATACtGcAAAACTGATTAAGATATTtCAATTAAaGAAGCTGAAATGTTGAAAACCT
TTtAAAACAAAGGAACTTAATaGAAaaCAATTTATCGTTAGCAAGATCTATATATaGTTG
TaGaa
>contig02140 length=103   numReads=3
GGATATCGTCTCTGAGAACTGCTCCAGAAATGACGCATTCTCCGAGGAAGAaTTCCGCCT
CTGCTTGCCACCTCCGCCGACCTTCaCCTTGCCTCCTCCTCCg
>contig02141 length=99   numReads=2
CAATGAGTAATAATAACAATTGAATAATttAtGAAtAATTATGCTCTGTAAATATCGTTA
TCAGCTGGACACTCCGGATATTTAGCCTTTGAACATTCT
>contig02142 length=154   numReads=8
aaaaGCAAGTGCTGGGAATCTTATGtGTAAaTCACTAGTCTTTTACTGCTTtCCTGATAT
CTCTAGGCATAACATGGTGTTCGTGAAGAAaCGTGTTCCCCACCTGTGCTTTGCTTTTAA
ATAGTTCTTCATAAaTTATCTGCTTTTGCTTata
>contig02143 length=99   numReads=3
ATCTCAAAAaTGGCAGTTCTATCTGTtAATGATAGTTTTCAATAATATGACTTCAAaTGC
ATAATCTAAAACAATTATtAGCGATACAATCACTCACgg
>contig02144 length=111   numReads=4
aTCcGATGACTTTTTTtATtaGggggTGGggTACTTGCACTTGCACTATTATGGACACTT
CCGTTATTtCACTACAGCCTtCTCAAACTCACACGTATtAGACGACCAGCC
>contig02145 length=132   numReads=6
aaaTTAATATAAATAATTCAAaCCTGCAAaTAAtCCTTTTTtATGCACTAAATAACTATC
CAACTATTCATCATCATCAACATAATGCTTCTAATGCAACAACGGTGACCAAAATGGATC
ACTGCAATCTAG
>contig02146 length=104   numReads=4
CTATAGTCATTACAAaTTGGCGCTGAGTGTCATATCTATCTGATGAAGCTTAATCACCGA
TACCGTTTCGGgtgTAGGAATAAGAAaCGaTCGATTGaatcata
>contig02147 length=100   numReads=3
aTTtGTCCaGAAATACGTCGACTGTAATATGGTCTTGGTtGCGGAGTGGgTgAGAGAAAA
AaTGGCACACCACTAGTTCTCCTCAAGACATGTGTTGgag
>contig02148 length=107   numReads=2
GGTTTGTCAACCaCcAaGAATTCcTCATTGTTcACAAGAATGgCtGGTGATACAgAGGTA
ACCGGCAATTCATGTCTGTGCACCCGGTTTAGAaTGAAATCACCGTT
>contig02149 length=103   numReads=7
tCtCACAACAAGAAAaCAACACTTACAGCATCCAATCATCGcGGCGAAAATGCCACTTGG
AAGAGTGAAAGAAGCAGAAGAAGTaGAAAAGCGGCAAAGACAg
>contig02150 length=103   numReads=4
aaaaaaCtCAGATTTtGCAGACAGTCTtCCtAACtAGtACCACAAGCGGAGTGCTCACTA
AAAACATGCTtATtCtGAGCATCATtCGgAAaTGCCTCTCttC
>contig02151 length=133   numReads=2
CTGCATTTCAGTCCACATCCGCACACAATCACGTaTTGGgTAGTCGGGTTCGAAATACCC
CAAAACTAGGGGAGTCAGGTtCAAATTACCCAAAACTAGGGgAGTCGGGTTCGAAATTAC
CCAAAACTAGGGg
>contig02152 length=132   numReads=4
aTGAAGTCTGGCGAGCTAGCAAAaCGTGCAGAAAAGAGAGAAGTATCTGAAGCATCTCTT
AAAATTGCAGAGGAAAAAGGTGATGTGGAGGGAATTGAAAaGTTTCAGAAaCGACTTGTT
AaGGTGACAAgg
>contig02153 length=110   numReads=4
AGAGCGATGCCTCGTAGCAGACGGCTGTTATGGCTGCAGAGACGGATACGATAGCAAGCA
TGATCTGAAAAGCGCCTAGAACGGTCGAAGTTGTTCTTGgAAAGTATGAt
>contig02154 length=101   numReads=3
cAGTGCAGCATTTTTtGGTCTTTGTGTCTGATGTCATTGCTGTTGGTCTGTTTTTtCTCC
CAGAATTAATAATAATTATTAGAAGTTATGATGATAATaaa
>contig02155 length=102   numReads=2
ATTtGCAAaTATTTATTAGCAAATACAGACAGAATAAGTGATAAGTTGCATTGTTGGTTG
CCTACATTCAATATGTTATTGTTGAAATTGACTACATTTTTG
>contig02156 length=105   numReads=2
AGATAAGACTTCGTTTCCTCATCTTCATATTCTGCCTTCAGAAaGTAATTCTTCTTGTTG
TTGTATCTCCTTCGGTAAaCAACCTGCTAATGTTATCGAGTCCTA
>contig02157 length=98   numReads=3
cAAAATATAaCAAAatATAAAaTAaCcGGTAATGATCATTATGCCaTTtCACCACAAaCT
GCCTCTCGAAaGACATCGAGTGCAGTTGTCACTGAGAt
>contig02158 length=89   numReads=3
tAtAAGTAGTCAaGCATTCATGTAtATAATTCTGAATAATGATAGAGTTTTTGTCTTtAG
ATAGACGAtGTTCATGCAATTGCCATCGA
>contig02159 length=104   numReads=3
tGCGCTACCTTTGTACCACTTTATGGTAAGGGTGCGAAAatAtGtGGTCGAATTCAATTA
TATAATTATAGGTGCATCGTATTGTCAGAATAGAATTTTAGAAT
>contig02160 length=119   numReads=5
tGAATGCACATTtCTATTGtGCAATATATATAATTtATtACcATTtAcAAaaGTGTGTGT
tCCCTACGCTTATATGGCAaTGAATACTTGGCAaTAGGgAaGgCCcTtCTCTTGCCAAG
>contig02161 length=264   numReads=16
gAcTGATtGCAGAAATGATGCCTGGTGCTTCAGGGGCTGAGGTCAAGGGAGTCTGTACAG
AGGCTGGCATGTATGCGCTAAGAGAGAGAAGAGTACACGTCACCCAAGAAGACTTTGAAT
TAGCTGTTGctAAGGTTATGCAGAAGGATAACGAGAAGAACATGTCGCTGAAGAAACTGT
GGAaGTAGTTAcTTGGTCAACCTTAGCAGGATTTTACAGTGCATCGAACTGTGATGATTA
TAGCAAGGATTTTGTTAAAAAGCg
>contig02162 length=392   numReads=27
TTTGTTaGTCTATGAAGtACATCTTTGACGCTAAGAATGCCTGCGACCATCTCTCAGGCT
TCAACGTCTGCAACCGATATCTAGTGGTTCTATATTACCAACCAAACAAGCAATACAAGA
AGACTGATTTGCAGAAGAAGGCCGATGAACTAGACAAGATGAAGCAGAAGTATGGCCTCA
GCACACCAGATATCAAGAaGTAGTTGTCAGTGCTGGAAAGTGATTGCAAGGCTCATCATC
ATTGCTGATTaattaGTACCTTCTGATCTGAAGATAAGACAATTGCAAGATACCGTTGTC
TAGCTTGTTAAACACGTGTTTGACATTCAATGAAAGAAACATTTAAGCATATGAaGTACA
ATAAATATTTACTCAGTGTCATCATTGttttt
>contig02163 length=187   numReads=9
aaaTGGACCTGCAGTGAAAAGCTTGAGATTACCGAGGATAGATATGGTCTTCGGGAGGGC
AGTCtGTCGTCTCCTTGGACCATCCACCCCCcTTCAAGGGgCCTCGGgACTGTGAACAGT
TTCTTTCTATGCTCTGCTCTCTGCCTATAGATTAATTATTGTGTTGCTTtGTAGGTCGTT
TtCTTtg
>contig02164 length=141   numReads=4
GaCAGGCGTTTTtACCcTCtGGTtCTTCATTCATCAAaGgCTTtGGCTTACAAAaCAATA
AGTTAGGCCAaGACAGCATCTGAagCTATAAGATAatATTtACAACAAGCTCTTGaCGAt
GACACATGGGAaTGGAAaGAt
>contig02165 length=101   numReads=2
AGCCCTTCTCAACCTCTTGCCTTTACTTGATGCTCTCAGATTCGTCAATGATGTTCGGTC
GGTGCTTAGTCGTAACCTTCACCTTGAACACCGCAGCACAA
>contig02166 length=113   numReads=3
tACCACAAACgAaGATTTCTtCACAGTAAAaGGAATTAATAGTTATAGAACTGTGTGAAG
AGCAAACTAAACTGGTGCAAGGCACAGAGTGTTACCAAACAATGCAACGTTTT
>contig02167 length=111   numReads=4
GACTAAaCAGCaCCAGaTTAACAGATCATTGTTCACACCCGTATCTTCCAAAATAACCAG
CGAGGAAATAGCTGCTCAATTAAGTGCTCAGATAAAACGGaTGCAGAGaCg
>contig02168 length=102   numReads=3
CTTTGAGGGGTTGTTAGTTTTGATGAATTCAAAACTTTATAATTGTTTGCATAAAAAaTG
GAAGACTCGATGATGACATGCGTGTTCAGATGAGCATTTGGA
>contig02169 length=201   numReads=9
cGAAGAaGtACGAGTaTCTTCCTGTGGGTGCCGAaGATGACGATGATGACGATCTTGAaG
ATGATGACTAAGATCGCGGCGATGAAaTCGAGTTTAGCGATCGCTGGCATCTACGCTCTA
CAAACTTTGCGAGAAGGCCTGTTtCAACTGAATCATAATGCAACATGGTCGCTTGTTTAT
TCAGATGTCGGACGCTGAGGG
>contig02170 length=120   numReads=2
TGCTAATTTAATAAAAATTAAGATTACAAACAAaCCACTTGGTCGGAAGTAATAATTTAA
AaGGCAAATTGCATTGCTCTCTACGTTTACAACCATTGCTTCTCACCATCCTCTTTTCAA
>contig02171 length=140   numReads=2
CCATTGCTAACGGCGATCATATAAAaGTTTttAATttttCTTTTTtAACGTTTTTTTTGT
TTTAACTTtACttATTtttCttGttACGTAAAaGCGTCGGTTTGGGCATTAACGGAAGCC
CTGATGCATGCTCTGGTAAA
>contig02172 length=162   numReads=6
tGTAAGTAGGTAAGTAAGTATGTGCATCAACATTTTGAGCATCTtCTAAGAACTTCTGAA
TCACTTGGAaGGTCTATGTTAAGAATAACtGGCTATGGTACGATTATTACATCAACAAAT
CTATTAAGGTCTAAATTTATACAACAATATGAATGAACATgg
>contig02173 length=101   numReads=2
CAGCGTGGCTTTCTGTCTAAAATCTGAATCTGACTCTTACTATTTTAGTTTGGCAATTCG
GAATAGCTATTAAGGAATATCCAAATAATAATATGCTTCTG
>contig02174 length=157   numReads=5
cAAGAGCCACAGCCACCAAGTCACCTACTCACCACGTTtCCAGTTCGCAGATGTCTGTCT
TGTTATTCACATTTTATACACTTCAAGTACTAAGCAAAAGAAaTGATTCCTATCTAaGaa
GaaTAAaGACAACTTACtGCCACACACAAACAttttt
>contig02175 length=99   numReads=2
GGCATCGCCAAACCAAACGACAGCGTGCACGAcGCTtACGTCAACAACAGAAATGTCAGA
TTTACGtCACTCGGCTCTtCCATCTAGTTCaGCGGTTCT
>contig02176 length=101   numReads=4
cACTGAaGTATGAaCGTGATATGTGCATtCGAGAAAGAAAGAGACGCAAAAGGAAGTGTG
TTATTATAGTCGCTGACTCGCTGCTATAGCTTTCATTATAG
>contig02177 length=114   numReads=4
aGAGAGAAGGGTAGAAaTGTCTTGTCACCGTTGACATTtGAAAAAaTGGTCATCGCATTA
TCTTCCAACTTGCAACTAATATACCTTGATGATTAAAAGAATCCACGATTCGaa
>contig02178 length=109   numReads=4
aTCCTGGAAaTGAACCCTTGGCAACAAGCCAAaCAGTTTGTTCTCTCTGTCGAGCTTGAT
ATCTAGGACTTTCTGTATCTTCCAGATTtCGtAtGCCaaGtCCAATGaa
>contig02179 length=106   numReads=2
GTACACGTCATAGGTCAATTTTTGCATATTTCTGCATaCATACTGTAGGGATGTTtAAAC
TGCCTGAGGTAACTTACATTCACCGTAACAAGTTCTTACAATTAAG
>contig02180 length=106   numReads=2
TTACAATTAATATAATTAGTGCCATCAATCAAAaGAACTCAACCTGATTGATCAACTGAG
TAGATACCTTTTATGAATAATTGTGTAATTCATGACCGGGTTCCAA
>contig02181 length=97   numReads=3
CTTCTGACTCACCAGATCTAACTTCCCAAaCATTTGATGTAAGATGTATCAAATATTGTC
TTGGTAAACAACGAGTCTACATCACTGAGATCTGGTa
>contig02182 length=97   numReads=3
aTtATCATCTTCATCGGATTCAGCATTGTACTTACCATCCTCTGCTGTATCTGCCTCAGG
TGCCGTAGGAGGTCGTCAGCCCGAAaCAAGGCTAAAg
>contig02183 length=96   numReads=2
ATAtCCATGCTTTGCACTCGTCTGTACAATTTAATAAGACCATGATGAAACAGAACTCGT
TtACAAATGACACAGCAGTGACGTTAATTAAGACAG
>contig02184 length=113   numReads=4
aaaaaaTAGGACTTTAACAACAGTAACCTGAtAATTAGCCAAaCTAAATAAACACAtATT
TAGATTACTCAAACGTAAAAGCAAGATACAGATACATAATTCACCAaaGAcAC
>contig02185 length=108   numReads=5
ATTCACCCTTACAGATCGTTCGCCAACAGGTATCGTGCAGACGAATGCGAAAtGACTGCA
CTGTGGATACGGAGGCATTTAAATTCTGTTTCATGTTTCTTGTTAGTg
>contig02186 length=100   numReads=2
AAGTTTAAGCTCCACACGGCAATATTGTGTTCTGTGACAACCACATCAAGTCCTGTAAGG
TTTCTACCTTAAGTAGACATCAAAATGTGTTGAATTGCAT
>contig02187 length=109   numReads=4
CGTtGTtAAGAAGGCAAAGGTTGaTGGgAaTCgttccATGAGGTTCTTCTTGACAGACGA
GAGAAAATGAAGTCGGACAAGTTCTGTAAATAGAAGACGTTTTGATTgg
>contig02188 length=115   numReads=6
aaGGAAAaTATTACCTACCTTCCTCTGCTCAAGCGGACATCAAACTCGAAGCTGTGGATG
CATCCAACACCAAAATGATGTACACCAGTTTTGATAaTTTTGTtGATCTtCGTCa
>contig02189 length=106   numReads=5
aGGACGGTGAAGTTTAGTTGTTCCCGCTGAGATGGCGATTCAGATCAGTGCCAAAGTAAA
GTACGAACGCAACAAACGCGAAACGTAACACGATCAGCATTAGAAA
>contig02190 length=120   numReads=5
aGCGAAtgAAaCAcACGCATTGAAAaGGCAAAGGTtAGAACATtGTAGTCGATTGATtGT
TAACATGTCATGCGTTCTTTTAAACTGAGGAaTTCACGTCGTTtCATTCATCCGTtCGtt
>contig02191 length=139   numReads=13
ttGTCTTTGTCGTCCTTCTTGTCACCTCCATGTCcTCcACCACcTGACTGTTGCTGACCC
ATTTTTGTATTGTATGTCAATTGCAAACAAAATCAGCTACAATTAACAATTCATGCTTCT
TGTTCTTtAATAACTcccg
>contig02192 length=90   numReads=4
tGATGCTGACTGACTAGGGACAGCAGAACAAGGACAAATCAGCTGAAGTAGAGCTGTCCc
AATTGAGAAaCTtcACAGAGTAGACAaTCt
>contig02193 length=103   numReads=3
aGTTTTGTGTAGACCGAGCTACAAAAGGTCTTCAGCGTTACATGTCAGTTATtCAATTCT
GTGATGATGGAGTTATTtCTTtATtACCTGGAGACTGCAGTTA
>contig02194 length=101   numReads=2
AATCATTAATGTTATTTGAGCTAGCGGGTGTGATATCCTTCATTATGTGTTTCATAAATA
GATATATGTCATTAATGTTATTTTACCTTTAGACAATACCA
>contig02195 length=151   numReads=9
TTGGTCTTTTTtGGCAAAACTGTTCCAAAAACTGTTAAAAaCTTTAAACAATTGGCTGAA
GGCACAGAGACAGATTCTTCTGGCACCAAATTGGCATACAaGGgAAGCAAGTTCCACAGA
GTCATCAAGGATTTTATGATTCAGGGTGGAG
>contig02196 length=109   numReads=3
aaCAGTTTtCATTcGTGAGGTAACcAAGATGGaGGGAGTTTttGgtCGTGTTctGTTCAG
AATgAAATtACTGgtcAGCcGACaTaGGaGCGAATGTTCAAATGCtCCG
>contig02197 length=103   numReads=3
cAAATATGAAGAGTTCTACGAGGaGGATCTACTGATCAAATTGAGAAGGgAACTCAGAGG
TGATTTCCAGGACGCGgTGATCGCCAaTGTTtCAaCcGACCTA
>contig02198 length=171   numReads=6
AAtAGAGACACTTCTGaCAATTGTTACGGCAGGATTtCgAAGGTTATGTTGTAAgCGAAG
AGGCAGCAAAGACGACTCTGAATCCTGCACTCAATCCGAAGACAGAGAATGCAAagTCAA
AGTTGGACCAGATAaCGTTtAACCCAGTGACACACGTAACCTCTTAGCACg
>contig02199 length=216   numReads=6
CCAAAaCATGCATGAAAaTACGCCTAAGGTCATTCGAAAGACACCAAaTCCAAAACACCC
TATACATtATTtCTGGCCACGATTACGACCGACTTGCTTGCTATTACGGGTTACTAAGTT
TTtGAAaGATATTTtACAATaTcAAGATCATTtGCTTTTGCTATATAAACAAGAAACTTT
AAATAgatgacaaaaaacgaccaggggagtccagta
>contig02200 length=126   numReads=5
ttGAAAAaTTACATCGCATCtCTTTTATTAGAATTGCCACTGACTTGCATTTTATCAGTC
AAAAAgAaTCTTGAAGAGAGAGTCAGTTCGTATGCAAGGTCAGAATGGTTTCGTTTGTGA
GTGaaa
>contig02201 length=108   numReads=2
tAaGAAaGACGACTTTtCAAtGAAATCACCAAtAGCGCAATATATTCAACCTAGCAGTGt
cGTATACTtATAGTAAGCGATTAGTTtCaGAAAAAAAACGAATAATtg
>contig02202 length=103   numReads=3
aaGCTtGTTCACATCAGCGAGTGtCTGAaGTCATTTtCACGCCCTTAACGTTtCATGtCA
TTTtATATGTAAGCCTAATCACCTATAaTCTCTAATAAaTTAg
>contig02203 length=116   numReads=2
GGTAATTGTTAAAATTTGAGTCAATAATATCCTCTCGTAACGGCACATAAGTTAACCATA
ATATATATGTACCTATTCAAaCTCCACTGGCATtGTTTTATTCCTGTTCTTCTTCG
>contig02204 length=164   numReads=10
GGTAGCAGTCTGTGCAGCTCTAGTtAGCATCAGTACGAACTATATTTGCTTTGAAAAAAa
CTTGTGAAAAATCATGTGACAAAaCCAAAACGAAAaTACAAGGCAaTCGGTCCAGTCAaC
ATTtACAAGGaCACGGGgTAaCaGCTaCACAAAATtAAtATCAG
>contig02205 length=237   numReads=15
cAGCAAACATCAAGTaCTAAAAAAaGAGCGAAAGTTGGATATAAACTGTCATTCACACGG
GCTGAGAAGCTCATAAAaCAGGCACGTGTGAAAGATCGGTATGAACTGAGGCTGATAAGA
CAGTCCAAACGCCCACAAAAGAAGCATACCATGCCTGTGGAAAAAaGCTAATTATTGCTG
TCAGGATTGCTGGATCAAAAAaaTTTGCACGACCATCCTTTGGAGGCGTTGAAGCTT
>contig02206 length=109   numReads=2
ACTGTGATTTGTGTACCATGTGATATAGCCTACTCATGTTCTAGTGTGAAAaTATGTAAG
AAAATGTAATGTAACCACTTTTGTACTAAAAATGTCAATTAAAGTTTTG
>contig02207 length=132   numReads=4
ttCTGACCTTCATCCTGGCCATTtCCGGTGGCTGGGgTCACGTGGGTGGCGGTTGGGTGG
GCTTCGTCGGCATCACTGGTCTCGTCAATGCGACGATTTGGTTCGTTCTCCACTGCCTCA
ATGTCATACcAg
>contig02208 length=163   numReads=10
cggAAaTCCGTTGGCTCAAAGAAAAAACAGCCGaGCTTGCTATTATCGCCGAGAGAGTgg
AaGACCGAACTGGCATCGAGGACAAaTTCAGCCATTGACCAAGTGAAGAGACCCAGAATC
AaCAAACGCCactgttgggATGTTGCCGATGTCTGCTGCATGT
>contig02209 length=148   numReads=5
ccGAaCACCACCGAAGCACCACCACCCTCTAAaTACACATTAAAATAAATTAATTaCAAT
tACTCATCCttAAAaGGTTTACTGATATAATTATACATGTTTGgTAGGTaCTATTTAAAG
CATTTTtCAACTTTAAGAGCTTGTAAat
>contig02210 length=140   numReads=8
cTCCAGAAaTGgAAaTCACAGAGTCTGAGAAaCTCTCCGACGAACATCTGATCTCTCTTG
AGGAACACATGAAGGAACTTGCAAATGAGAACCTAGGAATGGTTGTCGTCTTtACGATCG
TTtCATCAGTGCAGGAGAAG
>contig02211 length=98   numReads=2
TTTGCAGGACTCATTGACCAACGTTtCTATTCCTCGGGGCtGTGCTATTCAGAACGACGG
AATCAGGTGCTCTTCGATTTTGCGTGTGTGTGTGTGTt
>contig02212 length=147   numReads=5
cGAGAAAGCAAGCAAACTGGTGATACAAAGCAAaTGGTGTAGAATTTTTGGTTGTTtCTT
ATAAGTATACacTAAGAGTTGAGTTTtACAAGACTGGAGGATCAATTAGAGCAAGAAGTT
GAACAGCAAGCAGCTCTAACATGGAaT
>contig02213 length=112   numReads=3
cTTtAGACACATTTGTTAAAAgAaTCTACTTCGACAttcGTTACTTCgACATTGTTAAAG
ACTACTAACTTtGCCATTtCAAaGAAGTTGCCATTtCAGTTGTGTCACATaa
>contig02214 length=130   numReads=7
tCTAGGCCCCCAACAGAAACGCTAATTtGGAAAaCGTTAATATCGGTCAAGTTGTCTTtC
CTGTTGGAAaGGTCTATGGAATAATAATGGACGCAGGATTTAACTGAAACAAAGATTAAA
CTTtGAACcG
>contig02215 length=99   numReads=4
cGCTATaTAAaTTAAAaTttCAAtAcaTgaagCAGGgTtCCTtGCagaGCAAAtCGAGtC
GACGAAAAaCAgCATACGATAAATGAGCAGGTGCgAGGa
>contig02216 length=92   numReads=5
aTATTTTGaTCTGTATAATCCATAATTCAATGATTCATTCGTTCGATCATCACACAATGA
CTTGGTCAaCCAATGTCAGTGAAAAaTGCCAA
>contig02217 length=111   numReads=5
TGCAATCTGAGCTTATTGTTGACCCAAAAGACACAATAAATGTAACTTGTGAAGCTCAGT
CATGCCACAAACACCAGTTCAATAAAGTAGCAGTCCTAGTTTTCTCTTCAT
>contig02218 length=163   numReads=6
ACgTCTGAcAAtGCAtgCATAATCGATATCCGTCGTCAtGTTTtCCAGTGTTTCCACAGT
TGCTTAGGTGTCTGCAAAAACAATGCGGCCAAcAACAATCAAATGTGTCGTTTTCTAAGT
TGGGAAGTtCAGTATAATTtCGCTGTtAATTtAGGAGgTTCTg
>contig02219 length=93   numReads=3
aGTGTAGTTGAATGCTTTGCCAGCATATTATATTCACATATGAACTGAAGTGTGTGTCTA
CTTACCATATATACAGTGACTATTTCGGGTGTg
>contig02220 length=132   numReads=3
ACaCAATCcTGAaTTCCTCGCAAACTtAGTTTTTTTtAGTTTTttACGTTTTTTTtCTTT
TTTATTtttATtttAACCACATACATGTACACACCtCTGTTAAaTGATATGGACATTATT
tAaCCTCAAATg
>contig02221 length=105   numReads=2
GGGCACGTTACGAGAAaGTGGAATAATCACCGCTGTAGTGACACTTGGGCGTGATAGACT
ACCTAAACACTTCACGTTAATTGTCTAATTGATTTACAATGGCAG
>contig02222 length=109   numReads=6
ccAAATGCACCATAAGAGGACAGACATGTGAAATTCTACCTGCAGTAGTGAACTTTTCTG
GCACAGAAAGCGTCGTTTCCTCTGGAAACCAATTGCTTCTGCTTCTTTA
>contig02223 length=92   numReads=2
AGGGATCTTGTCCGAAaGATATTGTCCTGACACAGTCTCtCTGTCTCTGCACATGATAGT
CTTTGTTCTATTTATTATGCTTCcATTGgTCG
>contig02224 length=102   numReads=3
tAGGCCTAACGGTAAGCGTCCCcGCAGATAATTATATAACAaTGAAAaTGAAAAGCATGA
CtAGCAGCCAGTCGACGGAGACGCAAAACaTTGTCAGCATAg
>contig02225 length=143   numReads=5
tAATTTGGTTGTCTCCAATAATGATCATAGcAAGTCTTTtCTtCCTACTAATTCGATTTG
TATGTTtCTGATATTGCTACCCGATCAGCCATTTGCCTGTTGTTTAAAAAACGTGGCTGA
AaCTTTCAAaCGACAtATAATAg
>contig02226 length=122   numReads=6
aaTCAATCCATGCAACATTCAAACGATCAAAATATTGATCGATCTGTGATATTGTCGACA
AATCaTCTATATACATCGATACAATCGaTGaTTggaaTCCGATtGACGCAACGAATaGCT
Ga
>contig02227 length=103   numReads=3
cAcGCCGTCATCTtGTATTTtACGCGATAATtCTGtCCTTTGCATTGTAGCTTGTaattg
gaCGTTGGAGTTTCGTCGTGCGTGCGTACGGAGTCTATTCCtG
>contig02228 length=84   numReads=2
CACGCACAGCCTTCATCGCTCATGGATTGTGAAATATCACCTTCATTGCACAATAAATGC
AGGTAAAGCAGCATAACATATAAG
>contig02229 length=108   numReads=4
CACGAATCTCAGAAaTCGCCGAGCCAAACTCAGTcTACAACGCaCTCATGCTGTCGAAaT
TGCCGAGTCGGAAGCCcTTAtAACGGCAGACACTCAGTCACAGtCCAA
>contig02230 length=101   numReads=4
TtGGACCAGTCAATTATTATCGTGCAGTGATGCAACGTGGTCGACAAGCTGTtCCGAAGT
CGAAGGTTCAGaaTGCCAACGCTGATGATCTGGGGAACAAA
>contig02231 length=125   numReads=5
tAAAAGtCCcAcAATAAAGTTAGATATCTAAcGTGATTACTGAGCACAATAACTCAACTG
TGGCCTGAAAATTTGGCTTTGGCAAAAAGAATTtCGAGTAGTACACttGTCGTCTGAaCa
aaaat
>contig02232 length=99   numReads=2
CCTAATTTTGTGGACCTAAAAGAGGACACAGCTGCCTGGTCAGAGGCAAAATACAGTGTC
TGGAATTATGTTGGCaGCAATAGATATCGATAAAAGCAA
>contig02233 length=174   numReads=5
AAaCCATTAAAACCGCTAAAAACGGTTAAAAaCGGTCCAGGTACAACTGCACGCACCAAA
TCTCTTCTGaCCTTTCTTCCAGCAtttCGTTCTCAATTTTTAGGTTTTCGCACCTCTTTt
CCACcATtgcacttccaaatttACAaCTAcAACTGCaTAATTGCCATTTTACaa
>contig02234 length=158   numReads=9
cTACTCGTGGCAAAATGAACAAGAaGGATTtATACAAGTGGAAACTGAGTAAGCAGTCTT
TCTGCATCAATTTCCGGTCGAACACTTTCTGTTCTTTAAGAACGACGAAGTTAACAACGA
ACTAATTATCATTtAAAAGCCAAGCAACATCTGCAAcc
>contig02235 length=278   numReads=7
TTTCTCAATTGAGtGTTTTTAAACATTCAAAACCCACAACCTTTCCTtCAAAGCCCTCTT
tGTTCTCCTCTGCCCCCcTaGAAaCCTAAAAaaTTAAAAaaGAAAaaaTAAAaCATAGAT
TAGCCAACAATGGCTTgtgagttttcggtacgactGCAGACGTCGGTCAAGAcAAAGGAa
[truncated: 5,673,170 more chars]
