# Supplementary material for: Design, Validation and Annotation of Transcriptome-Wide Oligonucleotide Probes for the Oligochaete Annelid Eisenia fetida
Source: PLoS One. 2010 Dec 8;5(12):e14266. doi: 10.1371/journal.pone.0014266 (PMC2999564; doi:10.1371/journal.pone.0014266)
Supplement: Table S2 — SeqMan assembled contigs. Name and sequence of 63,602 contigs assembled using SeqMan Pro (build 7.2 with default settings). (11.74 MB TXT) [file pone.0014266.s003.txt]

>Contig_1
AGTTGGGACTCGTAAACGTGACTTGAGAGTCGTTAAGCAGTGGTATwCAACGTCTAGAgGtTAmCTTTTTTTTTTTTTT
TTTTTTTTaAtTTTTTTTVAcTaAYWAATARTTASTTKTTTRTGTTAcTTTTAGTACTCGT
>Contig_2
CTTAAATGTACTGTAAACGAAGATGTTTTGTTGTGAGGTTTTTTACTTTGATTTAAGCAGTGGTATCGAACGCAGAGTT
TATGTAGGTTGTCAAGCKAGTGGTATCSAACGCAGAGTTACTTTTTTTTTTTTTTTTTTTTTTTTTTTTTTTgGTCACR
TTTAYYTAATCYAcAATTCCTGTAAGTTTACTTTAAGTTGTTAGTTTAGTTAGGCCTACATTGTCTGTTGTTTACGAGC
GTTTCTAGAACTTCGATGTGCGAGATTGTAATTAGACCGAAGTGAGGTATCCA
>Contig_3
TAAGASYAGTGGTATAAACRMWAcGTAgAGTTACTTTTTTTTTTTTTTTTTTATTTTTTTTTACATCACYGAYTYTGAA
WTTTTTTAAAATGTACAGAAAATCTTAAACGAATTGAAGAACTACACTCAAAA
>Contig_4
AAAGWCaAGTAGGTATTACaAACGaCAgGAGTTACTTTTTTTTTTTTTTTTTATTTTTTTTTGTATTGAAYATgSTKTT
AWCAAAAATCAGCCAAAGAACAAATTTACTGCTTAATTGAATGTTAAAAA
>Contig_5
CTTCTCAATTTCTTATGTGAGCTAATTTTTTTTTAAGtTTTTTTTTTTTTCTTTTTTTTTTTTACTTYTTTTGCATCAT
GACCATCTATGCTTTTGATCGCTGGTAATTGTAG
>Contig_6
AACAGTAAGSYARRTAACaAACGMCAGAGTACTTTTTTTTTTTTTTTTTTTTTTTTTTTTTTGTTAGTTcTTCGTTGTA
TTTTATTTTTTNTTTTTTTTTTTTTTTTTTNTTTTTTTTTTTTTTGTTTTTCGACTAGTACTACTACGTCGTTTATT
>Contig_7
CCCTATATCGATCCAGTGTTGTACGGGATTGAAGTGTTACCAACTATCAGGGTaGGGAAAAAAAAAAAATAAAAAAAAA
AAAACTaaAAAAAAAAAGAAAAACAAATAACAAGTACAGCTTCaAAGCGTGCGTCTGCTATCC
>Contig_8
GTAGCAGTGTGCAGGaAAAAAGAACTTCAtTTTTTTTTTATCTTTTTTTTTTTAATWTTTTCYTCCAGTTTGGAAGACA
TCGATGACTCTTTCCTCRCACGTCTTCCAACTCCATAGACTTCCAAAATGGAAAATCTCATTTCGATAAGACTTCAACT
AATCTTTCACAGAACTACGTTATTCGATAATTACGACAACTTACGAATATTCATGAGTGCTCGTGAATATTTGCAAACT
GGCTCTGCTTGTGAACGGTCTCGTTACGAATATATCAATATAACAATAGCCCATTTCAACCAGTACTACTACTTTTTCT
CCCATTACCATCAACACTACTACAACTACTACTACTTCCAATACTACAACTACTATTACCACTATTGCTAATACTATTA
CCAATAACAATACCAACAATGCTACTAGTAATAACAACTTACTAATAACGTACAGTAGCATTTATGACTTATCTTATTG
AGTACAATA
>Contig_9
TACAAGTAGTACAAGATACAGAACATTTGTTTTTTTTAGtTTTTTTTTTTATTTTTTTTTTTAACtTTATGAGAAGACA
AAGCCACAAAGTCTTAGCAGTGTGTAATGTCCATCAAGTAAAGACAAGC
>Contig_10
AAACGAAGCAATAAACAATATTGCAAGAACATATTATGCCTCCTTAACTGAAAAAAAAAAAATAAATTAACTAGCTTTT
TGTTTACACAACTAAAATAGATTAACGCCTTAATGATGAGCTGCATATGTTTCCATTCGCTTTCAGTGCACRGCTGTCA
TCAACAACTTAATTAAAATAGCAAATCAATACTTCAAATAAAGGCAATGAATACCACCCAATTCACTATARGGCATGGT
ATCTAAAACATAAAAAAGTTGCCTGCTAATGTTCCGAGC
>Contig_11
CTTCTACGAATGCCATAGAGCGTTCtTTTTTTTTTTAACCCCtTTAACTGAGGAGCTCGTTTTTGGATGAGTACTATCa
ATTTTTCCAAGTTAgGAGGTTAAACATCATACGAAA
>Contig_12
TGCATCAGACAATATCTTCTGTTTAATTTTTCCCTTTTTTTTTTTAtTTTTTTTTTTCtTTTTTTTTTAGTTTTTTTTA
AtWTTTTTCtTAGAATCATTATTGGAGACGTCAGCAATCCAGCGAAGTAGTAAGAC
>Contig_13
TTGATTCGTCACAGCGCTCATGAATAAGCTGGTGGGCTTGACTTTTGAGYGGCACTTTGGAAATTCCGAGATTACGATT
GTTTGGCATTTTTTTTTTAGCAGCAACTTAGTGCACTTATTGTAAATCTGGTATCTCAT
>Contig_14
TTCGCTTATGTAATTTACTTTATTTCTATGTAAtTTTTTTCTTTTAGTTCGGCTCTTGACAGCTTGAAGTTTTCTCGTC
ATTAGACGATTTTGA
>Contig_15
AAGCGAATCTGAGTAACCAGTAGTTCGAtTTTTTTTTTTGGTTTATGCATTTACTCGCATCGTTTATGTTCATTAT
>Contig_16
ATTAATTATCAATGATTGTCAACATTGTAACAGTAAACGGTTTATATAACATATCCTTCGTTCCATTTTTTTTTAATAA
CAATAGCATCTACTGGTACTTTAAGACTAGTGGTAT
>Contig_17
AGACACATAATTCTCACTTTGTTGTTGtTTTTTTTTTAtTTTGCATTTCATTGCCCTATTGTATCAAGTAACATGTCCA
ATTACCTGCAACCATTCAAATGATC
>Contig_18
ATTGATACTGTAGAGCACTCCTTGTTTTTTTTTCTCTTTGTAcGTtTKTTCTCTTgTGCTCTTGTTTTTGTGCTACCAT
GTCTGGTGAATAAAAAtTGAATTAGAATAATAA
>Contig_19
CTAATAATACGGCATTTGMCAGTAATTTGACGTCGCAAGGTAAAGTCTTAGCAAATTTAAATGTGACCACCATAACATA
AGTGAGGTTTGTAGGAACCTTAAWTTGTTGTCATGCGCTCTTGAATCTTCGTTTTTTTTTCATGTAAGCTAAATTAGAA
TGAAAAGGTTAATAAATAGGCCTAGTTTATA
>Contig_20
ATATTAAGTGCTACACTGCGCTTCTTTTTTTTATTGACACATTATTAACTAAGTGTGTCATGTTATGTTAATAGCTTTA
GGAATATAACAACACTGCTTTAG
>Contig_21
CCACTCCATGCGATCTCTCTCGAGTGACCTGATGCTGGAGTTTAACATCGAGAAAGTTCTTTTTTTCtTCGCATTCATT
ACTTTCGTTGTCATGACTACGTCCAGtTTGATTGCTCTGGTCCACACGTTGGATGACTTCATTCGCAAGCATAGCAAGG
TTAGACTCATCATCCTCGACAG
>Contig_22
CGTTGTGGCCTCGAATTTTCCGACGTTAGTCTCAACATTTAGGGAAAAGATTTCTGCTGATATCGTCTGCCAACGTATT
CCTAAAAWGACGGAACATTGCCCGGTTCAaAAAAAAAAGAAGAACAAGTTTTAGACTGCAATTMTATTGAATAAATAAA
CAACGTAAAA
>Contig_23
ACTCGCCTgKMGKATMTTACGTCTCRTGTTTTTTTTTTTCCTTTTTTTTACTTTTTWTATTAKKTWCCTGCTTTGGTTT
AACATAGCCTGGCAACTCCAGTATTGAGATGATCTACAAGCGCATGTG
>Contig_24
TATTGCATGTAATACTAAATGGAAAACTCCTTTTTTTTCtTTTTTTAGtTTTCTAGAGaAAAAGTCAACTCAGCACCAA
ATCAAAGACGATACatAACTAGATACCACATACAACGACCTTGCTCTGCTTCTTTCCTGC
>Contig_25
TTAAGTAGGAAGTGCTTCTTATTTTCAAATATTCCTTTGACATTGTACAAAACATTTGCAAGTTTTAATACATTAGTAA
AGACTGCTGACGAGTAGGAGCCAACTATTCTTGAATTTCACCAGCGCCTCACSCCTCACACGGTGTCCTTTTTTTTACA
ATGGCAGCATATAACGATACACAACAATCACATCAAGTGTTTTTTATATAAAGCTTCCGTTATAAACAGCATGATGAAC
ATTAGCGTAAACAACAACAATTTCAGTAATACACAGTTGTAAAATCATATAAATACTCATAGTATACAATTTAGGCCAt
TTTTGGCACATARCAGTATTCTGTCtTTTCATCTACTAGCAAATATTACATGCATGGGCGTAGGGAGAGGGGaAAGGGA
AGCATCTGCCCCCAGACTTTGGGYGCATTTTACTTAGTTTTGAATAGTCAAGATAACCTTTAAAACTTAAAAATATATT
AAAACATTGAAACTTTAAGCAGTTATGTYTTTGTTTTCAGCATCCTCGTTAGT
>Contig_26
AATTCCTCATTAGATATTATCCTTCTACGtTTTTTTATTTTTACtTTTTTTTTACtTTTTTTTTATTTTTTTTGTTTTT
TTTTGTTTTTTTAGtTTTTTCCCtTTTAtTTTTTCtATTATGTACTAAGAATGGGG
>Contig_27
TACCGTCTAGTCTAAGTAAATTAATTTTTTCTATTCATTTAAATTTACCTTAGGtTAGAAAAAAAAGCAGTAATCAACC
AAGCACTGATATTTTTGTTCTTGGCTCATATCATAAAACAAAAGCATGAACTACAACAAATTTGTCGACCACAGACG
>Contig_28
TCGGTCGAATTGATCAAACGGCGTCCTGAGCGtTGtTtAtTTCTAAACCACGGATTATTTTTTTTACTAAAGAACAGAG
ACAAACAGAGAGACAGAGAGAGGGACAAAG
>Contig_29
AATCTTAGACACCACAACTGACATAGACGCAGTATTAAGCYTTAAATTAAAAAAAATGAATATAATACGTGATGGTCAA
AATGGCTAGTATGCTCAAAGATGTACGTAAAATCAAGTATCCAATCATGGACGTCC
>Contig_30
TAATWAATTAAtTTATTATTCTTTGTACCTTCAATTTCTTAATTTACTTGCCAGTCGGCAAATTTYYATTTTTTTTATT
CCGCCCGAAGACGAAAGTTCGTACAAAAAGCGTCAAATTCTTTGCATGAGAAGAAGGCATATGATGTCATCAGGCTCTA
ATYTTCTCGCGTAAGGCCACATGGAACTGACCGACGTCCCC
>Contig_31
CATTGCAAAATGTCATGGCTGCAAACTATATCAACACCTACTTTTGATAAGGCCATACACTCCATACAGTATACATGTA
TTGAAATATACTTGTAGCAAACACAACTTGTTTTGGAAAATGACACTAACACTTACCTATTTGAGCAGCTACAGAAACC
AYTTCAGAAACCTCTTAATAAATAAATTTGTTTTTTTAGATTACTTCATAATATGGTATTATATACAGCAGGGCtTTTT
TTGTAAAAAAaATGTAAAGAACCGGTACTAAGTAATAGGTGCCAGTACTAACTAACCGGAA
>Contig_32
TTGTGGCCAAATGTTTATATTTGCTGCCACGTTTTTCTGGAAGTTTGTGGTGAGATTAGTTTTGGTGAGAGGTcATTGT
TTGGAAGATTTCGTGCAAGCTCTGATTAATTTTTTTTAACTTYAGATGCATTTTTGTCACATAATAGTTTTCATGTATG
CAGAATTGCAGATAGATTTTT
>Contig_33
CCAGAATCGATTAACTAAACACCCAACTTTGAGAATTTAAAAAAAATTAACAGTGAACGTGTCATACATAAATGTTCAG
TTG
>Contig_34
CAAATACTGGTATTCGAACTGAAAATATTCATACAAACAGGGTTTTTTTTGTACAAAAATAGGTGCCRGTACTAAGTAA
TAGGTGCCGGTACTAACTAACTGGAAATCACTTATYCGTTAGTAATATACATTAGGCCTACAAATAATTTTTTTTCTTT
ACTTGGGAAAAAGGTGCCGGTACGCCGTACCGGCGCGTACCGTCACAAAAAAAGCCCTGCATACAAATAACATACGAGT
GTACACAACAACATATTTCAGCATAAGGGACATGATGAGTGGTTCACAAAATGTCAAGCATACGTATCAACAAATAAA
>Contig_35
ACGAGCTTTGTTCGCCTTTAAAAAAAATTGAGAGTTATTGRTTTGGTTTCTCAAATATCGTGTTTTAATTAGTAATTTT
TGTGCGTTGTTTAGATATGTCGTTAATAGAGCCTTGAACAT
>Contig_36
CAGAATTAGGTCAAGATAAACGCTAGAACTAGGGTAAAAGTTGTGGTCAGATTAAGGTCAAGTCATGCCAACGGGACCC
TCATCAAACTGATACGCCATTTCTGCAAATTATTGTTCGAACAATTTCTTTTTTTATTAATCGTTTGGTTAGTTCGTTG
GGATATCGCCCTGTTGACCATTTTTGGGTCAAGRRTCATGGCCTAGGTCATAGGGCAACTACTTTATAAACATCTGGTG
AAAACCATCATTTACTGGCTGTGTTAGCTCTTTCAGTAAaATTTACAAGGTTCACATTTTGCACTCaAAAACCTTTTCA
AATTTTACTCTTCGAATTTCGTTTGGTGCTCCTCCCATTTCTTTCTGCCTAAAGTGTCGCTGTCTGTCTCCTCTCTTTC
TCTCTCTCTGTCTCTCTCTGACTCTGACTCTGTCTGTCTGCCTGTCTATTTGTCTCCTGTTGACTTCAGTACATGTACT
CCTTTCCCTTAATTTTCTTCTCCGTTGTTTTGATCCCTGTCTATTAGCTTTAACGCGTGTTTCTCTACATGTGTACGTG
TTTCTCTCTGAGTATATCTCCTTCTCTRTCTGTCTGTCTGTCTaGTTTaAASCTaATTWACTGGGCGATATGTAGAAAC
GAGCGGTTGAAACTTTTTAAAACCCGAAGATGTAAAGATTAATCTCCAAATCATAAGTAA
>Contig_37
TGTCGAAGCCAGTAGACTACATCTAAAAAtTTTTTTTTCtTTTTTTTTAtTTTTTTTTCCtTTTTTTTTTGTTTTTTTC
tTTTAGtTACCAtTTCGGAGCTGGCAGTTAAAGCTTTTGACAACACAGCCATTACTGATGTA
>Contig_38
GTTTCTTGTCTGTTGTAGACAAGTGTCGATAAAATTTTTTTTAATTTAATGGTCGACCAGCTGTATGTCATAAAAGTGG
AGCATGCATGTTTCCTMAATTCTGATAATTTTTAAATATAGGGTCGGTGTTTTGGAGTTTTAAAATTGCTGAAGTTTGG
ATAGCAAATTCTGAGAAATT
>Contig_39
TATACCTGGTATATATTATAATTATGACTCATTCTGACAAATCTTGGTTTTCACCACAAAGTTACATAACACACATAAT
ACGGTTACACACTAATAAGGACAATTTTTGTTGTTTGACTGATAAGGAAAATTTTTTTTAACACTGACAAGGACAATGT
TTGAATTGTCCTCTACAATTAAGAAATCTGTTCCTGCGATTTCRTTT
>Contig_40
TTTAAATTGTACATAATATGGAAGACTATTAAAAAGTAAAATAGTCTAACAAGTTCTGAAGAAtTTTTTTTTAAATTAT
CAATCTGAAATTGTACCTCCTTAGATCA
>Contig_41
GAGAGGGTTgGAAGGCATAGTCAGGAATTTTTTTTAGTTCACCGTCtTTTCGACGCCAAGAGGCCTGGCCTTGGGKTTG
CGGTGGTGGTGGAGGCTCGTTGAAGTATTACGTCATCA
>Contig_42
TATAATTGGTGAAGTGTGCACAGTACAACTGAAGTCAAAGYCACTGGCCTACTTGCATAGTGATGATTTTTTTAATCTT
TATACTTTTTaAAATGTAGTTCTCAACCCACAATACAGTTAACAACTTGCAGTAAAtTTTCTCTGCtTTTGACTTTACT
GGTGCTGCAAAATAGTTGCTATGGTACCTGATATGTCAAAAAAGTTTGGACAGCACTGTCTTGTAACACATTATG
>Contig_43
TATAAGAGCCTATCGCAGTATTTACATGAATCAATTGYGAAAAACGCATTCTCAAAAAAAATCTGATCAGTCAACCGAG
TTGTGTCCATGTCAGTGTG
>Contig_44
TGTCCGGTGTTTCCGGACTGTCCGGTATTTTGGATTTTTTTTCGGTATACACAAATGATAGTAATACTGGGCaAATaGa
CATGTGTAAATAGCTGAATATTGTGT
>Contig_45
TCCAAGGACGCAAGCAACTAACTCGTTGATAATATACACTAAAATTTTTGTTTTTTTTCTTCTTGAAAAAGATGCCAGT
ACGCCATACCAGCGCGTACCGTCACCAAAA
>Contig_46
CCCATAGGTTACTTGTTTCGAATAGGCTACACGTTGACAAAATCTTTAATAGTTTTAGCAGaAAAAAAAACAAATAAAA
CACAAACTTAT
>Contig_47
GTTTTTTGACTTCCATCATTACATGAAGACACAGTCACTATATCTAAACTTaAAAAAATTTAGCAGGAAATTGTTTTTT
TTCCAAATCTACACAGACCAAAGGAAATTGGAAAGGTTTTCCTAATTATAACTAAATGAAAGGTCACAAAGAAAGAGAA
CCTCTATATGCAACCTGAACATTCTGATACTCCACTGAAATTACTTCTGTTCTAGCATGT
>Contig_48
TTCAATATTTCCTTGTATAGTAATTGTTTTTTTTATTTACTTCTACATAATTCACAAGTATAATTCGATGGGCAGAGAC
TGATGGTGTTTT
>Contig_49
CATTAGAGGAATTATTTCTTAGTAAGTTGTTTTTTTTATAAGAAAGAGACCCCTTTCATAGCACGTACATACACCCATA
TACCTTTGAAACAGGAATTCTGTACAGAGAAGGTCATGGTGGTTACTAGCCTCAGCATAACATGCAACATTAATTGTTT
ACCAGAGCCACCGGCGAGACAACGTACC
>Contig_50
AGCACACTTATACAAAGAACGTTTTTTTTGTTTTTTGtTTTTTCTTTTTTATTTTTTTCYTTTTTAAGtTTTTATTWTG
GCTAAAGGGCCACGACTCGTAGGCCTACCTTCAATGTAGCATTATTGACGaCTTTaAGAAACCC
>Contig_51
TTTACAGGTTGCAAAATTGGACACAACTAAAAAAACAGTATCAGAAATTTTTTTGGACATGAGTAAAAATTTTTGACAC
GACTAAAAAAAACGTCATTAGATGTTAAAATAATTTACCAAATTT
>Contig_52
ACAAGTGATTAAAATAATGTTGACGATAGAAGGGAATCAGTTGGAGCATAAAAAAAACGCTTGAACCCCTCGGTACGGG
AATCCTAGAAGCGCCCCTTTGTTCCCCCCCAAGTAAGGAAAATAAAAAATAAAAAGGGAAAAAACTAAAAAAGTCTATC
TATTATGCCCTATC
>Contig_53
ACACAAAGGTCTTACCTATAGAMGWAGATATTTAAAAAAAAACTGTCCGTAACGCCAATGTGACGTTTATCACGAATAC
TTTGATATATATAAAGTATTTGTGTCAAGGGTT
>Contig_54
TTTCAGGTTCGGCCAATTTTGACAGtTTTTTTTTCAAAGTTCATTTACAGTAGAATCTAACTTGTAATAAAATATTCTT
ACATTGaAATTCCTATCAATCATGACTATTCATGTG
>Contig_55
TAAATGTTAGCGAATTTCTAAGTTAAATTACAGGGTTTGCTTAATAAATTGATAAGTGATTAATGACTTTGTTATGATT
CCTGTTGAAACCACTTGTGGTCAAAATGGATTTCAGTAAAGTAAAAAAAAACTCAAGGTCTTCAAAAAATCCGAGGTCG
ATTTAAARAACTAAGATCTT
>Contig_56
TTTTTTCTATGTAGTTGAGTTTGCTCTTATGAGAGTTTTTTTTCTCAAGTTTAGTTTAAGCTGTATGCAATGTACTTCA
ACACAAGATAGCAAAACGTTTCAAAGAAATTAAGTTGCACCCTCTTGATCTGTTTATGTAGTAATAGTGCTTTAGCATT
GCTGAGTTGTTTTGTTAAGAAGCCAGAT
>Contig_57
ATATATAATAGTAGGCATTCTTCGAGTTTTTTTTCCGGGTTTTTTTTCYTTTTTCTTaAATTTTGTSTAGtTGTAAMGC
CTTGAAGTGATAGGTATAGGAACTGGAAGCAGTGAGGTAAATGTTGGGTGAGCGGAGGCATTGGTGTGGAACTGAAAAA
TGTCTTAGGGTTAGGCTATGTGAAGGTTGCAGGCTACTATACTCTTACGTTTTCAAATATTCTCGCTATACTTTATGAT
AATATGAAWTTCTTGATGTGTTTGATTACTACGTATAA
>Contig_58
TATCCTCGATTCAGTTTGAAGTCCTGTAGTTTTTCGTTTTTTATTTTTTTCTTTTTTTGtTTCTACGCAATTCTAAAGT
GGAGAACTGCTCTTGGTATAAGGTTTATTGGACGTGTTTTGC
>Contig_59
ACATTTCTCACCTTTTCACTTGCATCTGAtTTGTaAAAAAGaAAAAAAAGAAAAAACGTAAAAAGTaAAAAGYAARWGA
ACCTTTaAAATACTTTGTGCTCGACAAACGTTTTTCGTTACGTTTTTAGTTTCTTTGACTTTCGTTTAGTTATTTTCTT
TCTAGAAATAGCAC
>Contig_60
TTAACGCAATACGATANCAACAACGACGGAAAGCTGAGCATCCAAGAGTTTGCTGCTGCTGATGCTGATTTCtTTTTTT
TCGGATGACGAAAACAGTCCGTATGCGCTCTTCTTCGGACCTCTAGTGGACTaAGACCTGTGGTCTATAGATTTT
>Contig_61
AATAGAATTAAATaAAAAAAAGAAACAAAATAAAGAAGCCAAACAACCGAGTCTGCATTCTTTCATTGATTATGGAGAA
TTATATAGCGCCTCTTTTAGAGACTACTACTCAGAG
>Contig_62
ATCCTCCAGTGTTACATGGCAGTTTCTTTTTTTCtTTAGCCTCGGCTCGGAGGCAAGCTAGACGGCTaAATGGAAATTT
AATCTAAAGCTACACTTCACTATTAA
>Contig_63
AAAAAAGAATGTGTAATTATGCTTTCCATCATTATTCACCTACTTACATGGGCGTCTGCTGGCATTTATTTTATGGGGC
CaAAAAAAAGAATGTGTAATTATGCTTTCCATCATTATTCACCTACTTACATGGGCGTCTGCTGGCATTTATTTTATGG
GGCCAAAAAAAGTTCAAATAGATGGCATGGGCGATTGGGGACTAAAGAAGGTGCCGAAAA
>Contig_64
GTAACTGATTAGCTTACAAAATGACAAAWTTTAAGAAACTGCTCTTTCAGTTCTTTTACAACATAGCGTAAATCtTTTT
TTTAACTTTAGGGCTGTGaAAACAYGTGATCTAGTTGCTGGATCTATACATGTATATTAATGTTCAGAAA
>Contig_65
GTTCAACAGCTGTCTTTTTTTCTTTGTCGACCAATTTGACTTCCCAGCTGATGACG
>Contig_66
ACCATATCCACATCTGCAAAATTTCTGTAAGACACCACAATACTTTGTAAAAAAAGACATCTCAAACAGAAGTGGGAAG
AATGGAAAACTCAAAGTGCACCTGTCCATCATCAGTCATAAGCAAATTTTGCCAGGAGAAACAATGAGGAAGGAGTGT
>Contig_67
TGCATCAAATGTTCCAAACGAATTTggATcAKSAAAAAAAGACACCATGAAGGAAGAGAACTGAAACACGTTGAAGCGT
AACTATTTGGACGTTTCTTAAAAAATGACGTGACGTGCTCYTTTTTTAGTCATCGACGACCTAGTCAGAAGCTCAGTAT
T
>Contig_68
ATATTCATGTTATAGTTGTATTAGTCTTTTTTTTTTAGGtTTTTTTAGTTGAAAGGAGGAAGAAATGTAAAAAACaATT
AAAAAAAATATTCTATCATGACAGGATTTGATCTAGGTCGGAATTTGAACTCCTAAACTATAAGCTTAACAATCCAGAA
TGTTAATAACCAAACTATCGTGTTTCACATTCACAGGAACATGTGTACCCAGAATGTGTATAGCAGAATACATTTCTAG
GAATGTACTGGCAATGTATGCAAGTGGCCACTGCTAAAGAAGTTCTGACAAATGCCACTCATCAATCATCTTGAGATTG
AAACAATTATCATTT
>Contig_69
GCTATAAGATSTTTTTCGCTATGGATCATAGATTACGAGTTTCTAGCGTAATGAAGTCtTTTTTTAATTGCTAAGGCAT
TCTGTAAATACCCACTTTTGCGGTCAGCTGTCGAAACTTTGATATCTTTCT
>Contig_70
CCAAGAATTGTCTTGGACCTAATCGCAATTGGGTCCTACCTGCTCGTTTCGATCTTGATCCTTGTTCTTGCAGATCGTC
CGGTTGTTCGTCCTCCGCTATCTGTCTTTCGCGAGGCGAATCCGGTCTTTTTTTGCAGGTCCTCTGGAGACGTAAGACG
C
>Contig_71
GGTCATTGTACAAGCTATTTAGAGTTGTACGGTATTTCATGTCAASTGTGGACGTCCACAAGTGGAGAGGAGGAGGAGT
TAGTCTCATGTGGATAGGGTTGAAGGGGGTAAAAAAAACTTGATTTCTTGTGCATGTCTTAaATGGATGACCCCTTTTT
TTGGATGAAATTCTTGTGAAAAGACTGGTGGCCATATACAAAACACATGTGACAACACAACTACAAMAGTAAACTGTAA
GATCAAAGCAGCTTCAGAGACGCTGACCAAG
>Contig_72
CATTGTTTGTTTCTGTCATGTTTTGTCAGTGTGAATGTCCTCCTTTTAAGACATGTTGCTAAACAAAGTTAGTTACTAG
GTTGARGTGTCAGTCAGACAGAGATACACAGTAGAGCTGTACCGATATCGCTCTTTACCGATTATACCGATACCGAGTG
GAACCGATGATTAAAACAGCGAATACCGATTWCGASGCCGATTATGAGCCAATAtTTTGACGTAAAATCAGAAAAAAAT
TACTATTTGACGCAAAAATTTTCCGACTACCTTTTTTTAGTCCTCGACCACACAAATAATGACGTTTTCAGCTTTTTAC
GTCTCAGTTTCAGCTTTATCCATGATTAtTATCTCATAATCGGCGCCGATTACGAGTRTGGCCGATGTATCAGTACAGC
TCTAWTACACAGTCGAACWGAGAATGAGAATATGTTCTATTGTTGAGACACAGCAAGTGTAATTGTTTTTTTCATTRAA
TGCATATTTGATCATGGTTGGTTGCATTCRTATCTAAAACRTCCTATGACTAGTTGTAATCACAGTTaGCTGACAAAGG
AACAA
>Contig_73
GGGGGAAATGTACTGAAACAGCGAAAATAGGGGGAAATTGTAAATTTGTGGTCGATGACTAAAAAAAGAAGAAGAAAAA
AAGGTCATCAGAAATTTTGGTGGATGAAARWAAACTTGAAAACCTCGACATAAGTTTTTGGACGCAGATTAATTAACAG
CCTTTTTGTGCAGTTATACTC
>Contig_74
TTTCGAACACTCCCAGGGTCTGTGAAAAATTTTCACATTTTCMARSAAaATTTCWATTTATSCWGTCAAATTTCCGAAT
GACCTTTTTTTCTAKTSACTGAAATGAAATAATCCTAAAATTCCCAACCTTCCTTGCGGACCACCAGGTGGCTGCAGTC
CACG
>Contig_75
GGGCGGCCCTAGCTTACCGTCCCCCCAACATTTAAAGTAAAGTACGTTGCAATACGTTCAAATGASGcAMATaGAgTTA
AAAAAAGGTCATCAGGAATTTTGGSTGGAGAAATGAAGACATTTGGTCTAAAAAAGGTCTTTCGGAAATTTGGCTCGAA
AAATTTCAGGATACACTAGTCATATGGTTT
>Contig_76
TAATGCGCTTGAAATGCCAAAGGCTARGtRAACGACTAAAAAAAAGGTCGTCAGAAATTTTGGTAARTRWYGTAAAAcT
AAAAATATTTGTTGGAAAAGGTGGAATTGGAAAA
>Contig_77
TTTTTGGTCAAGAACAGGGGGTCAtTAGGMTRTTATWTAgTYAAYYTGTAGMCATAAkMGACTMWAAAAAAGGTCGTCA
GAAATTTTGCGaGWCAAATgACATTTaTTTYTAAGGAACTTCWTTGAAAAAATTTcGAGGGCACTCCAAgAACCTCGTT
GGCCCCGGGCATCCAACAGYCTCTGCACGCCACTGSASTYAAYGCACGAGCACTA
>Contig_78
ATTAAGTATCAAGAGCTCAAACTTGCTCCAAGTCTAAACTAAtRWAAAAAAAGGCATAACGATATTAAGGTAAGGTAAA
>Contig_79
ACTCTTTAGACCAGCAAAGATCATCTTTGTACCAGGGATGTATTTCTTGGGGCTTTCCAGATATTCAAACAGTGTTTCC
TTGGTCCACTTGATGCCTTTTTTTTTGTTGGCATCAGTGTAAGTGAAGCCCGGAGCTTGGCCTGTTGTACGTCCAATTA
GCCCATGCAGATTTGGTCCAACTTTGTGCTTGCCCCCAC
>Contig_80
TTTCTGTCCATTGCAACAGTGGTGCCtTTTTTTTAAGtTTTTTTTTAtTTTTTAGtTAACCACCGTACCAAGTATTACT
CATGTaATCAGAATACATGTGCATTTAACA
>Contig_81
TTTAGTGATGGTGGTGCAGTTAATTTATCATATGAAGAAAGTTTGCCAAGCCTTTTTTTTTGCATATTCTGTTGTCTCT
TCTTTTGCATGTTCTGCAGTTT
>Contig_82
CTATATTCCTTTACCTCTTAAGAGTAATCAGTTGCCCCTGTGCATTRCtTTTGGTAAAAAAAAGTAAATGCATCAGAAG
TTTCTGCAAACTACTAACTAGTTCCAGTCATGCGTTTCAAAGATAAA
>Contig_83
ATGTTGGATCGCtAACCGACGAATTAAACCACGCCCTGAACGGTTTCAGAACTGTaAAAGAAACAACTTTAGAAAAAAA
AAAAAAATAAAAAAAAACAAAAAAAAAATTaAAAAAAAGTAACCTGTGAAGAAAGAGTTTATGATCAA
>Contig_84
ATTATGTCCACGGACTCGAGTGCTTTTAACTCAAGTCAAGTACTTTTAACCTAATGAGTTTAATACATTTTAATCACCT
GcTRRAAAAAAAAAAAAAAANAAAAAAAGTACTCTGTCGTTGATACCACTGCTTACTTTTTAAGACAAAGTGCGTGAAT
GATCTCTTGTGTGTAGGTAAAGGAACTGTGTTGTAAAATCCCGATCAGTGT
>Contig_85
TCCAAACCTAGCAAGTCTTCTTCCGATACGACTTCTCTGCTGATCTTCTTCCACTTTTTTTATGTTCTCAGGCTGATCC
AAGAATGGAACGACCTCATTCTGTTCTCTGTCTTTTCATTAATTTCTTTATATCGTCAT
>Contig_86
TTTACAACCTACAGTTGTACAGAGGAATAAAAACGTAAAAAAAGTGGTTTCTTCAGTACTACAGTCTTGTTGA
>Contig_87
TGCTCCATCAATCTATAAATCAACtTTTTTTTTCCYTATTCAAATAAWTCCTAtTTCTGCAGTGtTTGGAGTaAACAGG
CAGCTGTATGTCTGACGAGGTCGAGTAA
>Contig_88
AAATATTTGTGTATGCTGCATACATTGACCTATATGCATACACTGACTTATATACATGTGATACAATaGACCTATTAAA
AAAAGTTTATTTCTTTGTAACTAAATTGTGTCATCATAGGGGTGCTGTCATCGTAGAGGTGCTTGATAGAAAAAAGTTG
CTGTCAGYAAATAATGCAAGAAAATTAAATGTAAAATACCGGTATAATTAAATGCTTGACGTCTGTATCGGGTATGTSG
ACTATTATGAAGATATCTGATAGTGTCCTATCATTTCATTGTTTCTTTATTTT
>Contig_89
GCTTTGTAATGCTAATACCACTAAACtTTTTTTTAAGGTTTTACtTATTCAGGTAGCAAGGCGCTGCATCATGCC
>Contig_90
CCCTTTCATTTCCgSGAAATTTCCGATGACTTTTTTTAGTCATTYACAAAAAAATTTCGATTTCATCCAAAAAATATTC
TGACGACTTTTTTTAGTAATTTCCTCCATTTCCTATGTTTCAGCCCT
>Contig_91
TTTCACGAAAACAATTTGTGTATTTATCCCCAAAAATTCCCGATGACTTTTTTTTAGTCATTTCAACATAAATTTCTAT
TTATaCCATTCAAACTTATACACAAATAATTATGTCT
>Contig_92
GGACTCTTGAGACTTCTTTCGGTTCAAGTTTYYACTCAAGTTAAGAAAATCTATGTTTCRTCTTCAACTTTCTCAMGaA
AATCTAAGTTTTGTcCCACCMAWATTTCTGATGACtTTTTTTTAGTCATTCACTCCGAAATCGTAATTTTTTGTCTGTT
TCACCTGTCCTTCATAATRGAAAGTGACTACAACTACACCAACTAATTTTTT
>Contig_93
TAATTAGTTTGTGGCAGCAGGGCTTTTTTGTAAATAACATTTCCSGGTACGCCAAATTCCCGATGACCTTYTTTTAGAT
ATTTACCCAAAAAACTtGCGATTTTCTACCCGAAAtTTTTTTCCGRTGAtCTTTTyTTAAGTAYAATCCRAAAMATTTm
CCAtTTTCAAGCCGAATTTTTGACCTCTTTawTTAGTCATTTACCACaAAAACAATCTCTSTCTAGCCAATTTTAGCAA
TTTTTGCACGGATTTTATACATTCTTAATGTTTCTCTCGAAAAGGTGCCGGTACGCCATRATTAATTTATCATACTART
RCATCATACTRACATACAAASTAKRCCTATACTTTCGTCATTTTCATTTCCAGGTAGCATTGTACACCGTACCGGTGCG
TACCGTCACAAAAAGCCCTSGATCTATATAATGATACTATGCTACTACAAAATAATGTACATTTGCGAACGCATTAAAT
ATTGCCGTGCAGAGATTATTCGATAGCCGCTAGTGACGGTTTCTATCTTAAAAATGCATACATAGGCCTACGTGTATAC
GATCACAGCTTATCTCACACRCCGTTTGATTGGATTATATTTTTGGTATCGCAGAACCCTTTTTAAACGTTTTGTATAC
GTTAAACGTCATGATGTGACGCTGTGTTTGCCATTGACTAATTGCATTTATTGTAAATATAACCGCTGAATATAACTTA
AMSGTGTATTAATG
>Contig_94
ATAAGAAATTTAGGTGTGTAGTTGTACTTTTGTATTTCTAACACTAAAAGACTCGTTTGGGCTCGGGCGAAAATTCGTG
CGARTGACTAACAAAAAATGGTCGtTCAGtAAATTTGGGTAGATAAAAGCCTTTTATGCGAAAKWCTTAYCGACGAYTA
AAAAAAAGTCGTCAGAAATTTTTGGCKRGAAAATRAGRAAYTTaTTCAGATT
>Contig_95
AATTGACATTTGGGGTAGGWCAGATAACACTGTAAAATTTTATCCTTTATCAGCTTACTaAAAAAAAGCAGGCACAGAA
AATATAAAGAAGTTCAACGAWCTGCAAATCAAATTGACTGCTTTACAACCATCGCCAGACCAATGCGTGTGCAATCTTA
ATCTGCTACCTCCACAGCATTCAGGGATTTTAAATAAATATATAATAACGGATTTGGCT
>Contig_96
AGTTGCATTTCAATGTGTTGTCAtGTGTTGAACTGCGATTTGTTTTGTGCTATGCtTTTTTTTAGTTTACTCGATAGAC
TGTGAGACGTTGATGTTTTGTTCTTGTGTGTGGCGTTGATGTTCCA
>Contig_97
GTAGCACGCTGCAGCATGCtTTTTTTTACGTTGAACAAAtTTTAGAtTTTCACTAGTaAACAAGGCAATAATCTAATTA
GATTTAATGTAGATTAT
>Contig_98
TTATATACAGCTGCACAATGCtTTTTTTTATTTTTTTTTATkYWTaTTATCTATCGTGAAAAGTTATCTTGAAATATAC
TAACGACCGGTGTAAATTAATAGTCTGAAGTtCAYTMTTCCTGTTGTCATCGTAGATCCTTAAA
>Contig_99
AGAGTTTGGGAAGAAAAGGTGTGGGAATGACGTTCCCACTGAAAAAAAGCACTGCTTAACAGTTTTGCATTTTGTTTCA
ATATTTGCTTGCTTCATTA
>Contig_100
TCACGCGCTGTGTAGGCACATGCAGCCTATTAAAGACCTATTTCTTAACTGAGTATTGAAAACGCGGATGGATGCATAG
ACGTAAAAAAAAGCGTTGACCCTYAAAATGCTaAAAATGTTARAAAACGCGTTTTCATGAAAAGTAATAACGTTAAAAA
CGTTTAATGaAAATAACAAATGaAAATAACGTTTTGTTGACAAAACCAAATGAAAMATTaCACCAGTAAACTGTCTAAG
TGTCTAATACTGTCCATGACAACATTTTGAGAACTATAGCTCTTCGTCAGAGAATTTATTATA
>Contig_101
TCGTTTGCATGCATTTAACCGTTGCCAAGTTTTCaAGTcAgtGCACTCAAGTATGTTAATTTTAtTTTTTTGTATTGGT
TAAAGAATAGCCAAGTATGTTATTTTTATTTTCTTGTGTTGGTTTAAGAACAGCCTGATTTTAGAAATCTTAAGTAGTT
TAATGCCTGTGAAAATCYAAAAGCATTGAAGACRAAATTTTTGTAGTTTAGAGCATAAATTGTTTT
>Contig_102
GATGGAAGTAATAGTGtTGGAATGTTTATTTTCTTTTAAGGTTTTAtTTTTTTTAATTTACTTGTCAAGTTTATGTTTT
ATGCAGTACTATTACTATAtTTTATTCCAAGAGTAAAGGTTGT
>Contig_103
ACTTCTGAGTCTTCGTTTCGTTGTAACTTTCTACTTAATTTATTTTTTTTgGTTTGtATGTGTCTTCTGGAATCAAGAT
ACGGT
>Contig_104
AGTTAATTATAATTTTACAGAACACGTTTAGTTGACTGCTGTTTATTTTTTTAAAGTAACCTGTTATTGTTTCAATATC
TTAAATCTGCAAATAAA
>Contig_105
ATACGAAGACTGATGTTCAATTATAGACAGAAGTTCTATTACAAACAATAAAAAAATAATTACACTAATAGCAAAATCA
TAATACAAGCAATTCTTTGTACTGTTCTCACTCTTATATTTTAACGACTAATTAAGTGCAGCGGACGGCAGTATTAGAA
TTAGGCCCCTATC
>Contig_106
TGTAACTGAATTCTAGCATAAAATTTCCGTGTAATGGCTTGRCCTTTTTCTATTATGTGTGTAAATCTGTGTTTTTCTA
GGCTTTAGCATAATAATTTTWRGAAAAAAATAACACCAGTTTCGaCtAARTTTCGTTGGATTCT
>Contig_107
TAGAGTTCTGAAGATAACCGAGACAATTGTGATGCTACAGCGACCCCGACCACACCCTTGTAACTATTTTTCCCTCTAC
TCTTCTAGTTATTTTTTTCTTTTTCTCGCTGTAAACTACTGCAATGTGTCATTAGCATGTATTAAACG
>Contig_108
ATAAAGCAGATGATGAGTCGTACARTTATCAAAAAAATAGAGCAGCAAACTTATTTTTGCTGTTAAATTTTGGATAGtT
CTTTTCTTAGTCGCCAACTCATTTTT
>Contig_109
TAAAGAGTTTATGCCAACGGTATATTGCATGGCAGTCAAGTAGTTGCATATAAAAAAATATAGCAGGAAAACAAGCATT
TTTCTCGAAATAATCGTACTTTTT
>Contig_110
TAGTTTAATCAATCCCGCTTCCATTTCAGTAATAtTTTTTTTCATYAATCCWGCTTCYATTTCAGCAACATATTTTCAT
CACTCCCGCTTCCATTTYAGGRACATATTAT
>Contig_111
ACGTCATTAACGTATCGTCTTGAAAGTTGAAACACCaAAAAATTTTAAAACCGTAAAGAAATATTTTTTTTCGATTTAG
TTTTCAATCTATAAATATTAT
>Contig_112
AAACAGTAAATTGAATCTTTTGTAATAATTTGGATCAATATTTAAAAGAAATAAAAAATCAATTTAAATAAAAAAATAC
GATTTAAATCAAATAAATCCGATTTT
>Contig_113
GGCTTGTGATCTTTAAACTATCAGATCCTATGGACTAAGTTTCTTAGGGTATTTTTTTTACTCTACTGCTGAAACCAAA
GAGCAACTGTGTAGTTTGATCATTGGTATAGTTTGTAAACTCAACTCCACTT
>Contig_114
TATTACTTATTTCCAGAGTACTATACATTTTGTGCCATCTTAGAATGTAGTTTTGGTTTTCTGTTCTGAATACTTCAtT
TTTTTGGATCATCAAGTGTGATTAAAATCTGCAAAGT
>Contig_115
GCCAACTTCTTTGCACAATAAGATGACTAGTATGACATCATTGGGCTCTCATTTTTTTATGGATGCCCACGTGAAGCTG
ACCCTCACCCTATTCACATTGTCCACCTGAGCCTGACCCCtMCCCCTCCATATGGATATCGTAAATGGATGGCCCCTTT
GCATAGCCCAATATGAGACTGATATTTCCTAATGGTGCTAGTAACTGCATT
>Contig_116
AAATTCAAATCTGCTTTTTATGCCATCATCATTTTTTTACTATTATTTCACACTCCTTGT
>Contig_117
TTTTGGCTTCCTTGTATCAACAGCTCTAGTCAtTTTTTTTAGAAGTGTCTGCACATAAGAAAACAGTTGTTTTAGTTGT
TGATGAACGG
>Contig_118
TTAACTCCATCCAGTACATTGTCTAATCGGTCTTATCCTCTACAATGCCTTCCATTTTTTTAGGAATCCCACAAGTTTC
CTAGTATTGTTATAAAACTGGCGGATGGCGAGAGTTCTACAATGCTTACGAAACATTCCATTGTTTCATCACCAACAGA
ATGTTACAACTATCATCCAAATTCTCTTTACTAAGCATTGCACTGYTAAACGCAGAATAAGCAACGTAACACTATTTAT
TCTATGATCGCTTAAACTGGAAGCCTACCATCCAAT
>Contig_119
AAGATGCTTGTGTTAACAATTAATTTTACTCATTTTATCCAATTTTCAATTAAATTAATAAAACTTGGGTTGAGCAGAA
GMTCCAtTTTTTTTAAATACTTTCAAATCYTGGTAATGATTTTTGTCTCTGAATTTTTATAACGGTAAACCTGTTTAGG
GAGACCATTTGTGGTGGCCAAAGAATCGCAATTGCACAAATATTTTTGGAGAAATCATGAGTGATATTGATATAATAAG
AGcCTTTACCTGTGATTGAGtTTGCATGtTTTTGTCTGTGATTTTTAAGTGATATTTTGCACTGACATTGtTTCAAATA
TTGAACAGATAAAGATGGTTATTTAAAATAATGACTATAGGACTAATAAGAAGGACAAGGAGAGTTTTTAGATTATCTA
TTTGGTTMTGTTATATGATTTGTTTTTGAGCCGTATTCACTACTAGCTATTCTTAGCAAGCAGATTTTATTTATCACGA
GTGTATGAATTCAGCCAATTAAATAATAATAATTATAGT
>Contig_120
CGACAGTTGGTCTAATCGTTCTTTGAAGCTACGAGACAGCTTTTTATCCTTCGAAGTCGCCGCCATTTTTTTATTTCCA
AATCAAATATNN
>Contig_121
ACGAGGGCTTAGTCGCTTGGCATAATATCCAAtTAAAAGCATTGAATCACAtTTTTTTTATGTCGACAGCCAGTATGTT
TACGGTACATTGAATT
>Contig_122
CTTGCATCCAGATCTTCAACAAGGTTTAGGTTTAGTTTCTTAAATTTCCGGAGTCCAGGCCTTAACAtTTTTTTACATT
TGTTAATAACYTTGTTCTCCCTTTTAGGAATTTCCCaAAAAAAATGTGAGTTTTATCCTACACATTTTTTGAAGGCCCT
TTTAAGTCATTGTCTCTTCGGCGGAGGGG
>Contig_123
TTGTTACATCTACTGTAATAGACAACATTTTTTTCATTCTATGAAAAGGAACTCCATAAAGGTTTTCAAACTTTAGGTT
TAGTATAAAAGGCCTACTGGCTTTCAAGCGCATTC
>Contig_124
AAAATGTAATTCGATGTGTACTTTCTTTCTGaAGCGTTTTAAACTGAAATTTGGCATAAAATTTACCTWTTGTTCTTGA
TGAAAYGACTTAAATTGACAATGTTAAAGATGTTTCGTTCTCCTYATAGTTGTAGGACGAAATTCTAAAAAAATGTTTG
GATATCATTGTCCAATTTTTCCTGTCCGGATGTTTATAGATTTATAGATATAACCAAGGC
>Contig_125
GTTTCAAACTCAGCCACCGGAtHTATCTCTGATGAGAAAATACTGACAAATTGAATCAGAAGAACAAGAACTGTAAACC
GGTGATGAGTAGATCTGCCACAACTTAACAATGCAGGAATAATGCCTAGTCAGTGGCAGATCCAGGGGAGACAAATCCT
GCCMTGCTCCCCATTCAGTTTGGCTATAGACATTTCCCCCCTTCAACRAAGAAATAAACATGAG
>Contig_126
TATGTCCTTACTTTGCAGTAACTTGCTGATTTTGTCAATCATTGACAACAATCTTTGCCaAAATTCCAACATACACATA
AAATGAGTAATTAACTAATGCTATTAATTTTTTTAAAGAGTACCATTTTGGCCCCTCTCAACCTCGGCGTCCTGTGTGG
CCGCAC
>Contig_127
AGAGCTGTAGCCCTCAAGCGTTATAAAGACAGTCATTCTACTGAGGAATTTTbTCAYTTGGTTTGRTTAATTTTKTTAA
TTTGTCAACAACGTTTTTTATTCAACGTTTTTTAWcTTTTTTMATAArAAACGCGTKTTTAATGTTTTTTTATTCTTGG
GGTCAACGGTTTTTACATCTATGCTTCAAAGTAATGGAGCCTACATTCCCACCAGACCTGGACTAATATTACGAGCCTT
GAACGACCCTGAAAGTA
>Contig_128
CCTGAGGAATAATTTTACCACCACGTAAAAGTAATAATAAAAATAACAATAGAAAATATGTCAAGTTCACAAACAATAA
TTAAAAAAAATTAACTAATAAAATAAAGAATTGGAAAATTAACTAATCGGAAAAAATAATACTGCAAAATGC
>Contig_129
CTACGTAGAATTTTTGYTGTTTGCTRTMGAATSGMYTTGCATGTCTGtARGCAATGTTCCCTCTAATTTTTtTAARGTC
TGTGTGYGCATAAAATTTCTTTTGTGCAACATTTTACCTGAACTCATCTGAATTTGGAATGACGTGTATGAAATATGTG
CADAAASWTTTTTGAAGGaACATTTRTGTGCGCTCCAAGTTTTRTTCTGTGCGCTCGTCTCACGACCTGTGTGCATACG
TGCACAGCTTAGAGGGAACATTGCCTGTATGTTTACATTGGATTCTTGTGAATTGGTATCATCTTGAGTATTAWTCAGC
CTCTGTACAAATCATCCACTGACATTAATTATAATTAGATTATGGTCTGCAGATACA
>Contig_130
TTATATAGCAATTTCAAGGTACAATGTATTTTCTGCTATAATTTTTTTGCAGMAACATATTTTGCGACAGTTCCAGTTG
GAATGTTTACACTTAAAGAATTCACATGTATTGTATGACAAGGTTTAGCATGGAA
>Contig_131
GCAAATATAATGGTGCAAGACTTGGTAAACAGGCAAGACTTGGCGCATGGCAAGATGTATACTACTGTCTTGTATAAtT
TTTTTTGCATTTTCTAGCACTAGAAATAGATAATAGTGTCAAGTGATACTTACAAATGAACGGTTATAATATCAAGTGC
ATTGAGCTTTTTTTAAATCTTACGCTGATTCTATTTATAATAGAAAATAAATATGGTTACAGAAAACAAGGGAACTTAC
GACTACCAACAACTTCAGCAAATCATACATTGTTAACA
>Contig_132
GCCAAACGTCATCCAGCATACTATAAGACACTAAGAWARWTATATACTGGATAATTTTTTTTCACTTAAtTTGAATAAT
TTTGTTAATTTGTCACCTTTTTATTCAATGTTTTTAATGATTTTCATTTTTGCATAAAAAATGTGTTTGCTAACACTTT
T
>Contig_133
GATGCATGGAACAGAATCTTGTGCCtAGTGATATTACCAAATGTTTGCAGAGTTTCAGTAGAAATTTAGCAATCAAAAA
AATTACATATGACAAA
>Contig_134
GGACAAATCACAGAATGAAGATGACATTAAAAAAATTACAATAGAATAACAAGGATTAG
>Contig_135
CTGTACCGCATGTGACTTTCAACACATTTACAATGAAATATGCtaTGTGTACTATTGTTCAGCTTGGGGAAAATTGTAT
AATAATTATTGTAGAAGAAATAGAAATATTGTGAAAAAGATTGGACATTTGGTATTCAAtTTTTTTTATGTTAACAAGT
GTTGAACTGTGAGTGCTYGGCATATGCTGACAAGTTATTGGGGGTGATCGAGAATCTGGGCACCCACTTAGTCGGTGTC
CCTGAATATTTGAAAG
>Contig_136
AACCACATTCGAGATGTTCTAAGGTTCTTAAACGGCTACTAACATAAATATTCATCTACACACACACATGGCCATAGCC
GTAAAAAAAATTGGGAGGTTGGGTTGGGATTTGGAGGGTTTTCATTGA
>Contig_137
TTTCCGATGACTTTTAGTCATTATTTACCAAACAAAAATTTCTCTCCACCCAATTTTTTTGGAAAATGTTCTGGTCTCT
GGGATATTCATACATTCTTACTGTTTCTCTCTAAAAGGTCCCAGAAGGTCCCAGTACGCCATGATTTATTATATGATAC
TGCAATATTTACATAAAAAATTAATATACATTCCTCTTTCTCATTTCCCGCAACGCCGTACCGGCGCTTACCGTCACAA
AAAAACGCCCTGGATGCAATCAAATGTAAACGATGTTAAC
>Contig_138
GTAATGATGTTAATAATAATATATTATAATGGTACATTAATTTGTGTTAGGAACAATYTCAATGTCTTCTGCTACCACC
ATAAGAACCAAtTTTTTTTCTTTAATAATAATAAATATGTATAACAGTAACAGGATATGGCATTATGGGTATTAACTCA
GAAATAACTACCCCTAGTAGtCAGAGCACAGCTGTTCCCAAAAAATGCACGACTGGACAAATTGCAGACATCAACTACA
ATGCCTTG
>Contig_139
TGAGGGATGGACGCCCTTGGTGCAACCAACCATCAATAATTAATTAAATGGCATATCCCGGTTaAAAAAAATTGGCTTT
GTGTTCCAGTCGGGGATTTCTGTTCGAATGTTGATCTTAGATTGTGCCTCGTTAGTTGCTGCTTAACAACACCTTTTCA
TAACaAAGATGATTAGTGTTGCCCTCCTCCTYTRWCMAMGYTTGGRAYTGGCACTGTCWGAGTTCAAGCAGTGGCAGAG
TTAATCTGAAGCTTTTTCCCTCCCTCTCGTTCAACCTCTCTTCTCCCTCCTATCTTTCATAGTTTGAATTCTAATGGCT
ATCTAC
>Contig_140
GCCCAGCTGATCTAGTCGTTACTAGAATAATTCGCTAGGGAGCACCATTGGTATTTCAAGTTCTTCTaAAAAAAATTGT
ATTGGCTATGGGCGCCACTGGCGTTTAAACCTGGT
>Contig_141
GTGGTGAGTGACAACACGAACATCAATTGGCTGAGGCGTTAGATTTCCGCCACTCAGTTCTTCATTGACTTTTAGACGG
ACATTGACAATTTTTTTGKACATCTCTCTGAAGACGGCGACCAAAGTCGTGGAACATTGTGCAACCACCAGAAAGCACT
ACGTTT
>Contig_142
AGTTCCGGTTTGTTTCTCTGATGTATCTCGAAAAGGAAAAAAATTGCAAAGATTCGAAGACTGGTACAAAGTGTTCTAT
TGC
>Contig_143
ATTCTTGTCCAATTCGTAACTGTGGCATATAAAATGTTGTCATGTCCTGATTATTTAGGtCGtCtATTTAGGTCAGATG
aAAAAAAATTGCGTCGTAAATARCAGACTTTAACAGTGTTGTAATGTGATTTTCAGAAGCTACAAGTCTAAGGCTGTTT
GTGCAATAATAGCAGTTTACTTTCAGTTATAATTTATTTGCACAGATATATTTGAAGTCGAGATTATTTGTTGCTTACT
GCTTTCTGTAGAAATATAATYCTAATCtATCGAGATACGAGACATGATACwAGATTATACGGTACTTAGAACTCTAATT
AAACATTTTTTTTGGGTAACTTAAAGCAGGAATTGTTATTGTTAAGGTTTAGAAATGTTCCAGAAGTGGA
>Contig_144
TATGGCtTGCCAAAGAAGTCAAATATTAAATTTTTTTACTTTGCTTAAAATTTAAATTTCTATGAAGGCTAATGAAACT
GAAAACCGGTTTGAAACAACCAGATTCCGGTT
>Contig_145
CGGAATACATCTGtCACAACAGAAAGATAAACATCACTTTCGATTTCAGGTTTCATAAGTATAATAAATTTTTTTAATA
AGTGTGACATCACATGATCTTGA
>Contig_146
TTCTCAACCTGTGGTCTGTCCTAACGTATATTTAATTTCAAGGaAAAATAWGCaAAAAgAAAAATGTTTGAAATTTTTC
AAAtTTTTTTTCCATTTAAGCCACTAAACAGGTTGTCCAGAAATTTTGCGGGGTAAATTGCAA
>Contig_147
AATGATAACTCGAGWTTAATCAGTTTCCCAAATTTTTTTCATTTTTGCAGACATTTCTAAATCCAAAAATATCAGTAAT
CCTACAATTTCTGCCTTTGATTAAAAGAATAAATATTATTTGCACAAAATGTTTTAGCAAGGGGGTCATTACGGAATTT
CTTAAGAAATGGTAGGAAAGTATGTKAACATCTTTGGACTGTAAGAGTGTTAGTTTTCATGTGATTCTGAATGGTAATT
AAATGTGTGGCTTCATTTATGTAGCCCATCTAAGCTAGATCTCAACCTTGCACTGCAGWGCGGTCTTGAAAAGTTGGGT
ATAAATTGAtTTTTCTTTTAAGAGTAGTAAAATTTATAAACGTGTTTAACACTTGGTCTTATTCATCATATCAGTCAAC
AGACTTTGTAGAGCTGTACCGATTAAACGGGTATACTCATAATCGGGCC
>Contig_148
GCGTGTACACAAGCAATGGCGGAATTTGTTTCCAGCGAAAGCAAATTTTTTTTCGAATTTATCATACGCCGGTTTCTTC
TGCAATCAAAGATGAGAAGTAATCGCAGT
>Contig_149
TTCCCGTATTTCAGAACTTTTTTTAGACTCTCAAAAAAAATTTCGCAAGTTAAAAAATTTCTGATGACCTTGTTTAGTC
ATCTACT
>Contig_150
AGTGAAGAGAAAGGATCAGATGTCACCAATGAAGCTTTACGTCATACAGGACAGTTAAAGACACTTTAAGGAAATTTTT
TTCAACTAAACAAGGAATCATTGTTTTGATACTTTATAACAGGAAATTGAATTGTGTATCACTGATTTACAACCTG
>Contig_151
GGTATCTGATTTAGGCGATCTCGTGTAAAGGTGCRTATGGCGAAGGAGRGGATTAAAAAAATTCTAATCCACATTAACG
TAtTTTTAACTCTGTATTGACATACATATAGTC
>Contig_152
AAAAAGTGGACACGTAATTATTCCTACCTTTGTCAAAAAATTAAGGTAAAATCAAAAATGTTCTGTAATTTTTAGAACA
AAAGRTGTAGACTTGAGAAGAAtTTTTTTTATACATGTGAACCATTTTGATCAGATAGGTCACATATCCATGCAAATAA
ATAC
>Contig_153
AAATAGAAGTTGGGTTGATGAAAAGGATTCTGGtCTTAAgTAGAAGTTGGATTGCTGAAAAGAATTCTTGCTTAAATAG
AAGTTGGATTGRTGACAAGGATTCTGGCTTAAATAGAAGTTGGATTGTTGAAAATGATTCTGGCTTAAATAGAAG
>Contig_154
ACGTGAACTGCACTGGAGATGAGCAATTCAGGTTGATAAAAAATTCCAAAATTGATCTCGTCTGCGGAAAACAGATTCT
CTGTCGCAACCTACAAAACTAGTGGTAGAATTTTACCCTGAACACATGATGAGGGGCTCKGTTTATCTGCGAAGATATT
TGGACTAAAACAAAGTAAGCTAAAATCAAGACTTATCGTGCCAGATGGCATT
>Contig_155
GCTGGAATAATAAAAAAATTCCCAGCTTGCAGtCATCTTCAAGACTCTTTAAACCCCATCCCCTCTGTCCGTACTTGAC
CAAAACGTGCTGCAGACGTCCTGTATGATG
>Contig_156
CTGGActCTCGTATTACGYCAGTAGGCCTAATCCATGTCACTCCAAGCGACTTTCCGGTAGTTAGTAATTCGGTCTATT
GCGATATTTGATTTTTTTWATSTCTAAACAATTTACAGAATAAGCGTTGTAATCGGCGCTAAGTATAATTCCAGG
>Contig_157
ATATACCTAACACCTAGATTTTTGATACAGTATGCATTTGATTTTTTTGATACAGTATGCATTCGATGGATAGCTCCCC
TTCCAAAGCTTAAAAGTGCAC
>Contig_158
CGGTATGGTTGCTGACGTCGTTTCTGAtTTTTTTTCtTTTTTAGtTTTTTTTCtTTTTTTTTCGtTTTTTACtTAGAGG
GCCAGTGCGGAGGGGGGACGTGTGGCGCCTGCGAGCGCCGCTTCGGTTGTTTGACGGAGT
>Contig_159
CGGAGATTTTATTTAAACTTCATTGAACTGTTAATATTTTGCAACTTATTTCAAAACGAAAMAGCTCTGaAKGACAATA
TCAAACCACAAGCAATAAGAAGGCTACTTGAATAGAAAAAAATCATTTCTTTATACTAGGCTCTCGAAAGTCCAGCTCA
YAATTTTGTCTTCGGCCCTCKARWTAGACAACTAAAAATAAATTCACTGAAAAAACAGTCCTTCGCCCAAACAGGTTGT
GCACCTCTGTCCTACATGCTGCATTTGACAGGACCATGGGCGTCCATCCCATGGGAGGAATGAAGCAGAAATCT
>Contig_160
GTTTCAGACACCGTCAATGATTAATGATTTTTTTGACATCAGCGAGCAATGTTGCCAATATGGTCTTCCACTGGTCTAG
CCAGCAACTGACAA
>Contig_161
CCGCTGTCGAAACGCCAAAACAAACAAGAGAGCAACGAATCAGAGGGGCAACCAAAAAGAAATAACTCCTCTTGAAAAT
ATAGAAGAAGAAACGGGAGTCGATGATtTkWkTTGAGTTCGAGCAAAGCAAGTaAAATGTTTCMAAACGCAAAGAATAC
TGAACAACTTCAGAAAGATAAGAGA
>Contig_162
GTAAATCTTCAGTGGACAAATGCAACTTTGTCTGACAGTTTGAGAAATAATTTTYGGAGTTTAGCTTTTAGTGAtTTTT
TTTGCTTACGGCGCGGCTCGACAAACCCCCCACCCAAAATGACTAGACGTTTACCTCGAGACCAGTAATAATGTTTATA
AAACAATAACATGCAATTACACAAGTAYATGTTCTCTATAGCGACCATATGGTCTTGACCCTGaCTCATTATTCACTGA
ATTATTATAAGCCGATTCGTCAAATCGTGTGCGCATGCGCACTgGGTCaGGTCACCGATACCACAGAGTTGTGCCACTA
ACAGAACTGCAAACGTAGGTTTATGAATCTTTATCAGCATGCAYCRTTGYTACAACTTATTATACAACAATTAGCAGGC
ATTATCAAGAAATTTGAAGTTCTGTTGATTGA
>Contig_163
GCTCGAACAACTCCTTGCAACTCTTAGATTTTTTTATCCATAAGCACTGCATTTTTATTTATCACTGAACTTCATTTGT
AATCCGGACTACAAAATTTTCCTGTAACAATCAAGAAGTGAGTGTGACTGGCTTCTTGCGGTGAACAGCTATAACTTTT
TGGAATAGACGCAATGTTAAGATTGTTAAACGTTCGTA
>Contig_164
AAATAAACAATTTGGCAATTAGTGACTTGCTCCTAATGCTTGATACGTCCTCTTACATGCAAAACAAACMGATTTTTTT
tACATCACAACTCTTAGTTCCCTATGACAAACAAAGACTTTAC
>Contig_165
TTTTAAGCTGACTAAGGGGTGCATATGTACCTGTACTCTGGAtTTTTTTAGGTTTCGTTAACACAGAATCATTGTCTTC
TTTTTCTGGTTCTCTGCCTACTAGGCAGGtTTCAAATgAGTTTGACCGTCGCCATTCCCTCTCGTTGTTGAGCGTTCGT
TCTTTCCTAGCTTTCTATATCCTT
>Contig_166
TGCATTACACTTTGAAATTCACACGATCGTTACTCCACATGtCTCATCAACTCCGATCAGATAACTAAGAGGATTTTTT
TAATATCTTGAAATATTT
>Contig_167
GTACAGAAGAACTCCCTATATAGACCtTATACGAATCTTTAACGGAGAAAAAAAACAAATTAAATGTGATCTATGCCAC
AGGGATTAGGAAGCCTAGATGGCATG
>Contig_168
AAAATCCAAAAGTTCAAATCTATTAAAGACTTTCAACTTTTAATTTGTTAATAACAATTGTCTTGTTTTTTTCTTATTC
AAACCTTTAAGCCAATGGGGGTGG
>Contig_169
TTCCAAGAAGCTTAAAATTTCTCATTTGACATGTGTAGTGTAAGAGCAGAATTGGAAGGGAGATGTTATAACTTAAAAA
AACAAGCGTCTTATGCTTAGTAAGTTAATTTAAATAAAACTTTCATTGTTTGTTCTGTGTAGTCTTTGCGTGCTTCATG
CTTTCtAAGTTTTTTTGTAAGATTAGCTGAGAGCAGTTTTTTC
>Contig_170
TTCGTTGATCAAGTGATTTATGTCTTGTGCCAGAATTGTTTTTTGCTCATTACTTTTTGATATCCGACTTGTTTGTAGC
CATCTCCTTTTCCTGACAATTTKTCTTCCCTCCCATCTCGATTTCTCWGTaWAtCgACGTGGTCTTCCCTATCATATCT
TTCCAATTTACAGTCCTCTTTCTGTCTTCTCTGTCTTCAATATGACCACCACCTATTCACTTTTCCTAACTTCTTTCTT
CTTTAATTTAAGACTTCTCT
>Contig_171
AGATTAACGAGTCATCAATGAACTGTTTTTTTAtTTATTATGCTACGGATTTCTTGGtATTGGTCATTTCAGTCAACTT
CCCCGTGGGAATAATCTGCATCAACCATTTACACTGTCATTTCATAAATaAAAAAATACTTAACTTAAACATGTGGTGC
TTCCCTGGCAGTGCTCAGACAAATAAAAGGGCACAGCACAAGCAAATTAAATATTTAATTTGAATAAGCTATTGAACAT
>Contig_172
GTAGGTGTTAAATATTCAAAACTGATTATTGTTAATGCTTGTCCATTTTCAAGACTTCCAGATCACTCAATGTGTAGGC
AAGRCTGGACTTCTGGGAAATCCAGACTAACCCTTTTTCTGAAAAAGCAACTCCAGGAAGAGTTCAGTTGCTCTTTCGT
GACGGCTTTTGGraCTTaCAAGaACGGAAACGAAAAAAAACAGCTTCGGAAGCCATCGAACAGCAA
>Contig_173
TATAGAGTTTGTACGGTAGCTGACTTGTAATTTGATTAAAGTAGTATTCACTATTCAGTTTCAATAAAAAAAAAACATT
AGCCATTCATTGTTAAAAAAAACATTAGTGATACACTCTGAAATAAATAAATCCACAAAAA
>Contig_174
ATTGTACTGCATTAGTATACTTGTTGTGAATCACTTTAAAGAAAAACGTACCTAAGTACAGaAATGTAAACTGCAACTT
GTGTACACtAAAGTCCAGTATaATCTAATAAGaAAAAAAACACGAGGAGCGTACGTCAACCACCTACTGTACA
>Contig_175
CAATGCTTGAACAATCGGTTCGTTCGTGTTTTTTTCTcTGACCTGTGCTGGCAAGGGCtTCTACGaAAAGTGTCACCAC
CCTCTAAGAAACCTGTGACAATAGCG
>Contig_176
TTATTGGACTTTAAAATAAGCAATCAAGTGCAATTAACTAAATTTGCTTCTAAGCATaAATTAAAAATTTAAACATATT
AGaACCTaATAAATTAAAAGGCACTTAGGGTAGTGTTTTTTTAATATTCATTAAACAATATTTATGAGGCTTAATTATT
TT
>Contig_177
TCTGCTTGAAGAGCTCTGTTCGCTTTTTTAGTTTTTTTCCTTTTTTTCGtTTTTTTTCTTTTTTAGTTTTCGTTTCtAT
TGAGACCGGCAGCATTGCGAACCAGACGGTCCATTAAGTTTTGACTTTCACT
>Contig_178
AGGCGTATCCTCTGCACGAGGATTTTTTGCCTGTGCGATAACAATGGTTTGATTCGTTTTTTTGGGTCGATTAGCTWGT
CGTTTGTCTTGCTCTTTGATTTTATCAGCTTCtTCCTTTAGGTCATCAAAGAAACTCTCCTCATCTGGTCTGTAACCTC
GAACTGTTGTCGTCTCTTGAACTGGCTTCGTGTCTTTGCTATGAACGTTATTATATGTCCCCTGACTGAACTCGCCCAG
CGTCAT
>Contig_179
GAGACAGTTACACAAATAAATTCGtTTTTTTTAATTTTTTTTTGGTTTTTTTTTAtTTTTTTGtTTtTCACGTTGAAAT
AGAAAACTGAATACAAAAGCTTTGCTAAA
>Contig_180
TGTTTAATTCTTTAATTGTACAAAACCTACTaAAACTCCTAGATAAAAAAACGAGCACAAAGATGCAAAACCCATTCGT
CAACAACGTTTCTTATTAAAGATTTTTAATGCTTTTAATTTCCTTAACAAGAA
>Contig_181
TGAAAACGCTTTCTTTAACGtTTTTTTAATTTATAGAACATTTTTTATTTTCTAGTGGCAAATGTTTTTATTCTACTAA
ACCTCCTAAACTATTACATAAAACGACTTTYAAGTGATGGATTTAACATGGCAGCTATAGGAAATTATCTTATGAAGRG
CCACACATTGTATATAGCTCTCAAACGTTGTCATGCACACTATTATAGCCTACYCTAAGACAGTAATTTTAGTAGATAA
tTTTTCATTTGGTTTAAATAATTTTGATAATTTGTCAACAACG
>Contig_182
AATGGAATGAATGAGTGAGTGAACtTTTTTTAAACTTTTTTTAACGtTTTTTTTTGTTTTTTGTATGCGGAGGTGCGGT
CAGGCTTGAAAGAGTTTCGAAGTAGCAAGGTGCAAGTAAGCACCAGGG
>Contig_183
ATTTAATCATTGATTTATTTATCGTCAATTTTATGTCTTTCTACTTTTAGGCACTCGGGACACAGTCGGGAACTCCACG
CGAAAAAGTTGTCATAAGTGACTGTGGCGAATTTGTTTAAGACATCGAAATCAGATTTTTCATTTACGCAGACAATTAG
TTAAATGAAAGAAGCGTTTTTTT
>Contig_184
GTTCTCGCGAAGTAGGCGCGCTCCTTCGGCGtTTTTTTTTTGGGTGGtTCTCCTTTGATGTTTCCGCCGATATCTTTAA
TCTTCGTCAAAGTAATGTGGGTCGTTTTCGTGACCGGCAGAGA
>Contig_185
CAATTAAAGTAACAGCAAAGCACAAGTGTAAATAYGTGATAATGACAGGTATAATTGGGGTTTTGAGCCATGGGGGGGT
GCCGTTCATCGCGTTTAAGGCAGtTTCTTTAGTTTTAGTTTTTTTCTTTACGAGCATTGGTCGGAAT
>Contig_186
TGTGACTACTATCTGTCATTAGACCGTTTGAAAGCATGCTTAGTTTTTTTTACATAAATGTTGCTACTGAGCTAAAAAC
GTCCTACATTTAAACTACAAACTGATAGGGATG
>Contig_187
CTCAAACTTCACCGTCAAGAAATTTGTTGGGCRGAACAAGATTTCATGCTGTTGTTGTGTGAAGTTTTCtAAATTTTCA
GTTTCTGTGCTTAGTTTTTTTTGTAATCTTTGCATCTTTACCAATAGTGCAGTTAAGTATTAGCATAAAGTTAGAGAAA
GAGTATCACAGCCATTGGCC
>Contig_188
TTAAAGCGTGCCCTCCTAAAAAAAcCTATTTGTCGGCACTGATGTGAATTAATTCAGATCACTTGTTGTCGGATTTGTT
T
>Contig_189
AGGCACATTTACTGTTaAAATGTATTAAATTTATAACATTGACTTAAAAAAACTATCACATTATTAAAATAACTTTAAT
ATTAGATCTGTTGtCACAATTATTCGTTGAAGCAGTA
>Contig_190
ACTCATCATCACATTGACTTTCACAGtTTTTTTTGCTGCATTAGCTCGATTTGGGTACACTGAACAGCGATGTGGAAAA
TAMTTGCACATCATGTTGGGACACTACCTTTGTCTTCTCAGTTG
>Contig_191
GCTTAATTAGCAACCTATTGTGAAAAGAAACAGTTTTTTTTAGTCCAGAGAAGTCACAGCTTCATAACAGCTCCAGTGA
CGCAAT
>Contig_192
ACAATATTCTGGTTGGAACAGGCCTCCCAAGTTTTTTTGTTKACAAACATAtTGCTCCTCTCTRRCATTGGAGGGACAG
TaCTCTTAAGAMCMAGTGACATGtTCGTT
>Contig_193
TCTTCAATGCTAAGACTAWTCAAATCAAATCTAAAAAAACTTTATCGCTAGCCAACACGAGAACATTATCGGTCAACAA
TCTGAAGCAAACTTCATTAACGGATGATGTTATTCTGGCGTTTTCGAAGAGGCAAGCATTAC
>Contig_194
GATGGATTGTTGTGTGGCTCAAATGAGCTGCCTCTGTAGCTTAAACTAAAGACTAAAGAATTATTTGGCTCAGTGATGT
TTATTTGGTTTATGAGTAGGCCTGGCTTATCTAGTACTAAAGtTTTTTTTGTGGTCATAAGTATATAATATTATCTTTG
TCAAGTGTAGCAGTAATAACCATACCAAAAACAGCAATGRGTTGYTAATAAAAACTCGCAATTGTACTGGGATTAGTGA
TAACTGTTTGTT
>Contig_195
TGGTCAGCCAGGTCCCTTGTTGCGTTCTGAGATTTGTTTTCATGCGACATAYCTAGTGTACAAAAGTTTTTTTATCAGG
CCTCGTCCACGCTGAGCTAATCCTGGCCTGCGTCCGTTCTTATCTGCGATGTACTAATTGAGACAAAG
>Contig_196
TGTCGACGGTGACCTTCCGGTGAAGtTTTTTTTACGTCGAAGACCGTCCCAGCGACCTGGTT
>Contig_197
GCAGTCTTGATAATCTATTCACAGTTTGAGTTTTTTTTATGATTTTCCTGATTTGTAACCCTATTTATGTGGTGGACAT
CAGGCTCGGTTGGTAAGCTTGGGCCAGTTGCTATT
>Contig_198
TTGAATGCCATATGCATAATATGTAACTGCACATGTATCGAAAAAAACTCAGTTCTCCAAAGTGTGGTGGTGTCTAGAG
AAGAAATCatATATATATATGCCTTATTTCTTAAATGTAAATATACTTATATATGTTAACTTGGCCCGTGTCACCAGGT
GAGAAAGCTCTTTGATATTAgGGGTTAGCAACAGCAAAACCTCATATTTTGTCTTATTTTTGGCTGTAACATGTGTTTA
GAAATGCATAGTATAGGCAGGAGTTTTGTGTGTAGTAATTGTTGCCATGCTGTTAATAACTAACTAATGCTTGCAYAAG
CATAAAAGYCCAGTGCTTTCAGGtCGGTTACTCGTATAA
>Contig_199
AGAACAGCTGTTATTATTGCTAATTACATGTATCAAATATTAATTACATGTATCAAAGAAGCTATTATTTATTATTGTT
TCTGCTGGAACTTTTACAATACCAGAGTTTTTTTGTCTTGGAACTTATTCCACGAACTATTCGAGCGATCAACTTCGAA
ACACAYCTCCAGTTCGAACATTGCAGCATTCAATCCAGTGATGTAACAGTTGATCGTTTCTGATCTGGTTCATACTTCA
AATTTCTTATCAACTGTCAATAGATGTATCTTGGTGAATGTTAMAAG
>Contig_200
TATCGGATGTCTGTGCTACGAGAAGAGCGCGCGACCGTCTTTTGAGGAAATTCAACGTGTACTTaAAAAAAACTCCTGA
CGATGAACTGTTAAAACAGTGGACAGAAGATGAGGCCGCTTCTTCAGA
>Contig_201
AAACTCCATAGTAGATGTTGGTGAATAACATGACCAGACTTAAATTATGGTTTTTTTTACTTTTCCTGaACTTGCCTCA
AGCATTATAAGTAATGATGTAGATTGTAGAA
>Contig_202
TATTAAGCGATGGTTTCGTTTTTTCTGCTGTTGGCAGTGACTCTGCAGCTATTATATCTGTGTATGTATACAAGCAGTT
GAACGGtTTTTTTTGTACAAAAACACTGTGTTAAGTTGATGCGACTTTCTTGCAATTGTTAATATTGAGTCGAGTTCCT
TCTGTAATTTGATTTCATCGAGCCAGTTAGCAGATTAAAGTATTCGTTTCAGACTAAA
>Contig_203
CATGCATGTCAAGTTCTTTTGTGAAACTTTTGTTGGGAATTTGAATCTGTGGTCaAGATAAAAAAACCTAAATAAAGTA
ATGGGCTRAGATGGMAAAGTAATGAATT
>Contig_204
GTTACTCACTGATGGaAAAACATAATATAGGCGCACATCGACGGaAAAAAAACCTTAAAGGCCTAGAATCGGGCAGCAA
AATTCTYCTGGcKGAACAGAAATAATAGGCGTGACTAATAAAATCTGCTCTCCAATGAATACCCTGCTTCATGTCTTGA
TGACCGATGGCTTGAATAGATKGTCTCCAGAGACGTGCTGACYTGCCAGAGGCRTTGTAGATTTAGAG
>Contig_205
GACGATAGATCAACCACATGGGTTCCAGTAGTTATGCATGGGTTTTTTTAAGCGCAATCCTTCGTaCAAACATTTCGGT
TTTC
>Contig_206
AGTTGAAATTGACTCAAGCAACCAGTCTCCGTTTCCRYTTYCACTTTCAYGTCGATGCTTCTTTTTCTTTTTTGTAGCG
ATTACAGTCCAATGTAACTTCTCATTTTCCACCACTTGGTCCATATTGCATGAACTTCTTT
>Contig_207
GTTTCTGAGATTTGGCTTCGCGATCGTAAATCTTTTCTTTTTTACTYGAACCTTYGGAGGCWGTTGCCATATTTCAGYA
TSRCACAATTGTCaAATTGYAACASACCAAATTTCCTTTCCAAGGA
>Contig_208
ACTAAGTCTAGTGTCGTCTTACCCGGAAATGACGTTTcTCTTTTTTTGTTTTTGTTCgTACTGATGTGCAAAATGCTCC
GACATATTCAGTCTTCGTTGGTGAGTGGAGTCTGGACG
>Contig_209
TTGGATATTTTGGATTTTACGGAATTTAGGAATTTTAGTTTTTGGATWTTTTGGaATTTTGGATTTTTACAGGATTTTT
GCGCTAGACTTTcCTTAAGCTTTTTGCCTATTATAACATGATGTGAGTTAATTTTTCAGCTGGAAGGATGCGTTAAGGA
TGTTGACTT
>Contig_210
GCGGGCAGGTTGGTATCAGTTAATTTTATTATGATTCGTGTTRATGCAAACATATTTCATAGKTAGATGGTACATTTCT
TTTTTGTATTTTGATTTTATGTAATGATTTGATGTAAA
>Contig_211
AAACCAAAGAAACTGAAGCTGCCAGGATTTAGCAACGACTCTGAATCAGACATTGAAGGAAAGAAGGAGTTAAAGGCAG
GAAAAAAGAAACAACTTGTATTCGATTCGGATGTCGGCTCAGATTCCGATGTTGTTGATGATCAGTTTGAGGGTGACTC
GTTGTCCGAA
>Contig_212
TATGTTTGTCTTGATCTAGTTAGACTGATTCATAATGGTGCTTAATTGAGTTAAACCTGCTTAATTTAGTCCTTTAGTT
CGGGACTTCTTAAATTCGTAAGCAAAGTTTGTTTCTTTTTTATCAGAATAAGAGGAAAC
>Contig_213
TTCACTACTACTTGTGCATTGTGAGCTGGAGTGTATAAAAAAAGAAACTATGGTACAAACATGGAACATGTTGTGTCTA
TTCTGTGACCTTTCCGGATTCACTTATCTGTAATC
>Contig_214
CAACGAATATTTCCGCGATCTGAGCCAKTATCTgGTGTTATCAATGCTAATGGAAAAAAGAAGTATTCCAAGAAAGACT
GATGAGAAGCGAAAGCCTCCTACATTCAACGACTCGCTATTCAATTACAGAACATCTGCC
>Contig_215
TTAAGCGCAAGGCCGATACCGAAGCAATAGAACCGATGTTTAGAGCTTTCTCGTTACGTTGACGCACCAACTTTTAACC
CGAGACGTTTTACGAAAAAAGAATATCTCACTAAGTGCCAA
>Contig_216
AATGATTGCCGTCGTTACTTTGAGTTGTTTATTTACTTCGTTCTCTTTGTTGCAAAAAAGAATTGGTAGATTCTTGTTT
TCGTCGTCAAAGTTATACATTT
>Contig_217
TGAGTTAAAGTTAACCCTTGTTCTTAGAGTCGTAGTCGAGGTTAACAGAGTCCTTTTTAGTTCTAGTCGAGGTGATCCA
AGTCCTTGTTCTTGGAGTCCAAGTCAAGATTAACCAAATTCtTTTTTTGTTAAGTCTGAGGTTTAACCGAAACTTTGTA
GCTGATTCCAAGTTGTGGTTAACCWAGACTTGTTTCCGA
>Contig_218
GAATAAGCTGCACAGGGTTATAAGTAATTTTCTAATGTTTACACAGTTAAAAAAGAATCTTTCTAAGGAGATCAACAAT
CTCATGAGATTTCACATTTTGTTTGATTGAACAGCCACATGGCCTTTATTTGATGACGTCTTATGATCTTTCTTTCACA
TCTGTTATAAACATGTTTTTAATTTTATTTTTCAATCGTCCTTCCTGTTTGTAAAGTTGaGTGTCTTTGAGAAATTGTT
CTTTGATATTGTTCTGTTTGCTAGTAATCTCTTTTwGCCTGAAAAGTGCCTGCAGTTGAAGTTGATTCA
>Contig_219
GGCAAATGAACATGTTATATCGCAGCAGGTTAAAAAAGAACACGAAGCTTCTTGTGAAATTTTTMAASTTATTACAATC
TGAAACAGCTCTGATGGCAACAATATCAAACYAYMAGCAATAAARAGGCWAGYTAtAAWATTTGTTCTGTCTTTTT
>Contig_220
AATTCAATTGTCGACAGAGTCCCATCAATCTGCTGCAGCTGCTTCTCATACCGCTTCTTTCTTTTCAGGGCTTGCAGTG
CAGCTCTTTTGTTTTTGGTGCCGTTCTTTTTTGCAATGGCTATCTCCTGTTCAATCTTCTTTTCCAGGAAGTCCGATTT
CTTCTGGAGCATCTCTTCAGTTTCCCTAGTTTCNGTATGGCTTCCTGAGGAC
>Contig_221
CTCTCCTTCTTCCTCATCTCtTTTTTTCTATTCtTAACTCTCCCTTTTCTCTTGTTTCCTCTTCCTCTCTTCTATCTCT
CTTTTCCCAGTTTTCGGTTTATCTGTATCTGTGTT
>Contig_222
GTCATTATCGATTCCAGGGTCTCAACCAATTGGTTGCTCACGTTTGCACTATTGTAAGTATCGAATTGTCGTCTCtTTT
TTGTGGTGCATGTAGTGGCATCAAGTTCGAAGAGCGTCTACTCCTyCGATATCTCTCGAAATTTCCCACAGCATAGGTA
TCTTCTGAGCTGCCTCCGTTTGTTCTAACGTAACCATGTTTCGTCCAATCGTCGTAGCCGTATGACGCCAATTCTACGG
TACAGTTCTCTTTGATCGAAGGAACGATCCTCAGCAGACGGTTGAGTTGATCCTCCATGCTGGTCAGTCGCGATTCGAG
ACGCTCCACATTACAATTGGCATTGGGTGAAGCTAAAGAATTGGACCCTTGGATCGCTTG
>Contig_223
AAGTTTATTTATCTTGTTTAATCTACATATTATGGCTGAAATCTCCTCtTTTTTTATGATTTGCGGTAATGCTGGTAAT
CTTTTTGCTGATGATGATTT
>Contig_224
GGTGTATTTGCCATCAGCAAtTGAGTATACGTCCAAAATTATTGGTCGCGATGTGTGTATACGCCCTCTTTTTTTGGAC
TTTAACGGAAACACTGGGTCTAACAGCATTTCTTTCTGCAAtTAAACAAAGATAATGATAGTCAGAAGGTGGGTAGGAT
TAG
>Contig_225
TTTGCCGCCTTCTTCTTCATTATCTTTTCTATTTTYATCCACCTCTTTTTTGTYAACGCTTGCAATTTTT
>Contig_226
GAAGAACAGCTTTCTGATTTTGAAAACTAACTTCTTTTATTACCTTACCTTTAGTGAATAAAAAAGAGTGAAAAGTAGT
AGGTGGCGTCACGCTCGTGCTGATTTTTCCGCTGACTTTAGAAAGATCGTTATCTCTTCTTAACCGCTCGCAGATTTCT
GAATTTCTCTCGTGTGCTCATACTTTGCAACTCGCAAAGTAACGTTTGTAGAAATTAACCGATTTCGTGTaCARATTTG
ACG
>Contig_227
CCTGCCTGGCTGCAAGCATTGTTTTTCTTATTCTAGCCAACATCTGGGCTACTTCAGTGCCCCGTACGCAGTCATCTAC
CTTAGCGTTGTCATCTTTTTTGTTTACTTCAGTATTTCTGCGCAAATCCTAGGCATTCATGATCCRTTTCACCCCTTCG
AGAAAATCATCTGTACTGTCGTATTTGGCGGTTTAGTTGATGCCATTGGGGGTATGTTTTCCAAGGGTGACAGACCRGC
ACCTTCAGCTGACACAGATGGAAAACAAAAGGACGAGTGATTATGAAGAATTCTACCATGAAGGCAGATAAGATTTACA
TAAGCATGGAAAGTTTCCTCTTTATGTGGATTTGGAAATGCTATTGAACGAATATTGATGtTTTTAGTCATAAAGTGAT
GATTGT
>Contig_228
TGGTCGGTCGTAAACGTTATATGTTGATAGCTGCCATCTTTTTTACAKCATTGGTTGCCTTACCAACACAGATGCAATC
GTTAGATTTTATGGAA
>Contig_229
AAACACTATAGAACAGtCtTTAtTCtATATTGCAGGAGCCATCTTTTTTGCTAATAAAAGtTCCAGtTAACTTGTTACC
ACATTATTGTCTGTGTTATTGG
>Contig_230
ACAAATGACTAACATCAAGAAACGTAAATCAACATCAGGGGACCTTAACAGCTACTGTGTCTCTTCTGACCATTTGGaA
ATCAGAcCTGAGCTTACCATaGTCAACACCTTGGATAAAAAAAAGATTACGATTATGATAACCGG
>Contig_231
GTATTCAAATATTTAGCtATTGGGCATAAACTGGTTGTGTGTGTATCTGAATCTTTTTTGCATTGCATTATTATACCGT
ATACCGTTA
>Contig_232
CAATATAAGCCTAACTTGTCATCGACAGACATAGGTTTTCATGGATTTGACAACGAATTACCGGATATGCATGGAATCt
TTTTTTGCCAAGGGACCCCAATTTAAAAGAGGAAAGCAACCGGACGGACTGCGCAATGTCGATCTGTACCAGGTGATGT
GTCACCTCCTCG
>Contig_233
CGTACATCCTGAGAAGGCGATGACGAAATACGTGGAGCAGCGTGTACCTTGCAGCTTCCGGCTGATCTTTTTTCGACCC
CTTATTGATCTTCTTTAAGT
>Contig_234
CGAAATACCGAAAGTTTTCGTTTAGTCGTGCATGATTTTAAAGtTGTGCCACATTAGAATGTGTAGCTGCTGCAAAGTT
TATTCTTGTGACGGTATATTAATTTGTTGTCTTTTTTATTTATTTTGCAGTTGAATTCAAACCAAATACTTGTTTTCAT
TGTAGAAAGCGTTTAAACTGAAAATGTCAACACAGTTAGGCCTATAGTTCTAATCATTGTCGCTGTACTGCATTGGTTT
ATTGTTTCAAA
>Contig_235
AAATGTTCAACCCTCCCAGCTCTGTCTTTTTTCAACTGAGCACACCGGGTGTTGATTCTGTTATCGATTTTCTTTTAAG
CAGCCAGAGTATAATCTATTTTT
>Contig_236
TCCAAGTCTTCTTGTGTGCGCTCGTCtTTTTTTCTTTTTACGGtTCtTTGTGTGCKCRTKTGCWGGCGCACAGCTTAGA
GGGAACATTGGTSwCAATTKAHCAATRCATCAGTGGATgGTCAGAATAAtTTGCATTGCTATTCCtACCAAA
>Contig_237
CAAGGCCCTTTCTCCAGAACTCTTAACAGATCAATRCAATGGCCAATTTCTGGTCTCGGCTGATCGTCTTTTTTCTCAC
ACGCGGTTCTGAGATGATATATAACATAGTAA
>Contig_238
GACACCTACGaAAAAATTATGAAATAGAAAAAAGACTATTCAGTGtTTTYTATTATCCAGCATCAATAGATCTGTAAAA
GAGATAATTTGAATTTATCTAGTCAGACGACACAG
>Contig_239
GCCCACTTCAGAGATAGATCGGGTGAACAGTCTTTTTTGAAATCGACGATCTACACGTGGGACAATGACCCGATCCGGA
CGATCTCTCCTTCAGTAGGTCATCAATGCACTGCTGGCAGAATACGTGGCCACACTT
>Contig_240
GGCAAGTCATTCTATTATTTATTATTTGTAGTTGCATATTGATATTTGCAGTCTTTTTTGCACAGGGCTCTKCAATSTY
CACTTTTCATGTTTCAACAGGAATTC
>Contig_241
CTTTAGTTTGGAAGTGAGGAACATGTCTTATTGGGCAGAGTTGGACTAACAGCTTACTGAACATGGAAAAAAGACTTCA
GACCCATTTGTGATGAAAAGATTTCTTTGAATCCGGATTTCAAGCCATTTCTTTT
>Contig_242
GGTTAAAGCAGACATTCGCAGAGTTCACACCCGTCTATATCCGTCTTCCAACCGATGGTGCACTGTTTGCTACACGGTT
TTTTAGGTGTGGGGCAGGTCTTTTTTACTGGAACGCACTTCGGTTGAGGAAAACAGGGAGCGCGAGCACAGGTGACATC
CACCAATTGG
>Contig_243
CATATATTAAAGCTTTCTTATAAGACAAAGTTACATATACATCTTGCAAGTTAACAGGTCTCTTAAAAAAGACCTTGAG
GAATTCTGGACAGAATAATTCTTGACCAATTTCACACATCATAGGCTTTCTCAAACACTAGCTTAT
>Contig_244
TTGGGAGCCTCAGGAAAATCTTGATTGCCCTGAACTCATTCAAGCGTATGAGGATCGAATaAAAAAAGGAAAAAGAGGA
AAAGAAGAAACGAAAAGCGAAAGACATGACTGACGACGAGGGATCCAT
>Contig_245
GTATTCGCAGGGCTACTTCAAAAAGTGAATATCAATGTTTTAGCGCTTATGTAGACAAGAACTCAGGGAATGTTCATTG
AAAAAAGGAAAGACAATAATTCGTTTTTCAGTTGTTTTTTAATTTGTGAGCTTGTTGA
>Contig_246
CAACAAAGAAGAACGAATAAGTAAAAAAGGAATACCATCTCATACTGGATGATGGTCAACAGATGATGTTCTTaCAAAA
AAGTGTAATTTAATCGGTGGCTTTGAA
>Contig_247
TTTTGCAGGCTTGTCAAAGTTGTTGGGTTTCTCTCAGTATCGACTTGTGTTGCTAGGCTTTGAGATCATCCCACTCCtT
TTTTTCTGAAGTCAGTCCTTC
>Contig_248
ATTGATCTGTAAGCTTTCCTTAAAATTACTTTATGGCATAAGTAAGTCTTCTGTGTGTTTCTTTTCAAGAGATGGCTGT
CATCACTCCTGAGAACTCCtTTTTTTTSTGGATGATGGAAAGAAATTCTGTTACCGTACGGGTTGGCCGACCTGACATT
CCCTTCCCAAGGTACGGTACATCAGACGAGTTGCTCATGACACCAGCGATGTCCATGTGCATCCAGTTTTCATTCTTAA
CAAACTCCTTGAGAAAGGCTGCGGCTGTACAGGCGTTTTCCACCGTATCGTCCTGAAGTTCCGATGTTGTTGATGTCCG
CCAGATGAGAATCTGTCACGTGTTTGGTATAGTGTTTGAAAAGTGGCATCCGCCAAACCCTGTCTCCAGTGCGTCCACC
TGCCTGATGCATGCATTCCCAGAACAGCTTGGAATTGGTGAAGACTCCAGTGGCTGAAGACCCCAACGCAACCATCATA
GCACCAGTGAGGGTGGCCATGTCGATGATTCCCATTGGCTGAAACGTCTCCGCATAGCATAGGGCGTCGCTCAGAATCA
GTCGACCTTCTGCGTCaGARTAwTTGTCGACCTGAATTGTTTTACCATTCATTGCAGTGTGTACATCTCCTGGCTTGGT
TGCCCGACCGCTTGGCATGTTCTCACACAAAGGCATTAATCCTATGACATTCACAGGCAGCTTCAATCGAGCAGCTGCA
TAGATGGAGCTRAGRACGCAGGCAGCTCCTCCCATGTCGGCTCGCATCTCATCCATGTTGGCYGAAGGCTTAATCGAGA
TACCACCGCTRTCAAAGGTGATTCCCTTGCCAACTAAAGCAATCGGGGATTCTCCCTCTTTTCCACCTTTGTACTCTAC
TTCAACAAACTTCAAGG
>Contig_249
ACAGTCGTAGCAAGAACAGGCGAGGGCGTAGTCGCAGCAAGTCGCACGACTCCAAGTCGCTCAGTCGAAGCAAGTCGCC
GGTAAAAAAGGATTCCCGCAAGCGTCAGAGCAAGTCTCGCAGTAGG
>Contig_250
ACACCASTGACCATTCTCTGATCCTTTTTTAGCCATCTTAGATCATCTCACCCCTTATAATAACCATCACAAATCTGAC
AACAGTAAAGAACAAA
>Contig_251
AGAACTAACAGGCCTATTCGAGAGCAGAGAGTCCTGACTGAACCGAMAGCAAAAAAGGACTGACTCGAAAGCAGAGGTC
AGCCGAGGATCGACACAGT
>Contig_252
CAGAGACAGTCGCGTCATGTGTTATTTTTGGTTTTTTTTTCTTTcTCACCTTAAGACTGCCCTTTTTTAGCCGCTCTGT
AGTCTGGAGCGCCTCTGCGTAGATTTCTTGAAGAGGCGCTATAT
>Contig_253
AAAACGTTGTCAGGTCGAAGACTaAAAAAAGGTAACAAATTTTAGAGGAAATTTTGAGATGTCAAAATTTTTTCGCTTC
TCTGCAGTTGTAA
>Contig_254
TTTGAAATATCTGCAGCAATTAACCACTCTCTAATGCAAGTCACAAAAAAGGTATCAAAACTTAGTCACCAAGTTAAGC
TACCTTTGAAAA
>Contig_255
CGATATACAGAACCGATTTTATGGAGAATTTCGAGAGTTTAATTCTGTCAACAAATTGGAACTTAGATGACCAAAAAAG
GTACCGATATTGCCGCTCAAGTCAGCAACAGCAGATTTTTAAATTACATCAATCACATTATTCTTAGTGCTTGTGTGTA
ACTTATCCACAATTAATCTGCTACATGCTTAAA
>Contig_256
TTTTCACCGGTTTGCTAAAATCATTCAAGTCTGGCTCCCTTGTATGCACCTTTTTTGCGACTGACAAATTTTGATTATG
CATAAACTGTTGGGAGATTTACTTAAT
>Contig_257
TAGCCGGTACTAAGTAAGAGGTTAGTTAGTACCGGAAATCACTTATTCGYTAATAATATACATTACAAATAATTTTTgT
YSTTTACTTGGTaaAAAAGGTGCCGGTACGCCGTACCGGCRCGTACCATCACAAAAAGCCCTGTTAATTACATTAAACA
TTGTAGGCCCTATTGTCAAGTTAAC
>Contig_258
TAATTGKTCATATAGCTAGACCAGAGGTGGGCAACCTTTTTTGGACCGGGGCCCGCATGAAAATTAAAATTCTTTGAAG
GGCCGCATGTTATTTTGTTTTCATAATCCAGAATTCTAG
>Contig_259
GTCTCAATCCAAGAACGTTaGACAAGAAAAAAGGTTCAAGGGTTTTAGtTTTCATGTGATTATCCACTGAATCTGGTAT
TTTTTTTTTTACAATTTAGGCCTTAGTATCAACGATACATTTATT
>Contig_260
TTCKAGACTCTCTGGGAAATTTTAAAGAtTTTTAACtTTTMCCGAAAATTTCtYGAYTTTCATCCGCCAAAATTTCTGA
TGACCTTTTTTTAGTCATYTCATcAAYYWCWMAATTTTTCCAAAAACTTATTCGTCTCCCTAAATTTCTGATGAC
>Contig_261
ATTTCTTTCACCGAAATTCCCCAAAAATTTCCTTTTTCATCGCTCAAAAATTCTGATGACCTTTTTTWGTGATCGACCA
CAAATAATGGTATTTATGCTATTTTCAGCCAACTTTCCACATAATTCATCACT
>Contig_262
ATAGTCAAGGTGATCTGTATAATATTTATAATAGKTAAGGGCTGAAATCCTAAAAAAGGTCGATGACTaAaAAAAAAAG
STCRTCAGAAWTTTTGAGAGATAAATGGAAAAATTTTCGGGGGAAATCCTGAAAAAGTTCGTTCAGAAATTTT
>Contig_263
GTCtAAGAAGTCAACTTGCATATTAAAGCATTGCTGCATAGTTATaAAAAAAGGTCTTTCTCTTCATTGCTAGGCCT
>Contig_264
CGCTTGATATGAATAGCAGCTAGTCTAATTTTCAGTATCGATGCATTTCATTAAAAAAGGCTCAATACCTGAGTGATGA
TAATTCCAAAATAATGGCCCATCAGGTGCCCCTTTCTAATCCTTTACTCTAAG
>Contig_265
GATCATTTATTTCGGAAGGTCTCAACCCGTAGGCCTTTTTTATTTAGCCCTACAACAATCCATAACTACGCCAACGGaA
TACTTAGGACATCTTGAAGACTGAAGAGCTCGGACCTC
>Contig_266
TAGAAACAAGTTCAAAATTGTCCACAGCAATGGCGGCTGTTCCTGTGCTTGGTCGGTCTAAAAAAGTAAAGAAAGAGCC
GTTGCCATTCAGCGAAATA
>Contig_267
TAGGATCTCACGCAAGATCAGTTGCCGCAGAACAGATCTGATAAAGTAGRCCTATAGGTCTAAATGTTTACTTTTTTCT
TCACTTTTCTCATCTACTCACCTTTGCTTAATCTACATCTGAT
>Contig_268
CACTGTAACACATAWKCTGTTACtTTTTCGGCCTCAATCTTTCTTTACCTGTATTCCAAAACTATTTTCTGTAAATCTT
GGTTTTGCCTTGTCGGGTTGGGAACGTCTCTGGCCTTATATAAACCTATGTTTACAATGGGTCTAGGACATTCCC
>Contig_269
AAGAAATATAAACAAATGTTACCTATATATAAGGtTATATTTAATGCAAGTATATGCCTTTCCATAAAGGCATATACAA
TTTTTACCTCTTTATACAGGTATACAAGCAAATTTACATTTTTATAAAGGAATAGAAACAAATCATACTTTTTTATAAA
GCCATCTTAATAAATGATTTTTtCTTATGAAGGCtTTTAATAAATGATGAATAAATAATGATGAATATTGTATATTGCT
GTTGCCTATTCTCGTATGTCCCAATTCTGGAGACTTGAGGGTGCTATTGATTTTTTGGCTAAGAAGCCTCTGTGCATGC
ATGTGGCCAGCTTTGACATGACAGTAGTCTCTAGGAGGTTTTTTATTTGATCTGAAATCGCGACTTGTGTTAAACTGAT
GATTATCACGTTTTTTTGTTTGCGTAGCATTACAACTCTGTACAGAAACTGTTTAGCCTAGCATTACAGCCATGGCTTT
TGTCAAAAAATGTACAAAATGTGTATACCGTGCTTGCAGAAGGAAAACTAGAATATTTTAAAATGTaAAAAAAATGTAC
AAAACTTTTATACAGCACTAAGaAAAAAtTAAATTATTTGTATAATTCTaAAAAAAACTTGGTATTAATTTAGTTCAGT
TGAATGAACGGTTAGTATTCATTAACAGATTATTTCGTCTTGTGTAACGATTGTCTTGTGCACTGTGTATTTTAGTCAG
TTGAAATGGGCTTTGCTTGTTGAATTCGAAGATGAAACAGAAGCAACAAGTTG
>Contig_270
TCATTATGGCATGATTAACTGACTTGATTGACCCTTGGTACTTTTTTAACTTAAGTACTAATGGTAGTTATATTTTTGT
GTTTGTTACAAAAATTCTTAGGACCTTCCTGTTTGCGGGGGGCATGGGCTGGGAACACCTCTAAGTGGTTACCTTTTTT
>Contig_271
TATGTGTGCCGTGACAAGCTTGATTTCGTCAGTATTCYTMRAAgRCTTTACTCGATCAGAAGTCACtTTTTTTCTTGGA
AGGCATTTTCTTGCAAGATATTTGAAGCTGAGATGTCATATCGACATCAATCTTCC
>Contig_272
ATTTATTGGAGGCCGTCGAAAAGGAAATTGGAAAGAAGCTGACCAAACATACTGTTGATGAAAAAAGTGTTGCAAAGAT
TTCCGTTAAAGTTCTTGAAGCCGTAAACAACGCAAAA
>Contig_273
ACGACTTTTATAAGACGTTTTCAATGTCAGCGCCGTATGCCGTTAACTTTTTTACTCTGAGATCGAGGATATTTAATAT
GGTTTAACGCGCTGCATGAATGTCCAATT
>Contig_274
AAAAAGTGTTCAAAGTAACCCCAGTTTACGGTACAAAGAAAAGGGAGTAAATTGAAGTgTAAGTWTTTTMGAAAWAAGT
KGTCGATGACtAAAAAARGTCATCAGAAATTTTTGaGaYAGAWGRAWATYKTAAAATATTTTGTGAGAAAGGTCAATT
>Contig_275
ACGAGGCCTTGGAGGCCAGCGTGCAACtTTTTTTAGtTTTTTTTTCTTTTGATGTaAGAATCTTCTTATCATTTCGAAA
>Contig_276
GTTTCTTGACTGAATTCAGAATTTCATTAGTTATATATATTCATTTAACATTTTKCATTATGCATAGAAAATTGTGAGG
TTTaAAAAAAGTTTGATTTGTTCATGTTTAGTTCTGGGCTARTGTTAAAAATATCTAAAATCTGAAATTCAAACTAAAA
AACAGGGTCTTGACCTGTTGTATTTT
>Contig_277
TAACAGAATAACTAATCTTTAAACTTGTCCAAACTTTTTTTAAATTCCAGGATAATTTTCATTAATTGCACAAACTAAT
TAAAGCTCTTATGAAATAGGTCAAATATTAGTTAATTAATACAGTTTT
>Contig_278
GGTCTTCCAAACACCAGAGTTTGTGCTWAATAGGCCTCTGATGCACTATAAAAACTTTTTTGACTTGACATAAACCATG
ATAGATGTAAAGTCAATATGTAAATACTTATAATTATTGATTTTCTAGTACAATGGATCCTTGTTTTATTTGATGTGTG
ATCAGTCAGTCACAAATTTATTGCA
>Contig_279
GTTTTTGCCACAGAATTGGGTTTAAAAGGTTTCTTTCTTGTAAGTTGTRWTTTGGACGATAGTTCTGATTAATGGTTGA
CTTTTTTGtTTCATTGAGGAGAGTTGtTTGAAGGGAACtCGATAGTTAAGGCAGSAWGAATCTGTAACTATTTATGTTA
CTTCGTTTTCAGTTTGTTCTGTCTGATCTGGATATGAGACAAATCTCTAGGAGGCAAAGCATTTGTGCGTATATAATTA
TAAGAAATATCCCAAGTTGT
>Contig_280
GAGACCTGCCTATGACTTTTTTTATTATAGTGCAGATTAAAGGAAAATTCCAAATTTGAGACCTGCCTATGACTTTTTT
AWTTAtTAATGCAGAATAAGGAAAATCAACTGTATTCTATGTGCACCAACAAGTCCACCTACAGGCTACAGACA
>Contig_281
CTCAAATGTTACCTTTTCCCCAAAAGAATTTTTTGACTTTCATCCACAAAAATTTCTGATGACTTTTWKTCATSGGCTA
AAAATTTTAAAtTTCTTCCCtGTTTTCGCTATTTCAATACATTTCCCCC
>Contig_282
ACAGAAATTTCAGTTTAAAATTAGTCATCTAAAAAGAGCAAATYTAGTGACTTTTTTATATTGTGAGTATGTGAAATTC
ATTTTATGCAAATAGCCGTAGTTTGCATTGGACAAGAAT
>Contig_283
CAAACTGTAGAGAACAGACGATGAGCTGAGGCGCAGTTGGCTTGCTTGCAAGCGGTCGAAATGCGACGTCTTAACTTAA
TACCCACGTCGTCCaAAAAAAAGTCACCGTCAGACGACACGAG
>Contig_284
TTTAAGCTAAGCAGAGTCAATCAACAGCAGTTTaAAAAAAGTCTGTGTTTATGCTCTATTCTAGCATCCGACCAACTGC
CCACAGAGGTGTAGTCACATAGATGTACAT
>Contig_285
TTATGTCATGATCGAATGATGTGCATAAAAAAGTCTTCAAAGCTCCTTATGTAAGATGCCTT
>Contig_286
CCTGCTCGCGAATGTTTGCTTGCTACGTGAGACtTTTTTTCCAGCTACYGTATGCCGGCTGTGTCCCTTTTTCAGCGAC
TCTTTACTGTCACTGGCTTTCGGAGACGGTCTTCTGCTGTCTCCCTTTCGCACTGAATGCCGCCTACTGGGGCTTGTTC
TGGTCGAGTGTTTAGCATGGTGA
>Contig_287
TTTTTGCGCATGAGGAATGTCCTAAACGTCCACATTTTTGGTGTAATTGCCAGAGTAATGGGTGCTTTTACAGTCGTGA
AAATGTCCAAATTTAAAGGTGTGATCAAGGTTTCCGTTAATGCCCAAATGGACTTTTTTGTCCGTGAAAGGTATCCAAA
AGGTCCAAATTTCTAGATGCGATCGCCATCAGCG
>Contig_288
GGGAAATTcCAGTGCTGACTAGGACTTTTTTGTTCATTTCAGGATAATTACCAGACTATATGGCTTGTTTGATTCCTAT
GAGCTGAAGGCTTGCACCGGA
>Contig_289
TGACCTTGTTCCATCTTCTGTGAATAATGATCYCATCCAGCAATCTGAATCCGAGCACAAACGAAGACTCTTGCtTTTT
TTATTTAACGACTTACTGCAGCAG
>Contig_290
TGCTGTGCCAGCCTCTTCATTGGCTGAGTACGAGTGGATGAGTTCGTTTCACAATTGCTTTYTTGTGATGCTAASAAAT
AATTTGGTCAAAGGATATTACCACACGTGTWTTGAAATTGTCAGTTTTTTCTGTGTCGTCTATTGTATTTGATTTCATT
TATTGTTGAAAAACATAATTTGCATGTAACTGGAGCGATTGAATAGTGACCCCTCACCCCGTGMGTTGAAGGCGACGAA
TSACTATAGCTCGGGGG
>Contig_291
TATCCAGGCCAAGTTCCGGAGCCGACATCAACACAGGCGCCTTATCCACAAATTGGATTCGCTGTTCCCAGTGTTACCA
ATCCCTAACTCTGTTGCTTTTTTGAAGGATGACTTGTGTGGATTTCTGCCAAACTCATTCATGCGTGCTTGTTGACCAA
CTTTAAGACATAATCTACGTTCATGCCTTCTCGYAAAACTCATTATGTTGGAGAGCTATCACGTGTTCGAGCTACCACT
GAGACAGCTGCTGTCTTTGGACCTTAATGTCTGCTTGTAAAACTCGTTATGTTGGAGAGGTATTGCGTGTTTAGGGAAC
TAAACCAAACTAGAAGCTAGT
>Contig_292
ACGTTCGACACGGATGACAGATTTTGGtCACACGTTCGAAGAYGTCGGCCGGCACGAATGTTCACAACCTCAAAAAAAG
CATTAGGTGGCCTAGATCTTTTCATTAYAcATWTaCGtAYACATTTTAATTATTATCCTATATATGCATCCGATTATTA
TTATTAtTATTACACCGAAATTAGCAACAGAtTTTTTTTTATTAATCAGACTAACTGATCRAAAGGAACTCGCCGAAAA
TTTCTAAGACTGTCCATAAAGAATACCTGTTTTCYTATCCCTCCCTTTGACAGAGTTTGTCCACATCTAGCATTGTACA
CTGCTTTATGGTCGGACAGTTTCATAGCTGGTGCTGTAATAGCCGTTAGTATACTTTTGTTTAACTTATAYTKWACaTT
TTAAATAATATATATTAGCTGGAATATAGAGATATTAAAGCTTMTATaAAACAG
>Contig_293
CAGCTACAATAAAAAAAGCATTCGTCTACTAATTCTGAAATTAAAACGCCCATCAGAA
>Contig_294
TTTTTTAAGTTGGAACGCACGGGAACGCCGTTCCCACGCCTTTTCCCCCAGACTCTGTTCATTAGTATAGTTAATATCG
ATATGCAGTYGRTTGGTTATTTTGAAATGAGTTCCTGAACCTCAAATGRGTTTCTGAACCTCTTTCCATAGAAAAAAAA
GCACTGCTAATTTCCTATGGCTTATCGAGTTTAAACAAGTGTCAGCAGAACAgATAACTTA
>Contig_295
CATCGTTTAAGTTTCCTGTTTTCACGTATCTTTCAAATGCATCAACGTCTCCTGTTGAAAAAAGCACCTCACCAGCTAG
TCTTCTTTCTTCAAATGCTTTCCATTTA
>Contig_296
AGATGCAGACGTCTGCAGCTAAGGGGTTAGAGTAAGCCACATGCTGAAAAAAGCGGACAATGGTAGAGGTAGAAAACAG
RCATTATCTTTATGGACAACCCCTTGTAGAAAACAGGCAGCCAGTACCATCAATT
>Contig_297
TTTAACAAATTAGAGGGAACATTGCTTTGAGCCACCTTGCAAGTGTYGTAAATGAGGGGCAAAAAAGCTCTGACAAGGC
AATGTGGCCaAGTGTGGTCGTAACTAAAGAATAGAATACGTTTG
>Contig_298
TTTAGTCTTCTTCTTTTCAATGTAGAACAGGAGCtTTTTTCGAATAATAAAACGTAGCARATAGCTTTGGCACATAGGG
AATTTATGAATATTCATGGTAACGGCCGGTAAGTTTCTGGTGGTGGACTACT
>Contig_299
TCCTCACAGTAACAAATTTCATCATTACTATTGCTATAAAAAAGCTCCCACAGGTAACAAATTTCATCGTATCTCCCGT
CTAAACTGAACTGCCAAATTTTCTGAAGCCACACGATACAA
>Contig_300
AGATTAACGTAAGTAATGATTGTGGACTATTATGATGACTCAAAAATCTTAACCTTTTTATTCGATTGTTCTAATCAAA
YRAKTATAACTTCAGTTAGAAACAAGATATTTTGATTCTGTAAAAAGTATCGTTTGAAGCAGATGCAGTGTAGAATATG
ATTVAATAAAAAAGCCAAAAACGACAAGCGAYGGGTTTKGRGYCCCTGTGTCACATTTCTTGGCACAGTTGGKTTCTTT
CAcCCCAAACAGTGAAAGCGACCATTTAAACAATCCATGTAATTAACGGCACTGAACTACGTGACTTTGAGAAACGCAA
AAGTGACGTCACCTAAAACCTATTTCTCTTAGTTCTCATGAATTTGTAATTAAATTTCTGATGTGCTTCTCTGCARCGT
GTTTTCTGTTCTGCTCTGCAGCTTCTCTTGAGTCATAATAAATTATCCTCATCTGAGGCT
>Contig_301
TATGCGGCTAAGATCCTTTTTCAAAAGAATTTGCAGTTCRAAGATAATAGATAAATGGCTTTTTTTGCCWGAAATAGCT
GCTATACAGACATCCTGGCATTCACAAGACTG
>Contig_302
TCCAGGTACGCCGTACCCACACAAAAAAGCCCTGGCTACCACCAATAATAATTAAGTCTGCACACAACACAATCCTTGA
TATAACAAGCATGCC
>Contig_303
AAAATGTCACCCGTTTCAATAGAAATATCAAACGtTTTTTTAAACTTTTTTTTTTATTTTTTTAACTTAAACTTTACTA
AACCACTATCCCCCTAGACGGGTTCGACTCAATCTGAGTCAATGTCA
>Contig_304
GTTACTGGTTCTTCTCTCGACTCTCCTAAACTGAATTCTTCGTGTAACTTTGTGTTATCGTGMAAAAAATAAAAATAGA
GATGCTGAACAAAAATGTTATTAATGCTTTAACGGTGAGCGTGCAGTAGAAGTGACTGCGAAACCAAGGCAGCTCAACA
TTGAAGTGTTAATCTAAGCTACCATCAAACCAAACAGTTATTTCTGTTAGGTTATCTGGGCAAAATAACAGCCAAAAAT
ATCACCAAAG
>Contig_305
TAACATATTGAATCTCCCTAGGTAATCAGTGAGCCTATTTRCCATGAGTTTTTCAATTATTTTTGAAAAGTAAGGCAGA
ACAGAAATAGGCCTATAMTYGSWTATTTTATTTTTTTCACCGGATTTATATATAGGG
>Contig_306
CAATCCTGTCTGCTCTTGTGAAAGtTTTATTACAATGCAGTGTTCTGGAATTGTACAGGTCATTTTATTTTTTACAGTT
TCACAAGTAAATGTGCaAAATAAA
>Contig_307
AAAAATGTCTTTGTAGCACTTGGTCAAACGTTGGACTTGAGTTCTGGCTGTTAAGAAACCGTGGACAAGCGTAGTCACC
CTTGTCATTTAtTTTTTCTACCGCTACATCGKAACCAATGACTGTTTGGATCGCAACCATTTCCAGCTGAATGGTGTCG
TCTTCGTCGACATTTAGATCT
>Contig_308
CATCAAYCTATTTCTGCAAACATTTATTTTTTCATCACTTATTCATAAATTCTAAAAATTCATGTTACAAACAGCAGAG
TAACAGCACTTTTTAAAGGGTGTCTGTAAATCAGCAT
>Contig_309
GGGCATGCCAGCTCGTTTATTTTTTTCGATCTCGTTGCATTTTACTCTGCATTAGTTTACATTGTTTTATTTGACTTTC
GCGTATTGAAATGCTGCTGTTTATATTTGMTTGTGTTTTGGGATCATTTCCTTTTCACTTATTATTGTTTTCAAATGGT
CAATTGTAGGGTTATTTCTCCATGGTATTTCTACATTTTAAAGTTTAAACCAGTAAATTGTGGATCTTCGATCTCGAAT
AACTGCACCATATCATCACAG
>Contig_310
CATCATAcGATTATATATTATTGTAATTGTATTCTTTGCATATATTTTTCGTCGTATTGAAACTGTAATCTCAAACCTT
TCTTCAGAGTTCAACGAGTTTATTTTTTTATTATCAACAATCTGAATTGAAGCGATGTGAGAAAGAACTTTATTGATAT
CTGTMCGGTGTTCTACGGGTGATYGCCTATTTAGTCATAGTAACCAAATAGCGCAATGCATTGCTTTAGCCttTATGTA
TAACAGTAAGAATGGTCTACCATTCGTT
>Contig_311
ATCATTTATTCTGAAACAAGGCATGTAAGAAACTGTTATGTAAGTAATGATCAGTATAAATTACCTTATTTTTTTACAT
TTAAACACTGCACAAAACAAA
>Contig_312
GTAATTATTACTAGATAAGCAGTTTTCTTAACCTACTTATTTTTTCTAATTTTAATTTTCTGCCGACTGATGCTGTATG
CCATCAGCCGCTTAGTTTTGTACCACGTTTTCAGTTTATTATTC
>Contig_313
TTTGATTCTCGGTGTGAGGTTGTTTGCTTATTTTTTACAGGTTCTGTTACAATTTACGTTCTTCACGTTTTCGTCYTAG
ACAAGCAAAATGTTGACCACCAGTTTAATTTAAATTCCGCTTGTGTGTGAACACGTATGTCACTTATATGGGTATGTTC
TGTTTCATGCCATTGAGATGTGTATACTTGTAAAGACCGATGCGGAATGCTATTTTTCCAATCCCAAAAAATAAAAATT
GGATTAAACTGACTGCTTTAAATAAT
>Contig_314
GATCAATGCATATTGCTAAGGGCTATTACYTGGCCCCGACAMMMMMMMMMMMMMMMMRKYMMMATGSCTGTKGCAAWSA
GGTTGAATACTATTTTAATCACTCAAAAAATAARCTCATTTGTGTATTTGTAAATTCCATAGATACATACAAGTACAAG
GACGGCTTTTTATAGGTCATCTGAGTGGTATTTTGGTAAACTTCTTTGATGTCTAATCACGAGCACGGATCAATGCATA
TTGCTATTGCTAAGKGCTATTACGTGGCCCTCGACRCAYACACACACACACACACCTACACAGACATCCACATACACTC
AAACACACACACACACATATTGCGGTCCGTTAAATGCATCGGAATCCAATCCATCTCCGTTTAGGCAGAAGACTCGCCA
CCAGCAGATCCACAGAAGGCAGATCCTGTCGGAACCGGCCATTGCTCCGAAATCAGAATGGC
>Contig_315
TTCGTYRWTTCATAACAAACACCTTCARTCGCATCGTCAGCTCATTCAAATCTCACAAAAAATAATAGTCTGTTGAGAA
TGATGCGCACCAACGATGTCTATGGACAGTTCCCAAACGATACGCTAAAACTGAA
>Contig_316
AATGGACAACCGAAAACTCACTAAAGATGTCTCTAACGCRCATTTAACAATAACCTTGTTGAAAATGtTTTTTGCAAGT
GGTATTCACATATTAtTTTTTTCAAGGAACAAAAAACATTCATAGCACTACTGATTTTTTTGGCAAGTTTCTTAGGC
>Contig_317
TGCTTTGAGCATAGAACCTTCGAAGGCAGACAGCTCCCAGACACATTATTTTTGAACAGACAGATCGCCACAGTGAATC
CACAGATGGCGACGATTGCCAACACTTGTCCGTTTGTTGATAGCTCTGGTTCTTGTTCTAAAAC
>Contig_318
TCAGGCACTAATGGGTTAAAGTTAGaAAACAGTTTTAAAATTATTTTTTGTTCGACATAATTAAGACTGGAAATAATTT
CAAGTCGAAAGACTGTAAGAATAGACTCGAATATARTAATAGCATGATGTCATTTATATTATGCATATAATATTATATT
CTATATAAAATACTCAACTGGTTTATTCTACTTTAAATTAGTTATCTATGACTATTCGAGCCTATATCACTTCTCAGCA
TATAGCCATTTCAGTTTCGTTGTAGTTGTTGTTGTTATCATTAGCAGTTGTTTCATGTTCATCATTCTAATCCGTCATT
TCTTGTCGTTGCTAYGATCAGTAATTGTGGTAATTCCACGGA
>Contig_319
AAAATTATAACAGCACACATCGTTTCATACATTACACAGTTCCTAATTTCTTGATAAAAAATAATTCAACAGATTCGCT
AACTTACTAAAACTACTCCACGAAAAATCTACAACCGCCAAGAGCTCTAAATACACAAGATTTACCACAGAATTTCTCT
TAGCGGCGAAACTTGCACTCTGAAACTCAGTCCAACTCAAATCACACGGCC
>Contig_320
AAACCAGACCAATGTTTAGTGTTTTATCATATAACTCTGGGCAACCGATGAATTATTTTTTGGGATTCTCTGCTTTCAT
GCCTCAATTAATAGGAAAATATTGCAATAACCAA
>Contig_321
CAGTGTGGTTTCGATAATTGAYAGACTGTTATTAAACTGTRATTTAAAAAAATAATCAAGTGTGTCGTCTGTGAAGCAT
GATAGATTGTTGCATTGTGG
>Contig_322
GGCTTATGTGTTACATTTTGTTAGAGGGGATTAtTTTTTTGGCACGTGTTTTTATGTGATATTTATTTGCTTGTCAGAT
ATTATGTTGTAACATTCATACCAACACATTCG
>Contig_323
CGGAGCCCAGCAGACGATACATCTGAAAAAAATAACAATTGATCGAAAAAGAGAATGACCAAAAGAAAGACGTCCCGAA
TGAATACAATCCTATTAGACTGTAAAGAA
>Contig_324
GTCTTAATTCGTATAGAGGTCATTTTAATCTCGTTATTTTTTGTAGATGGCAGAAATTGCACAACACAGAGGAGGAGCA
GAGCTGCCCAAAGCAAGCATGCAGAATTTATTATAATTTTTTTATTCNTCTTAATATAACACATGGCAAACGTAGGAAG
>Contig_325
TTTAACGATGTGAATATGTTCTTAAGCATCAAACATCACTTTCATTTTATAATATTTCAGTTGTAAAGGTTTATCATCA
TGCTCAACTGTAAACCGTTCATCGCATGTACGAAGTTGTCCGAAAGAAGCGGTTATTTTTTGTCTTCTTTTTTGGGAGG
ATCCTTCTTGGTGCTGTCCTGCTTCATCAACTGACCCATTGCATCTTTTATGGCATCACTTTCTGGGTCAACTCCAGGC
AGATTCTGAAGAACATTCTGGAGGAACTCTGGATCATTCATKACATCCGAAAAATCAAGTTCTTCCTCTGCATTTGCAA
CAGTCTTCTCCTCTTTGCCCTCATCCAAGTCCATCGGAGCAGCGCCTGCtTCAGTCTGTTGGGAAAGACGGAGTGCGTA
CTGCAGCTGTTCCTCTTCGGTCATTGCCGACAGGTCCTGGTTTGGGTCAAACATGcCACCTGATTCCTCATCCATTGG
>Contig_326
CTAAATATGTTAGaAAAACTAAGTATGtTAATAAtTATTATATATTTGTATACTATGCAGGAAACTACAGATAAAAAAT
AGAATAATCTAATTGAGTCCAACC
>Contig_327
TTGTCGGTTGGCGTTTCTGTTAGTTTGCTTTTcGTAGTTCTTTGGCGTTCTAtTTTTTTCTTTGTGGTTCTCTCTTCGG
AACGAGGTCGTTCCGTTCTTCGATGACCGGACGGACTA
>Contig_328
GGCAAATGCACATGAAGAGGCACGTAAACAGGAAAAGGaAAGTAAArGCGCAGGAAAAAATAGAGGCTCAGAGAAWAGC
AGAGGAGCAAGCAACGGCTKTAGCTCTGGAAAMGGMGAAAGAAGACGAC
>Contig_329
CTGTCGCTCAGTCATAGCCATCTATTTTTTACCTTCTGACATTGAATACATCATAACATGAAGAGGTAAATTGTTATCC
ATGAATTTGTCC
>Contig_330
ATGTTACCAGCTATCATCTGTTTCAAGATCTTGGCTTTTGCTTTACTATTTTTTRCAACGTAGGACTTGCTAGGCTGAC
AATGGAAGCAGCTACTACTACGCATCGTAATCTAGAGAAAAGTaATATAAAGTAtTTATAGCGTTCAGCGTATTTTCTC
GAACGAACTGATAGCGATGTGAGT
>Contig_331
CCATTGAGCATCGCAGCTGTGTTTTCTGGTTGCTCAACAAGAATTCCAGCTGTCACTTGAATGCCARCMAGTAAGCAAA
AAATAGTCGAAGTTCGGGTACTTTTCATTTGTGTTTCGACTGTGTGTCTTTCTGCGTTTCCTTCTTTCAGTTCCAGAAA
TTTCCCAGTAACTTGA
>Contig_332
ACCGAATACCTTAGAGCTTTAAACTTCAAATGATCCTCTGTGAGATCAACGTCTGGTCCCGATCCGATATCGCTAATGT
CAACTTTCaAAAAAATAGCATTCCTTATTTTGTACCCCACGTAAACAAACGGACGA
>Contig_333
ATATTTCTTTCTTTCYGATAACACTAGTCTGGGTGCGGAAACATTTYGAACTGGYACCAAGAAAGCGCCCTATATTTTT
TCAGAACTATTCGAGATCATT
>Contig_334
CTTTCAGGTCGCTCGAGATCTCGTAGTTAAAAGAGGGTAATTGATGAAAYGAKATTGaAATAAACCATGAACACAAAAA
AATATATGACTGATTAATTAGAGTCATCCTGGCAACCAGGCTTATACATTGGCAGTTGTTACTACCAAAGGACCAGCCA
ATTAGACTTTCTTGTTCATTAAA
>Contig_335
AAAACTAAACGTGCAATAATTTAATGAAAAAATATATTTGAGTTAATTTTCTTAGCAGCAATAAATGCATAACATTATG
TAAAACAAGAGTATCTTAGGCCATACAAATATCTGCAGATGGAATGTATTCGTTTTTGAGAAACATGTAATACTCCACA
TTACAATCACCTGTCTAATTCTGAAGTTTGTAAAACATGAAATACATTATCATGTGTATTTTTG
>Contig_336
TAAACATTGCTCTTGTTGAGCTTGAAAATGAAGtTCCATGAAGTCTGTATAtTTTTTTGACTTTCGTTTGtCTTCTTGG
TGTCTGTATATCCAGGGTCCAATCAGTTT
>Contig_337
GTAATCATTGTGGTAATCTGTAAACTTAAAGAAACAAAACGGTAAGTAAACAAACTAAGTTAGACAAATTCGGCTTCTA
CGTAAATGTACAATAATTACATGTAGCAAAGGTACAGCGTATATTATGATGTTCTATTACAGATTAAGACTCATTTTCA
TATTTTTTCTTTTAATCTAAATTATGTGTTAATTCAAATAAGCATTATTGCCATCATCTTTTCTTGAAAGCCTTTGCTT
TTTTTACTTACTAAAATGTAAAGAACTGGATCTTACAAGAAACTCAGCATTTTGCTAGTTTGAGATATTGCCTTTATTT
TAATTAAATTTTGGTGTAAATTTGAAAAAGTAAATTGCTGCAACATTACCATCCAGTTCTGTATTTCCTGGTTTAGTTA
TGTTATGACATTGGGACCTAATTTTATTTATGGCTCTTGTTGACGATTAAAATTAATTATCTAGTACAGTAATTAATGC
TTGATGAACTGTAATTATGGGGTTGTGCCGTAGTCTATTGGCAATTTTCACAGCCATCAGATTGCAAGGTCCAAGGTTC
AAACACTGGCCAGGGCAGAAATTTGAAATGAGATTTCTGCTTCATGCACACCTCTGGGACCACAGCATCGGGTACCAGA
GCCAGTCCCAAGTCTAGAAACTCACCGtAAAAACTGAGTAAGTAAAGGGTCGACCKATKAGTaGCGATTGATTGACRGA
TTRATTGATTGATTGATTGATTGATTRMTTGATTGATTGATCTGATTGATTGCgATTGATTGATTACTTGATTGATCAG
GCAACTGGTCWAAAGTCAGTTCCTAGGTAAATTGATCTGTTTTTAGAGAATCAATTAGTTGAYTTATTTGTTAAGAGTT
CGACGAGTGGTTGCTTTATGACCCTTCTCTAAGGGGTCATTGTTGGTATAAAGTGAGGTGTGAAATTCCTTTGTTGAGT
TTGTTAAATTTTAATGCTAATACTTGCGCACATTATATCGATGTCCTTTATCTCGTTAGAAGTACCGGGCATT
>Contig_338
TAACAAGTTATTATGCAAAACTGTATTTAAAGATGATTAGCAATAGTTTACGTGACTGTTTAATTAGAAAGAATACTTT
ATTAGTAACTGCATATTTTTTAGAAGTCTGCAAAACTGTTGCTGCTGTTTTACTATCCTACATGTATTTAGAAACTAGC
CAATATGAgGGGGCGCTGAATGCCCTGGACGCTTTATATAATGTCCTGCTTCATTTTAGCAGGTTCTGGTAAAACGATG
CAAAGGTGATTCCGAATT
>Contig_339
TACGTGGTTGTCGGaAATGTTCGGTGtTGGGTTCTTCTAATATTTACCTCCAGGCATATTTTTTTACTTATTGAGCGTC
TAATGCgAACCTGCTTAATTTGCAATTTTATGGCAAA
>Contig_340
GCACGAAAGTTACAAATCACGGCCCGAAAAAATATGCCAAGCTCCAATTCAAATGTTCATAGACCTTCACGTCCACAAC
CAGGCAAGAATAAACATCAAATGAGAATTACTTGaAAAAGAAAGTCCATCTTTAACAATATTTTATGCTACATAATGTA
CACTTGCTGACCTATGTTAATTGACAGCAGGGGCTGGATTATATACAATACTCCTTTTGTTRATTTTAAACAAAGTTTT
AGTTTTAGACAGAGACAAGTAAAACGTTAAGATCCACAATCGCTGGATGAGCAATTTAACCACAGTTTTtCAACCATAA
ATCACTCAAAAGAATTTAAGAATTGATGAAAAGCAACAAGTCAGATATAATTT
>Contig_341
CAGACAAGACGTAGCCAGCTATCGAATGTTATAAAAAATATTAAATTCTCTTAGGACTTGCTTTATTTGA
>Contig_342
AATAAATGAATAAAAAATATTATTAATAACCAGAATTAGTTATTCCGTTCACTAACGTTACTAGTCTAAACATGTTGAA
GGTGTTTA
>Contig_343
CAGTGTAAATAACTAAAAATAAGGTGATTTCGGAACTTTCGCTAGTGTTAGTACCCGCAAATAASTKTTAGTACCGGCA
AATATTTTTTWCAAAAAAATCACTGCTTATAGATGATTATTTGCAACATTGTTGTAATATTTTTGAATGGCCAGTGACA
GTTAAA
>Contig_344
CTTCATCGTCTAACAGGACAAAACATTAATACATTATAGAGGAAGTTGATAtTTTTTTGATGTTATTGCTCTTGTAGTT
TCCACATTGTAAA
>Contig_345
GCAAAGATTGATAATTGCCTAGTTTTCTGTCATTTTGATACATGAGATAGACCACGATATTTTTTCTGTTATGTCTCAC
TTTTAGACACTAATCTCATTCACTTGTATAGATTTTATAAACAAAAAAGAAAAAATAAAAGTTTTAAAAACGTTTGAGA
GCCTTTTTATTGATGATGT
>Contig_346
AAAGTGACCTGCCTAAAAGCCCGCTTTCCATGTACAGGCCTACGATAATGCTCGCTTAAAAGCCCATGCACGTTGCCAA
TTCGAATTGAGTTGGTTTGTAATAAAAAATATCGTTTGTTAGTCTTGCAGTCTTTGGTCCGACTTTTACGTAACGCAAG
CGACTCTAACTTTGAACGCTCGACAGTTTTAAATCGCAATTCAATCTGAGTTCAATCCTTTATAT
>Contig_347
TCTTAACTGTCCATATTTATATTTTATTTGACTTATCGTGATACTTGCGGTGGCTACTAGGTTAGATATTTTTTACGGT
AATTTATCTAGGAATAATCTTCTGCATTATCACTGGTCAAAGATCACT
>Contig_348
GTCGATATGGAGAATTCATAYCTCTGTGGATACTTGCGGATTAAGGGTTTGACAAATGAATATCCCACACTGACGACCT
TCTTCGATGGTGAGATCATAAGCAAAAAATATCCGTTCCTGACCCGAAAGTGGGAAGCAGATGAGGACGTTGATAA
>Contig_349
TTTAGAGTTGAGATCAGTTCAATTGTATTTTTTGTTCCATTGCTGACTGTGGTCCGGTGAGGACCTTACTCATTTAATT
ACAGCCATTGGCAAATAAATTAGGCAGAAAAAAT
>Contig_350
GATAATAAGCTCATAATTTATGATAACGCCTTTATCAGAGCCATCTCTATTGGAACTGAATACTGCTGTAtTTTTTTGC
AAAAGTTCTTAAAGAAATATCACGCATGA
>Contig_351
CAATTTTAAACAACGCACAGATCKATGCACCGACCGGGTATRTAAATAAAGAAGAAAGAGAGAGTGCGGGTTAAAAAAT
ACACTATTCCATAGGGCTTCTTTAATCAAGAGTTGAAAATGtAAAACTCAGaAAtATcTAATGGAAAGAAATGGGTGGG
AAAAAACCCATTACCGAGAGGCTG
>Contig_352
AGAATCTATTGATGCAGAAAACAATGTAAAGAGCTACTAGTTACAACTCGTATTTTTTAGAAATTCAAAGGCTAGCAGA
CGTGATTCTGTGGTCAAACATACAACTGGACCTGAAAACTCTTGATCCTCTCTTAAAATAAAAACTCCATTAACACTCT
ACTTTAAACACAGACATAACC
>Contig_353
ATAATGACAGAACTGCGTTAATGACAATTGTCGCCGTCGTTTGACCATGTTCTGTCGCAATGATGGCCAGAAAAAATAC
TCATAAATCAGGCAGAGGTTGGTGATTTCTGTACTGTTTCGAGTTGACGATTTTGAAGTTGAATCACTGCTGTGTAATT
TCATTTTGTTTACAAAAGCGTTTTGTATCGTATTTATCGTAATAGTTGGTGCTTAGCATCGCAGTTAGTGCAGACAACC
TTTGACTTTAAcCCTATACTGTTATTATATCTGCTACAAGATAATAGTCAATAAAAACGTCGGATAAAC
>Contig_354
ACACTTACAGTCAGAGCATTTAGTACGAATACCTATCAGTCTAGACAGTCCCAGTTTTACGAAGTTCTCAACATAATGC
CAAAAAATACCTGCACATATACCTATATATGTGTCATAAGAACAGAAAGCTACAAAGACAGGTTACTGATGGTGATGAT
AAAG
>Contig_355
GGTTAGTTCAACCGACAGAGTACTTTTTTTTNTTTTTTTTTTTTTTTTTTTTTTWTTRTgATWACACRAAMAATCTKAA
ACTTTTTTATTCATTTTTTCACtTgTTTSWTTGTTCMAATCAAACGAGTAYAACTTCTGTTAGAAACAAGATATTTTGA
TTCTGTAAAGTGTA
>Contig_356
GTCTTAGCTAGTTTGGAAGAAAATAAAATAGTGAAAATCATAACCATTCATTTTTTAAAGGCYAAGATTTAGTAAAACT
TGCGCAAAAGGTGG
>Contig_357
TAATATTAGATTTATATATAGTTCAATAATAAGAACTGTACATAACAGTTAYACAATCTGTGCAAAAAATGAATTTCTA
CWAAGGTCTRCTTCAGAATGCCWGAACGAGCCAAGCAAATGTGAACATTCACCTTTTGTCAAATTTGCATAATTTATGC
ACATRTCAAACCCAAAAAGAGATGGCCTCTGTATACCTAAAACRAACGAAATGCCGCTGCTCATTATTTATCTTGACTC
AATGAAGAAACCAAAAGTCAYTAGCAGCGATTGAACTTTAA
>Contig_358
TTTGTTTCATCTACTCATTCATAAGGTGTCCAGTGTTAATAAATATAATATAAACARAAAATTTAGTCATGTGAAAAAA
TGAACYGATGGGTTTAAATTTGCAAATGATTTCTATAGAATGAAAGCAGCTGAAAAGAATTTTACTATAGAATTCATTA
AAATAGTTTAAATGTTGATTGCATGCCGAATACAATGAATTTTATGTCCGTTTGTTTTATGAGCTGTCAGAATAGCACA
AGCTATTCTAAATGTTAAATCGGAACTGAATCCATGGAAATATACAAGAGTTTGAAAATGTGTTCTCTTCATTGTCCTT
TTTTATTTCTTTCTTGATCCACCATTGGCCAGAATCATTGCAATTCTCATGAAGATATTGATGGTATCCAAGTAAATGC
CAACAGAATGGTTGACTGGGTCATAGGGCGTCATAGCATAAGTTGGATGATTCTCGGCTGCATGCATAATCTTCTGCGT
ATCATAGAGGAGAA
>Contig_359
ATCATTGTAAACTAGACAGAAAATTTCCAGCCAGTCGTATTTATCGTTCATAAAATGGATTATATCCCCGAGGAGATCC
TCATTTTTTCGACCGGTATCAAGAAAATCAT
>Contig_360
ACTCTTCTGTATGACCATTTTCTTACTCAGCTTGTCTCGTGCATAATTAACTATTCAGTTCTTATCATCGTTTATAGCA
AACTCATTTTTTTCACACTCATCAGCCTTTT
>Contig_361
CACTCGACTCTCAAATGTTCAGTTCATAATTTTGTCTTCTGCCCTCGAGTGTCGAGYGMACTaRAAATaATAMRCTGTG
GCCCTTGGCCCAAAAAGATTGTGCACCTCTAACAAATTATCTGTATGCTAACAAGTTCAACACCACACTGAAACAAGAC
CTGCAGTTGTAAATGTAACAGTTATAAACAATTCCAAGCTCATGAATAAGCTGGTGCCTTCCTAGTGTTCaAATTTTAA
ATTACAAATAAATGGAAAGAATCCATTTAACAATAAAAAATGAGTCAGTTATTAAATGCAATTCTCTGACGGCAGTGAA
ATATCGCAAAAATTATCACTATACA
>Contig_362
AAGTGCACGAGGTGTATGTCAAGATGGGCAGCAGAAGTGATGCTGGGCACGTTCCATAAGACGTTCCATACTTACCGTA
ATAGaAAAAcATGATGAACATAGATAGACTTTTtAGTAATGTGACTTGtTTTAGTCGTTCCRTATACTTAATAACAAAT
GATGAACATATATATACTTT
>Contig_363
TAATAGCTATACGGGCATGTGGGTAGTATGAAGTTAAATCAGGTTTTGTTTTTTAAAGACAATAAAAAATGATGGAAAT
GGGGAGTCTCAGCTGACACAGCCGAAACTAAACCCTATTAGGCCTACAGGAAGGGTAATTAACATTTGGAATAGAGCGA
ATATAAAGCTATAAA
>Contig_364
ATATTAACTTGACTATAACGTGAAAATTGTTCAGACTGATAATAAGACTGGAAATACAGTTAACCTTGTCAtTTKTTTA
ATATACATACAgTAGGCCTACCATACTTGACTTGTATAAA
>Contig_365
GTGGGCCGTTAGAGCAAGTAAAACTATAATCAATCTCGTATATTTGGCTTCCGTAGTCAGTATTGTTCGAAATTATCCC
ACTTTGTCTAGAGTCATTTTTTGGTATTCTGGTCTTTAGCTGACGTTTCCATAGTGCATGTGCACTTTGCTCATGTTTT
CGATTCTTGCGATGACTTGGTCGCTGATTG
>Contig_366
CCAAATTTGATGGCTCATAGTATCCACGGCGACAAATCAACACCAGGaAAAAAATGGTAGATGATGTAAGCAGTGTGAA
CCTTACACCCATTTT
>Contig_367
CAACTCACTCAGCATTATCGATGAGTTTGACCGTGAGAGTTATACTAAAAAATGGCGACCAAAATTCCACAA
>Contig_368
TAAATAATTACACCGTTGCAGAGCGCCAtTTTTTTTTACtTTATKKTACATGTAAtTCTTAACGGAAAGGAATTCGTCa
ACTGGCGATAAACAACTTCTGGCAAACTTCTGTTCAAGATT
>Contig_369
TAAAACAATGTGACGAATATCGAACTATTGGGATACCAGGAAAAAATGGCTGATCCAAGCACACTATACCTTATTAACA
TTGTGCTGCATAATTTCGCACGATAGCAAGTTATTATACATAAACACACTTTCAACTGAGTGCGTGGGCTTTGAAATTC
ACAAACTCGCAAGCAAGCTAATACTTGCA
>Contig_370
ACAACTAAACAGTCATTCCCTTATTACCCGGAACATAGGTCTAGAAAACCAAAACAGCACAAGCTATAAAAAATGTAAT
CCAGAGCTAATGAAGCCGACTGACCTAGCCACTTATTATTTTTAAATTGGTCAATCAAGGACCAACAGTGTGGGCCGTA
CATACGTACGTACGTACATAGGTGCCGATTCCAAATGGAAAATAATCCTGGTTAAAGAACATTGACAGCATATATATAG
T
>Contig_371
TTACATTTAGTTTGCGCACGCAAGGCGAGTGGAcCATGGACCAAAAAATGTACGCGGTATAATAAGCAATTCAAACGTA
TTRATTGCTAATAGCTGTCT
>Contig_372
GGGGTCGTCCATTAAAGCCGTCCGCAAAGAAGGGGAGGGGAGTTTGGTCCAATGCAGACATCTGCAGACAGGGGGAGGG
GTAAAGGACCTTGAGGACGYCTGCAAGCTAGTACATTTTTTATTACAACAGTTTGCTTTGCGGTCGCTCTCTATGGGTG
ATGCCTAAGCATAAATTGTAAATTGTTATTAATCTTGTGCGATTTGTGCCACAGAATATAA
>Contig_373
AAACCAATGCAGCTTGTCGATAATGGGTTTAAAAAAATGTGATATTGCRTGCTATTCGCACAATATTTACATTTACaAA
CAATGCATGCAATTaCAACAG
>Contig_374
CATAATATCCATGTCCACCACATTTTTTACAAGTCTCCACGTTCTCTCCTCCTTTCCCATTACACTTAGAACACACCTT
CCCAACTTTCACGTTAAATTTAAGTACGTTTTC
>Contig_375
TATGCTGTTCTGTACTRTTGTGGCAACTCTAACGGGtCACCGAGATCTAAAAAATGTGGCTCTCCTGGAGAAACTGAAT
TGATGCAGCCCTGGTGAATAA
>Contig_376
AAAATTACGCAATTAAGTTTAGTCCAACAAAAGCATTAGAACTCTGCAATCATGATTTCTATAAGAGaAAACTGTATAA
AAAATGTGTATACCTTAAATTTCTGCAATGCRCTAGCTCAGTCGTACATAGGGCGAGGGTTATTCAATACCTgcAAKYR
KTSKTACTTTACTGCCTATGCCAGTGAAAGCATAT
>Contig_377
TTCACTTGACTGCCGCAATTTACACATTTTTTGTAACACTTGGAGATAGTTAACAAAACCGTTAATGATTGTACATTGT
AAATTGTGTGACCGGAGTCACAAC
>Contig_378
AATAGTTACAAGAATTATCGAAATTACACAtTTTTTTAGTTCAACACTTGCAGACCATACATCTTCTACTTCTGAAATA
TAATTGGAATTAA
>Contig_379
ATAAAGATGAAGCAGTCRCAGGTASAGGTAAYMATAAAAAATGTGCTCTCTTTCAATAAAGATRAAGCAGYCACAGSTA
SAGGTAATAATAAAAAA
>Contig_380
GTGGTTTRYACATACTATTAGTTTACATTATGCAGAACTTTAGCTTTATAGCCTTGTATGTATGTGCACTTAAATTCGG
ACTTTATAGAACTAGATTTCCTGTTGGTGAGGTAAAACATTTTTTGTGCATTTTTAAGGAATTGATTAATATGTGTACA
ATGAAATCCTTTTGTTCTTACAACACGCTTTTAGTAGATGATAAAATTTGGTCATGACTAATCGTACAAAAGTGTGTAC
CAAACAAACTGTTAAGAATSAGAATTTGTTCGCAGAGATATTaAAGTGCTGATGACTTGCDAGTGTAGTTCAAGATTCA
GTTG
>Contig_381
CTCAGATGAGCGACCCGCAGGGGGATGTGGTTTGAAGTTTGTTAATGTTCCGTTTGATATTTCATTGAAGGGTGACATT
TTTTACTTCTGTGGAGAGAGTGAACCATCAGTTGATTTTCTGCTAAGATTTGCATTCTGGTTGAAGTTAGCAAGTATYC
TTAATGGTGTCAATATTGTCTTG
>Contig_382
GGGGGGATCTTGGTTGGACCGATGTTTGGTTGGTGTCGATGAGGTAGCAGAATTAACAAAAAATGTCGCGAGGCAACAG
TGCAGGGTTTGACCGTCATATTACCATCTTTTCCCCAGAAGGGAGACTCTATCAAGTTGAGTATGCCTTCAAAGCCATT
AATCAGGCAGGAATCACATCAGTGGCAGTTCGTGGCAAGGATTCTGCGGTCGTAGTTACACAGAAGAAGGTCCCAGACA
AGCTGTTGGACCC
>Contig_383
TTTAACAATAACGACATGAAATGTCCACTCCGTTACTGTCCACTCCTTTACAAATATTTAGTGAGAAGTTTAAATAATT
CCGAGGTGCAGACATTTTTTATCGAAGGGTCATTGAT
>Contig_384
ACATTTGAACTGATCAGGCTATAAATaAAAAAATGCAACCAATGTATTGCGTATTAGCTCGCCATTAA
>Contig_385
TTCGATTATGGWAYCAYACTGGcKAGCGCGATAAGCTACAGACAATGACGATTTCGATTCGATGGTTTTGTAYAAYTGC
ATTTTTTCCATATCGGATGGAA
>Contig_386
GGGCATCCAGCCGGGGGGCATCCAACAAGGGAGTTTTCTGAAAAAATGCATAGGTAAATGTTGAAAAAGTTACGGTAAA
TGCGTAAAAAGTGAAGAACGGCCCCAGGCATCCAGGATAAGGGGGGCTCCGGAAGATGTTCAG
>Contig_387
GTGTACTGTTAGAGTTGTGTTTTTAAAGTCACCACATTTGATTGAATGCACTGAAATGCAttTTTTTTCCTGTCATCCA
CACACGTAGTTAGTTTT
>Contig_388
AATATATCAATTATTAAAATGCAATTCCCTGAAATCAGGTAGAAGAAATCTTTAGTCAATTTTGGATGTGCATTTTTTG
CCTGTCTTGCCAACGTTAACTGTCTCTTGCTGTTT
>Contig_389
CATGATAACAAATTTAGAAGAAAACGGAAAGAAAAAATGCGAGAAGTACTGGCCCAGCAAAGGAGAGTTTGCGACTTTT
GGAGACGTGACCGTATCGCTTG
>Contig_390
TTCCTGTTGCCGAGACGTGGACTTCATTTGAGTCAGAAGGCAGCTSGTAAGATTGCAGCAGAATGGCTGtTTTCGTCCG
TGATTGGATAAAAAATGCGGTTCACGGTGYCAGTTGCCACGGTAACCTCGATATTGCGTTCACTTGATGGTCCGATAAT
TAAAGATGCAAAATCTGCCAACGCTGCCAAGGCCACAACCGTATCCTGTGTGGATGAGAATCCGCCGTTTGCATTTCGC
TGTGCTATAATCCACTTTGCAATCGGTAGACTCATCGAGATGTTCTTTAGTTGAGAGTAAGTGCGTAGGACGTAAGAGG
TCAT
>Contig_391
AACAACTGCTCaATGCCATTCTGTGACACCTACCTAAGAAACTAATMAGATTCTTTGCAGTATATCCTACTGACAGTAA
GCAGCTCRTCGAGTAGaAtAATTTCAAATTAGCATTTTTTAATTCTACACAGGCATTCATTATATTCCAAGAAAAGTTT
AGCAGCAGGAAAGCAATTAAGGTATAGACGAGGGTGTGACATACAACATAACGAATGCTAGTGTCTGATCTATCAACCA
ACAGAGGGCCAAAAAAGAATACACATTACAAAWKAAARGAAATAATTGCATTAAGAACTATAATCGAAGATAAATAATT
GAACAGAAACAGAGACGACAGAGGGAACTCGACAACTAAGCGGATCCACAGAGAAAAGGAAAATAT
>Contig_392
CTGTCAGTGAATTCAAKGTTAAAGAAGAACTGCATAGGAACTGAATGGAAATTACATAGTGACAGTTCTTCAAACCACT
GTCAAGCGTCAACTAATCATATaAAAAAAATGCTGCTTAAATTTGCCATGGTCTCGCTTACAATTTTAAATTGGTAGAT
TTGGTTTGGCATCATCCTCGTGGTCACTACTCTCACCATCTATAATCAGTTCCTGATGCCAGCTGCATGGCAATGATGC
ATGTAAATAATGATCCCCATTCTTTTGCTCTATCCATTTGCGATTCACGTTTCCAGCCAAAGTSTTTAGATTTTTATAT
TTGGTYGAGAAGTTCTGCGTCATAGACMTGAkTSTAGWGGACTTGAAGAGGCGCTATAGAAATGGCCGGAATGAATGAR
YGAATATmKaCTAAGCACTKTTATAGCACGTTTTAACTGTCCGAAGA
>Contig_393
TGCCTTGAATTAAACTTTGGTTGGGATATATTCTGTTTTATTGATTATTAACCAGTGAAATAAAARGTTCGGTCCATAG
CATATATGTTACTGTAGGTTGTTGTTGAGTAAAtTTAAAAGCACGTTCGTGTGAAAAAATGCTTTAGCAACTGTTTAAT
GTTCAAATTAATGTATAGGTAATGCATTCAAAGATTTGTAGATTTTAATTCTTGTTTTGAAATTTTTGTGTTAGGGACC
ATACCCAGTTTAATGATGAAATGATTTTTGGTTATATYTTTTATTGTGTTAAATCTGTTTTTGTTTTAATGTGCCGTAA
GAGTGGTTAGCATTGGTATTGAATTTGGTTAAATGTCTTGCTGTTTGTAAATGTTAGGAAGTTCTCCATTTCCAATTCA
TTATAGCAGATAATGCAACCTTTATGACAGTAAGCAAGAAGTATGGCTTACTCC
>Contig_394
GGTAAAATAAACAAAACGACAAGAGTACGCRGAGACTAACATGGTAGCCGTGTTTGCGTGAAGGTCGTGTACGTTCTTT
GGTCGTTACAAAAAATGCCATTCACGAACGAAGACTGGCTTCCTTCGTATGAGGACCTGAAGGTCCCAGAGATTGGTCT
CAGTTCTGCTCCACTTCGTGCAGGAGCTCACCACTTTGGAAAGTACTGTGACAACCAGTGCAAAGAATTTATGCTTTGC
AATGCAGAAGAGAAAGACCCAAGGAAATGCATAAACGAAGGAAAGGAAGTGACCCGTTGCGGCCTGGAGTTTTTTCAGA
AGGTCAAGAACCAGTGTGCAgGGGAGTTCACGCAGTACTGGAAGTGCATTGACAAATCTGGAGATGACATGCACTACAA
GCGGTGTCGCAAGACGCAGGCCACATTTGACAAGTGCATATTCGAAAGTCTTGGACAAGAACGGCCAGGTCTGGGTCAC
TTCTCTAAGGTCAGAGTTCATCACACGAATCGGCCAAAGCCACAGACCGACATCAAGCTCCCGGAGCCACTTCCGGAGA
ACCCAAAGTACGATCCGAGACAGCCAGCTCCAGAGTCTACTAAATTTGGAACACGCTTCATGAACTGAAGCTTGAAAGT
CTTGAACCTTAGATTCAGCTCGTCAAAAAACTTTTAGTTATTTAGCGATTGGTTTTCCTGCGtCTGAGATTGACTGAGT
TGTGATCACCACAGTCAAACAAAACTAGCAACTTGTAAGGAAATAAAGCTTTACAGATAGCTTCATATCTTGTGTCAGT
TGCAATGATGTGATTAAACGGTTGAGC
>Contig_395
CTAATCAATACAGCTTGTCTGTTAAGTGTTCAGGCATTTTTTGAATAGTTTGCAATTACACATTTTAAGTTTATCCTGG
AATTGTTTTCTCCATTAATGTGACATTT
>Contig_396
CGCAATGGAACTATACTTAGTGTTGATTGGAATTTACTATAATAGATTTAATTTTTTTTGTTTAAAGAAGAATAGTAAG
TGTTTTAAGTGCTAGCGGTGCTCTGCATGCTTGCGATGAGGAAACATTAACTGATTCGATATCACtGTaTAtTAATCCT
GTAATCGCAGTTGCgGTwCTTKTTGTTCAGTCTTCGATTATTTTCAAGAAACGACTATTGTT
>Contig_397
TAAAAATTTGGAAATAACCCTTCAACTTTAGTAAAAAATTATAAAACAAACAAGAGCCAAACAATCTTGTGTCGTGTAC
TGCACTTAAAAAAATTAAACTATTTTAATAATTATTGTCTGCAGCTCCAGTTTCCTATCATTAAGGAATTTGAAACAGA
GAAGTTTCAAGTTTAGACCTGATTAAAAAGATGCACACAAAAAAATCACTTTCATTATAGCAAGTAATGTCTCAGAAAT
ACTTGAAGACATATATTCATATATTTCATGAAAAGCCAGAGTACCTGTACAAGTGCATACATGCATATGCAGATCTTGC
CAATATAGATGAAGTTCGACTAAAGGGTGACGGTGACGACATTACGGGTACAGTAACCCCTTCGAGYGAGRAATTTTTA
AACAATTAGCACttATAGGAGATGAAGCTCTTGGGCAGAGGTTAAASAATCAGTCGTCTGCAtMTCAWAAYTAAAAAAC
AAAAAAAATAAAAAAAAATTAAAAAAAAAGAAAAAAACAAAAAATAAAAAAAATGTGGATTCGGTAGGAAGAAACTTCT
GTAT
>Contig_398
GCTCTGGTTTAACAGTTTTCTGCATTCGCTGAATTAATTCTAATTCTATTACATTTTTGAACAATAGATTGTTTTCTTA
ATTTTTTCTTGGTAGAATTTGTAGTTTCTTGTGTCCCTTGGT
>Contig_399
CAATCTGTGCACGCCTGAACAGTGGCGTCATCACTCACCTCACCCCCACATGGAACGGGATAACAAACCCCACTCTGGC
CAACTGATATTAATTTTTTATTACAGGCTGTTATATTATCGGAAATCAACAACCCCAAGTTTATGCCAAAAATGTTAAA
ACATTAACTCCCACTTTTGGCAACTGTAGATTTTTCTCCAAACCCCTCCC
>Contig_400
GCTTATACATGTATAGTGTATATAGTTGCCTGGAATTTGAACTATTTTCGCCAATATGTAAAATTAATTTTTTAAGtTG
ttTTTCTTAATTTCTGATGATCGTTGAGGGCGTTATGAACAGTGAACGCAGATA
>Contig_401
CAATTGTGCAATTAATTTTTTGTAgGGTCAGGCGAACGRTGGCATGCATTCCCAAAGTGGAAA
>Contig_402
CCCCTATCTTCACTGACAAAACAGGTAGGCCCTAATGaAAAAAATTATCTTCCCCTAAAATGGCCTTTATGAAGCTTTC
TGCTTCATTCTCCMATGGTATGGACGCCCCTGTTTAATTGTGTATGATTCTTGTTTTTCAACGGTCTGTGTAACTATGT
TTT
>Contig_403
TGCAATTTGGACTATTAATGATTGTAATTTTTTATTTTTTAACTTTGTACTACTATAGTATTATATTAGGCCTACTAA
>Contig_404
GAAATCTCGACAATAGCTTGTCTAAAAATCAtTTCAACCATTGGTTCATTAAAAAAATTACAGTAGTACCCGGAAGAAC
ACAATGATGAATTAAAGTGGGTTAGTAAGCATTAAAGGGGAAGG
>Contig_405
GAATGAAGGGTGTAAtTTTTTTTAAAGTTGTTGATGACTAAAA
>Contig_406
GTAGTTGCTCACATACTGCAGCWYtACCTTTGTACCAAGTACgAAAAAATTACRAAAGTGACATTCAGTAMATAAAAAA
gTTTACAGAGAATTTACTTTRCAAATGCCAATCCCGTAAAACAGCAAAACTGTAATTGCATCACAAATTGAATGATAAA
TCCACAATGTTACATCCTGTTTCAGTTTTTCTGGGGTTTACAATAATAAAAATGATRCAGTAAGAAAAATGGTAGCAGT
AAGAAGAATGATAGCAGCTAAGAAAGTGGTAGCAGTGAGGAATATAGTACCAGTATGGARAATGGCAGCAGTTAGGGAA
ATGATAGCAGGTGGGAAAMTDATAGCAGTTGGGAAAATTATAGCAGTTAGGGAAAGGAGAAAATGAAGAARGCGCACAT
TCTGGAATCCATAAAACTGCAATTTATTCCAGAATGATTAATAAAAGG
>Contig_407
GTTCGGGTTTGAAACTGACAGTGTTGTGGGTCCTAAAAGTTCCACAGACAGAGAGGCACCTAGCAAAAGATTTAGGGTA
TCATCCTCGTAATTTTTTTAATCATACACAAATCACTTTGGAAAGTGTTCTCATCTCCTATTT
>Contig_408
GTCAACTGATGTAGAAAATCCATTCAAtTTTTTTCTACATCTGAAATCCATTTTTCATCAGCGGCTGATAACATTTTGC
TCAATGTCTGAAACTAAGTGTTAAAATGAGGAGTAGGCCTACCTCCTTGTTGAGCAGTATCAATGTGGCCACA
>Contig_409
TTCGCTGGGCAACCCTTACAAAAATATTTCAACAAAATAAAAMAGTWAAATTTGATAAAAATTGAATTAAGCCGATTCG
AGGACTCGATTCTGCAGCAGTTTCTGACAGAGGAACGACGTTTTAACATYTTACTTGTTGTAAWTTCGCTGGGC
>Contig_410
CTGTCCCTTATGAACCTCTTTTGGGACAATGGCATTCAATGAATGTGTTGGATAGGTCCGGTAACCATAACAATTTAAS
ATGTAAATATTCCTAATTAAGTAGTTTAAAAAATTGAGACTGCTCTATAACCAAATTAAATGAGAAACATCTTGTATTC
TAATGTGATGGAAAGGACTTKGTYGACATTCTCGTGTTCAGCAACGGAGTTCTACGACGGAAAG
>Contig_411
ACAACCACAGAACGTGCATCGAATTGTCTTCCGAGATCTCCGTTCAAATTCCACCTGACATAAACAAAAGATTTCAGGT
TAGTAACAAAACCGCTGTCAGAAGAATGCAGAAAACAAGTTTTGGAAGCTACTTCAGACAAATTGGATCTTTTGCTCCG
AATCAATTTTTTCACCTTTACCAACATAAGAAACAAATTCWGWActGGCCTTGAATTTAGTATTTAATCACTACCACGT
>Contig_412
CATTTAACATAATTTATGTTGTTCTTCTAATTTGTTATATATCCGGTACCGGACCCGTTTTAAAAAAACCGCCGATATA
TATCCGGTAAAAAATTGACTCTGGTACATCTTTACTGTAATCTCACATGTCAAACATATTCAACC
>Contig_413
TATAGTACAGGGCAGAGAGATTATATTAAAGCTTAGCAAATTCTTAGCTACATATTAGTCAAAAGCCTTTTCTATTACT
GTATTTGAAAGCTTTACTTTTTGCTTTTACTGTTGCCATCCAATTTTTTTGCTCATTTAAGGCWTTGGCTGACCATTTG
GTTGTAGCTATTGCCACATGTGCAATGCCAGGGCTTCACATTGTGCTACATCAAGGGGAAAAGAAGACAATTTATTGTT
GAGTAATGAATGCAGTGAATAAATAAACATTGTCTTCTTATGTAGAA
>Contig_414
TTAATCGTCACTTTCCGCAGCTCTAGACTATTTGGAACGGAAATGCTRGGAAATCAAGAACTGACTAAAAAATTGGCAA
ACTAATGGACTCAGAGAAACCTACTAAATTAGCCAAAATAAGGATATGCCTAAAAATCCACAACAATCTCTAARTTGTA
AGTGAGCCATTGTGATGTAGATGTGGTTGGTTTAACTTATATCAAACAGTTATTGCCATATTAAGAAACATACAAGCTG
ACATCAG
>Contig_415
GAACAATTTGTTGATACCATGCGCTAAAAtTGCAGTCGCAAAAATCTATTAAAGAAAAACCTTTTGAAGTAACAAAAAA
TTGTAAATAAACAGAAAATATGCTCACTTTGTAAGCAATTT
>Contig_416
TGTTGCACTGTGGTTRKTGCGATATAAATTTGCAAAAACAATACAATTTTTTTAAATRAGCACTTTCYTGCATCTGTGC
TTGTTCGaCGTTCTTTCATTGTAACATGCCATATT
>Contig_417
CGTATACGCTGAATCGTTCAGTTCGTTTAGTTCTTTAAAAAACTCCGTTGACTTTTGGAATCTTTATACAATTTTTTAT
GGATTCACCGAAAAGAGATGCTGAGTTGACTGATGGGACGATGTCCAT
>Contig_418
ATAGATTTCTTGCACGCATGCTAAASCGGGGACTTTATTTATCGCTCATCCTCACAATTTTTTAAATCGTCACTCATCT
ATTTGACTTGCCTCGCCAAA
>Contig_419
ATGTTGGCATTTGTGTACTGCGTATATGCTAACTAAAGATAAAACCACAATTTTTTATGTAGCTAATGTAGTGCTTCAA
TTTAAGTTATGCTTTGTGTATTGTCATTTATGCTGAACGTATTAGCATTCTATTGATTTAAACCAGTCCTAGAATACAT
AATTCTTTGTAATCAAGGAGCTGTTATGGTTTATTTTCATAACAATATGGTTCATGTGGAGGCACATTTGCAATGAGCC
ACATTTAAACAATAGACTTTAGAACAACAAATTGTTTTCAGCTTGTAGAATGAT
>Contig_420
CCAAGCGATGACACTGTTTTGTATTTATTTTAGTTGTATTGATGCGATTTCTCTGCAACAAtTTTTTTATGATTTAATC
CTAATTCTTGTTASTSTTGKAYAGRMATACATCATATTTTATATGCACATTTATGTATAGGCTGTTTG
>Contig_421
CTTTMTKCAGCCGTATCGACCTTCCTGGATCTTTTCGGYCACTAAGAACTTAAGAAGTAAGTTAGCTGAKTAAAATTTA
TAGTAAAAAATTGTTTACAATTATTCATTTACTTTAGTTTAATT
>Contig_422
ATTTGGTACACAAATAAGTAATTAGATTAGCTTTTTATCATGTGWACTTGTTGCRTTATRGTAATCTGAAATTGACAAA
ACAATTTTTTGTATTTGGACGACCATTTTAAATGCCTTATAATGTGCTTGTGGGATAGGTGATA
>Contig_423
GGGTCGACGGCCTTTCCTGCGACCTCCCAGTTTATGAAACAGATTGACGCCAATGTGATAGCCTTCTATAGCAACTGTA
AAAAATTGCAGAATATGCAGACAACATCCTTATTTTTCACATTACTCTGGAGGCATGAAATTTTGAAAAATTTATCACA
CCATTTGTAAAGCATATTGGATTTTGGTCTTCTTTGAAATGGTGCAAGACTATTCAA
>Contig_424
AATGATGCAATGCGAACCGTTACAAAGTATGTCATCAAGGAAGCGAGGATAAAAGAAATCAAGAACGAAATACTTAATT
GTAAAAAAATTGCAGCCACACTTGGCCGACCATCCTCGTGACATGCAATTCC
>Contig_425
ACTTGAAGAGGATTTGTCGCCGGTGTCAGACGTCGATTAAAAAATTGCGATTTCTCCTCTCGATAAATTTATTCGCTGA
CGTCTCTCTCGCTCACCCGTCGGG
>Contig_426
AAAACGAAACAATGATTACATAAGGATTACATGAATCTTTTGAATTTTTAGCAATTTTTTCAGTGTAAACATACGACGA
ATGGGAAGAGGCCGGCAACATTACATCCCGCCTATACTTACGAAACATCCATAGAACCgGGCCTGTAGGTGTTCGTTCG
ATTCATTAGTAATTGAGTTTTACTTAAATCAACCGTTTT
>Contig_427
AGAAGTGTTATGCCTCTGCTCAGCAAtTTTTTTaACCGtTtTCtAGCGCCTGCAAGGATGGAGTGTTGCAGCTCAACTG
TAGAGCCGGTAGCATCCAAATCAGAAGCGTCGTTCTCGGCGATTCTAGTTGCAGCGGAAGCAGCTGTTGTCCGCGTCAA
GGAGATTGTAGAGGAG
>Contig_428
TCCACTTCCATWGAAAGTGGAAAAGACGCTACGTGATCACKRGASCGATGACGGAGRAAAGAGAGCTTCAGCTGCAGCA
AAAAATTAAAGTCAATCAGTCGAACAGCGTCATGRATGAACATCAAGAAYCAAGCCAGCACACGATAGAATTCGGAGTA
ATTTCCGAGTCGGAACATTGAACATTCGCCAACGATATCTTGATTGRAACTTTRCTTWTAAAAGACAGTAKCCTCWAAT
GCAAMSACGACACRACATT
>Contig_429
TTGACCAAGTTTATCATTTATTGGAATTATTCACACTTAAATTTTTTACTGTTCTTGTGACAATCACATTATGAACTTT
CATTTCATGTACCTGCGAGTTACTAAAGTAGTCATAGTTGTGATGCTTATTGATGAAAACTTGAATAAtTTCTACTGTT
CAAATAAAACATTCACAAATTAG
>Contig_430
GTGCAAGTGAAAGTGATGAAGGGGTCATTGCATAATTATGTAACGCTCCAGGGTGGGTGGGTGGGTTGAGCTGTGACGT
AACGCTTAAATGAAAAAATTTAACACTAAGTTAAAATTTAATAGCATCTAATTAAACTAAAAATACGCAATGTATAATA
TTAGTAATATAAAtTTAAAGTATTTGTTTAATATACACGCTCCAGTTAAAGTTCAA
>Contig_431
TTTCGGTGGTCGTCATCGCGTAAAATAAATTTTTTATTACTCACTCGTTCGTCAAAACGTAGACGCATAAACGTGGTTG
TTACTTTGTTATAATCGTCTTAATATCGGACTTATATTCTKCTCAGGACTCTTTATTGTTTGAAAAT
>Contig_432
GGTTATAGAATGTTGTTTAATCAATATTGTGGCAACCCTGTGTTTGGAACATATTCGAATATAACTGAGAAGTGGTTAG
CTATGATAAATTTTTTCTAAATCTCTACAATGTCGACTGGG
>Contig_433
TTAAACTCTTGTGACAATAAGTTTATATAATTTCTTTGTTGTGTAAATTTTTTATGCGAACTTCTTGAAACAGTATTAT
TTTATATTTATTATTAGTTATGTA
>Contig_434
GAGCTACTTTGACTCGAAGAATCAAAACCCGTAATTGGGGTGAAATCAACRCCTGCCGACGATTTCAAAtTTTTTTGGG
AAGTCAGTTCCGACGCTTCTGTCAAAGACTTGTGTTGAAAGTGACGACGATAGATCGTCGAGAAGCGAGAAAGGATCT
>Contig_435
GGACGATTATGAGAAGCCGATTATGAGCTGATATTTTGAGCGAAAAATTGATATTTTGAGACAAAAAATTTCTTAATTA
GCCATACAAATTTCTGATGACTTTTTTAGTCGTCGACCACAAAAAATTTGCAAATTACCTTCTTTTAGCCTTWCACTCG
GTAGAAA
>Contig_436
ATGACAGGGTCTCTCATTATTCCAAAATTTTTTTTAAtTTGCGTACTAACACAATACGTCTGGCACTTTCCCGCTTCTA
GACCTTTCGT
>Contig_437
GTTTTGTCTTCAAGAATCTCCTCCGCGCCAGATAAAAAATTTCAAGATTTCTGATACACGTTGGTTCTCTACAGGCCAG
CAGCCCTCGAATGCCGAGGCTAAGACAGTAAAGTCGCAAACAATTCATTTCCTCTCCAATTAATTCG
>Contig_438
AAGCTTAGTTGCGGGAACCAGCTCATTCACAAGCGCTTAACCAGAACAAAATCGATAGKYAAKRTWSAgAGATTaAAAA
AATTTCAAATTTCTGAGTTTATGTTTAAATTCAACCGGGGGCTGTTACCAAAGGCGTTcCaTCTACCTACTTCGTGATG
GTTTCMGATATCCATACTCACTTAACTAGATCGGCTAAGGATTACAGAGACAGAAACAAAGATCAAGAGAGATAAACA
>Contig_439
AACACCGGGTGAACCACTGGCGTAGACTTGGCAAAAACATTWGRTGGGCAAGCAAAAATATTGGGGAGGGGCAAAAGGT
GGTAAAAAGTAATAAATGCATGGGCKATTCTMWATTATTGGGGCACGTGCCCGGGCTGCCCCTAAGTCTACGCCTATTT
CTTAAGTTTAAGSCCCAACGGGCGTCCAGTACGTGTAAAGCATGATGCATCATGGTCAAAATAGAGGGGAGGAAAAAAA
TTTCATTTAAGCAAATAAAACKTWGGCCTAAATTAAACGAAAATAAGGGAGAAATTCATAATTTTT
>Contig_440
TATAATTAACTATTTAAATAGATTCTGAGAATATGAAATTTTTTATTCTGTTTCTTTATCGTTACACAGTTCTTAATTC
TTAAAAATGGATTTGTTGATATTCATGGACTTCA
>Contig_441
CACTGGCTTCTTKTTCATAAAGAAAGGATTAAAAAATTTCACTGATCATTTTCCACYGTTTGGCGCAGTTTACCCTGAT
GTGTACGTCTCCACACTCCTAACCGATATACGACTTTGGACTACCACGGAACTTCTTAAGCTTGCTCTAGGCTGCTCTG
TGTCAAACTTTCATTATGCAAGATGGATGTAATGACAATCACTGTTGAAAGAGTTTACCAATTAAGTTGAACCTTACCT
TAACGGTCCATACATTTTGGaAACCATCTTGCGTGGTGTAGAATT
>Contig_442
CATGTCAATCAAACCAATGAGTTTCATAGGCAATTGTAGAGCCATACTGTTGYTTGCATCCTGACAGAAATTTTTTAAT
TTCATTGCATTTYATTTATTGTYGTCGTATCAACTTCATTTGTATTTACTGGTTTGGTAGRCATTGGATATTGAAATTA
AACCATCTCTCAMWGTTAAYTGGTAGTGATATTCTTTGGTCATTAAGAGGAKAAATCTKTCAGTCtTTTTTCATAAACC
GTTGTTTTAGGCCATCTGTTKAAGACTTTTCTTTCTGCTTTCTTAATTGAGACTTAGKGATATAGTTTGACCGTGCAAT
GCTGCCCTTATCCTATGTGTAGCCTACGTRTGCTTCTCTGTGTACGAGTGTTGCTAGTCAGTAAGYAATCTTAAKTAAG
AAAGAATAATGGAAGAAATTAAGCTGTTAACATTTATATTGCCCTAAAGTCTTAAATATGTCTTATAACAGTGGGCTGA
ATTGCCAGAGGTTTGGAGTTCGAATCTTACACATTTCATGCATTCAGTGTAGTCTCTGTGGAATTAATTCTTGCTGCAG
AAGCAAAACATCTTCTTTTCCTTCTCATTTTTCTTCTTTAGCATTGCACAGTGAATCTGTAATACTCTGAGTTTACTAT
GaAAATTACTTCTACCAAGGATAAATGTTCMTWGCATAATAAGACATTTGGTTTAGTTGTGCATTTCTAGAGTCTGTGG
TAGTTTTaCAAGTaCACAAAATGCATGCTTTGTTCATGTCATTATGAATATTACATTACATATGATC
>Contig_443
ATATAATATAGATCAGTGTGGGCCGGTAAAATGGCGAGTTATTTTGAACAACAACAGAAATTTTTTCAAGCAAATAATA
AAGTTCGGGAATATTT
>Contig_444
TTCAAAATCAATTTTATTTACTATATTACTATAATTAAAAAATTTCTTAGTCAATTTACACAAGCTCTACACGTCTTGT
ATGGCTGCCCCGAGATTTAAAGTACGATCGGAGTTAAAAA
>Contig_445
TTTAAACTATGAAATCAGTAGGCTATGTCTAGGCGTTATAGGCARACAGCCTCAGCTCATtGGACGGAGACTTGGCACT
GAGCTGGGGGGGACGGAAAAAAAATTTCtCRGACCAAATTTCCGAATGACCTTCTTCGGCTACGTCTAAAACTTAAGTT
CCCCTAATTTATACTAAATGTACTAAAACGATAGTGCTAAACTTTA
>Contig_446
CAAATGATAACTTTGCAGGTTTTCTAAAAACATTAAATTGAATTGTTTACCAAAATCCAGTAAACTGTGCAGGTTTTTG
AATCGAATCCTCAAAAAATTTCTCAGAGTCAATTTAACAAGTT
>Contig_447
TCGAGTAAATGACTAAAAAAGGTCATCAAAAATTTTGGTAGATAAACAGAAATTTTGTTGAGAAAGATCAATCAGGAAA
TTTTTTCATaGacTcTCAAAGATGTTCTGAAATAGAGGGGAAATGTGCAATATAAAGGGAAAATGCATCATTGGTTTTT
GAGGGGGTGGAAcCCCCTGGCTTTAGCTGTCTGTCCCGCAATATTCCTCCTATTATCGCATAACGACATATCAGACCGA
ACGACTTTCTAGACCGTCTTGTGAACACTGcCACGRACGATTTCTTACCATC
>Contig_448
CAATCGACAGGGAATCAGTCTGAACAGAATCCATGAACCACGCCATGAAATGTAAAAAATTCAAAGAAAATCTAGATAG
TTTACGGATATACCGCTAGTCATTA
>Contig_449
ACTTCACATTTGATTTTTGTATTCCTTCTTTAATTCtTACTGTTCTTAAAAAAATTCAATTAGGTCTAAATGGCAAGTT
TGCAAGATGCATAGAGAGTAGGTAAACGAAARGCTGTTTAG
>Contig_450
TAAATGACTAAAAAAAGATCGTTGGAAATTTTGGGAGGAAATGAAAAATGTTTGGAGGTCTGAATTTTTTCCGTTCTGT
GCAGTTGTnAA
>Contig_451
CTTAAGTGATGATGTAAAAAATGTTAATGAATTTTTTATTACAATTTCACTTGATGCGACCAGAGATCAATGCATTGTG
CATTATGAGAAGTTATTT
>Contig_452
CACTGTCTTCAAGAATCGTTTTCTGTCGATAGGTTTaAAAAAATTCACCACAGTCGCAGTTAACAACAAACTAGAAATA
CTATAGAGTTCAAACAACCATGGCAAATGTTAGGAAA
>Contig_453
TTTCTTGGCCTAAATTCACTATTGATAAAACAAAATTGTGACCTAGGTTACGAAATCTGTTTCCTACCACATCATCTCG
TCTGACCTTCAAATAAAAAAATTCGAAAACAATAATCAATGATAAATATAATAACATACCACAGACACTGGATCCTCTT
TATTATCATCGATAAAATAATAGCAACAAGAAATGGTTGTC
>Contig_454
TATTTAAAGCTTTTTTAAATGTGACTTTTACAGGTTGCTAATATTCATTTCATACAGGACCTTCATCAAACACGAATTT
TTTTCTAGAAACCATAATAATCTGATAATCTCTTAATTG
>Contig_455
TATTTTAACTGTCGGCTCTATTTATAGTCAGCGGTCAGCGAGGAGCTATTTTTAATTCCACACTATTTATAGAAAGCGG
GGACGTCGTGCAGTACTCCGAMCTAATAAAAAATTCGCTAGGAACGTCAACTGTGTGTACTTTAAAAATACGTTGTTCA
CGAGGGAAGAGGAACTACTYTAATGTTCCGACG
>Contig_456
ATGTGTGGTACACAGTTTGCAAAGATGAGTGAAAATGTYGAGCGATGTTAGTCTTTTTAGTTGTTTAGAATTTTTTACT
TTTTCGTGTCTCACATCAGTGTGAAACGATGTGTGCAGTTGTACAGTKCTTGcTTTTGTCAAAATACAGACGTTTGAGT
TACCT
>Contig_457
CCTAATGTGGACACCATACACTATAATTAGAATTTTTTAAGACTCCTCTACCTCTCGCCTCACACACCTCTTAC
>Contig_458
CTGTGAGTACCGGAAGAAGAAAAAAAATTCTTTTAAATTTCTTTGAAAGTTGGTTTTAAtTTTTCTTAACTAAAGTCAG
AAAA
>Contig_459
AACATTTGGGTTATGTCGTGACCTTCTGTTaAAAAtTTTTTGTTAAtTTTTTCTTTTTTTCTTTAAATTTTTGTWAATT
rAATTAAGCATGAACATCTCTTGGAATTTTTTTATTAATGTCTTCATTTTCCTGATGCTATTGTTTGTTCTCAAGTGTG
GGCATGAACATAG
>Contig_460
GTACAACATTGATGCCGTCTGCGAGTATATTGTTaAAAAAATTCCAATTCCTGTGCGYGATTTCACCTCTGAACCCCGT
CTCATAGTCATTCGTTCTTTCGATGTAAACAAGCCGGGTTGTGAAGTT
>Contig_461
AAAACTAAGATAATAATAATAGGCACGTAAAAAAATCAAAACACAAGAAAACCAAAGCATTTACAAAACTTCTTCTTCT
TCTTCTTCTTYTWCTTCTTCTTCTTCTTCTTCTYCTTCTTCTTCTTCTTCTTYTTCTTCWWCTTCTATCCTTCTGTTAG
AAAGTCGACCTTAAAA
>Contig_462
ACGGTGGaATTGCTAATCAAAAAATCAAACTCCTTTTCATCCTTTTTTCAATTTGGAAACTAAATCCAAGTTCCAAGAT
TCATTTAAAATTGTGAGTCGGTCTGCGACGTTATTTCTCTGTGCATTGAGCCGTGTCAAATCACAGGCTGCC
>Contig_463
GTAATATAGGCCTCTAAGGTGTTCACGGTGGTTTCTTGCTGAAAGAAATTGACAGAAACAAGTMATASTKTGGGAGTAA
CAATTGAAACAGCAAAGAATCCTTTAAAAAATCAATAAGGATCAAGTCAGATAGAAGTCCATCAAAATGCGCTAGAACA
AGTTATTCAGGGGCATAGAAAAAAAGTAACAACACTATTTATTCAGAAAGACTTGTTAATTTAGGTATCAACTTGTTGT
CTTGCAGGAAACTAATATCAACTTTGTTGGAAAAACGAGAACTGGTTGTATTATTTAKATCAGGGTCGCAACCATAAAA
AATTTAGAGGGTTTTAGATTTGAGGGATTTTGCTTTGAATTTGATTGTATTTTCCTACATTTTAGGCTTATATAACAGT
TAATTTAATTTATTTCAGGAAGGGGTATTGAACCCATGAACCTTCCTAATTATGCCAAGGATTTAGATGAAGCTGTTTC
TTTCAGGAAGGCTCTAGAGTTCTCTGTAGAATAAAAGATGTTGTACTGAGCACCGGTCGTGAGAATGGAACGTTATTTA
TTTTACTGTGTAATATTAGTTAACAGTGTTGAAGCCACCCAATGTGGTATGTGTAGAGATGMCAAAGTTAACAAATAAA
GAAACAAAACCCAAAAGAAATAAAAAAAAGACAAACATAATGAATAGAACAATGTTC
>Contig_464
GGATGTATCAGATACTGATGCGACAGCTTGATCTTGAAGGACCTCAAATTGTTGATTTTTTATTATTGATTTGGTTGAG
TGATTCAA
>Contig_465
TAACGAAGTACCACGCAAAGATAAGGAtTAcTGCGGTTCCTTTTGGACAGCATGCAACAAACACAAAATTGTCAGGACT
ACACATCTTCCARAAAATCAGAACCAGTACAAATCACACAAACTGGTAAAGAACTGTTT
>Contig_466
TTTCACCGTGTTTCACTTGCTTGCCTGATTTTTTTTTAAGTCCCCAGGACTGCAATTGCGT
>Contig_467
GATACGAATTTAAAAAGCTTGRCCTTATTATGCAATGCAACAGATTCAGAAAAAAATCAGCATAAATGCACAATTTATT
ATGCACGGAAAACGAAAGTGAAACCAGTCAGAAACGCAGACCTACTGAAAGCATCTCATCCAGATAATCGAGAAAACGC
CAAGACGCAATACGCAAAACGTTTTACCAAAACGCGACTGAAACCTGCTAAGACCATGCTAAGCGAGCAAATCGAATGT
GAAACTAGAAAGTGAAACTGAAACTTGAAAACACGCCAAACAGGCAGAATGTCAACATCGTTACAACATAGTCACGTGT
CGTGTGWWTTAAAGTTCCTCTGCGCCTAAAACGAAACCGCTGAAATTTTATGTAAGGAAAAACAAGAAGTAATACTTAC
GCTACATTACATATTTA
>Contig_468
ATCAACACCTCTTCCACTGTATTCTATGAtTTTTTTCTTCAATCCCACTTTACACTGACTACTATAAATTTTTTTCATC
AAATTACCCGCTTCCACAGAATCTACAATTTACG
>Contig_469
TGAATTATCGTGTGACCTAAACAGTGAAAGCCGAACGCTAGGTTTTCTGTCACACTCGATTCTCAAACACCGTGTATGC
ATGGCGGAAGGTCAGATCGGAAACACTTTAAAACTCGTCAGAACACATCGAAGAAAAAATCATAGACTGTCTACAATAT
CAAATGGCACAACAGAAAGCATAAAAAGATGGAAAACATCAATGATAATTAATTTAACGATGGTCAATCGGTTAGGATC
CGGTTTCAGAGAAGTCCGGGATGtTAGGaCCTACAGGACCTACAACAGTCGAGCGCGTCTTCGAAGCTCCGCAGCCACT
GTTTCTGTCATGGTKCCTTAATGAAGTGTGYGCCGGGGTAGCAGTTTTATCTTTAGCAMAGATAATaAAACGGTAGCGT
AACTACGGTTAAGTACCGGGTTAGACGCAGGTATAAAATATGGTATGGCGTAAGGATTGGATTAAGAGGTAAGGTCTAC
GGCTTGTACCAGAGGCGGACTGAGATTAAAAACCGGCCCGGACAATTTCTTGATGACCTTCCACCCTACCGGCCCAGCC
MGGGCAAAATCTTAAAAHATCCGAAATCACCTTTTTCACACGTaAAAATTACCAtTTTTAYGTACACGCTACCGGCCCA
CCGGGCTTTGCCCAAATGCAAGCATGGCCAGTCCGCCYCTGGTTTGGACAGAACACCCTAAGTAAACAAAGGCAAGGTA
TAAGGATTGGACTGCTGGGAAACTTAAGTGAGAAAGTAAAGTATATACAATACATGTATATGGCTTGAACTGGGCAGCG
AAGATGAAGTAAGTTAAAGCGAG
>Contig_470
AGGCGTTAACCATTATTTATTATTATCCACTAATTAGTTAAAATTAATCAATGACTTAATTCCTGATTATTGTCAGATT
CCATTGAAATTAGYTGAACTCAAGATTTAAACAAACGAGGTGCTTTCAAAAACTTTGAACAACGAGACATGATTTTTTT
CAACAGCAGCTCCTAGTTTTCTTCATCCGAGCATC
>Contig_471
CCTAACAGTGTTGATACCAGAATGAtTTTTTTATATATTATTTGATACAACACAGTTCTGACATTGACAGGCGAGGTTT
ACGGAGTGTTGTCGCATAACAGTAAATAAAAGAATCTTATTATTCAAAATGTATAAGATTTTGTATCTATGCTTTTTCT
GCTGGTTTGCCTGTTATTCTCTGACAATGCTGGGCTTGCATGTGATTTAATACTTAGAAATCAACTGTGTTGAATTAGA
GCAAAGTTGTGATTCTGATGAAGACTTAATGTTTAAGAATTATTATCATTAATATACAGTTCAGATTAAGAACCTCGGT
AATTTAATTAGAACATATATTTACGCAYATAACTGTATTCATT
>Contig_472
GCGGTTGTATTGCAGCCAACGGCACATTACAGGTGGAGTGAAGCAGaAAAAAATCATCGTGCCTTTCTTAGAGTAAAGC
ACAGGCGTAGTTTTGTGTACACAAACATATGGTTGGTAGGATACATTAGAC
>Contig_473
ACACGGTCAATCAGATTCGGCGCAAAGTTACACATGATATGACAAACGAAAAAATCACAAGTGTTTTGATTCCTAAATC
AATTGTAACAAAAACGAGCTAAGATCCGAATTTGAAGCGTAGGAACGATTCTACACTGGACGGTTTGAAGTTGAAG
>Contig_474
AGCGTTTGACAACAGTTTGACATGTGCTGTTTTATTTCTTTAATTTGTTATATTGTTTAGCTGTGGTATTGGTGATTTT
TTGTATCTCGTTTGTGCCTTAAATTCACGTAG
>Contig_475
GGCAAACAATTTAACTTTTCATCRTGAGCATCGGCTGCGCGCCGACAAATTGTCGGCGACGGCGGCTCACCGACCATAA
AAAATCGGCGGCGGCAGGCG
>Contig_476
TTGAATGKACWTATGRTTCTGCCTAAAAGTAATCTACARCCYGACWTTGAAAAACTGGCTTCYAWTATTCAGCCAGAAA
AAAtTCGCATTAGGCCTATRTTGASTTTATGCTAAAATAAAATAAGTCAAGTAAGTCTTCGGTCTTTTMTAYATTRTAT
CTGCTGAAGTTTCTTTTAAAATTACATTGTGGCCCCTCATGTTCTCCAACAAACTAAAAGTGGCCCCCGGTCAAAAAAA
GGTTGGGAACCACTGCTTTAAACCAACTTCC
>Contig_477
ATACAATGCATCGCTAAAAAAAATAATCCAACAATGAACGAGTTGTAAATTTCTCTACTTATTCCTAACAAATATTCGT
TGAAACACTTTGTTAACCGGCCCATCGTAGTTTTAAAAAAGTAGTCCGTCAAAATGGCATCCAAAAGATCCCAATAATT
TTtCATCACAAAGTTTAGCAAACGATTAACTACATMAAAAAATCGCAAGTTGGTGCCTTGGTTCCTGCAACCATAGGTC
TATGTTCAAGTCTCTTTAGACTGGTGAGCCGCCATCAATGCGCTGAGTCAGAAGTCCACTGTCTGGCGCTGGCTCAGTG
ATCAGCTTTTGAATCTCCTTGAAGCCTGGATGCGATGCATCTCGACACAGCATCAGCAGCATGCTCTCGCTTGTAGTGA
TGAAGCCTCCTGCATCTTTGATGCGTTGAAGTGCAAACATTCTATCGACCATACTGCGTGAAGAAACAGCGTCTGCAAT
CACGTGAACGTCGTATTCCTTTTCGACAAGGTCAAGGACCGTCTGGAGAATACACGCCTGCGTCTCAATGCCTTACTAC
AGGATAATTGACTTCACCTGCGGCATTGTTTTAAGATGTTTTTCAACCTCAGGAACAAGCATGGAAAATCGTGTCTTTG
GAAAGATTGGAAACTTATCCACATTCAGTTCTGAAACAGTTGGGCCCAGTCCCTTCGGGTATTGTTCGGTGACAACGAC
AGGCATGTTGAGGATTTTAGCACCCGCTAACATCCTATTC
>Contig_478
CGCTGTGCTTGGCATTGTCATAAGCAACGTTGCCAAACAGCGAGTCTTCAAAGGTTAAACAATAAAAAATCTAAAGCCT
TAGCGATAAATAAGCAACAAATCTTTGGCTTGGACGAATTCATGTTATGGTTCTCTC
>Contig_479
CTGGGGTTTTCTGGGTTTTTTTCAGTGGCCCGTCTAGGGTTTTAGATTTTTTTTAGAGTGGCAACACTGGTTTCAGGTG
TGTATCACCATTTGTGGCCGACAAGGACCATTATTGTCGATCTT
>Contig_480
ATGTCAGGACGTACGCACGTCCTCTTTTTGGACTCTAACGGAAACTCTGGCTATAGATTTTTTTGGTCTGAACCTAATG
GAGGGGACTAAGTTTAGAAGGGACTTGTACAATGTAC
>Contig_481
TTTCAATTGCACTTAATGCCTCCTTGTGAGTGTCGTATTCAACCAGTGCATAACCCTTCACAAACCCTGTTCTTCTGTC
AAGATTGAAGTGTAGATTTTTTATTTCACCATAATCAGCAAATTTATCTCTGATGTCGTCTTCTTGTGTTTCTTCGTTG
ATGTTTGTGATGAACACAATCCAACCTTCAACAGATCGCTGAGGGCCTTGACCAAGCTCCTCGCCTTCATCGACTTCCA
TCGTTTCATAATCCTCAACAT
>Contig_482
ACCAGGGCATAGTAAGGCAGTCATACtTAAttTAAtTAACCtAGTTGCAGGGGCAATTATGCCCAAATAAATTCTTGGC
AGGACaAAAAAATCTGGCAGCCTTGTACAGTAACTTTCTTATGCTCCTTGCACCTTCTGTTCAGCCTTGATGCACTCCA
AA
>Contig_483
GGCAGACTTTTCTTTTAATTAACCAACCTGCAACCGAGTAAATTTTTTGAAACCCTGTTTGGAAAGTTGTGWGGTGTTT
ACCGTTTAGATTTGACAGAtTTTTTTTCtTGGTTTTTCTACAGTTTAGGATATGCCAGTTCTGAGGTGTATTGAACTTC
TT
>Contig_484
GAAGTGGAACCATTAATTAAAAACTTCCTCTTCTTCCCCATAAAAAATCTTAAAGCTGTGCATACTGATATAAGAGAAT
CGAAGTCTCCGGGTCCTATGACGATGACGTCAAGA
>Contig_485
GGTTAAGGTCCTACGGTAAGACTTTGGGACCGATGTTCTGTAAGCTTATCGAATTACGTAAAATGACATCTCCCATTTT
GTTTTAGGTCAAATCCCACTACACTGGTCATCAACTATCTATGACACATTTTTACGACAGTGCGAGGGTATACCCTCAA
AAAATCTTGTTTCACCAGATATACATGTAC
>Contig_486
GTcCAGGTTCTGTTAATGCATAACAAGCAAAAAGATTTTTTCACAAGTTTGTTCAACGAAGATTATGACACATTAGAGT
GATTAGACACAGCGATGGTTGTGTTGGTGGGGGCAGCAAAAATAACAATGATGTCTATGATGAAGATGA
>Contig_487
ACTGCAGACAAAGAACGAGAAACTGAAGAtTTTTTTCATTTTATAGCTAATAACTTTTTTTAAATTCAAGAAGTTCAGA
ATCAGAAA
>Contig_488
CAAATATTTCAGTCGATTTCAGTAAAAAATCTCGGCTTTTAAATCATGGTCTCTAAATCAAGATTTTTATATTRAAGTC
TGGCCTAACTCTTCATKATAAATCTTTCAACTT
>Contig_489
CGCCGATTTATTGTTATGCTTTACTTCAAAGTTCCAGAAGCATACTTTTGGAGATATTTCACCACCAGAAAAAATCTCC
TCCTTACGTTCAGAATGTGTAGTTCTGAATT
>Contig_490
ATAATCTGAATGGATTTGGTTTGGGTGACAATGGGTTCCAGATGTCCTTTGGCATCGGAGCATTTCCGTTCGGATTTTT
TGCCTCTTCTTTCAATCTAAACGACGGCCGACCGCCACCCC
>Contig_491
GAAGTCATTGTTTGATTTCGATTTGTGTGATTTCGGATTTTTTATGCTCTGATTGACGTAGAAWCTTGTGTGTTCTTAG
AAGCAGCAGACATACAT
>Contig_492
ACTATATAATTATTAAGATTCAAGTTAAGGGCGTCTGCCCAGCTAAGTCGTCGCAGGATTTTTTCCGCATAGAGAAAGC
ATAGGCTATTATTAGCAAAGTCAGCGAAATGTTATAAAGCTGATGCGATTTTAATTCTAGCAAGCTTTTGAGTCTTTCT
TTAGTTTTTTCTTAGCGCGCTTTTAAATTCTAACAGGCAACCCC
>Contig_493
ACAAGAAAGCGAAGGAAGAATTCGCCACCAAACTTTTTCTACTGTTGCTCCTGCTTAAATTGATACTCTACAACTCATA
GTGCACAGGGATTTTTTATTTAATTTGTAGAGTAGGCCTAGTGGATTTTGTTGTCCAAATAAAGGAATAGACGAC
>Contig_494
CAACTAATAGGAGGGTAATTGCTTCCTCAGCCAATGTTTCATAATATCATGTACTAGGGATGTTAATAAGGGAtTTTTT
TGGCAAACCAGTTATSKCCTTCATAGAAAyTTAAATTTCAAGCCCAGTTAAATCTTGTAATATATGATTTCTTTGCYGG
CCATATTTGTACYRTTTGATGAAAACTTTYGTAAACACTCARCATTAAACAAATGTSTGAWTTMATTTTACTGGACATT
TGGTAAGAATTCTTATATARTTTCCTTGATGAAAGTAcAAAAAAAAAATTAAATTCGYATTTCGTTTGCCGAAGATGTA
GAACCGGAATTYGTTTCGAAAACCGAAATCCGGATTTTGTCTAACATCCCTAATTGTAACAGATGGTGATCTTGACATA
CATTGACTCGTCCAACATATTTaCCGTAACACTTTTAGCAACGTACTGCATTGGTTTCCCAGTCACTCCATTGTAAAGT
GTTTATGATGCTGATATTASTGAGGTAGGCCTTATGCTTCATTGTTTGAGTATTGAAGCATGCCACTAAACATATTATG
CGTGTATACATTTGaaCGTTAACCTGCAACCTGTTCAGTATAC
>Contig_495
ACACGCTGAAGTATGTTTCACAAGGGAtTtTTTTTTACTAGATTGAAATTATGAACAACATGCTTGAAAAACAATTGTT
GCCTTGTAAGCCAGAAGCAGCCTTAAGGCA
>Contig_496
ATTTTCAGCACCTTCATTTCTGTAAATGTTCTCCGTTCATTTTTGTTTTTTAGTATTATAATAGGGTCGATTTTTCGGA
ATTTATTAAAGTTTAGTGGTTAAATCACCATTTTTG
>Contig_497
GCGATATAATGAAGTTTTGTCTTTTTCTAGTCCCATCTGTTGCCTAGGCAAACCTGCCAGTGATGGCTAGATGACTTTT
GTTtTTTTAGACTCGCCGGTTTGTCTGTTGTGGACAATTTATATTTTAGACATGGCAGAGAA
>Contig_498
ATAATCAGAATTGAATCATTCAACCCACAACATTGTCGAACAGACGCAACAACACTCGTTAAGGGCATTTTAAAATTAC
TGCAATGTCCAGCCAGAAGTTTCCATTTTCCCAACCAACTATAAAACTGTGAAAATTGCCATTCTGGAAACAGAACCTT
AGATAAGTTYTTTCCAACACAGGTCTCTTTAAAAATATACTTTAAAAACAAAGCGGCCAATTTTATATTTGTAAATTTA
AAGAGAATTAACTCAGACAACTTGTAACTAAGGCTGAATTTCT
>Contig_499
AATCCACATACATGTAAATCTATTTGTTTTTTAAAAACTTTTAAAAgCtAAGRCAAAATTAACTGGACATCKAGCGAAG
AATTGGACCATGACAGAAAACATTTGGTGATAACAGAATTCAGACACAAAACAAGAATGACAGATTTACTATTATGGTT
TTCTTCTGCTTTCGAGTCTTTGCCTTCTTAGGCATGTCCGTAGGCCTACCAGTAGCCTACAATATAATGTAGCTATTCA
TCGAGTTGCCCAGCTCTCTCCATAAACCTGCTTTAACCCTCAATCATCTAGTCAAGTTTTAACAGCATCGTTCTTGGCC
CTCCTAGTCTTTTCCCGCCATTCTTCCCTCAATTAGTATAGCTAGGATGGAGTATCTCACCATGTGGCTCAAGCGGTGG
>Contig_500
TGCTGAAAACTAGGTTGGATGCTKWATWMGAAGTAAGTAAGATAGAGTTGYGGAATGTGGATAGAAGGTGTCATGAAAA
CGTCRCGAATATGAAARTGTTAGGTTTAATTATTATGTTTTAAAATTTCAAATCCAGGAATTAGTATCCTCTCCAATGT
GCGTTAAAAAACAAACAGTTGCTCCCATTAGGCCTAAAGTAGAACACTTTTGAACAATGTTCTAAACCATAGGTGTGAC
TGTCGAGAGGCATCAAAAGCATAGACTAG
>Contig_501
AATTAAATTCATGGGATTTTCTTTATGGGTAGCATACTTGGGGAGCATGTCCAGAATTTTRATACATGTTGCATGGGTT
TGTTTTTTCCATGTGCTGAAACGAAGATTATTATTATTGTTATATTCGTTCATTGTTGGCACTTGAGACTGCGGCCTTG
CC
>Contig_502
TTAATATACCTCTCTTTGTTCGGTCGTTAAGCCACATTGCAGCGCCATCTTGTTTTTTGRTCTGWYGTACGTGTAGCTG
TACGTGATTGTGACGTCATYGTTTGTGTTGAAGATCACTGTGAGAAACTGTATTTATAGTTATTTATAGACGGGGTGGT
TTCTTCTCGTGATTGACAGCCTC
>Contig_503
AAAATCTGACAGATGGCAGAAGGGATAAATTAGCAATATTTTCTAACAATTGCATAAAAATTGATGAACAAGCCAAAGT
CAGCACGAATGCAAAAAACAAGGTCATAGCAGTCATCGTGTCTCTGAGAGTAAACTCAAAAGATGTGCTTCCAATCTGA
GAACACAAAGGATCTTCCATAAAGACGTCCCCAAAAAGGAGAGGGATGGGACA
>Contig_504
CAAAGTTCCTTTCCTCTTAGTAGTTTSTTATTATTGAGCAAAAAACAAGTTGAATAATTAGGTACATGAATATTTAAGT
ACTACTGTTTAAGTAATTGTTTTAAAATATATTAACTTTTTT
>Contig_505
GTTCATACTCGTATTATTATTGtTTTTTTCGTTTGTTGTTGCTCATTACTTAATTTTATTCATAATTAGATGTACTCCG
TCCTATAGCATTCTTCTTCTGGTTTGGTAT
>Contig_506
ACTTTAAGTCTTCAATGCATAGTGACCATGTTGtTTTTTTTATTTTATGAGTATGATGATTTACAATAATAATTAGAAC
CGAATAAATCGACATATCACTTGCTCAACAACCGAATGTAAC
>Contig_507
ATTAGCTACTAATGATCAGTATTTTGTAACTTTGATAAATAAAAAAACAACTAAAGATTGTTATGCTCAATAATCCTGT
ATATTGTCTGTTTAATTT
>Contig_508
TGGAGACATCGGCCTTCAGACCAGCAAATAAGTTGCCACAGTAGATGCCCAGATTTTTAAGAACTGCACACAACACGTT
TATTAGTGTCAGAAGGGAAAAGTAGGTAGGAAAAGTTGTTTTTTTKTTATAGCACATTCCAAATGAGACTCTTCCTTAG
TCCACAAATTCACGTTTGTAAGCAAGCCGCATATCA
>Contig_509
AACGTCTACGATTAAATCTGCAAACTAAGTGCGAAATGCGTCGATAATATTTCTCCGGTTTTAAAAAACAGAATTCAAT
TATGAATGCTAGGTCGCATGTATTTGAAATGTCGATTGAAGATCGACAGATAGAAGAAGTTGTCTGTGAC
>Contig_510
TCGACTGGAATGATTGTTCATACCAGAAGCCTTGCAAAATGGCAGAGGAAATATGTAGGCCTACACAaGCAACAAGCTG
TATTTAAGGGAAGTTAAATCTGTTTTTTAAACTTTTGATATGGTGTATACTTTTTKGTTTCTCTCTGCCTATTATATTT
ATAGCATTTGTTTGCTTAATTAATGTGTTTAGTTGCTTTAAACAGTTATATGGTGATGTTCAGTAGAAGGTTTGACT
>Contig_511
TGATTCTATTTGCTATTTATTGGTTTCTCTTTATTCTCTCGCAGTTCCGGAGAGTCTGtTTTTTTGTTTGCTTATTCAA
TCYTTATTBTGATTATTTTGTGaTWTTcTTATTGYTCGKATgSTgGWTGTTCCGCAGTACTTTGCAGAGGATTC
>Contig_512
AAAATAATATTCTCTGGATTAACAACGAGCCAGGTTAAAACCTGTTATGTAGTCTGTTTTTTCTTTGCAGTGTTAATAG
TGCCTCAATAAGTTACAGAAYGGGATGTTTGAAAAACGTCTCTAAATAATTTCTTCTTTTCTGTTAAAAGAACTTTTA
>Contig_513
AAAAAGTCATTGTACAGTGCAGCATTTTTTGGTCTTTGTGTCTGATGTCATTGCTGTTGGTCTGTTTTTTCTCCCAGAA
TTAATAATAATTATTAGAAGTTATGATGATAATAAATAATTGGTAGAAATGATGAG
>Contig_514
GGTTATGGTGTGCAAAAAACAGGAATAGGATTCtATCATGTGTAAAATAGGTGATGACTAAAAAAAAGGTCATCAGATT
TTTTGAGGGAAAAGAATGTAAATTGAGGTAAA
>Contig_515
GAAGACAGGTGCGCCTTTAATCGAATACTGtTTTTTTACCtACGTACACTCACCAGCGCTGCGAARAGGAGAATGAGAA
TGCCAGGAAGACGCCGCaAGAACAtATTACCTACTAA
>Contig_516
ACACTATACTGCTAACATGGCACATGACTATGAATCGGAAGGGATTTCACCTCACAATCTACACAAAATAAAAAAACAG
TTAAGGAATAATCATGACTCTA
>Contig_517
GACATAGATGATAATGTTTTGAGAAAGTGGTGGAGATCTATTCTTGAACATTTGATCCCTTGCAGTCAGTATGTCCATT
ATTTAATCGTTGTTTGATCATTGCTGTTTTTTGTTAGGTTTGGTTAATGCTTTTGACAATTTGAACACTTGCCAGGAAT
TTACCTTTTAAAAGCGGTCACTCGCTCTGGAACTCRCGAAGCCTTGCGTTTATGCGTGATAT
>Contig_518
GTGACTTTGTCTAGTTAATTCAAAGTAATATGTACAGTNTATATGTGATTGGTAAATATTTGAGAGATTATCATGTATA
AAAATTTGGAAGGTGTAAAGAAATGTATGATAAATGTGTGCAAATMTGAATTGTTTAATGTGAAATGTGCTGTTTTTTA
GGCAGGATTACTGTAATACTTTACACAAATGTCACCACTTTACTCATACTTGTATCAATATTGACAGAAAATTaGAACA
AATAAAATTACACTCAAGAAKTTGTTCATTGTTCAAACATTATAGCACTGTTCACATGTTCA
>Contig_519
TCTACACAAGCAGGTYTAATATCCCATTCTTGCTACATAAGTCTCATATTCCATTCAACAATCAACAGAGCTATTTTCC
ATTACCATTCAAAACTTTTACTCATTCCACAATCCAGGGTTGTCCAGCTACAAGCCTTAGTTTATATGCCTATGAAGCT
AATCTTAACGCTTGATGACAAGCTGTTTTTTgCATTGGTTTCCCAGTCACTTTTAGGTAAAGTGTTATATCATATATAA
TATGTATATATTTATAGGCTTCATACTATA
>Contig_520
CAGACACTGATAACTAAACGGTTAGTCAAAGATGATGTAAAGACAAAGAAAAAACATAATCACCAGTAAAACATTTGGC
ACATAAACAAAGAATTAACAGA
>Contig_521
AGAAGCCAAGTCACAACAAWTGTTTGGTAGGCCTAATAATTCTTtCATAAGTGTGCTATATTGAGTCTTTAGGTACGCG
TTCCTTGCAGGGCCTATGTTTTTTTtACATCGTCGTTCGGTTATATAGGTCTATTCAATCGTTGATAAAACATAGTGGA
CGACTACGACAATAATAGTAGGCAAATAATTAATTGATCGAGGTTTGCAGCAAACATTATTTTGTTCTCGATCTTTTAG
GCATGCATTTCGTCCCCACACGACTCCAGCTGTGTTGAATCCGTCCCTAAGCATCTGGCGAAGCAACGGTTTTTGTACT
TCCTGCCAGTGATCATGTGACACACTGGATCGGACTCATTGGTACACGCACATACATCATCGCAAGCTCCGATCACATA
ATCGGTAACATTTCCGCATCGTTGGGCGCAATCTGGGTTATCGTACGTGACGCCGTTAGCTACCACAGACTCTCAGCAA
AGACCTGTTGCAGGTGCAGTCAGATGACGTTGCAAGACGACGCTTATACGTCACTTCACACGGACCCTC
>Contig_522
TGCCAGACGTGACAGATTAGGAAGTTTTCAGACaAATTAAAAAACATGGGCAAAGCCTTWGCTGAGATT
>Contig_523
YAACGCAGTACTATGCTAAAAAACATGTACTTTTAGGATTATATTCAAACAAAAtTACTAAACAAACTTTACGATCATA
CTTTTAAATTATTTAAGTTTATCTTACAATTTACATTTTATTTAATTTCGGCAAAAGATGCTTAAAGMCTAACAATAGT
TCATGGGCAACACAATAATTTTGTTG
>Contig_524
GGAATGTGATAATTTCATTTTTTTGAGTTGTCTATGCACCTACTACAATAAAATACATTTAGTTACATCATGTCWCATG
TTTTTKTCAAGACGCTCTTGTAACGG
>Contig_525
AGAAACGGTTAAGTTGACATAGACCAATGTATTACATGATTAGAACAAAAAACATGTTGAAATATCTTCATCTTCGTAG
GGATTTCAAACCaACAACCAcWCWAYAMATAACAATAAAGTAAAACTTAAAAAACAAAAAATAAAACTTAATCATTAGG
CACTTGGAGTAATAG
>Contig_526
CTACAACAGCATGGACTCCCTACAGCAACGTTAGCCATCGCTTCGTTGCATCTAGATGTTCAGCGAAATAAACATTTTA
AAAGTAAAGTCAATAATGTTTTTTAGTAATTGCGAGGATTCTGAA
>Contig_527
ATRATATCACAACGAAAATATAATGttTTTTTTGGTTCATCAGCAAGATGCAACGAATTTATTCAATTAGG
>Contig_528
CCTGGACATGTGTGTACATACTATGTGTTGCAATGTTTTTTGTGTCAATAAATTTAGTTTCTGACCACTKATCTCTCTC
GCCGTTCATCTGTT
>Contig_529
GGATGTGGTGAATAACAAAATTGGTTTTAATTAAAAAACATTCAAATGAAATGCAACATAGATGCAAACATATTT
>Contig_530
AATGTGCCATGTATACATAAATTCACTTGCATTCAAGCCGGCGCACTCAAAAAAACATTCGTTTAAATCAACATGCTCT
ATACAATTTGAATTCCAACGTTTCTAGCATCCCTCTCCTACACGTATCTAAAATCTAAATTCTTAATCTCAAAGACATC
TTACTAACGCACCAATTTGCTACTGTCCACATTAAAAGCACTTCAAAGTTTCAGCAAGTTATGTCTGCATCATCAGTCA
CTGATGGACTGTACTTGCTATCACAAAGTCGCCAGTATTCGGGTGAAGGAGATGAATATTAGAACTATCGTTTGTCCAA
CGCCCCAAACAAGGGCGTACAGTGAACCCATGTCAAAACCAGAGGCCCTGTAAACGCCTGCTATTGCGGCACTTGTTAC
AGC
>Contig_531
CGGAACAGAGTTGCTRCCACCCGATGCTGTCAGTGTCTTGTAGATTGCTTCACCTGTCGTCTGTGCCGGAAAAAAACAT
TCCACWATGGCGGAAACCTTTGGATTAAACTTA
>Contig_532
TTTATATTTGCTACTGTTATCATAGTATaAAAAAACATCAACCTCATATTTATTGTATAAATCTTGCAGAATACGATGG
ATTGGCTCAGCTCAACTAATTGGTTACCATGTCAAACCGTTCATAGCCTTTCT
>Contig_533
CTTTATGCTAATATGTAGTCGGTGTATAYGAGCCTYGTCCACCGTGGCTTCGTGTTATGTAGGGAGCTTTAGATGTTTT
TTTCTAAAGTTAACATGGAATCTG
>Contig_534
TGTCACATTATCAGCGAGGATGtTTTTTTCTTTGCCGtTGCCTCAAACTTCGCaAAACGTTTGAGTTGTCTAAGAGAGT
TTTCGATGGAATCTTGAGCAAA
>Contig_535
TTATGATAGAAAATAGAAATGTTTGTTTTTTAAGTTGGTATTCAAAGGaAAAGTTAACTAGTTTAAAAAAAACGCAACT
AAAATGTTTACATGATAGAACCTCATTGAAGTGtTTTTCTTAGGGAAGTCA
>Contig_536
TATGGCGGTGCAGAGGGTGAACAGGCAAAAAACACAGCAACAGAACCTGATTCACAAGATTTGGAAG
>Contig_537
CTTGCAGCAGATTGTTGTGATTTATTGAACCCCAGTTgGGGAAACAAATGAAGTGTGTTTTTTGTTTCCGGTGaAAATT
AATATATGGTAAATAATGCGGTGATATAGAATGTGCTTTCTGTGGTTGTACTTTACATTAAACTGTTaGAAA
>Contig_538
GACATTTCAGAGGAAGRCGCAGACGGCKTTGGTCAGAACGAAAAAAACACGAACCGAATGGCGGCAACAACGGCAATTG
CAGTTTCGGTCATTATTGCGTCGTTGGGTCTGGTTAYAGTTGTTGGTCTCGTCTGTTAAAGAAGATGGAAAGCCAAA
>Contig_539
ATATCCGCTGTCCTCGGAATCATAGTCGACGTTGTTACTGCCGTGttTTTTTCTCCTGTTCATCAACTCTGTACGTAGT
TCTCCTGTTTCTGTATCTCTGCCAAAC
>Contig_540
TTTGTCAGCGACGATACGTTCGCCTCAGGCGTGTTGAGCCAATATTGGCGAAGTTTATTGTGGAAAGTGTCATGTAACG
CTCGATCTTGCTTGGAAAAAACACGTGATGAAGATATCTTCCCTTTGCTATTTtTGTAAACGTGACATAGATCGACGTC
GGATGACGTCACTAGAAGACTTTCAGTCAACGCTAAAACAATAAGTAGATGCCGTTGAAA
>Contig_541
TTTGGCTATTGGATCATTCKAAGTSTTGTAGACAGTCAGTGTTTTTTTAGGAGtTGATTATCAGTGTATGGATTA
>Contig_542
GATCTGAACTAAACAATAGAATCCAAGTAGGGATCGTTCATTAAGAACAGTGtTTTTTTCAACCGAAATGGTGCTCTGG
GACCTTTTCCAGCTATTAGAACCTAATTAGGCTAATTCAAATTT
>Contig_543
TATATATCCTTCATTTGCATGATGMTACTGTAGTATCAAAAATTATGGCTACCCACTTAAGTGCTCCGATAGCTAGTTA
ARAACTTAAGTGTACAATTAGCAGGAAGTACTTTACARCACTCGTGGTTGGCATTTTTAGAGTATCTTCTGTGTAAAGA
AATTCCTGAAATATTAAAGTCCTATTCGGCAATGGAGTTCACAGATTTAGTTGCAATTTGTGTGCCTAAGTGTTTTTTC
TTGACAAGCCTTACGYTGCAACAACAACAACAACAATTGCATGACTGCATATCGGGCTTAGGAGATGTCGTAGAGTTGA
AGTCTTACAACAATACATCACATGAAAATTGATTTCRCATTTTGCACATACAAATCACCAATATATTCACGGTCTGCAG
ATTGCATCAGTGAGTTTAAACTTTTTACAGAGACGCATCATTGCGCTTGCATTTTACGGAAATTGCGTTTAGGTTTATT
AGGCATTATAAACTGAGTTTTTGCTGAACTAATTTAGTCTATTGTGTCTGAGTGGCGTTTACGTTGTATGGTATTCCTG
CGCAGATTCCATGTGTYTGTCAGAATGTTTGCGGTTGTAGGTAAACTATCAGCGCACTAGTCGGKAGAGCTGAGGCTGC
CAATTTATATTATTGCTGCTTGTGCTATGGCTTCTTGAGTATTCTTTAGTGTACAATAAATTTTCATGATTCGACC
>Contig_544
CTTTGATGTAGAAGACGGACATGATGATGGTGTTTTtTTGTCAGAATTTTGTGATGATGACTTTGTAAATCTTCTGCTT
GGTTCATTTGTAACGTCTTGTTCGTTAATAGAGTTCATGTTGTTCCAGTTGCGGTTGTGTCAGCTGGAAATACTTGCCA
TTAAACTAATATTGATTGATTGTTAAATTTTGTCCTCCTGTTCACTTGTCATCTTGTTCATCTTTGTCATCTTGTTCAT
TAAATGTTGTCATTAAATTTTGTCCTCCTGTTTACTTGTCATCTTGTTCAGTTATCATTTGTGATCTTGTTYAGTTATC
ATTTGTCATCATGTTCATTAACCTTTGTCCACTTGTCATTTTATTCATTTATTATTTGTCATCTGTTAAAATGCTCGTG
TGCTTGCgTTGTTaGTTATCCGAYGACATTTGGGTGATTAAACGTTTTGTGT
>Contig_545
TGCTAGTACAATTATTCCTCTGCTTCGGGGGTTTTTTCGtTTTTTTCTTTTTTGTTCCTGTTGATGACGGTCTGTCAGG
CTAGAGTTGTTCGCTGCAAGCTTTCATGTCCAGTTTT
>Contig_546
TTTCCTAGATGTCATGTTTGTCTTCTTCAGGAATAAATAGTTTTCGTTTTTTGCACTGGAAATRATTTGTTGTGTTAAT
TAGGTTAGGTCCTTGGAGACGTGAATATTTCATTAAGCGCACTTTTATTGAAATGTTAGACGTTAAATTAGCCATAGGA
CTCAATAAACAAGAACACAGTTCACGGAATATGTCCAT
>Contig_547
AGAGAGATGGGTTCTGTCCGGAGCACGTTTTTCTTTTTTTCGTTTTTTTAAGTTTTTTACCGTTTTTTCCCTTTTTGTT
TTCTACGCAACCGGATGATGGTGAAATCGAGGCGGCCAAAAAAAACCTTCACAGTCTTCTTG
>Contig_548
CACTAGAGTGCAGTGGCTAAAGAGTTAGACGGGCGTATCTAGAGCATCTCTGRATTCTGATGAATGYGGCCACGTGGCC
AAAAAACGAAAGACGGTAGTTTGATGAAAGTAAAGACGAACA
>Contig_549
CTAACAGGCTGCTGTTGCATGTTTTAGCGATTGAGTTTAACTTCGtTTTTTTCCTTAGTTTTTACTCTGTGATGTTGCC
TATATTTTATATTGAGTTTGTGTACTTTGAGTCAGGCAATATTTTGCTATT
>Contig_550
AAGAAGGAAGACATTCTTGATCGGCTCATAAATTTTCTGATGAAACCCAAGAGTTCTGGAAAGGCTTTGCCAAAGAAAA
AACGAAGCTCTACTGGAGAAAAGTCGTCGAAGAAATCMAAGaACACCAAAAAAGAAGRCAGAGAAAAGAAAAAGCAGGA
AAAGAAATCCTCGTCAGAAGATGAAGAAGATACTGAGGAACATGAAGATG
>Contig_551
TGTTGGTTCGTAGGAAGTTTTGCGTCTATTCTGTTCGTTTTTTGACCGATATTTGTTTCTTTTTCTGGTGTTAATTATG
AAGACAATTTGTGTTTCTTGTGAACTATTGTTGTCAAGTGTTAAAGAA
>Contig_552
ACATCGAGACTGATTTAAATGGTTTACTGCtACtTGCTGTTAGCTTGTTACTTTTGTTCGTTTTTTGCTTAATTCTTAA
CAATATTATTATCAGTTCAATCCCGCTTTTGTCG
>Contig_553
ATGAATGAATGCCTCTAAGTGAAGTTCGTTTTTTTACATAGGCCTACAAAA
>Contig_554
CTATCAGCATTCTTTTATAGGCATCCATCACAATGTAAAAATGAGCAACATATTGCAAACACTGAAAAATATTTAGTGC
ATCATATATTGGCAAGGATCTCRTTTTTTGCAGAAAATCTGGACAAGAAATCTTTCCAACAGGAAAGACAAATTACTTA
ATAAGTTTTTTCATGGGGTGCAAGCACTCATCAATATGAATAGAAG
>Contig_555
TTCTAGCTATACTAGGCGTATTTAGTCATTTGTAGAAGACTGACTTCCTCGtTTTTTTAAGGTGTTTCACATGGGAAAA
GTGCTGACTAATTCCTATATTATCCTCCTTAGAACAGTAAACTTTGTTCACTTCAAGCAGTTACTTTGA
>Contig_556
AGAAGAATTAYTTAATTCATGCACTAAAAAACGAGGCTATACGTCGAGAATTGGATGACATATTACAAATTTACTCTGA
TGACAAAACATGTTCAGTATTTACTCAAGTAGCGAAAGTGGCYGA
>Contig_557
ACAACGGACACACAGGCAATGCCTGTTCCAGCTTTTGCTGTGCCATAGGAGGCACCAAGAGCGCTAARTATCATGGCTG
ATGAAACCCCCATCACGCCaAAAAAACGATGAGTACGTAGGGGCGATGTTCTCTTCCGAAGACATCTTCGTAGCAAAGC
CTAAACCTTCCTTGTCTATGGAAGCGAGATTAACATTCACCCCTTTACAGTCGTCTTAT
>Contig_558
AAGGGACATGAGGTGTGGTCTAAATCTTCGTGAGCTCCTGACTTAGCAGGCGTGGGCGTTTGGTGTGGAGTAGGACCCA
CAAGCTCCTTAATGTGTAAGTTGGGCATGTAGARGCATCTGTTAGGGAATTTTCGGATAGTAACGTCGATTATTTAAAA
AACGATGCTGCCACTTGCGTTACTGCACATCARCGTTTCTTTGTATAAAGCATCGACCATTATTTGATTGCTGTGTTAT
>Contig_559
TTTCGTAGAGTTCATGGTGtTTGTAAGGTCCCGCTCTCGGACAATCCAAATGCGCCTTTCTTCCTCCAAGTCGTTTTTT
GCAGTTATAGCTTTGTCAAGCTCATCTYTAAGTTCCATGATCTGACTCTTTAAT
>Contig_560
AATGTGAATGGTCGTCCCCGATCCCTTGATGAATCAAATTTCTTGCCATCAACCAACGTACCTGTATAATGTACTGCAA
CAAACTGGCCATCTTTTGGATATGTACAACCATCTCCGTTTTTTATTGTTTCTATCTGGACCCCCATTTGTGTAATCCG
TCCAAATTCGGCACAAATTTGCAACTCGATGGATAATGTTGTTGTTCAGCAACTTGCATTCGCTCTCTTCATTGACTAT
GGATATGGAT
>Contig_561
TTAAATGACCTGGCGATTATTGACCTTATAWTGCATCGTTTATTTATTaACGGATCGTCTGTCAAAAAACGGTTAAACA
GCTGAAAACTCTATCAATTAAGACATTATCGTACGAACAGCATTT
>Contig_562
CTTTCAAATGACTATCCCACACGCCGTTTTTTGTGTATGATTGTGTTACAACAGGAATGTAGTTTCAGAAATGCAATGA
GATTTTAGTCGCCTAAATAACCCGTGTAG
>Contig_563
ATTTGGTGCGTCTCTTTGCGGTCCTTATATGCTTCACTTGCTCTGATTCTTATCATTAAAAAACGGCCAGCCAATTTCT
GAAATAAAAATCCTGGTTTATACACAATTGACTTGTCTATTTGAAATGCATGC
>Contig_564
CCCCAAGTTGAAACACTCAGGGGGCGTCCAATACATGTAATGCATGATGCATAAATGCATCATGGTTGAAATAGGGGGA
AGAAAAAAAACGTAAATTCAGGAAAAAATAAGGAGAAtTTATAA
>Contig_565
AAGTAAATTAGTTATGTGAGATGATTAATCGTTTAAAAAACGTAAGAGTGGTCAACAGGTGGTTTTAACTATACTGAAT
TATTTCCAGCTTAATTGTTTTGCGGTTTGAAGTCCTAGCGCTTTATT
>Contig_566
AACATCAGCGTGTTGTGAATGACGTTTTTTGKTTCAGAGTCCAGGCCATCGCGACGGACAGAAGCGGCAGACTGAGAAT
AACGTAGTGTATGAAGCGACGACGATGATGTAAGTCACCCACATTCCCTTGCTGCTGAAGTACGTYGAATTCGGGTTTG
GATCGCTGTGAGCGACACCGACGTTCA
>Contig_567
ATCGTTCCAGCACAACTTCCATGGAATCATTGAATAAATGTTCCTTAGACAGCAAWAAACGTCRCCTGAACTGTAATTA
TTGTGAAAGCTTAAATAAATGGAGCTGCTTTGTCGTCTTAGTAACCTCCCAC
>Contig_568
CTGTTAAACTGTTGATCTGACTCTTTTGTTCRTATATAGTGCAGACGTTTTTTCACCAATATaAACTCTCGAGCGTACG
TTGTAGCCGATCTGTTAAAATTGATTTGACTTACAAAACACTGCTTTTCGCATCTTAAGTGAACTCTTCCAAGAACATA
CAAATCTTAAATGTATTTCTAGT
>Contig_569
TGCAATGCGGCGTCCGCATTCTTCGGTACTTCTACGCACGCCAACGTGCGCCAGAAGCGTTTTTTTGAGACGGTTCAAT
TCGCTTGTCAGAGTATCCACCTGCTGTTCTAGATCCGAGTT
>Contig_570
TTCAAGTCACCATTATGGGaAAAGTAAACAGAAGCTGCAGAGTTTTTATACGAAAACTGTTAGTGGTTCAAAACTGGCT
ACCGTATTTAATGTTGAAAATAAATTGTTAATTAAGTGAGTGATTTAAAAAACTAAATACAAAGCAATAAGTTTGACAA
AGGAATATT
>Contig_571
AAAAGAAATTATTCCGAAGAATGAGCTCTACGAATTGWAAAGTTCCTGAAAATGTGAAAAGGAAAAAACTAAACAGTTG
AGTTACGAAACAGATGAATWACC
>Contig_572
TGCCCGACCACAAGGGAATCGACAAAAAGCCGTGGCACAAATCAAAATGAATAGTTTTCGTGTTCRGCTAAAAAAAACT
AATCAGGATTTTGGTTCTGCTACGGTCACTTCATGATTATTCCAAACTTCTCTAGTTGCAAGC
>Contig_573
TTTAATTTTGTCTTTATTTTTCATACACATTAACTTGTTGAGTGGTGTACCAAGCTCTTTATAAAAAAAACTAGAAATC
ACATTTTTCTAAGCACTTCAGTTTCGTGTACAAATACATATTTTAGAATACTTCTCCAGATGTTTA
>Contig_574
GGCGATAATTGATCCCTCTTACGAACATCTAGCAACAGTCGAAAATCTGTCGAAATAAGTTCATCTAGTTTTTTGTTTT
AAAGCAGGAGTTTAGCC
>Contig_575
ATAGTTCAGGGCAGGTAAAAAAACTAGGTTTAAAAAGAACGTTTTTAGGtTTCtTTAAGGtTTTTTAGGTTTTTATGTA
CACACAGTTGCAGGCGGTATTCTGGACACAAAAATACGATCAAGAACAAGGCTTAC
>Contig_576
TTTTAATGTACACAATTTTAAATACTGGGTTTTCAGGCtACtAGATCCTAAAAAACTAGTTATATAAATATTAATATAC
ATATTTATATACACGTTCATACATGTACATAGTTAT
>Contig_577
CCTGAGACAATTACTGTGAAGAGATCTTCACTCACAATTATTGTTCAGATCGATCCCGTCGTATAGAGGTATAGtTTTT
TTGCGCGTTTCTTAACTTTCGA
>Contig_578
AAACTTTTCCGATTGAGAGAAAAATTACACTCGAtTTTTTAAGACTGACAAGAAGAAAGGCAGCCTGGGAATGTAGTTT
TTTTCGGAAAGTTTAGAAATATACCGCATTTACGAAAGTGACTACAATT
>Contig_579
TCATGGAGTCTCTCTACCRCCAGATACAAATGTGTCTGTCTGTACATGATGTAGTTTTTTCTAATTAGTTTTAGATATA
ATGTATTTGGCATTTT
>Contig_580
TTGTTGTTGTTGGTCAACTCAATTGGTCACGGTCGGTAGTTTTTTGaAGRAACAGAWTTACAGATTCAATTATGGATGA
CCGT
>Contig_581
CTGGGATGTTCCATGGaAAAAAACTGAATTCTTTTTCTTTTTGGKKTTAtTTTTGATGTACATTACAGAGAATGCCACT
TTCAGGCAACTTATTTGAGTTGCTGTGAAAGTTCGAGATTCCTTAATATACGGAGAGTTTTGTTAGAGATTTCATATGC
GAGAGTTT
>Contig_582
AGTTAATTTGCATCAGTTTTTTGGCCGACATTTGCAACGGTGTATTaAGCaAGGGTGAACATTCGGCTCCAGC
>Contig_583
TAGCCTCAGCACTTAATGGAGTTGCTAGTGCTCARTGGGACATACCCATAAGCCAAAAAAACTGACAAAGCGAAGGCAA
GAGGATTCAGCAAACCGTATGAAAACCCACAAAAACGTCCTACTAAGACCAACAAACATTTCACACAGAAGCCTTCCTT
TGCGGACTTTCAGCTTCTTAC
>Contig_584
GTCTTCTGTCGTTTACAGGTGCTGAACAAACAATCAACGGAAAACAACAACACTGTCTCCACAATTAATGATGAACATT
AAAAAACTGACATACTGTGGCTGATTGCTTAGAACTGTATTCGGTTAGAGTGCACCGATCTGTCTGTCTGTCTGTCTG
>Contig_585
ACAACAGCGCTTGAAGACCCACACGATGAAGACGATCACCTCCCGGGAGAAAAGAAAGAACTGaAAAAACTGGaAAGAC
CAGAAGACAAATAGACCCACCATTTAAATAATCAAATTTAGTTACCAAAATTAGTTGCATaAAAATTCATAACAGAATT
TTT
>Contig_586
CGAGACTGCAGTCCACTCTACAGtTTTTTTCGCTCGTGAAGTGTTCCGCTTCGATATGCAAAAGAGGGaAAAGTGAACT
TCCGCTTGAGCTT
>Contig_587
AAGCAGACGCAAAAGCTGCCACGTGAAAAATTGCTGCATTaAAAAGGTGTGCACAACAATATAATAGGTCGAGAGAGAG
CGCAGATCGAAGCGTTACATTTTGAGAAAGCCTCGCTCTCGGCCAACAGTTTTTTTAACCAATCAGAGACGAACTAAAA
GGCAGGCGGTCGAGAGAGGTTTCGAACTGTCCCAATAGCAACGGCCAGGCAGCAACAGGACCCGCAGATTTCTATGTCG
TCGGACAGAGAACTCTAAGAATGTAGT
>Contig_588
TGAATCTTGACATTAAAACATGGCCATTGTCTTGTATTCTGCAGTTTTTTGCATCAGCCATGGGAAGAATATGTGGTAA
TCTGTTGCGCTACTAGTTTTATTACCCGGTACATATATTGTCTCTAGGCTCATTATATTGTTCAGGGTC
>Contig_589
TTCTACTTGCTGTACAAATTTATGACTACGTTTACAACAATAGAACAACAGAGAATGTGtTTTAATTTGCTGTGTCCTG
CTGTCAGAATTTTGTGCAGtTTTTTTTACtATCATGTTTGCATGTGT
>Contig_590
TCATGCAAATTGTCGAAATGGCAGtTTTTTTGGCCAATCTCTTGTTATTATATACATTTACTTCATATRGACATGAACT
TTACG
>Contig_591
AGAATCTGGACTGCACTCACGAAGTTCGTTGGACGAGTTTAAACaAAAAAACTTAAGAACTATTTCTCATGCCTGCACT
CTTGYGTGGTTATTTATAAACTCATTTCAAAGCTATGGCACAAATCAGACCTGTAA
>Contig_592
CAAGGTCAGGTTAACGGTGTGTAAATTGTAACAATTAATATAAATATTTGTAACTAAAACGTAACTAAAGAGACAAGCA
TAATCTCTTTGACCACACTACAAAAAACTTAGATATACATAAAGTCAAAATGATTGCTCTAACAAAATAACAATAGCAC
CAACATATATGAAACGATTTGAAGCAGGCAAATGTAACACACCTATAAATGCATCTGCAAAAGCATTCCRGGTTAACCC
AAGGCGTTCAAATTGA
>Contig_593
AGTGGCTGACACTAATAAACACAAATAACATCAATAATAATTTTTAACTCTGTTATAAAAAAACTTATTTTCTATGAAA
CAGCAAATGCAATTTCCTCACAAGTGAAC
>Contig_594
TATGAGAAGTTGAAGTTGGATGTAAGTTTTTTTGTGATCACAGATGTACAATCGGATTTGTAAAGGCGTTCAAGGAGAC
GCATATTTTGTGGAAGAACTATTCCGCATTATGTTCA
>Contig_595
GATGTGACATTTGAAATCATGTTGAAACTTGTTACCATGAAAATTTTTAAACGTAAAATAACTAACTAAATATTGTAAT
CATGTTTAAAAAACTTGAATCAGGTTTGTTTAATCGCAGTAGCGTGTACGTA
>Contig_596
CCCTATTAGTACAGAAATCAGCATGACAAAAAAACTTGGATGATTATGTTACAAAAGCCATAGAACATTACAGAAGTAA
AA
>Contig_597
TTTATGAACAATTCATCCTTTTATCTTTTAATCAAGTAGTAAATGTCGACAAGTTTTTTGCGTAATAAATATATTTCAA
ACGAAATTCTGAGTTAATTTTC
>Contig_598
CATTATCGTTTGATCTCAAGACTTTATCaAAAAAACTTGCATGTRTTCTCATCATCAAGTAGTTTGTTCTGCTGAACAG
GTTTGCCTACACCAGGTACGACCCAAACAAA
>Contig_599
CATAAATGACCTGATAATCCATAATTTTCTAYAGAAACTGTAGTTMTACAAAGTAAAAAAAACTTTGGTACAGCAGATC
AAATCTATTATGTTGAAAA
>Contig_600
TAATTAAATATAATAATAAAAAAGTTTTTTCAATGATTTAAATCATGATTTTTATTGTTGATTTAAATCGTTTGATTTA
AATCATGCCCAGATTCTCACCCTGCACATTAT
>Contig_601
TTTCGATACCACTAACAAGTTCTACATCTaAAAATGTAGAGAACTaGTAAAAAAACTTTCTTATCAACTTAAACAGTCT
CTGCGGCCACAAGATGTAGGTAAATCTTATGGAACTAATGCAATCTAAACAGGAAATGAGATCATTAACTCCTATCAAT
TCTTTTCATTGGCAACATTTGAGAACAGAAAA
>Contig_602
CTTAGCAATGACCTGTGAACATTGGTTTTGTTCGTTATGGCTGTGGTGAACTTTAGTTTTTCTTTCATTTGAAGTTTTT
TTGTGGTTTCAGGTTATAAGTGTGCATTTTAATTTCTGTTTAA
>Contig_603
AAATAAAATGGACCTCaAAAGTTTAATTTTTACAATTGAGAAGTTTTTTAATTGGACGGTATAATGTGGAATGAATACA
AACCGGACATTGAARCATGCTACTTAGCGAAGCTGCTRAACGATTARGCGGCTAAARTCTCRTGCAGACTGCGAAATCT
TGGGGTKAAATATAAAGAATGAAAGCTAAGCTGGAACATATTCGACAATTATTAAACTGTCTTTGGTCGTTTCTTGTAY
GACCGACTCTTGTMCCTACGTCGCCCATTCGCAGCCGATYATTTGGCTCTCGGCTGCACGCAGGACTGGACACGAGGCT
TCTATTGTTGAAGAGCTTCCAGTAGGAACTTGTAGAACTCGGCGAAACTAACTTTTCCATCGGCGTTCTTGTCGGCTAC
CTGGATGAATGAAGCGGTGATTTCCTTGATCTTCGCTGGTTCCAGCTTCTTCTTGCACTCGGACGATGAGTTGTATTTG
ACGAGAACATTCTCGAACTCCTTCGACTCGATGTGTCCGCTCTTGTCTGTGTCGAACTCGTCAAAGATCTTCTTAATCT
CAACCTTCAGCTTCTCCGCCTGCTCTG
>Contig_604
GTATGTCTACATTGTACTACGAAGGAAATTCTATTATTGTTGTTTTAGAACCATGACTGTAATTTTTCGATATTGACCA
TTTGCAGCCTTAAATCATTCATTAATTGTTTTAAAAGAACACTGCTATTCAGAGTCTCAGTGCTATTAAAAAAACTCAA
AGGTGCATTGTGTATCAAGTGTCTTGACCCTCAATGTCAGATGGTTTCTCT
>Contig_605
AAAGATCAGGTTCGGTTTCCTTCAGGTGATTGCGATCTGCTTCCAGTGCTTTTTGGCTaAAAAAAAACTCATGTGGAAT
TGCTTTGATGTTGCTTTGATTGACTTTCGGCGCATGTT
>Contig_606
TTATATAGCTGCTATGTTGGAAAGTTTCCCTTGCACGTTAAAAATAATTCACGGTTGCTGCCAACTTGCCRAGTTTTTT
GGAAGGTTGCCAGACGGCGCTATACAAATGCATGAATAAAATAAAACAGACGGCCAATCACATTACGCTGGGTTTAGGC
TAAGCAGAGCATCGATGAACTGYAAAGCTCTCTTATGGTGCTCTCAAAACACCTAGGGAAATTCACAAGGTTAGGAAAA
CATATTCCAGATTGTTCCAGGGTGTCTAA
>Contig_607
CCATTATTGACATGCCGCAGAGTTTTTTCACAAATaAtTTTCaATCCTTCAGTCCAGTTAGTCCAAAGATCAGATTGTC
GACCCAATATTTATGTACAATTTCCAAACGAATGGTCCCTTGAGCAGTGCCGTCTAGAAGTCT
>Contig_608
TCCACAAGATCCTTCACAAGATCCAGGMCTCGRGGGAAGACTGGGCAGGAAGAAAAAAACTCCGGAAGAGTTGGCCGCC
GAAGCCAGCATGGATATGGACGATTCATCTGCTCAAA
>Contig_609
GAAGGACTTCATACCATCCGTCATCATTTTTTTGGtTTTTTTCGtTTTTTTCCtTTTTTAAGtTTACAGTTCAGCAGCT
GGAGCAGAACATGGCTGCTGGAACCGGTTGGAGGCTCACTGATGAAGAGATGAAGCAGTTGGATGATGCTTCGTACTTT
GCTGGACCGATTCCAAAATACCCCTACGGCACAATCGATATGTG
>Contig_610
GTTTACGACTTTACGCCTATATCTGTTCCTGTCGAGACCCATTTGAAAACCTAGGTTTTTTAGGGTTCTTTTAAGTAAA
AAACCAAAAAAGTTAGGTTTCTAGAAGTTTTAGGTTTTTGATTTTCAAGTCAAAATTT
>Contig_611
TGCATCAATTCGATCCAAGAACTAGGTAAAGAAGTTTTTCTTACTGCATTTGATTTGCTTTGTTCGCTGGCCAAAATTG
GGCCTATTTATCTTGGTTTTTTTTCTGAGACATTACTTTAATGGGCGTTATAGAAG
>Contig_612
TTTTGTCACTGACCACGCCGGTAAATAAAAAACCAATGTTATGAAATGTTTGAAATTTCAGTGAAAATGACTAAAAATA
ATGTCATTTAAGAAAtTTCCCTAGCGTCAGTACCGACAAATTTGTTTTWACAAAAAAGCACTGACTATTACAATTACAA
GTACTTAACAGTTACATGAACTGCTGTAAGCCTAKTCCCAACCACT
>Contig_613
ATGTCTCTTGGTTGGTTTTTTGACTGTCAATGTTGATGAACATTTCTGTTGTTCCACCAGAGACCCAACACCTTGCCTT
GACCAAGATGAAG
>Contig_614
CTGGATCAAACGAAAGGAAGACTTAACATTCTGGGTCTAAGGGAAGACAAGCTTTTTCTGCATCTAAGGaAATATTTGT
TGTTACAGATTATGAGCAAGACTTGCTGCTCTTGTAGAATGGTTTTTTGTTTACAGAGCATTGAATGGTGTGTTACTAA
CATTTAACATTTTAGACAGTGTCTTATTCGAAC
>Contig_615
GCTCCTTCGGTTACGAAAATAATAATCTTTTAACTCTCAGCAGACAGAAACAGAACAATGACTTAGTTAATTACACAGt
AATCAAATTATTAAATCAAGCCAATAACGTCCTTATTGGATRACCTCAATGATTTATCACTTAAAAAAACCATCAACTA
ACCTTATCT
>Contig_616
AAAATTGAAAGTGATGTTTAGCTTTMTGTTGTAAYRGATGTATTCTGACAGAAGGGGKAYGGACaAAAAACCACCCTGG
ACAAAACCTTCCAGACAAAAgACYCCGGACAAAAGCCCTCGTGAACAATTGAG
>Contig_617
TAAGTTGTTGCATAAAAGCAGAGAAAGGCCAATGAAAGAAAAGTACTTAGAAAGTTCATTTTATTCTCAGACAATTAAA
CAAGCATGATTTATTTACTTTTGAGGCaAATTATTGGCCTTGTTCGGTTTTTTAAAAAGAGGCTATGGTCGGATATGaA
GtAATTCAATTAGGTGGTTTGTGTCTGCTAATTTCTA
>Contig_618
TATCCAAAACATGCCACTTTTTTCCTTACTTTCTTATGCCTTTCTGGTATCATTTACTGAATGTGATGTGCAGCACCAT
TGAATATAAGCACCTTTTTCATTGCAGGTTGCTAATGCATTTGCTTCTAGATAACAAGTCCAGGAATTCCAAAAGTCGG
CTTGAATTCTGCACTACTAACCTGTCTGCTTAAAGTTGATGTAATAATTAKGGATGTTAATACCGGTTTTTTGGCAARC
CGGWTTTCGGTTGTTGAAAACCAGWTTBAAACCGRAtTTCGGTTTTASTRACCTTCATAAAAATDTATTATTATATAAA
GCAAATAACTTYATGTATTAYGCGTTGTAAMKTATGTAYACGCAAMSSAGWRTCAWCACC
>Contig_619
GGAGGCCACRGAAGARGAGGAAGAAGAAAGGGAGGAGACAAAGGAGGATGCGGTCGACAAAAAACCGTCGACTCCGACA
AAGAATGGAGACGT
>Contig_620
ACATCAAAATGTTCTTTTTTTTAAAGCATTGTTTTCCAGGCATTTTCTATCTTGAACATTTCATGTTAAAGCTCGTCTA
GATCTCAGTAGGTCTGGCTGTTTGAGACTGTGTTCCTAGATTTTGGTACCAGGTCTGGAATTGGTTGTTCGTTCTAGGT
TTTTTGCGGATTGATATTGTTGGATCGTTTTGATCCATGCAACCTCRGTTTTGGTTGCTGTAATTTTAAGGCCATAAGA
CTGGAGTAAAACTGTTTTGCAATTTCAGTTATTTGAGCTAAAGTCTCGTTTAAAGTTTTATGTTTTGAGTTTAGTTAAA
AGTTGTCCGAGGGGTTTATGCCGTCTGTTGTGGAA
>Contig_621
AAGGCAATAGGAATTTTCATCTCTAAGCCCAGGTTGAAAGCACATTGATTGATTGACATAGATGTAGAGCACAGGTGAA
GTTGGCCAAGGTAGGTTTTTTGATACAGGTTGGAGGAATGTGATGCGGCAAGTCAGTAGGGTAGGTTTGCTGCTGCTTC
TGCATAACTGTGTATATAAACTGCCGTTTAGT
>Contig_622
TTGCTAAGTGCACTTCTTAAAATTTGACAATGGGAGCCTTGGGAAAATCCGTAATTAAGAAAGGRAGCCGCCATTAcGA
AAAAGTTTGGGAACCACTGGWCTaAAGGTcATYCATTTATGACGTCCGTAAGAAAATCAGGTTTTTTGACCCCCTACCT
CTTTCCACATGYATCCACAAACCACATG
>Contig_623
TCACCATAATCGTTACCTAGAGATTTCTACACCATCCAAATAYAGCCAAGTTCCAGAAAATACAACTCATTTACAAGCG
TTCTGTAAAAACGATAATTGACAGGTATGAAACGTCAGATTTGGCTCAAGATCAACGTCCTCAATGGYCAGGCTGGTAA
ACGGTCAGATAAATTACGAGACTATAATTCTGTAATGTATACATAATAATTATTCAATGTCTGTCTGTKTGCCGAATCY
TTGGAAGAATGTCCGAGTGTYGTGGATTTTGTTACCCCATCCAACGTCAGGATCCATTCGTATAAATGACTGGATGTTA
TCAGAACATTCTCGAGTTGCTATGCATGGATAGTTGRGTGGCAGGGATAACCAAGTCCCMTCAGCATTCAGCATGTGTG
ACCGGTCGGATGCAAAGGTTTTCAGAAAGGTTTTTGCACCAACGACTCGAAAAAACCTGTGATATCCATCGACAAAACC
TGTCTCTTCCCGAATTGCTTTACGAGAGTATTCGTCAAAAGAACAAGGAAAACCTAAGACCGTATCCAGATCATAGACA
AGAGCCTCTTCCTCAGCCTCTTCTGCTTTGTAGATRAATATCACATGATAATCCCAAACAGCCAAACGTCCTGGGGATT
TTCCAGTTTTCTGGGCCCAAAGTGGGATCCTTCTGTCCTTGTTTGAAATGAAGACCGCAAAACAACTCGGAAGTTTCTC
TGGACAGATGTCCTTCACGCGATT
>Contig_624
ACTTGTACGCAMTaAYGTGCGCACTTGTACGGGAACTGtATaTaATAGCAGCAAAGACAAACAGGTTTTTTAAAGAATG
GAACAAGATTGGTCACTCTGACAAGATTCTATAAAGGGCGAGCGATGCACTCAGGTAGGCGTAcRGCATACAG
>Contig_625
AAACTGTGTCTTCAACAATTACAAACGACCAGCTTGCGCATCACCCCCCCCTAAAAAACCTGTCTTCAACAATTGCAAA
TGACCAGCTTGTGCATTGCCTAGGTCAAACTGAA
>Contig_626
AATGACTAAGAAATTACAAAAAAGTAACTACCTTCGATGAGCTCTTCAGTGCTGTGCTGAAAGAAACTGGATACGAGAT
TTAAACATCTCAGATTACCGGCTAAACTCAAAAAACCTGCAGCACACGATCGTCGATCAATGAGAGTTCAGGAATTATC
GATGCTTTCGCCTTTCCTAA
>Contig_627
ATAATAATAAGTTAATTTTATTCGAGTAGTTGTAGCAGTAAGGtTTTTTTATATAACTTGGCTGTTTAATATTGtTTTC
ATAGAAATGCTTTGAATTTGTTGTTGATTGAATAAACTTGATTCATTGTC
>Contig_628
TTTTTCTGAGACTAAATTRTATTATAAATCTTCACAGGCAAGGtTTTTTTTCCCGGCAAACATAAATGTTCGTCGACAC
GTCTTCACATATAATTAACTGAATGCATTTTGATATGTAAACAAGATAC
>Contig_629
GTCACGTAGACTCCAAATGGAGTCATTCGGAAAGAGGTTTTTTCAGGAAACCAAACTACACCAAAAAGTTTACTGTCTA
CACACATTGTTAGTAGATATAACATGTAAAT
>Contig_630
ACCTTTGACAATTATTTCAGCTGACATTATAGGAAAMTAYYARTcAATCAACCAATCAATCAAGTCTTCRCTTATTGAg
AARAAAAACCCTTCTGRCACAGACGCAGGARGGGTGTACAATAGAATTAAAAAATAAGaAAACYAAGAAAAACATTAAC
GTTTGGGGTTGTTTCAACCTG
>Contig_631
TTACTTACCGTCTGGCTGAAGCACATAACACAGACATACAGGAGACCGAGATTGGCACCTCTTTACAGaAAAAGaAAAA
CTATACAGATTTTCAAAGaAACAATGaAAAGCCAACTCCAACTGACTCTGaCTCAAACAAAAACTGACCAAACACACTA
AAATCAAGACAGCAGCTGAATATCTGCTACAAATTAAGGTTGCATTCAAATTACACTaAACACTCTAGATACCTGAAAA
CAAAATACAATTACAAAACACGCCTTGGTCAAGTGCACGCTCCTTAGAAGTTTCAACAGACGAGTGTTACCTTAACGTT
TTACCAGTTTCTCCAGAGGCATGCAAACAGGCGTTATCCCAGATTTTTATACATACATATGGCATCCT
>Contig_632
GTGAACATCTTCTTTAAGTCCTGCACACAGACACCGACGATTGCACTCTATCTTTTCtTTTTTTCTTGGAATAAACTGG
TGCCAGAAAAATTAATGTTCCAATCGACTCAA
>Contig_633
CAGAAGTTGATGTACAGACAAAAAGAAAAGTGTAACAGGAAGCGTTTTCAKTGTGATTGTTCCTGCACAAAGCTAGGTT
TTCAGAWAGGATTTCAACATTAAATAGCAAA
>Contig_634
TTCTTTCTTCCTTGGTACTCATACTTTAACAGCTTCAACTCTTCTGGGCCTAGGCTAGGCTTTGTAGTACTATTGGGAA
TTTTCTTTTTTCCTTTTYCCATATCTTTTAGTTTAGCTAACTTTTCTTTTTCCCTTGAAGTGAGGTATAATCAAT
>Contig_635
GGTCAACGTTAATTTATTTACTGTTTATTGCTCAGTATTTTCtTTTTTACGTTGATTTAGCTTTACGTCTTTAYAGTTT
CTGTTATTTCTTTTGTTTCTAGTTGTGATCTTTTTTGTATTTCTGTATTTCATGAAATT
>Contig_636
AAATCAAGGACATTAAATGTAATATTAAAACAACAAATGCCTAAATAGTTTTCCTTCAAAAGTAAAATTAACGAACAAA
GACCACTATGAAGATATTGGTTAGGATTTCCTATAATTTTCTTTTTTTCGATTTTGARATTATCTCCCCGTTGGCAAAA
TCTTACCGGACAACACCGGATGtGgTCAGATTGTAAATTTTGTGCAAATARTTGGCATTCAACAGCGGTGTTGCCACTA
TTTCCATACTACTTTAACGCAGTAATAATT
>Contig_637
AACATGAGCAGCTAAAGCAGAAATACCTTGTATTATAACTAGCTTTTGTGGTTCACACCCTACCGTACCRTGAAGAAAT
CACTGAAAAAGAAAACACTTGCCATTCCCTAA
>Contig_638
GAGGATCTAGGAAGAAAAGAAGGATGACAAGGAGGAAAAGGTGGGTGGAGAGAAAATGAGGGAAGGAAAATAAGGAAGA
TTRAAAAAGAAAGAGCAGGATATGAAGCTCAGAGGACCTAGGCAGAAAGGAGGA
>Contig_639
TTTCAAGTATTGTGATATTGATATGTTGTGTAAATCGCTCTTTCTTTTTGTCAGCTGAAGAAGTTTACAGATGAAACAT
TGATRTTTATCAATTTAGTTAGCGGTGCATATGAAGtAAA
>Contig_640
CCCTTTGGAGACTTTCCCATGTTTAACTTTCTTTTTTGAATCtAGGTTTAGYCTTTTGTTTCTTGGGTGTTGGCTCAAT
ATCACTTAACGAATCCAATGARCtTTCACCCTCACTCAAATCATCATACGTAA
>Contig_641
GGAACACTCTGGAGTCGCCGATGTCGCTTACATGTATTACTTTTGCACTATTTACAGCAGATTACAAGTGCCAAATAGA
CACTGGTGCCAGAATTAAGGCACCAGCTCCGGACAGACACAAATTCACAGAAACCAAACTGGTTTTCCAGGTTTAGAGC
ATGTTGGTCAGtCGTCACTGAAAAGACCTGTGTAATACATTCCATACAGCAGTCGATGTTTCTTCTGATAAATGAGCCT
CGTCTATAATTATATAACAACAGAGAATTTCTTATTTCTTTTTGAACAGATTACCTGCAGTAATCAGTTACTTATTACT
GAGAAATAATTATTACAAGTCAATTAAAGGCATCACACAACAAAATAACAAAATAGATATCATATTTAAATTAAATTCT
TCCCAAGGTAAGTATCTCAACGCT
>Contig_642
AAACAATTTGTCAAAACTTGTTTAGTTTATGCAAATGGTTCTTGTCATTGTTTTGAAAAAGCATAAATACCTGTGACCA
TATTTCTTTTTATTATACGAAGATGTCAACCTATTTGTCCATAGGAACTTTGAGCTCAAGTTTCTTGCATTGCAACAGT
TTTGCGGTAAAATGACAGTATTAATACTCCCAGTCTTATGTCTGAATGTGATGGAAC
>Contig_643
ATATTGCTTGTAGTTTCAGACTTTCACATTTCTTTTTTTATTTCTTGTTTATGAGTTGGCCGTCATTTTATTAAACTTG
TATAAACCAAAGA
>Contig_644
ACGACGACGACGACGCTATCCCACTGGCTAATTAATTTAGACAGACATAAAAACAGCTCATCAAAAAGAAATGTCAAAT
ATATATACACATATATACTGTGACACGTTTACACACGTCTGCGGTCCAAAGCCCAAAAGTGCACCAGCCAACCGGCGAT
GCACTGA
>Contig_645
ACCAAACGAAACTAAAGCCACATTATAAGCATCTGTCTTAATTACAGGCAAGGAAACCTGGCAAGCCAATAATACACTG
AAAAAGAAATCAAATGCACAACACGCGTCATGG
>Contig_646
GTTCTGTTTTCTGGTGCATTTAATWTTTGCCAGTAGtTACCTTCTGAACTGTGGTGTTGGTTTCTTTTTGACAGTTTTT
CATAGCYTTAGAGAAAAGYTTTCATTTCATTGAGACAGATCTATTCAGCGTGAACTGTGATTAATATTCGGTTTTGTTC
TGGTTGTACTCCATTATATTCCTTCACAAGTTTGATATTTT
>Contig_647
TTTAACTGCCAATTCTGACTTTCTTGTGTTAGTCCTGCTATCATTAGCATGCTAGTTATTCTGTGTCAWWAAAAAGAAG
AAATGTTGCTTTCATTGATTCGACATTAATGAGAGTTT
>Contig_648
ACTGAAAGAGCTCGCTTAAAGACCACTACAGATGGAAAAAAGAAGAAACTGAAGAAGGCAAAGAAGATGAAG
>Contig_649
CCCTGATGTTTCTGACTCTTCCTCCAAtTTTCCCTTTGTaGCTGCACAATAACCTCCCTTTCATAGTCTTTTAGGAACA
TTGGGTTATCTTTCTTCTTTTT
>Contig_650
CGCGGGCTCCAACAGCTGAGCGACAAGGAGCCTGACCCRGTGAAAAAGAAGAAGCTKGTCACAATCATTACAAAAATTG
TGACGTATATCACAAAACCTACACGATAACAACGACCAAGACCAGCACTCATACTAAGACAARAACTACYGGCAA
>Contig_651
CCCGATTACGCACGCAGACTGGCTGCTGAGGCGATGGAGAGACACAAGAATGGAATCATGCCTGGCTGTTATCCAGATA
TGATAACATCATATCATTACAAAGCTCTCTTGTCAATGAAGAACAAATCCRCAGAACAAGATCMGCCGAAAAAGAAGAA
GAAGAAGAAAGCGAAGAAAGTTCAGCCGCAGAATCTTGCAAATGTCAGCATTGATGTCACAAAA
>Contig_652
AATACGGTCAAGCTGTATTTCTACAGTCTTTCAGTTCAATTTTTGGTTCGGTTCTTTAACTATTTCATCTGCTTTTTCT
GGGTGTGGAAGGCAAGGAATCTTTGGTGGAAATTTTTTTGAAAGTTCTTCCAAAAGCATGTCTACTCGCTGTCTTTGGa
ACACAGAACTTGGTTCTTCTTTTTTTCTTTTTTTTTCCTTTACCAACCAAGTTTTTCTGCTTTGTGTATTATCTTTGAA
TTCCCACCAATTAGCCTCTAGAGGG
>Contig_653
GTACGCAGCACGTCTGGGAGCTCATTTTAAGAACAAGACTCTACGAATAGACTAGGAGGGTTaGGTGCARTGaACAAGC
TATGTAGGAAGAATTGCCTATACATCTCCTCCAATACCTCTTCTTTTTGTTGGACCCAACCAGAACCAGTCATCTARTT
CCAACCAACCACCGAACCCTGCCCAATCCTTCTTCCTACCTGTGRTAACACTT
>Contig_654
TCTCTTTCCTTCTAGCCAATTCACTGAAATTTTCTTATTTCATYAAAGtTCtATTTCAATTTCATACTTCAACYAGTCG
TCTAAGATGTCTTCTTTTTTTATTCTCTTAGACGTTTCCTGCGCTTGTTGCATGTTCAGCTCTCACGTTTCGCACGCTT
CTGATGTATTCTGGATATTCAATGTATCCATCGCCGTTATA
>Contig_655
AAACAAGTCACACTACAAGGTTGTGGCTCCTGAAGATCCAAGCCTGGAGTGGAAGGACATCACAGATCGTGCCGCCAAC
AAGGTCTTCTTTTTGGAACTAGCAAAAGGACTGGGAATTGTGATGAGTCAGCTTTTCAAAGAACCTGCAACCATAAACT
ACCCGTTCGAAAAGGGACCACTCAGTCCGAGATTTCGTGGAGAACACGCCCTGCGTCGTTATGCTTCAGGCGAAGAACG
GTGCATTGCTTGCAAACTCTGTGAAGCTATCTGCCCGGCTCAGGCCATTACGATAGAAGCTGAGACAAGGGCTGATGGA
AGTCGTAGAACAACTCGCTATGACATCGACATGACGAAGTGCATCTACTGTGGCTTCTGTCAGGAAGCGTGTCCTGTCG
ATGCAATTGTTGAGGGTCCGAACTTTGAATATTCAACAGAAACTCGAGAGGAGCTCTTCTACAATAAGGAAAAGTTGCT
GGAAAATGGAGATAAGTGGGAAGCTGAGATTGCTGCCAACCTTCAGGCAGATTACCTTTACAGGTAAAAGCTGAAGATT
GAGACCTTTTGTGTCGTTCGGAAACACCTTCACATCAGACCTCAGCTGGTGCTCAGCCTCCGATGCACATCAGTTACGA
TRGAATTGAACTTATCTGAAGATGCGTTTCCTTTGCTTTGTTTTAGATTTTTCAAGTGGTAGTATCGAGTGCTCTAATC
GTGTGGATTGTGATACTTCCTATTGCACGTACAGTTTGTTGACTTGTGGTAAAAACAGACGTTTAAAGTAAACAA
>Contig_656
CAAGTACAAGGAAAACTGGAAAAAGAAGGATTTGAACCtTTAATAACGGACCGTAGCAAGGCTTCTTCTTAGTCTGGTC
GATGACTTGTTGATT
>Contig_657
CTGGGTTGTCGTTGTCTCCCTTGTCCTTCTTTTTTGCGGGAGTAGAAGAAGAGAACGAGACTGGAAACGACGTTGaAGG
ACGAAGCAGACCCATGCCAGTCCAT
>Contig_658
GAAAATATAAAATACTAAAATCATTACGAAATCTGTGAAATTAAATAATCAGCTACCATTATGGACACCTGTGTCCGGA
TGGGAATTAATTACCATACAGGGCATATTCATAATAGYGTAGAAATGCATGAAATTCAATGGAGACCCCTCKCCCGAAA
TCCAAACCCTTCTTTTTTGGCATCGTCCCTAAATTACTCCCACCCACCTCCGATTTTGCAAATTTTACCAAATCTTTTT
TCTAACAATGAATAGCTATGACATTCTGCACGTTTTTTTTATTCAAACTTGCCAAGATCACCTTGAAAATTTAAAAACA
ACAATGAAACGTTTAAACTTTTAGCCGTTTATTTTCCGGGCGCCCTCATAGTCCCCAGTGCTAACAATTTAAAACCTTC
CCCCCCCGGGAGCAGATGATTATGGATTTRtTTTTGCTACACTGTTAAAGTATTTGATTATTAATT
>Contig_659
GAAGGAAGGAAGTATGAAAGGAAGAAAGGTAGGtACGCATGCTGAATGCATTGTAGAAAAGAAGAAAGTAAAAAAGAAG
TAGGCTAAGTAGGGATAACAGAAGGAAGGGAATGGGAAAAAATGACGAAAAGAAACAAGTAAGCGAGGGAGTAGGGCAG
GACGTAGGCATCGA
>Contig_660
GCTCACAAACTTCCTTGTAAAGTGCATTTTAATTATGATTCTGCAAACTTCTTTTTCTTTTCATTTCCATAAGCCACAG
TATTGAAAGGTTACTGTCATGCAAACAAACATTTCAGCTCCTCGTGGTCTTGCAAACGAACTAATCACCAAATGTTTGa
AACTTACTTTGGCCACCAATTGAAGCAGAGAAATTGCATAATAATAACTCAACCATATTCACCTCTACACGATTGTTAG
CTTTTGGTCGAAAACATCATGATACAGATTCACTCCGCATGTTTAAAAATCTTTTGCAAGAAATTATAAACACAAACTA
ACTGTCCATGTTGGATATCTTTTGTAAGaAAAACGTAAACRCAGGAACCTCTGAATTTAAAGCCATACCAGAAGTTAAT
TTTTTCCAATTCTGCAGTACACGAGCAGAAaGAAACTGTTCCAAATACAACAGCATGTTAAGCCAACATTTGGGGAACA
GGTTAGTTTAGAAGGTAAAATACACCTGGCCAATGCAAGTGCAGCATCTCTCCATAGCAGTAATGTCATCTATGGAGCC
TTGCGTATYGCTGAGCAACATTTACTTCACCATTTTGCTCTTTAGTTTTCTATGATA
>Contig_661
GAATTTGTAGATAAATGTTGAACTTCTTTTTATTGCAATCAATGATGTACAAGTATGCTATTCTTTCAGTCATGTGTGG
GTCAGTTTTTATATTTCGTTGGACAGCTTTT
>Contig_662
CTGACCTTGCTTTGGCAGATGCCGAGAAAAAGAAGTCGAATTATGCGGCCGGAAAGATGTTTGGGATCAGYGGACGCGA
GTTGTTTGAATTCAATCCAGATT
>Contig_663
ATTCCGTCTTTCATCACCGATACAGACTTCTTTTTAAAATTGTTTATTTTACGGGGAGGGCTCGTAGAGTTGTGGAAAA
CATCTGGTGCGTTAGTACTGKCAACCCGAGTTCGCGCCCCGTATTGGACGCTAACTCGGCATCCCCGTTTAAGTGTTCA
TTCACTAGGTGGCGGTGTTTGTAAAATAAGATGTATTAACGTGATTCGGCGCCCTGCGTGGCTGCCTGGCTATTAAATG
TAATAATATGCCATAATCCGTTCTTACTCARTCtATWWKTCgAATCTTT
>Contig_664
GAAGCAGAATGAACTTGGTTATCTATAAGACGAAAGAACCAAGAACAATTGGAAAAAAATAAAAAGAAGCAAGAACGAA
CTAAAGCACTCATCACTTCCACTCTTCGA
>Contig_665
GAGAGATGAGAGCAGTCTTGAGAGAACAAAAAGAAGCACTTGGCTCACCAGTTAATATATATTCTACACGAACTAAGCT
A
>Contig_666
ATAAAGTTACCTTTAGTGCCACACACAGCTTTTGGTCCACTGTTAATATTAATATTCTTTTTTACTCAAACAACAACAA
ATTTACTGAAATCTTAACGTGTAGAACAGAATACATATTAAAATCACAGCATAATCAAAATGGTATTATCATCAAGTGT
TTTTAAATAAAGCACTCAGAAAGACCACATCAAATGAGGT
>Contig_667
GTGAGCAGGCCAACAGCCATTCtTTTTTGCCATYTATGTTCACATTCAGTACTAGGCTAACATTAAG
>Contig_668
GGCTGGTCTTCACAACACATCTATGTTTTGGTGGAACAAATACCAATCTCAGAATGAATCTAACTAATTCTTTTTACTG
GGTTTGGTCTACGTTTACTCtTTTGAATTCTGAGGAACYGTTAAACTGATCCCAAGTTCAAAATCAATATGCAGCTATA
ATATTTATTGCGCCaAAAGCTATGCaAAACACTACTTACACATTTATAGACTCTGCACGACTGGAAA
>Contig_669
GGCTCAACAGAACCGGAAACACCACTTAATGGCCTACTAAATAATTCTTTTTGGTCRAACAGTTCTTTGACACACACCY
GCATGACAGGCTGAACTTGAAAA
>Contig_670
CACGGTGTAATTATGATGGAGTTCCTCATAATAGTATTAAAATGTACAAAAAGAATTGTGCATCATTGGCAGTRATATT
TATACTAAATGAATGACTAA
>Contig_671
CCTATAGCGCCCATTTACTCAAATTCtTTTTTACKTATTAGATATTTTTAAAATGAGCAACTAGGCTACATGAA
>Contig_672
AATGATCACATAAATCTCATGACTACTACTTTAGGTTGGGAGGATGGCATCCAGAGCAAAGCAGACATATAATAAACAT
AAAMAGACAAACAAATTCTTTTTTTCAATGTCTGCCACTCTCTCTCTATGTATCAATATGTCTGcCTAACAGTCTCTCT
CTCTCCGTCTCTCTGTATCAATATGTCTGCCTCTCTCTCTGTTTCTATTGCTATTTACTTCTGTCTTACTAGATTATGG
>Contig_673
TTCCGTCATACTGTTTCTGTTCTTGCGGATAAGCTGAAGGAGGACCTGTTGCATTTGATACAACACTTTTAGCTATACT
TTTAAAAAGAATCAGTGTCTTTAAGTTGATGTCAGTGCAGAATTGCTAGTTCATCTGTGGAAATGAAACAAGTCTGGAG
AGATACTAAT
>Contig_674
CTTGCCTATGATGCACAGCTTGAGTCAAGAAAAAGAATCGTTCCAAGAGATATACACATCAAAGGCACAAAGGATGATA
AGCCAAAGTGTTTTGACGTGAAGCTGAGTCATG
>Contig_675
ATTACAATGACTGCGTCGTTAGGTGATTTTCTTTGTTTTACGTTCATTGCAGGTTTTAGCGTAGCGAGGAAGTTCCCTA
TTTTCATGCGAATTATTCCCATTTAAGTCGGATTCTTTTTATCTAACGAGCGAATAACCAAGAGCTAGGATGCAGACAA
GAAATTCTGAATAAGCTGTTGCAGTGTATAAAGGTTT
>Contig_676
ATTGAGGGAGATTTCTTTGGTGAATAGAATTAAATATTAAAGCATTTAAAAAAGTCTGTTCCATTTCTMGTTTCATGTT
GCTTTGTTCTTTTTGGGATCATGTAATCATCATGTGTACATTAAATGAACACAATTTATGAGTYAWWGATGCTGTCTT
>Contig_677
AGGACTGTCTTGTTGCATTACATTTTCATTGTGCACTTGTCAAATTGTATTGYTATYMAATTAkTTTTCTATTTGTTTC
TGGTGTCCCTTTCGATTAATAATATTCAATATTTTCTTTTCCGTTACTTTGTTCTTTTTAGCTGTTCTGAACTTTATTA
TTAAATTGAAATTCCTACATATTTGACTTATGTTATTACTTAAAA
>Contig_678
TGCTCAAAGCGGGGATCTCGTGGATCAATACTGTAGCCAAAGTATTCCCTTGCTTCATCAAGTAGAGCCTGTCGTTTCA
CATCAAGCTCGTGTTCTTTTTCATCTGCCTTGGCCAGACGTGCTCGATACTGTTGAATCAACTGCGGCATTTTCGCCAT
CTGGGTTTGAACCACATCACGCTTTATTTGTTTTGCATCTGCCTCAATTT
>Contig_679
GGATATAGTCAACCATTGCCCAGTTTGTCTCCTAGATGTTGAAGCATTaAAAAAAAGAACTGAATTGTACTTCTAATAC
TAGTTATGATCTGTGCAACTGCCT
>Contig_680
GCTGCTATACATTGAAATAGGCAGTTCCTGATGGATATTTCTGAATTGGCACAACCTGGTAACTTATGCCAGTTCTTTT
TCTTGAGGCCATTTCTGAAAGGGACAGTCACTTGTGGTTAGTTaGTgAAGCC
>Contig_681
CGCCAGAACCTTGGGAAAAAAAGAACTTTCATTGATTACAGCTGAGAATTCCAAATGGCACTGTTACATCTGCAATCCA
GAACCTCTAAA
>Contig_682
TTTGTGAATGCTTCCTTTGTTGCCTCTGtACTTGTTCCAGTATTCTTTGAAAACTGTTGCTCCCCGGACATATAATTCG
CCTGGTTCTTTTTCAGACCCTGGAATGACTTT
>Contig_683
ATCAATGATCATGATGAATACGTAGTCATAAATAGTCTGtTCTTGTTTCAGCTGAGTTTTCTCTTTTTGTGGTTCATGA
GTTCAATTTGTAAAGTCCTTT
>Contig_684
CCATGGTACGTGGACTTCAAAAAGGGCTAGGTCGTTCATTGGAAAAAGAGAGAATCCATTGGATGAGTACGTCGACGAG
CAGAGAGTTCAAACACTCGCTGGAAATCGAGGAAGTACTGGCAGAAACGTATT
>Contig_685
ATACAAGGACTAGGCGCTATAACTTTTGCTAGTACtTTTCTTCAtTTGTCTCTCTCCCTTGCACTTGATCTCTCtTTTT
ATCTAAATGTCTATCTCTATATTGCTATCTCTGTAATCCTCTCTCTGTCCGTCTCTAACTAACCCGACTAACTCT
>Contig_686
CTTAGCCACGTCACAAGACCCCAATGCTTCTCTGCGGTAGCCAGCATGTAATATGGATACCTTAAAACTTCTATGACAC
TCCACGCCAAAAAGAGATAAACAACAAAATCATGGTTGTGAAGCTTAGGCTCAACGACCAAAAGGCCAAACAGAATGAG
ACCTCGACCaAAAACCTGTATAAATGCTGTCATCACTCCTGTTTTGATCCACCCAAMTAGYGGATGCAACACCTCCAAA
ATCGCTGCTGACTGACAGACCATCATTGC
>Contig_687
TAAAATAAATGGCTGGCAAGATTCATTCCTGAAACAAGTGAATATTTTTGTACTAACAAAAAAGAGATTGTCTTTATGG
TA
>Contig_688
TATTACGTCCTTGTGATCTTTCCTGCTCACGTGATCAAAGAATTATGATCTCTTTTTGTTTGATTGCATTGTAACAT
>Contig_689
CATATTTGGAGTCCAGGCAAACGAGAAATTACAAGAGAAGAAGAAAAAGAGACACCTTTGGATCGTCTTAGACAAAGAT
TTCAAAGTCTAAGAGCTCTAT
>Contig_690
ATGGAATTTACTCAGCTCAGTCAGAAATTCTGCCTCTGGTTCTTTGCCAGTCTTGCTGACCATGAGATCGaAATaAAAA
AGAGGTCAAGCTCTTTGGTCTCCAGGTATCCGCTGCGATCCTTATCGT
>Contig_691
CAATAATTACATCATACAGAAAGTAGAATACATAGAAACTCTAmAAAGARTTGAGATTATACATCAGCTAAATGTTGAG
TTTTAACAACARGTGGTTATGGTTTGCAACCTGAAGAAGTTTGTAAATGaAAATATATAAAAAAATACACATGAACTGT
TACAAACAGAAACACCTACTGAGTAAATGTATTCTAGGCCTATTACCTGTGTCTTTGGAACACTATCAGAGGTCATTAG
GTTTCATCTGAAGATGTTGCTGTATGGAAAGAAGTaAAAATACTTTGGCTGTGGAAGTTAATGACTAATCAATCTTTAA
AACGTAAACAAGAaCTTAGTATGAACATATAACTACTAAGCAACTACTAACTAGTAATAAATATTAATAATGCTATTCA
AAGATAAACAATGTaCAATGTCAATTTTttACTGATCATTAGGCCTACTCATTGCAGAACACATTTAATCACACATTTA
ATCACAATTAACTATCAATTAATAGTAAGTTCTTTAAATAGTTCACTATaAAAAATAATTATAAAACTGTATaAACtGT
ATaCcATACTGTCAACTGTATTGTAAAACTGTATAAACTAGTATAAACAGTGGTAAAATAATTACCGATTAATACGTTC
TACTTCTCTTAACAGTTGTAATGCATTATGATTATTATCTAAATTCACGACTTTCAATTCGAAGATGTTAAGCAAGG
>Contig_692
AGAATAAACATGGCGTCAATGGAAAAGCGCCTTCAAAAAGAGTTRCAGGCGCTGCTCAAAGATCCACCA
>Contig_693
CCGCTGATTTCTGTAAACAGCAAAGAGCGATTTTGAACAGAAAGCTACTACTGTATCTCGAGTCGCCCTGCTCTTTTTA
CCTTCCCAACAGCTATCGTCTCTA
>Contig_694
CACCGTGATACAGCTCTTTTTGAAAGATAAACTCAACAGGAAGAGAACACTACGTCATAACGGAAACACAAAGTCTAG
>Contig_695
AACGGTAAATCAAGACGAGTaAACTGCGCTTTTAtTTTTTTAGGTTTCCgTATGTAGTTGAAAAAGAGCTTCTGGTGCA
TTGGCTTGCTCGAGGTGGAAATATAAtTTTTCACAAT
>Contig_696
ATCTTCGGCTCTTCCGTGGCTCACGANGGCTCTTTTGTGGCCTTAGTTGGCTCTTTTGTGGCCCTATGGGCTCTTTTTG
GCCTTCGTCTTCAGTGCAGTGGATTCTGGTGGTTGCATAAGGCATTACAATTTGGTTA
>Contig_697
GTCATCCCTAATACTGCTCATAATTTTGTACGTTTTATTGAAGAAGATCCAGACAATTCTGTACATAGTAAAAAAAGAT
AAATTCACTTGTTAACGATAGCCTTATCTAAGGACGACGTG
>Contig_698
TCACACCTCAATAGTCAATAGAAAAAAAATACTACTGTCTTTAACAATCATCCTGGATCAGTAAGCCTACTAYCCTTRC
TYTGTTTTGTGAGTTTGTTATCTTTTTAAATAAAGTTAGCATGGATTAAAAGTATTTGAGACGCAATTT
>Contig_699
AACAGAATCCATACACTTCTTGCTRCTCATGCCTGCGTGTTATCTTTTTATAAGGGAGGGAAGACAGCACTGTGCTTCT
TGACTAACTGACGATT
>Contig_700
TGCTGACACATTATCTTCGCTTATTGCAAAAAGATACGGAACGACAATACGCATACCACATGATAACAGAGTAAGTTTA
CGAAAATATATAAAGTTAAAATAATACATCAAACGTCAATCAAAAAGATAGAGCAATTTAATGATTGAAGACAAACGAG
TGTTGATTCACTGAATAAGACAAAGGAAATGGATTAGACAAATGTTTGGAAGAGACTCGCTGCTAA
>Contig_701
TTTGGGACTGAATAATTAGCAGTGTAAAAATTTGTGGTTTGGGTAATTATTATTGTTTGTTCATATCTTTTTACATCGA
TGCTTCTAAATTGGCTTCATCTGTTTTGAATGATCCCAAGGAAAGGAAGCTGCATGCTGTCC
>Contig_702
AAGAATATAATGACCTCAAAAAGATATTTCCAACTGACCAACAATTAGGaAAAATTCTATTCTACCCGTATTTACACTA
AAT
>Contig_703
ATGTACACACATTCCAATGCATTACTTTCTACACGAAAAAAAGATATCTAGCACGTCTCAACTCTCGACGTGTCTTAGT
TGAGTAGATCTGAAACGTTTCCTT
>Contig_704
TTTGTTTAAATCTTCATTGGTGTTTCTTTATTCTGTATCTTTTCATTTTTATATATTGCAAGTCTGTGAAACCTCTCTA
TTCTTTATCTTTGCATCAAATATATTAAATAYATTAACTTCATCTCTATGTCTTTGTCCGTGAACTTTAACCT
>Contig_705
CAAATTCTACTCGTTGATATGGATTCGTTGCGTCGTCGTCGTTCTCCATCATCTTTTTTGCTGTTGTCGTCAAATCATT
CACTTCATATTC
>Contig_706
GGATCCGCTAGTGCGAATTTGTATAACATTTTCTTTCAAAAGAATCTTCTCAGCATTTCAGCGTCAAAGTTCTGTAGTA
AAAAGATGGAGCAGCTATCAAGAACGCATTTTAAAGAACGAGATTGGCAGCTTTAGTGGAT
>Contig_707
TGTACCTAAATTCACAACAGGTGGACTGAAATAACTAGCAACCAGATGCCATAAACAAATGTCTTCAACATCTTTTTGA
AAGCTCTCCAGCAAAGTCTCAGGATATCAAAGT
>Contig_708
TTCCTAAATGCAAACAGTTGCTTTTAATGTTGACAATAGCACTAAACTAAAACATACAAACAAAAAGATGTTCTTGATC
ATATATAGTTCATAATTGAAAT
>Contig_709
ATATGCGCTTGACATCTTTTTCTTCTGTTGCTCTTTCTGTGGCAAAATTTTGTTCAAGGCGACTTTCAGAGTTTAGTTT
ATTACAAAGCACCGTTTGTCGGCTGAATACTT
>Contig_710
GAATCCAGGAGGGTGAAGATGAAAAAGGCGGTCTGAAGGATGATGRCGATAAACCAGAGTCTGGaAAAAAAGATGCAGA
AGAGGAGAAAGATACAGAGGAAACAGAATAGCAGATACGAGTCCAATRGTGTTATCTGTCTGTATAGGGAAAAAGAAGA
ATAAACAGCTTAATTTTCGTCACAGAATACAAC
>Contig_711
GTAAGTTCTGTTCGTTTTTAATCTTTTTTTGATCAACAGATAATTTTCAATTTGACTTACAAATAATCTGCCACATGAC
TACCTA
>Contig_712
ACCTATGGTTCAGAGCAGTTTCAATCtTTTTTGTTGCCTGCAATAAGCTTTGCGTTaACGAAACGTGGGACGTGGTGGC
GCAATGGTTAAGTCGATGATTCTCAACCG
>Contig_713
GATTTGGTTGTAGGGACCTACTGTTTTCTTTTGCACTGCTTTGAATTCAGTCCAACTTCCATGCCATTGCCAACCTTAT
GTATGTATCCAAACTGTCTACTGATGCAGAAATGATGTGCGTGTAATTAAAAAGATTGATTTCGAGCCGTTATGTTGGG
TTGCAGCTTACAGCCAGGTGCTCYGTAATAATTTATGACATAATAATCCCGACAGT
>Contig_714
ACGCAGGTGAGTTATTGTTTCGATGTATTTCTGTTCTTTGGCAACCCAATCTTCCTTAAAAGAAACCCAATCTTTTTTC
AGTCGTTCAAATTCTTCTTTAGTGGAGT
>Contig_715
ATTACTTTATTGTATTAACGAAAGTTTCAATCATTTCTAAATGGCAACCTTTGCACCAGCTTAAATCTTTTTCACACtT
TCGTGCAGAAGTGTGAGGTTATGTTCTAATCCAGAAAATGTAACTGCTGTCTGTTTGGATTCTCACAGGATATGATGTG
TTTAGATTCAT
>Contig_716
GTAACCTGAACACTTGAATGTTACCATCAACATATTGCTTTTACTGACTAATTCTTGTTAATTACTGGTTGTTGCTACA
TTTTAAGGTAAATCtTTTTTGCATTTAAATTGTTTCTGTTAATCAAGAATTCTTTGAGCAT
>Contig_717
TATCTAAGGATGAAAATGTTTGAAAATCTTTTTTGCAAAGTCTTCTTTTCGACGAATTGCGCTTGCTGAAGAACTGCCG
CCTTTGGTGTTCAGTTTCTTC
>Contig_718
TTACACAAATTAATTAGTAATTTCTGTGACAGTATAAAAGTAGGGTGAGAAAAAAGATTTCTGATAATTGTCACATGTT
AGTTTTGTGAGTGGCATTTCCCGTCTTCTTTGAAACCTCTTACTTTGAA
>Contig_719
GTAAAGGATGAACATGAATTATAATGTAACGACATAATGGTGAAGGACCTATTTAATCCTTATGTGGAAATCTTTTTAT
TGTACAACGTAGTAATCATTTGTAATAAAAC
>Contig_720
AATACGTTTAGTTTAGCCGGGTTGTGCCaAAAAATTTCAAGTAAAATAGTCCTATAGTTAAAAAGATTCGGAAGCACTT
ACACAGTCAACGGTAAGATCCTGATTGAAGCTGACATAAAT
>Contig_721
AAGATGTACAGTGAACTGWCATTACCTTGGCATTTTAGCACCTGATCTTTTTATTTGAGTGTCTGTCAGTGTTTCCAAA
AGAGGCATACTTT
>Contig_722
CGGAATCTTGTCAACATTTACGGTAACACTTAAATTCCAAGTAAAACAGTAATAAGAGTAGCACATATAAAACTAGATC
TTTTTCCATTCTTGCAGGGCAGGGACTGATTT
>Contig_723
AGAGACAATGGACCAAGACCCAGAAAAYGAAGATGTGTCAAACCTGCAGCTGGCTTGGGAGATGTTAGAAATAGCCAAA
AAGATCTACAAGCGAAATGAATCTGTTGAGGCCAAATTAAAGGAGGCAGACTGCTGGTCTCGCCTGGGAG
>Contig_724
GCCTATGCTAGAGCCAATGATCATTTTTAGTCRTGAAAAAAGATCTACTTGTTCTGTGCAATACATATCTGTGGTAGAG
AAGAAGTCTGTAT
>Contig_725
CTTTGTAGCTCGTCTYCAGATCGTCGAAGATCTTTTTCACCACCTGGCTGTGGGAGCATTCCGTCYTGGAAAAGATGAC
GACACAGTCGGAGGASACGTTTCGACGGATGAAATCCAG
>Contig_726
GGACATATTCTGCTAACTGGTTCATTTAGCTGGACGCGTCAGGCAATAACAGGAAACTGTGAAAATGTTATCGTCACTG
ACCAAAAAGATCTCGTAACAAAGTTCTCATTGGAGTTCAGTAAGCTGTGGGAAGCAT
>Contig_727
TTCCACGAGTATTGCTTCCAATGTCAAAGTGGAAATTCTTATTATCCACTGACAAGGTTTGTCTTTTTTCACCTTCAGT
TGCCGATGGTTTCTCCTCCTTTCCATACTCGTTTAATAGATCGGTCAGCGCATCYCTGATGTCAATCATTCCATGGGCT
GGTATGACAATCTGCGTGCGTTCATGGTTCGGCAGGCTCATC
>Contig_728
AATGATCGGTTGTGGCTGCTTTGACGTTTCCTGGAGGTCAAAATGAATGGTTTACTTAATTTTAGCACCTTGTCTTTTT
ACCTGTTGAGCACTTGTTCTGTTAAAGCACCAAAATTTAAACTTTATTGGGTTTTGTTGTCaAGTATATGATTAAATGT
GTAACTTTTGAAATTGTAAATGTAAACTGTAAATGTAAACTTTAATG
>Contig_729
TGCAGAGAGATGCCTGTTGTCTTTTTTCCCTCCTCCAAGTGATGGTACAAAAGTTGACTGCCTCTCCACCGTTGGGGCA
TTTCGAGGAGGTGGGTTGCTGATGGCTACAGAAAGTGTTGAATCGCCCAACATCTGGCCGTCCATCTTCAAAATGGCTT
GTGGTGCAGCATCCTCATTCATATATTCAA
>Contig_730
CTTGGGTTATTTCGTCAAAAACCGACAGAATGGCATCAACACCTTCCGATGGCATCCCATCCATCAAGTYRCCCGGTTG
ATGGTTGTCTTTTTGAAAGGATGACCATTCATTTAGGACTAGATTGTGAATGGCAAGTCTTGCTTCTTCGTCAATGACA
GTCTGGCTGTTCTGGCG
>Contig_731
GGCTGAGGCACTTTCTTAGCTGGTTCGGGAGTTTTCTTTGGTGGCTCTGGTGTTTTCTTGGCCGCTTCTGTCTTTTTGG
TTGCATCRGCCTTTTTCACAGGCTCTGCCTTCTTGTCTTTTCCCTCTTTAGAATCTT
>Contig_732
TGTTACAAATCGCCTTTAATAGTGGTAAAAAAAGACTAAAAAGACATATGCGTTAATGAATACYAGACTATACAACATT
GAACATACATGTAGTTAGTGCGCTGGGCGAATGCAA
>Contig_733
CTCGTGCCGTGGACCAAATGGAGTGTAATTTTTTTTTTTGTTTTTTCCCTTTTTTTTAACGTTCTTAATCACGCTTGCT
AGTTGCCTTACTTAGAACTGAAAACAATTAAGTMTYKGAGAAGCATTCTGCTCRGAYGAGAAATCACAGCTTCGTGATG
ACTATTGCTWATTCTAAACTGTTTTTAGAATGGCTTTGCTAATCGATGTMTYTTTAGTTACAGTTCGCGCAGAAATCTT
ATCTATTATATTTGTTCGTGACATCTGTGTGGTCCATTTAAAAGACAATGTGTGCATGTAATCGATAATTGAAAGGCAA
GATCTCAGGTCAGACTGAGATAAATGTTAGCTGCTTTATGCGTACTTTACATTCTACATTTATCCTAGAAATCTAACAC
RAAACAATTAGCTGTAGGTCGGAACTATTCAGTACTATTCAGCTGGCCAGAGATTTCAATCGACTCTTGCTACTACATT
GGTATGCATACATTCGCAAGATTCGATTTTATTTGGAGTTGTGAATAATAACAATTTCCTGGGGATCAGTAAATAA
>Contig_734
TWGGTGTTYAAAAAACTGtCaAAAAAGACACAAGCTTTCACAACGATGGTAATAAATCTTACATAATGTAACAAAGAAG
AGTCGCCTTTAGTAAACTA
>Contig_735
CTTATGTTATATAAACCAGTCTTTGCGAGtTGTTTTTCGAAAAAGACACATTCTACAGCTGTCCGTAAATTTGCAGTAA
AAAGTCGATCACAAATGAACCGCCGTTCGCTAT
>Contig_736
TAAAGACTCGGCATGACACCCGATGACAATGAAACAGTATAAAACAGAACCAATAGTGCTTTGCACCGTGTAAGCTAAT
CAAAACAAAAAGACGACAATCAAACAG
>Contig_737
CACAACGAGAAGCTCCACTTACGGTAATCAGAGAAAAAGACGCTATAGAAGTATTAAGAGTTGCTTCTGTAGATTWGTT
TAATTAGCTAGGCATGTGT
>Contig_738
TTTTTGACAATTCTACGCCAGTATTAAAAAGAAATAGCAATGCAAGACAACCAGTCTTTTTTATTGTTTTACTTTCTTT
TTACACAAATTGTAAAAATTGTTAGCGCGCTCTCACAGGACCCTTAAAAGCAGAAAACTAGKTGAAGATTTACTCTAGC
ATTTTCAATGACGGCAGGCTCTGCAACCACCGGAATTTCGGCGGACAGGAGTGGCGTTGAAGAGTCGAGAAAATTAATG
TGGAAGCAGCCAAGCTCGACTTGAGCGATTTTATGGTGAAAGATGCTGAAGGTARCACTSGARCAYCCGGTGAAGGTTT
TcGAGTCCACGTGRAAGTCGTGGAACTGGAGACAGACCTTCGCCACACTGAAGTTGAAGCAAGGC
>Contig_739
AACCCTACTAACAGTTTCTACACAAACCTCAAATGAAAATCATAACGCACAACACCATAGCACTAACTTATAACATTAG
TAACTTATACCCAATAAACCCCATTTAATMCCAATTCACATACTCTTGTTTACTACTTTACTGACGAGCCTAGTCATTC
TTAGTACATACTTGTTGTTAMAGCATTCTAATCTCTAGAATTCTTCAGCTCATAAGAGTTTTCACTCTCTCGTACAAAT
CWAASTARGCATGTTAATAMCRGTgCTTTTTGGCAAWCCGGATTTCGGTTGTTKAAKACCRGTTTRWAMCCRGYTTATC
GGTTTTACTGGCCTTCATAGAAATTTAAATTTCAAGCCCAGTTAAATCTTGTRATATAYGAYTTCTTTGYTGGCCATWT
TTGATAATTTGATTAAAAATTTTGTAAACACTCAACATTAAGCAAATAGCA
>Contig_740
ATTCGAATACCTTTGCAACAGTTTTCTTTATGCAGTTAAAAACAATTGTATGACAGTCTTTTTGTAGTAGCTACATTTA
>Contig_741
TCGATGCGATATGGAAAGATTACGAACTTCTTGAAAATTCAAGCGAACCTTCAAATTCAAGTGAAGTTCAGAAAAGAGT
TCATCAAGCTATAGAGAATGCTGAAAAAGCAGTTCGTATGGTGAATGACTTAAGTCTTTTTTCGACAAACGAACAGCTG
GAGGAAGTTGCAACAAATGAAATAAAGTATCTGCTGCTGCCAGGACTTCTTGGCTACTTCACAAATAAATCTCAAAAAG
GATCAAGACTTGAGATTGTTCAGAAAGCACAAGTGTACTTTATCGACTTCATAAGATTGTGTAAGCTCTATGGTGTGAC
AAGCATCGATTTACCGAAACCATACTCACGTACTGAAGATGAGGATAAGAACAAGGCACATTCTCAGCCAAAAGCGATG
TCTAGTCCGATGAGCCTCGATCAGCAAACGAAAAAGCGGCAGATGAAGATTGACAGATTTAAAAGCCAGAAGGAGTTGG
AGAGAAACATACAGCAATTGTATGATGCCATTAAGAAGGATAATGTTGATGATGAATCTAAGAGACACTACTACATTAC
ACTTCTAAAGAAGTGGGTTAATGAAGCGTTGGAGTCTTGTGAAAGCATTGAAGAGGAAATTCCACTACTTGAGCACATG
ATAAAGATGAAGGATGATAAAACAGCTGATCACTCCAAACAAGAGAGCATgAARGACAAAAAGAAAGGAGtTTTTCGTC
CTTTCATCATAACCAGAGATGTCATGCAGAAGCAGGTGTATGGCTTGGGCTATCCAGGAGTGCCAACATTTACAGTGGA
TGAATTTTACCAGAAGAGGGTTGATGAAGGACTGTTTCCACCTACTGGGTCTACTCCACAAAYGAAAGATGACCCTGAC
AGAGAGGAACGAGAAAAAGAGAAAGCTGCCAAGAAGAAAGAAGAACTRGAAGAACAGGATGACGAGGAAGTATTAAGGA
AAGCCCGACAGTGGGATGAATGGAAAGATGACCACCGAAGAGGTTGGGGTAACATGAAGAACAAGGGATAAATGGAAGA
CATGTCCGCTTTCCTTTGATCTGGTCACAGTTTTCTTGGTGATGCCTGTTATGATCAAAACTGCAAGACCTTGCTAAGT
TTAAGGTAGTCTGATGCTGTTAGACATGTGATTTCCGGCTGGCCAGGACTGAAGACACAAAGCTAAATTAGCACATTGT
GAAACTTTAACTTGTTAAAACTTTAAGCCATCATACTATTTTATTGTGCAAGTCATAATGGAAAA
>Contig_742
TGAATTAACGATGAATTGATTAATTGCTGCaGKGTTCMGGtTTTAGCGTGCACAACACCTCTGAAAAGACTTAACATTA
GCGTTCGGTAGAATTTAGACGCGAGTCTGTAACGTTTAAACGTCTGCTAGGCCTGTCTTAACCTGAATAAGCGTTGGTC
TATATACATCTCTTCTCTTCTCCCCAACTTTTAGCAGGATTCTTAAATTCTTACCGCCAGAGCATGCATTTTAGTTCCC
ACACTTTAGGCCTACTTAGGCTACTAATTTCAACTTTATTTTTCCATGGATTTTTTAAAATCAAACTCTCACTTGCGTC
TACCATCaATTCATSCWCCGRTGGACTATCCTCTG
>Contig_743
TCTAAATATAGATCGGTGATTTTTAAAGTCTGCCGATAATAAAAAAGACTTCAATGTTAAATTAAAAATATATGCTAGA
TCTCTAATCAACGAGAT
>Contig_744
TATTGTAATTGAATATATACtACCGCTTCTGTGAAGTCTTTTTTGTTGATACAATTTTAATATAAGTGCTGCAGGGTTA
GGGTTTATGAGTTATAGTGGACATCATCGAGTGAGGGTTTATGTGGCTAACTCTTGGCTAATTAATTAGTTTTTAGTTG
ATAATTAGTTTCAGAAGCTGCCATGTTTGTCGAAGAAATGACTTCAGATAAGGGTTTTATTGTAATGGTTCTGCTTTGC
>Contig_745
GCATCACCACAGATCTCAGACGTAATCTGTGAAAAAAAGACTTCCTAATGGCACAAGGTCTTTGAA
>Contig_746
GTAATTGCGCCGAGTAACATCTTCCAGAGTATATAATCCGTCAACAATaGTAGCAGACCGCCGAAGACTAAGGGGCCGT
CCATAAAAAGACTTCCGCAAAGGGGAGAGAGGGGCTTGGtCCAATGCGGGGAGGGTTAAGCCACTTGCGGACAAGGGGT
AAGGAAACAGGTATTTTGCGGACGTCCCTTATGAACCACCCCTAAGCTGGTGTTATGTCAAATTTGCATTCTGTTGTKA
AGTTGTCTTGAGCGTATGATTTGCGAAATGTGTTGTAAATTATTAAACCACTTT
>Contig_747
TGAATGGAATAAACTGACAGACTTTATTTGCATATCTTCAACATTATAGAGCTTCAAAATTAACYAGAGGACTTATTTG
TTCAAGATTTATAATCGCTAGAATTTGTGCAATCTTGAGTCTTTTTATTTACGGTAGGTGCATTATAAAATGACAGTTT
GAAAGTAATTATAATTAATTTAGTGCTTTGGGTACGGTGTTTGATCAACATCT
>Contig_748
CAACACCTGGGCATCCAAAATCGCCTCTCGACAGTGTCTCACTCCTTCAAAGACTTTATTCGTTTCATCAAGAGTCTTT
TTCAGTTCAGTTGTGTCTCCGA
>Contig_749
TCATTACCTTATTACTTACTCTCTCTGCTAAATGAGAGCAGTGARCTGGAGTCTTTTTATTCTGTGTAATTTCAGTAGG
TTTGACATCAGRTTCTTTGTGCCCTCCTAACTTGtTTTTCACAAGTTAGACCAGTATTGAAAAGTTTAACATTGTTTAC
TTGGCATATTACTGCAKAGAAGTTGATGAAATTGTTTGGATTTTTGTGATTTAACTTAATTCGATATTGTTTGACGAAA
ATATCTTCAGTAAATA
>Contig_750
GGAGTGTGAATGCGTTTTTTCTGTTGTTTGCTATTTTAGTAACTGTTGTGAGAAGTTTGCGACTTAtTTTAAAAGCCTA
ATTGTGTGATATTATACTAGTTGGTTTACTTTCGCCTAGGTGATGGAGCCAAAGGAAAAAGACCAAACTGCAGGAAGTG
GTTCTGCTCCAACAACTGGAAGCACACCAATGATGACCTACATTTGTGGTGAATGTCACAAAGAAAATCAAGTCAGCGG
AAGAGGTATCATCAAGTGTCTTGAAATAGAACGAACTTAGCCGTAATTTTTTAACAAGAAGCGAACACAGAGGATGGTT
G
>Contig_751
GAGAAACCGTTGAGCCCTGTTCTCGACATTCCAGTTCTTAACTGGTCtTTTTTATCAGCgGAAGACGCAACACGACCCA
TGTTGCAAGGCCAGTGTTATCGAAACAAATCAATCTGCACAGCACA
>Contig_752
ATAGAACTAACCTGAATGAATCAATGAATGAATGAATGTGGTCTTTTTAACAACAATAGAAAAGCAATAAGAAACTGTG
CTTGCCAAAGTAGTAATGCA
>Contig_753
TTGTAGTTGTcAgtCtGTGAGYGTACGGTATAAGAACAGAAATAAGAGTATTTGCAACGAAAAAGACCGGAGAAGACAG
GATTTTAAGACAAATTTCATCAAAATGTCGCACACAATT
>Contig_754
AGGTGCCTGAAAGAGGTCCAGTCCGTGAAACTCGCAATATGAACCTAGTATGTACAGCATCGTTTTAGAGCTGTCAAAA
AGACCTCTATCAAACTCGCCTGCTCTTCtTACAGGTACTCGAATCACACTTCTGACAGGGAGCGTACCTGAGGTTTCAT
TGAGATGAAAACGCTATATAAATTCTCTGAATTAATTAATACTTTGAGTGGTTTGACCTTGTTaaCTGTTaaGTGGTTT
TA
>Contig_755
TTAAACTAATATACGATCCTATTATGATGGAGCTGCAGRCGCCTAACTATACACACCAACTATGTGTGTGTATATTATA
TATATATTTATTTWTAATTAGGCTAAGCCGCTCTaATGACATTACCCCCTCGGCCCAAAAAGACCCAAACCTCCTGGTT
TGCCAAAACCGAGACACAAAAGAACCCCCCTGCAAAAAGGACGATTGGCGGTGACGTACGAAGACCTCAACAAGCAAAC
GTARCGCAAG
>Contig_756
AACGAGACAGAAATTCGGGAAGGGATTCGCTGATGGGAGACGTCGTTAGAATTTCCTATGTCAAAAAGACCCGAACACC
TGCTGAACATCGCGCTGTCGAAACACTTTGAATTGATAATTATTATAGCCTACTTATTATAAACACG
>Contig_757
CTTAACAGAAGTTGCAAAGGAACTGAAAAAGGAAAGTGCAGAGGCTTTGGAATCTGCAAGAGTGTCA
>Contig_758
TTGAGACATATATTCCTAAAATGTTGTTCTCGCTATCCCGTGAAGAGGGACTATGGAAGTTGGGCAACATTCCACATTT
CCTTTTTGTATCTGGATTGGAATACAGATTAATGACTGAACCAGA
>Contig_759
CTTAATCATGCAGACCTATTGTACAGTGATTTCCTTTTTGATTGCCTCATGAAGCAGTGGGAATTTCTATAGCACAGGT
ATAAGAACTTCCAAAGTTCGGCATCCTAAGCCAAAGGCAATTGCACAGAAAA
>Contig_760
TCATTCGTTAGGCCTACTTTCTCCCGATACCCATCAGCATAAAGGTCGGGTCGAGTTCCGATGTCTTTGTCGGCCGTTT
CCcTTTTTCCGGTCTCTTCAGATCCTCCTCCGCTTCCCTCGACCGCTGCCCTAGTTCGTACCTCGAGTGCTTCGACAGA
TGGCGGTACAGGTCATTTGCACTGATGCCTCCTTCATCTGAAGTCTGTGGCGGAGGCTTCGCGCTCGACAGACTGCAAA
GTCGTCTGAGCAGGGTCGATAGATCGAGAGCtAGGCGGCGCTGTAGCTGACCAGTGGACGTGGCTTCGAACGACGAATC
ACCGTTTGAAATCCAGTCGATGTCGCCATCTGGCGAGGAGAGCAGCGTCTCTTGTTGTTGTTGTCGTCGTCGGCGTCTA
AGHCGATCTCCTTCGGTGCGTAGAAGAATCTCGATCAATCTTTGGTTCTCTCGTCTGTCCCTCGCGGCCGAAGATGATG
ACACTCCCTCTTCGACGGCGTTTGACCACAGACAGTCATCGCCGGCGGAGTTGTCGTTTCYTAAGGCCCACGCCATCGC
CAAGTTCATAACGAACAAAAGGTTCCAAGCTAGCAGCACGGACATTATCCCTGGAATCTTATAACAGGTCGTCAGAAAT
CAGTTGTTAAGGAAG
>Contig_761
CTATCCCTGCCAACTCACCACTTCTTCCtTTTTTGtTTTTTTTCGtTTTTTTCTTTTTGTCTTATCCTTCCTACTCCCT
TCTACTCTACCAGCTCCTGCTTTTCCTTCTCCTCTCGACCTCCCCTTTT
>Contig_762
CAGGTRYGRSATTCAAGAAAAAGGAAGACAGTGTTTCTGAAATTAAAGCCTTGGGTCTAAAATCTAAAACACCCTCAAA
AGTTGCTAGCAAAGCAGCCAAAA
>Contig_763
AGGGCTAGATAAATTTAACTGCGTAGATTAGGGATATTGAAGGGAGGTAGTTTGGTTCGCCATTTCAGCGGAGAAAAAA
GRAAGGTCATCCAGTTTCGAAGGAGAAATTTCGTGGAAGTGCAGTCTTCTTCAGACAAGTGAAATTCAACCAGAATGTA
CGGTTTGATTCGCGGAGTGGCCAACCGGACGACACCGATCATGAAGGTCGCTGTGTCTTCGAGAGCAACTGTTATGGCC
GGTCCACCCAAAGTCCCCATCTCCTTTACGGAGAAGGTCATAAGTGGACTCATACTGGCGTTTGCCATAACTGCCCCAA
GTGCATACATCCTGGCAAACATTCAGAATTATCGTCAGCGATCTTAGACACCGRTCTTTGGTAGAGGAGATTGACAGAC
TGGGCCACTGGAGCAACTACATTTCATGGGGATTTAAATCTATCTTCACTACTGAATTAGAAAACTGCAAACTGTGCTA
CTAATCCTAATTACTCATCAGTTTTTCTACAAGTTTTAAAAAATTCAGTATTTTTGGCGCTTTTGCAGACCATCATAAT
TAAACATGTGTTTCTGTTAAGAGTTTTCCTTTTGTTTTGTGTTTAATCACAGTATACCTAATTGCTTCCTCAAATTAAG
AATATGTGCTTATTATACAAWTCATTKGTGTAGTTGATGAGTCTGGTTGAGTTGCAAACACTTGATAATTAACTGTTTC
AGCTGTTAAATGCTGTGCACTCGTTTAAACGAGTTGAAATAATTTCGTTTCTGGTTCAGACTTTGTTGATTTCTGTCGA
AGAATGACAGTGTATTTGCCCAGTGGTGCTAGTATCTTGGCAAAAGACAATAATTGGTATGTTTATGTACCTGTTTTGG
TTTCAGAATGATTCTATATGAAAACTGGATTTGAAGTTATTAAAAGT
>Contig_764
AACACTGACATCACATAAATCACATAACTGAAAATGTGATTCTGTTGACATTTATAAAATTGCATCAATCTAATGAAAG
AGATTAATGAATCTGAACAGTTTACATGTCTTTTCGAAAATATGATGCTTCTGGATCGCAAAAAGGAAGGCGTGAAGAA
AAAAATTcGAAGAAAACATTGCAGCACAAAAGGGTGTTATTCAGATGAATTTACACGTCAGCTTAGATGATTAATAACG
CATTGTCGAGAGAAGGGATTTGTATAGACTTTAACTGTACGCAGAATTGAATACATTGCTGTTAATGATACCTGATAAT
GCTAAATCGATTATGAATATCCTCAGCCTGCATTAAATTTCGTTCA
>Contig_765
TCCGAAAGGAGCATCATATAAGACAGtTTGTAGGACTGATTCCTTTTTTAGATGGAGGACTAAATTAATAGAGATATCA
AGAAAGCAATGACAAAGGCACTTAT
>Contig_766
GATCCTCGTATCATGAACATCAGGTTGAAAAATCTGTTAGAGGTTCAAAAAGGAGGAATAGAGAATGCTGCAACTTTAG
AAGCTCAAGTTTCTGAAA
>Contig_767
GATGTCTTCTCCATTAGCCTCGTACTCCTTTTTACTTTTTTCtTACTGTCGTTGTGCTTCACCTTTTCGAGGCCCTCGA
TTAGTTCGGCAACAAACT
>Contig_768
CCCTTAGTGCATATAAAAAGGAGCTGAATTTCCACACAGAAGAGTGCCTCAGCCGAAACCTTCACTTCCGCTACTCGAC
CTTTGCA
>Contig_769
TATTCTGATATTGCGTTTCTAAGGTTTTGGTATTCTTCTGCTGCATCACTCAACCTTTAAAAAGGATGGACTTTTAAGG
RYATTGTTATTCGACCACTAASCACGAGGCACTTAGTGGTCCATTTAGCCACATACACATC
>Contig_770
GATGATAAGAAGAAAAAGGATGGAGATGACGACGATGAAGATGAGGAGGCGGACGAAGATAACGAAAGTGACTACGAAG
ATGATAATGACTACGTGGATAACTATTTACGAATAAACGGAAGAGGACTATGGAGATGCCTCGG
>Contig_771
TGGAAGAGCCTGGTCGCTGAGGAACAGGAGAAGTACACTCGGCTGCTCAACAACTACCTGGAGTCAATCCATCCACTTC
CCGTTGCGCGGATCCTTTTTCCGAAGCTACTGATGAAACTGACAGAGGTGCGCAATCTCAACGAAGAGCACTCACAGGT
CCT
>Contig_772
ACATTCTGAGAAGACTCAGTTTTTGTGACTTAACATTTACATGTCCtTTTTTGATTGTTAAGTATATTTTAAATTTATA
AAAACATATTTCCTGTGGGCTGTGTGTATGTATTCTACATATGTGTTTACTTGAAG
>Contig_773
TCTGTAGTCATCAGAGAAGGGAGCATTCGCTAAGGAYGTCCCTATAAAAAGGACATTTKTAMCCCATTcCCGTGTTCCT
TTCTGTCCCTTTCCGTCGACCC
>Contig_774
ACTTAAATTGAGTCAGATTTCAGATAAAGTAGAATATGTGAGGAGGATAGGAAGtAGAAAGAGCAGTGTCCTTTTTTCC
TGTGTGTTTTTTTGTGAGTGAGTAGACA
>Contig_775
TGATGGCAACAATAWCAAACaAACAAACaAATAAAAAGGACTAGTTAAATAAATAATACTCTACTGTAC
>Contig_776
ACATTACAGACTATCTTGATACTAGRTAGGGAGCATCCATTAAGAACGTCCCTCATAAAAAGGACTTTTCTCACCTCCC
CCACATGCCCCCTTCCATCCCTTCCCATCGACCTGCCTCTCCTCAAAAARGKACATCCCATAATTTTTAATAAACATTT
ATTTAATGTGATCCGGATAGGTCCTGYAACTTAATAGACCCGTAAATCTTATATATCCATCTATTCTAAGGCCTTCTAT
ATTAAAAATGAACTCTTCTGAAAGATAGTTTTTATTAATAGAATCCAACACAATGTTCCACTGTTT
>Contig_777
CAGCTGTAGCAGCAGCAGGGTTTAGTGCGGCTCTACCGCCAAGAACCTCAAAAAGGACTCGATCAAGAATAGCAGCCAA
CTTCAATCTGA
>Contig_778
AACCACTAATCCACGGTGACACAACAAACTGGTGCTCATCRTCTTTCGTGATCCTTTCCACAGAGCTTGTTTTCCCTTT
TTCCCATCTGAGGCTTAA
>Contig_779
ATTATACAATATACATATTTTTTGAAAGACCACACATTTTGCTTCAAAATTATAAAAAATTGTTCTATTTCCCTTTTTG
AAAACGTTAAGAATGATTGTATCCACTCACTGGAAATTGTTAATTT
>Contig_780
TTCCAGACCAATTCGAGGTGACCCTGATTTCCCtTTTAGAGAGGGAGTTCGACCTGATGGGGAAACAGCTTCGGGAGAA
ACAGGCCAGCATGCTCGTTCACTATGACTACACGAGGAAGAG
>Contig_781
GACCGTCCATTCACGAACAATTGAACCATTGCTTCAGTATCAGTCCCTAAATTCCCTTTTTTCTTGGCTGGAAAGCGGT
CTTTTAATGTTTTCTTAATTAGTGCTGCCTCTACTAACATATCCATGTTTAAGACAACATGATCAAAGTCGTCCTGCTT
GATTTCACCTTTTTCAATCATTCGGATGACGTCCAAACCACCAACAAAAAGTGCTCCCAGCTGAGAGGCCT
>Contig_782
CGACTGACGATAGTTCTTTGTGTCGAGGATTTTAACTCCACACATCGCACAGATTCCCTTTTTGTACGCACATCCCTGG
CAGTAGTGTGATCCCGGCTGGTGAACTGAACTCCTGCAGATGCGACATTTTTCAAACGACGTACTGATAGGGAGAAAAC
CGGTTGGTTTTGCTGGTCAGGGCTTTGTTTTCGTT
>Contig_783
AGTATGTACATCCAAGAAACACACGGTTCGCTATTCAGAAACATTTCATTTGCCTCAAGGCATGAATTCTCACAAAAAG
GGAGACTTCAACAGACAAATCATCATCACATAAA
>Contig_784
AGGAAGAAGGATGGAAACAGAGTAGAGAGGAGGATGAGGAAAATCCACGAGGAAAAAGGGGAATGGGGTCGGAGGAGAG
AGAGGAGGAAGGAAGAAAATGAGGGGAGAGGATTGATTATAAAGACTATATCTAACACAAGGATGGCAGAGGT
>Contig_785
CAGACCTCAATGACACTTTTTCCGGAAAAAAKTTCAMTTYTAKTCTCTCCAAAATTTCTGACGACCTtTTTTTTAGTCA
TCGACAACTTTTTTACAAAATTTHCACCTTTCATTBAAAATGTACTCCGTTTTCTTTGTATTGTTGTCTCTGTTTCTGC
TTTCTTTCATGTTTTTTtTTtAAATWAACAAAATTWAAAATTCTCGTCTGATTATTGGGGGGGCaAAAAAGGGGTTTTG
CCCCCATCYTAATTATTgGGGGGGCACGTGCCCGGGCTGCCCCCAGAGTCTACGCCTATGKMSGaGGGWTGGGAAATGT
TTCTTACCTTATGTTTAAAT
>Contig_786
CACCACTACAAATAAAAAGGGTTGATCAAGATCTGTTAAGTTTCAATCAATGCAAACAAGCCTTTAAGAAA
>Contig_787
CTGTAGTGGGCTCTACCTGTCCTCAGATCCAAATCTATTTGACATACCTGCCATTCCATCATCACCTGTGGACAGTGGG
TTTTTCTAGGAAAAAGGGTTTGAGAACGCATTTAAGGTTATGGAGCGCATTTTCCCATTCATATCGCATAAAATATACA
TAAAATACACTAATAAACAGAGCCTGGGAAGAAAAGGTGTGGGAACTGAAAAGAAGCACAGCCTGTGGATATTATTCAC
GTCAGTGGTTTGTTTAGTGTGGGAGCAATTGTGATCTAAAGGTTGTAAACTTGTTATTTCTCTTTTT
>Contig_788
ATCAATTTACTTGACTCCAATTCATTTTACACCAAGAAGAAGCCTGTATTTATAATGCTCTGtCATTGACCCTTTTTAC
AAATTATAAGTGTCTGGCAGCTAACGA
>Contig_789
AATCATGAGGAAGTTCTTGTGTTTTGCAGTTATTTCGGGCATTGCAATCATCATTCGTCTGCCAGATACAATAGTTTTG
TGCTTTTAATTGTGACCCTTTTTATTTGATTTAACGTCGAAGCCATGCCTAT
>Contig_790
TCATAATAGGCCACAATGCCCAAATAAAGAAAAAAAGGGCCAAGAGGCAGAATTCTGAAGAATCAAGTAAATCTGACCC
TCACCTTAACCCAAAAGGCAAGGAAGGCCAAATAGTTTT
>Contig_791
ATTTCCGCAAATGTATGTTTCCTCCTATTTTCGTTCAATTGTTTGCTTAAATTACCTTTTTT
>Contig_792
TATACCACAGTAAATCACATATCtACCGTATAAGTGATCATGATATAGCATATTAACATTAAGACTGCCTCTACCTTTT
T
>Contig_793
AGAACTACTAAACATTTACTTTCAGTATTATACCTTTTTACtTcCCGGCtTTTTTGTCGCACTGTACCATGAGCCATGA
CTCAGCACGATTTCATATTCATWTGATCCACACTTTAATTACAAAACACCTTTTATTCCCTTTTAAGTCGGAGTTTTAA
ATTCTTGGCGATAAAAGGGTATTGTAGTCAGTTTTATTGCAGTATTAACTGCATTCTGTCGCTGTTTTTTATAGAATAT
TTGCAAAAGTTGACAATTTCTTGATGATTTGTTAAGCAATTATTGTAGTGTTAC
>Contig_794
CTTGATAAATACGTATACCTTCCGGGGTGCAGAATAAATCCAAAAAGGTACAATTTTTTATTTAAAAGGTGGTGTAACA
AAATTAATGCTCTACAGGCCTCAAAGCGTGAATGATAGTTACC
>Contig_795
TGAGAGATGAAACCAGAAACCAGCGTAATTGAATGATCATAAGCTAAGAAAGAGCATTGGGAAGAATTCAGGAAGATAG
GTAATGACCTAAGTCGGAGTAAGTCTAGTATGTGATTTGTCCCwAAAAAAGGTGtAKGGTCRAGTATGTGAATAAATGC
ATGCAAGAGCTATCTTATAATGTACTAWCACAGGGTCGAGTAGTGCAAAAGAGTGGGTCAAACCCCCAAGCCCCTGGCA
AACCACACCCTGCCYAAGTCTGGCAGCAGCATTRAGCGTTGACTGGATGGGGGAGCAGCGGGTYTTAGGGAGGATTAAA
AAAGAAGAGAATTGCCATACTCAATTCTAGTAATCCACTAGTCCGTGTTGATAACTGAACAGCAGTTTTCAKWATAATA
TTTGTAGAAAATTCGTGGCTTGTGTGACTTTCGTGACTTTGTGACAATATGTaAAAGCCCGTTAGAAAT
>Contig_796
CCCCGTTGCGTGTCTCARAAGtAGAAAtTAWGAAATTCMATAGATTTCCATAATTCTAGTTACTCAATTGTAGATAAAA
GACAATAATATGAACCACCTTTTTCAGGGTTTCCCTTATCACCCAAAGAGAAACTTTTATGTCATGTCCAAAACATCAA
GATTTCTCTTGTGATCACCATTACCAATGGGCTACATCCAAAATTCTAAGTCGGGATGTAAGTTTACGTCCTCtTTTTG
GCCGATAACGGAAACACTGCCTGTATTATGATCGATTCATGAAAATAAGTTGAAGGCAAGAAGGGGTCCTAGCTTAGAA
TCAATGCTTCCTCTAAGCTGTG
>Contig_797
TGAGATGTTGAGTCCTCCTCTTCAGCATTATAACTGTCATCAACACCTTTTTCTATTCTCTTTGTTGTCACCAACTTGA
TCACTTTCATAA
>Contig_798
ATATCGTACACAACCCTTTCCTCACAAGAAAAACACCTTTTTTCACAYTTTCGCGGCAAAATTTTCCGATGACCTTTTT
TCATTGACCAGGTTTTTCGAATTTTCACTGAcTTTCCGGATCTTTACTTTGTTAGATATCGTACACAACCC
>Contig_799
TCTTCGCCTGTCTGGAATCTGATATTATATAACACATACATRTATGACCCTTTTCYTGMCSAAAWACCTCKRTTTCAGA
ACAAAACATTCCTTCATGACACCTTTTTWTAGTCANTTYGTACTTTGCCACACATCCAATAACACTACTTCTCMAARTA
TTGGGGGACGGATRCATGGGCCGtTCYCCCACCTCAAATTTTKKGGGAAAGTCCCTCTAAGTCTCCGCCCAT
>Contig_800
CAGTAATGTAATTTTTAAGAAGGGCTTTTTTGTGACGGTACGCGCCTGTACGGCGTACCGGCACCTTTTTCCAAGGCAA
GAGAAAATCTTTTTACTGTGTAAATAAGCTAGTTCTGGTTAGTTAGTACTGGCACCTATTTAAAAAAGATGTAAAAAAA
ATATCACAAATGTTTAATTAATAC
>Contig_801
TTATCAAGAGAAGAAGaAAAATTTTTAATGTATATYRTCAACGAATAAGTTRTTTGCGTACCGGCACCtTTTTTAGAAG
TGTSAATAYRAAAACTTTTTTAATGCATATTAGTAAGGAATGCAACA
>Contig_802
GCAGCTTAAAACTGAGACAAGATGCAGGTGTTAGGaAAAGTTTGtATTTTTGTTCTTAACCTTTTTTCATTTTAATATC
ATAGAGCCATTGATTTAATGGTGTCATATATATGGTTT
>Contig_803
TTGTTTACTCCTATTANACATCAAAGTTAATAACGATTTTAGACGTGGCTTATAACAATAGTTTAAATATTTAGGCGTT
TTATTCTTTTAGTTCTACTAATTAACCTTTTTCGCGTGATTCTTAAACAACCCTTCACTGTACAGTGGCAGTTACTTA
>Contig_804
CAGAACTGAAGGAACTCGTGATTTTCCCAGTTGATGAAACTCtAATTAGTTACCGGTaACTTTATCACTGCAAGTCCAG
GCAGTTAACCTTTTTTGGTCTAATTAGACAACCCA
>Contig_805
AGGGAAGCGCAACTTAGTCtTTTCTTTATGATGGATGTCAATaAAAAAAGGTTACCTGCAGAGCGATGACGTTCGYAGA
GGATTCGGCAACATCGGTGTAGCGGACCCCGAGTTCACGAAACGAGCCTTCGAAGCCATGGACGTCGACCACAAGGGGT
TGATCAGTCCTmGACCAGTTCATCGACGCATATTTGGATTTCATATTTTCAGAAGACGAAAATTCTCCCAATACTTATT
TATGGGGACCTCTACGTTAGGATTTTTgAGtAAASKTCACAGAGCCTGCTCGGTGCTCATTCATGCGTGGCTCAAACAA
TCACCGCG
>Contig_806
TAGGTGCTGGTGATAATAGCCTAGGCCCTAGATCTTTAAACCTTTTTGCAAAATGTTAAGTCATATTTGAAA
>Contig_807
CAATTGTTTGCAAAGTGAATTTCTCATGACATACTCCTTAAGACCTTTACTGGACAGCTTTGAAAAAGGTTTTTCAAAT
TCAAATCAGCGAAGAATTAAATACTGACAAAAT
>Contig_808
CTGCCTGAGGCAAGTCGACTGGAGGATATGRCCTTTGAGTTTTTCCTTGCTTCTTTGGAATGTTCGATCTATAAAGACA
TCTTTAAAAAGGTTTCTTCATTAGGGTTTACATTGAAGGATATTC
>Contig_809
AATAAGGGCCCATCACACGTGACTTTAAAAAATTATTTTTTACCACTTCCCTCTGTTGCACCTCGTACATTTTATGGAC
CCCTCCCCATATGTATGTACAAAAAGGTTTCTCTACCTACCTCTTTAAATTTTTTTGACGTACTCATCTA
>Contig_810
TGCTATTATTGTTTACCGAACATTTATGAACCTTTTTAAGCACAAGTGTGGCCTATCATGCACCGCAGTAAAAGAACGA
GGAAGTGTAACCAATGGCGTCTAGAGCCTAGAGGGG
>Contig_811
AAAATTCTATTTATCCAACCAAATTTCTGAATGACCTTTTTAGTCCTTTCATTAAAAATACAGGCAAATTTCAAGTYTC
CCAATGACCTTGACCTTTTTATTTAATACAAAAATCTTCAAAAAATCTTTAAATAATTTCTGCAAAGWAACCACTTTAG
AAAGTGtTTCTCATSTCATATTYCTKTACATTTATAGGATATAATAATATTTCATGGAGACCCCATGACCCCTCCATCC
YAAAATCTGGGGWCTCGRCCCCTAAcMSCCCAGSATTGACGCTTATGCCTGTGCCTGTGCCTGTTGTAGGTGCAACAGA
ACTCGATT
>Contig_812
GTTCCGGTACTTATTTGTAACAAgCCAAAAAAGGTCATTCAGTATTTCGCTaAAAAAAGAAACGAGAAGTTATTGGTAA
ATCATCAAAAAGGTTATTTCGACATTTTTTCCTGGAGTATTCCGGCAC
>Contig_813
GCGACCAACATTTCTGAATGASGTTTTTTcCGGAAAAcATKTCCATTTTMWYGtCCSAAAATTTCTGATGACCtTTTTT
ATAGWCATCGACCAGGTTTMCWGATTTTAYGTTTCTTTACTGTRTTAAACGYCGTATACGACCCTT
>Contig_814
TRTTGTGCATGTTGAGCGACAATGTGGGATTTGTATGAACTTTTGCGGTGACCTTTTTAGGTTTAAATGTTTCGTGGTG
AATTCAGATGCATTATATTTTTATTCAGAATaAACAAAAAWAACAAAACAGGCTAATCAAATCAATAGGCTAATC
>Contig_815
ATCGCTGTCGGCTACAGAATTGGCCCCCCTACGGAAAAGTACCACAAAGCATTAAAAAGGTCGATGACTAAAAA
>Contig_816
ATGCCGTGGGTTACCATTTAACATTGCTGGATTTTAATGTTTCCTTTTAGACAAATTCTGTTTTGATGAACTCTAATTT
TTTACGATTCATTCTGAGACCTTTTTGTCAAAATCTCACGTCTTGCTGA
>Contig_817
TACTAGATCCGCCCGAGGAAGTGGCTTAGTGGGTGGGGGTAATTTAAAAAGGCAAATGACAGTAAATGGCATAATTGGG
CTGACAGTGTCAAGATAAGGAAA
>Contig_818
CTGCCATCCTGAGGGATCTAAATGTAACCTGAAGTAAAACATAAAGACAACAGCAATAGCAGCAATAACTAGGGCCTAT
GCTAACGTCCAAATTGCCTTTTT
>Contig_819
CAGCAATTATGTCGCTGCATTTGATTGGTTTTTCTATAATTGATaACACATTTAATTAAAAATCGTCCTCTGTTAATGG
CTATTTAAATGGTTGCCTTTTTGCACTTGGTAAGGTGcKTAACACGTGATCGCTGTGCGCCAGTWCTTCGTGGACGGTG
TCATCATTATAGTCGCCGTTGTTGTAGTCG
>Contig_820
TAAAGCTGTCAGATACTCATTGGATTAAACAAGAGTACGCACAAAAAGGCAGCTATCGGAGGTTTGTGTCAAGG
>Contig_821
TTGATGGAAATCACGATGCATGTTTTGTACAAATCTGAAACATTTTTATCTTTGACCATGTTTAAAAAGGCGTTTGTGC
CATGGTTTTTAACCAGTTGACTAACACGTTGAATGTATGAAGCGACTGGAGTTTCCCACCATGTGCAACTCCAAAGAAT
AT
>Contig_822
GGATCACGCGTTCTGTGGGTACTTCCTGCGCCTTTTTCGGTGCCTTGATCGACAAGACTCCATCAGCCGACAGTGAGGA
CTTCACAGTGTTGGGATCAACATCATTTGGAAGGACATAGGTGCGCTTGAACTGTCTCTCTATGAAGCCGTGCTCATCC
TGTTTCTCTTGGTGTTTGCCGTGGATTATGACACGGTTGTCAACCGTTTTAATCGATATCTCTTCTGGTGAGAAGTGAC
TCACATCCAGGTTGACATGGAA
>Contig_823
TATAGATGTGATATAGGATTAGCCtTTTTTATAAAATAAGACACAGGAGAAACCTACACTGCAAACTAAAACTGTGATG
CAATAAGTCAATTTAAAAT
>Contig_824
ATTTTATTTTACCACAAGTAATAAAAAGGCTAGTTAGCTAAAGCTAGTTAGCTAAACACAAATTTTCTTTTTATACTCG
GTTCTCAAAAATGCAGAGCATAGTTT
>Contig_825
CGAGAGTTGTGTGTTTGTAAATGAGCCtTTTAAGTTTCYTTCCCGtTAGAACATTGGCGGCAGCGTTCTTCAGCCtTTT
TTGCTAGTTGGTTATCCATCATG
>Contig_826
CTTTGTTTGGAGTGACCATTTACGACTTCTTCTTTAACTGGCCTTTTTGGCAGTTTTGAAGAAGAAAGCAGCTTTTATG
TAGTTTTATGTGTaGCTACTTAAACGTAACTAAACGCTTGAGACAGACTGCAATAAT
>Contig_827
CCAACCACTTCCCTCCATACGGAAGCTAACGGTGACTTTGCATGTGAACTGGCCTTTTTCTCGTTCTTCAGTTTCATAC
TTTGGTAGATCTGAAGGAGTCTTCTGTT
>Contig_828
ATGGACGCCCCTGYATTAACCTCATATCATGAATTTGATCCTTTCTTTTTTACTTTTTCGCACAGAAAATTAATTTTAT
GAATTCACAATGTAAGATTATGACTTTCGAGTCCAAATTTAATTTATAGTCTGGTTCTGTTGTCTGCTGTCTTTGTTAC
CAC
>Contig_829
CAATGACAAACACATTTTGAAAAAGTAAAAATAACAGAATAGGAgAATTACAATTTAAAcAAGGCTTTAAGTTAAAGT
>Contig_830
CAAGACGTTCTTTTCTGCTACTGATTGTTTAATGTGCTTATGTTTTTCGTTACAGATTCTAATAATTTATATACATATG
TTGTTGCTGTAACTGAAAATCAAGTTTTACTATAAGTTAAAACGTTAATGTCTGTTTCAGCTTTGCAATAATTACACTG
TGACAAGTAAAGCGAAAAGTAAGCAATGTGGTGTTCTGAGTTGGGATTTTACTTTTTCCGTGATGAATTATTATGTGTC
GTGTCACGTAAAATTGGTAGAACAGTTAGTGGGACAACACAGAAGGAGATAGAGGGATATTTTACTTTCACGACTGTAT
TAATGGGATTAAACTATTTTACCAGAGTACTGATGTGTACCGGTAGGTGTAGTAATAATAATAAGAATAAAAAAATAAC
AATTATGTGTATAACTGACCACATGTTTCAGTAACTTGAATTGTGCATGAATTACTATTTATTCTAGTTGTCATAAGGT
TGTTGCCGTGTTATTTCTTATTTGTTCTACGTAATTACTTCGTAGGAACGAACCGACCAACCAACGGGG
>Contig_831
ACCTATGGCAATAAGACTTTGTAGTTTTACTTTAAAGGTATTATGTGGAAGAATACTTTCCTACTTTTACTTAAGTAAA
ATTTTGAAGAGTACTTTTACTGAAGTATTTAAAATACTGTTTACTTTTTTTAGGTACATTTACCCAATACTTTT
>Contig_832
TGAACCAGGTCAGCTGCCTTCAGACGATTCAGGCGAAGAGGAGGAAGAAGAGGAGRATCCAGAAGACAATAAGCCTAAA
GGTGTTTCGCATTTGATTGAAATTGAAAATCCAAACCGGGTGAAACCGAAAACGAAAAAAGTAACGTCTATCTCAGTGG
TACGGCATCGGTGCCACCGCCTCAGCATCAGCTGAACCAACTCTTGTCGCGAAAAGAAAGGGAAGAGGTGGAAAAGCAG
CAGGCAAAAGAACGCTACCAGAAGATGCACATGGCTGGAAAA
>Contig_833
AACTGTGAACTGTGAATGATAAGCTGGCATTTCAAGGTATTTCTCAGCCACCAAAAAGTAGAATTCCTGTCAGAGTCGC
ATAAATTCAAAACTTCAGTAGAAATCCTCCTCCCAAAATGTGTTCCGGGTGTCCTCTCAAAACAACTCAATCGGAACCG
GAAGTCACCGACCAGTCATT
>Contig_834
GATGTGCATGAACATTTGCACAAAATTCTATCACCAGATTTACATATTGGAAGAAAGAAATTAAACATTAATTATTATA
AAAAAGTAGAACAGACAAACAAATAGAATTTCAGCTGAAGCACCAGCATMAAAAWTTATTTTGCTCACTAT
>Contig_835
TTAAAACTGAGACTATGATGTGAAAGTAGACGGCACATCGCCTACYTTTTGCTTTTACAATGTTGAATKTGAGAATGTG
CAATGTTTTATTAGCTAGCAATCCATTGATAGATGTAAAAATGAAATTTTGGCAATTGTGCATTTTGCATGTAAGTAAT
CTCTCTGATCATGAAATACGCTGTTGCCAGTTTTTCTGAGTGGCCCCGGGGGTAATTCTGAATTGTTAC
>Contig_836
CAATGCAGTTCTTTACCTGTTTCTGTTAAACTATTATGATCGATTGAACCTATTATGTATTTACACTTTTGTTTGATTA
GCCTAAGTAGGCCTACTTTTTTTTAATTTGAGAAAGTTTCTGAACTTTCtACATAAAATaCAACTGTCATTAAACTTCT
CAAAACATG
>Contig_837
ATGCATCTAAGAATAAGTCAGTGAGCCGCATGGCTGTACAGCCACGAACACCGAATCCTTCAATGTGAAAWAAAAAGTA
GCAAAGTTCACATCGTTACACAGTGGTCAACTGCTAAAGCGCACCCTTTCTCACCTGTGCATTCATGGCTCAAATCCAC
ATTTTCCAAGTGAATCTGACCCATAAAACTTAGATTATCTTTAA
>Contig_838
TATTATATCTATGGAAATACCGAAAWCGGTTAAGCGTGCGCGTTATTGtTARGAAAAAGTAGCGATAAATGATGGCTAT
TAAAATGAACATGTTGTGGCATGGGCCAGTAATCAGTTGTAGGAGGTCTTTGT
>Contig_839
ATTTAATTGTTGCTGAAGAACATAATCAGAATTAGAAACGTTATGTAAGAATTTATACTTTTTGACAGTTTTTATTAGA
TTCCTGTTCACCAAAGT
>Contig_840
TGATATCRGAGTCGTATCAGGCTTATTTCATTCCTTTGTGTATTAAATATTTAAAATATCAACCTAAATATTGTAGCCT
TAAAGTGTTCTATACTTTTTCTTATCGGTTCTGTTTTAAAGTgTTGTCGTTTTAAATAGTTTCACATCAATTTTTGAGG
AATAACAATTCGTTCAGCAAA
>Contig_841
GATTGAGACAATGAACGTAGTGTCTGCTGCCGAGGACTTCAAATTGGCAAAAAGTATGGCTGTTATTAGATGATGTATT
ATATGGATAAGCCATAG
>Contig_842
GAACAATTAAAATGAAGAACAGCAATACTTAATGCTAACTACAGTAAAAAGTATGTAGACACaAAAACTACTGTAACTG
TAGCTAACACTATGCACCATCCCAATAAACACAGCTACTGACACTCCCATTATCCAGATTACGAACAATAG
>Contig_843
TGCATGTAGACTTCCTCCACRCTCTGGCAAAAGGACCCTCCATCAAGGACTAYGCTGCGTCGAGTGRGGATGACAGACT
GAAGAAACTATATGARGACTGCGTTTCTGCTATTCGCGACTTCCGTTCGTACCACATTCAAGCGGTAACAAAGTATATC
GTGATACCTTTACGACAGAAGAGTGGAGMCGCCAMAMCAGAGGAAGARCCAGAAGGAACTGGCCTCATGCCGTTCCTGA
AAAGCGTTCGAGATACTACAAAATAAATTTCaAAACAACAGCGCGTTTGTCGTCGAAAAAGTAGAAGGAACAYACTTTT
TTGACTTCTTCTTTCCACGGACCCGTTGTCATCTTGTTGAAACTGTAATCTTAAACATTTCCTCATAGCTCAGCGAGTT
CAGTTTTATTAACATACAGAGTTGTAGCGGTCAGAGTTGTAGCGGTTTGAGAAGCTTAATTAAGAACCTCCAATTGCTC
TGTCGAAGG
>Contig_844
GTATAATAACAAGGGTATTAAATTAGTACCATATAAAGCACCTATACCGTTATACGACAAAAAGTATGCACTACGCAAA
ACCTCCTGAGGTCGACAGCGCATGGCCCTCTATGGCCCTCCT
>Contig_845
TAATCGACCTTGCAAGCATCTGCWAACTAATACTTTTTTCTCAATATTCMAGTATGTTTTGTTCGGACACTCTCTGTGG
GTGATACCAACATGTAAATTGTTGTTCATCTTGCACAATTTGGGCCACAGAATATAATATGG
>Contig_846
TGTAACGTGGCGTAGACTTGTAAAAAGTATTGGAGGAGCAAACCCAGATTGTTGGGGAAAATGTAGTAAAAACTGATAA
ATGCATGAGCGTTTCTCACGGGC
>Contig_847
TTTATGATAGGATTTGTGTACAGCACAAACTTATGAAACATTTGATACTGTAAAAAGTATTTTGAAGCAGATGCAGTGT
AGAATTTGTCTCAATAAAA
>Contig_848
GATGGTGATGCAGGGATTTGCTGAGGATGATTGTGAACTGCAGTTTGAATACtTTTTTGtTTATTGGCCTCAGATGTCA
AAGTCGATTATGATTGGCCACAGTATGTC
>Contig_849
AGCCTATTAAAGCTAACATTTCATCTCTGTAAGCCGCTGTAAGTAATTGCTGATATAATTATTAAGTGATAAAAAGTAT
CAGCTAGTTATGTATTCTGTTGTCTCAGCAGTAGCAGCAGCAGCAGCAGCAGCAGAGGATCATAGACAATGGATGGTTG
A
>Contig_850
ATTTCGTCTCATTATATGACTTTTTCTGGGCATTGTACTTTTTTAAAAGACGTCGAAAATGTTAAGTTCTAGTTGGAAC
CGTGCAGCTTTACAATTTGTC
>Contig_851
GAGCAGTGTCTAATGCTAGATGtCAGtACGtTCTGAAAGGGGAGAGGGTATGCCTCAAGCGGACAGGAGGTCGGAAAAC
ATGTACTTTTTTACGGACGACCCCTTACATGCATACTTGTGGCACATGGCATCAACCAATAGC
>Contig_852
TACCTCAAAGAGCAGCAGACGACGAGCTCTTTGGAGAAAATCATTTTAAATGGTTATAACGCCCTCGGACTAATGTACT
TTTTTACATCTGGTGAGGATGAAGTTAAAGCCTGGACAATACAAAAAGGAACAAAGGCTCCACAGGCTGCAGGAAA
>Contig_853
AACGACAAAGAACGTTCGTGGGGTTTATCTGGAAATTAGGAGCACCCCACtTCAGATAAACRCACGaAAAAAGTACACG
GGGAGCCTGAAACACTAACCTTTGTCGTTGAACAGGATATGCCCAAAGCGAAGGTGGAGCTGAACAAGAGCAAGGAGCA
TTCATTGAGTAAAATTGGGGGCCAACTGCCCGAGAAACACGTAAGTGAACCAAG
>Contig_854
AATTAAATAAACTCGTTGAAATAGTACGCCATAAAAAGTACACTAGGTGAATCAATTTTGTTATTCGTTTATAACAATT
TACTCTGCTTTTATAACAAATACTCTAATCATGGCTTCT
>Contig_855
GTTTGGAGCAAATTGTAAGAAAGATTCTGCCAAAAGTTGCCTTTTAACTTCAATACATACATCCGAGACATCGGTTGAA
AAAGTACTTCCTGTCCCAGATGCTTCGGAAG
>Contig_856
ACATTTTGTGCATCACTGCACACTAAAACAACCCCTGAACAGGGGGTAAAGGRCMTTRCGGASGTCTGCAAGCTGGTAC
TTTTTATTKWTTCRGCAYKMAGGCCTAC
>Contig_857
GTGCTCAGAGTTTATAAAAATaAACCTCAATAGTAGTGATATTTCACTTTTTAAAGTAATTTCAGTTTCAGGTTTTATT
CAGTTTTT
>Contig_858
TTAGTTTAAGACCGAATTGAACATTTGGAAAATGTATGCAAGACRCRAATTCTATAATTTGCTATAGATTTCCGTCAGC
CTAAAAATTAAATTCACttTTTTTCATTCAGCCACTTTCGCTGCTTGAGTAAAT
>Contig_859
GATGGCCAGGATGAGGACACAGACATCCTAGAGGAATTACAARAGATRAAGAAAGATTTAGCTGCGACGAAACAAGCCG
TAAACCAACGTCTGAATAAAGTGGAGAAAAAAGTGAACGCTCTGATCAAAGCTGTGGAAGACCAGGAATAACAAATAAT
GCGCATCTCAGAAATTTTATTTACTATAGAAATACtTTAYATgGGCTTAAAGTGTTCTAGTAGTTGTAATAATCAGTTG
ATTGTCCATTAGGTTAATTGGAGATTGCCTTAATTTGACGTAAAATGCGAGTTTAAATTTGTGGAACAATACTTGAATT
GAAAATCTTATTTCAAATGTTAGTTATGATTGCAATAGGCTGTGAGTKTAGTTCTCTAACTTTGAGATTACTGTTTACA
TTGGA
>Contig_860
GTCGAATACAATCTACGAATTCAAATAAAAACTCCCAACTCTCTACTATTATGCACAGTTTAAGTTCGTAACAATTCTC
TAAGTATCCGTCCGTTCTAATCGACTCACTTTTTCTCATAGATGCAAAAAACGCTTCTTACGTTTTTATTTTTTTAATA
AAAAAACGAAACGCGTTGTTAA
>Contig_861
TTGTACGATTAATTCTCTGTCTTCAGGTAATTAATCTTGTTGCATTAATTAATTTTACTATGCTTAGGATTTCTATTGA
TCTGCTATTCTTGTAAAAAGTGAGCAAGAGGTTCTATTCTTTGGCATATTAGCTGAAGT
>Contig_862
ATAATTACGTTACGCTGACGGCGTGTGGGTCATTGAAAGCGTGACAAAAAGTGATGCAGATGGGTGGATTGAGCTGAAC
ATGACATCATGCCCAAGTTAAATKTTRMCAYTAAATTTTAAATTTAATAGCATCTATTAAACtAAAAATTCMaRCAATA
ATATTAATAATGTAAA
>Contig_863
CCAGARGGYTGATCCTTCCAGACAACCTGACtTGTCCCRGGGAAGATAAAAAGTGATCGTTGACTTTAAAACATCAGGC
AGAACTAACATTCAACTSCTACAATCATGWATGGAATGGTCGACAATGAAATCA
>Contig_864
GGAAGCATTTCCATGTATTGGAATAGCAGATGAAAAAGTGACATTGTCTCAAACTCTAACGTTAGATTTACACACGATA
TAAGCTGATAAACATAAATTAAAGAAATTTCAGTAtTTCAATCTATTATTAACCCTTAGGGCAGTTACTATTCTTCGGC
AGTTACTGTTGACAGCATGTTCACAAATCTTCGCATGCTACAAATGAGCTTTATGTCTGGAATTCAGAGCATCACCAAA
ATCAGATTTTACTAGATACAGCCTTCAGCAGTTCCATAGAACTCGATAAGCTGTTAGGGTGATTCATCCAGCTTCCCCC
ATCAACCACAAGGGTATGTCCAGTCACATAGGAGGCTGCGTCACTAACAAGAAACAGGGCGGCCTGTGCAATGTCCAGA
CGCGTTCCAAGGCGCTGTAGAGGGATGCGTTCATCCAACGCCTTGCCAGCAATAGAACCACCCAGTTTTTCATATCCAA
CCGTATCTTTGATGGGRCCAGGAGAAAGGCCAACAACTCGAATGTTCTGCGGACCCCATTCATGGTCCACTGTGCTTTG
TTCAAAGGCATCAAAT
>Contig_865
AATTAATTGTTACaWTCAGTTGAGAATTTCTAGTTAATTAGTTGTGTCACTTTTTGCGAATTCTTCGCTAATAAAAGGA
TTCTGTGTBAAAAA
>Contig_866
TGCCATGAATGATGTTACTTCTGTGTCACTTTTTGCCATTTGCTCATCGTCCTTTGCTCCACCCATCTTATCTGAAACA
AACTTTGACAAAGAAGCTTTGATTTGCTG
>Contig_867
GGTCATGTTGCAGGCTCTGGAAGAGTTTATTAGTTCAATAGGGGCATTGCTGGTCAGAGAGAAAAAGTGGACAACTATG
AAATGATCTCCAAATAAACTCCTCTAGTTTCYACTCGTCAAGCAGCTCTGTGCATCCGCCGCTGGCCAAG
>Contig_868
AATGCTTTCTTGTATGAGACTGTCTTCTAGTTAAGCATTCTGAGATTTTATAWTTYAAACAAAAAAAAAAAAAAAAAGA
AACAAAAAAAGTTaAAAAAGTGGGAACAAGCTTATCACAAATGTATAAC
>Contig_869
CCCCATGCCAAGTTTTAAAAGGGGGGCCCYTTTCTTCCCTTCCCACTTTTTTCATCCCGCTCCAATACTCATTTTCCTG
AGCGCTATAGCCAACTAAAAAAAATTaGTAATACACTTTTGTT
>Contig_870
CACGCTGCTGATCGATYGTTCAAGGAGTTTTTGCAAACGGAGATTTACCACTTTTT
>Contig_871
AAAAAAATCCTACTTTCTCTTGATGGGCTTGGTACCACTTTTTAATACGCTACCGTCTTCTTAGATAGCACTGGCCTTC
CGACCGTGATGGGTCCTTCTTTCGCCGTYAACCAACACAAT
>Contig_872
AATAACCAATTGTAGTTATTCKTTcGAAGCCCTCTTATACAGCGGCCTTTCTTTACACATTTGCCTTATYGCCTATCCA
TGTACAAGACAAAAAGTGGTTGTGCTATATAAATAACCAGCTACGCATAACATTTACAAAGGACTAACACTAAGCTGAC
AACACAATTTCAAGTCCGACGACCACAGCTTAG
>Contig_873
TGTGGTATTTATATGCATGGCACATCTTAAAACCACTTTTTGTATATGCGACACCTATGTGATATTTTGTTATAAATGT
TTGCTATGTGCCAAACTGTTTGCCAACTTTCC
>Contig_874
CTCTCTTCTCACAATTCGTTTTGGTATTCTTCTATCGTTCTCCTATATTACACTTTTTCTTGTTTAACATTTCTGCGAG
TGTAATTATCGAACTGGTATTCGCTTTGTCC
>Contig_875
TTCAATTATTAAATTTAAAACTGCCAACAACATTAACCTCACACTGAAACTTGTAAAATTACTCAAAACAAATTAATAC
aAAAAAGTGKATAAGTACCAGACTAGGTGTTACGCATGGTGCCACTGGCGTAGACTTGTC
>Contig_876
TCTGCAATCTACCTGTTTTGTTGTGGTGCATAGTACCTAGTGCTCTAGTCAGATATCAACATTTGCTTAACACTTTTTT
TCTAATTCGTTTATTTGCCGTGACTGTTTATAGTTTGCTGGAT
>Contig_877
ACACACATACATGAATAGTTTTGTAACACtTTTTTACTTTTTGTTGCTGATTGGAgSAATTACTCCTTGGACAATAACC
ACTTGGACAATCACCCCGATGAAAATAACCCTGGACAATAACCCCC
>Contig_878
ATCGAGCATCGACCATTTAATTAGTTTGGTGTTTAGTCGTATAAATTGCATAAAAAAGTGTTTCATTCTGCAAA
>Contig_879
TTTCCCCATTCTTCTTTCMTCTGGATTTAGCTCTCCCTTCCTGGGAACACTCTTCTTCTTCTTTCGGCTTTCCATTTTC
GGRCACTTTTTCAGCATTTSAATTCTAAGTGACAATGTATTCGATGTTGAATCCTTGATCGTTGTTAGAGCCATCGCTA
TGGAACCACAGMAGAACTTGACTACAGTCTTCGATGGACGCGTTGGCCGGAGCATTGGATTCACAATATCTWGTCGGAA
CGTAGTCCGAGTTGTCTAGACAGCTTATCTCAAGCCAGtTTTCGCAATTGCAGCAGCTTTGTAGAGTGAAAGAGTGAAA
GATKAGGTAGAAMGTGCTTTTCCCCCAAACATAGATGATGTTGGAGCAGTTCTGAT
>Contig_880
AGATAATTCGTTTACTAATTCGCATCCATATCGAAGATGGTATACGATCTTGCTTACTaAAAAAAGTGCAACTTTATAT
TCATTCTTGGGACACCCATAAAAG
>Contig_881
TATACTAGGCCTACTGTAAcTTTATATGGCTAAAGTATTAGTGAAAAAGTGCAGCGGTACAAGAKRMTMTAATGATGGT
ATTGTGGACTTTTTT
>Contig_882
GATCCAGTGAAATTACATCTCTCGCAGTACATGAGTCATGCACTTTTTGCGTTTATCGGTTTCTATATGCTTGTTACAG
AACAATTAACTCTAAGCACTCTTCATTGACTGGACTTCATTGGCTGTTGCACTTGAAAGTGTATTTGTTGG
>Contig_883
GGTGGTGGAGGTAAAGAAAAAGTGCACAGTTCAGGTGGCAGGTCATTCCTGTCTGATTGAAGTTAGTGTAAACTGCACT
GAAATAACTGCATGCACCAAATT
>Contig_884
TAACATTTGTCTTTACATAAAGTTAGAAACTTGGCACTTTTTTATTCAGCTATTCATGTGGTGCTTATCAAGAGATAAA
GCAATTCA
>Contig_885
CAGCGTTTGATGGTTTATAtTTCACCCAAAAGAAACAAATATTTCGTCAAAAAGTTAAACGTATAGGCCTACACATAGG
CACATAATATTCACtTAtTTAAATTTAAAGTTTAAATTCAGGATACCACAATGCGTATTGAAAAGCCTCGTCAGACTGT
CGATA
>Contig_886
CTGCAGTTTTGGTTCATTTTCACATTTGGGTCATTAACTTTTTTTTCATTTCCTCGATCATAGGTGAATAgGGTTaTAW
TATGTTAtTCCGtACAACTTTTACAGGTTACTCGATGGCGTATAATG
>Contig_887
CGTACACAGCAACAAAAGTTTTGAGGCAACAGACCCAATGGAAGAACATATGAACAACAAAGTGATAACTATACCTAAA
AAGTTAACAGTCTGCTAAAGGATGAAAGGGTTAATCTACTACTTGTCTCCTGTCCAAGAAAAA
>Contig_888
GAAAAGACGGACGAATTACTCGTGTAGGCTCTATCAGAAAACATTATATTaAAAAAGTTATTGGATATAACTCCATCTC
TCGCCCCTTGAACCGCAATAGACATCATGGCCGC
>Contig_889
GTAGCCTACRATCATATCGACCATGCAGAACTRTATAGACCTCCTCAACtTTTTTAYTTTAACCTTCGTATTTATAATA
GTGACTCTATAATCATTATTATTTT
>Contig_890
ACATTTGTGACGAACTGATTGTTTGATCAAAACACTAAATGCAAACAAGTTGTCGTTGTCTGGACAATAACAGGCTTAT
CGAATACTAAACATTTCAATTACCTTTTCTTTCTTAGATGTCAACtTTTTAATGACACRGTTTCTTTACTAARWA
>Contig_891
TTGATTTGTTGATTGAAGCTGAATCTTTAGATTGtTTtTCRTAATGTTCCACAGATAACGAATTTTGAAATATGGGATA
AAAAAGTTGTAATGTAGCGACAGAATACAATTAGAGATGCCTTACAAAGTTAATGTACTTT
>Contig_892
ACATATACCACACATACACAACGCATAAAAGTTAAACAACACATAAAATACAACACAAAAAGCAAACGCAACACAACTt
TTTTATTACtACTGTTgGTGCAATAATACCTGCTAAGGGAGTTTACTTTTGAATTGGTCGTGAACTTaATTACtAGATA
TTTT
>Contig_893
AGCACCAATCTTGTCCCTGTCTCACTCTTTCTCTCCGTCTCTTTCTTTTGGTGAGCCAATCTTGGCGCCGTTTTGCCGT
GTTGAGTTTGAAGCGCAACTTTTTGTTTAGCGAGGCTTCTGTAAGAAAGGTTTCTTGTGAAGAAGTGTCTGCTGTTTAC
GGACAGAATTGTGTCGTTGAAATTTATGGaGtAGATCTCTCRCTAATCAATAAAACACGTTTT
>Contig_894
TTCTCGAAGTTCAAAATTTATTCAGTATCGGAGTTTGTTATGTTTTGTTTATCAAGTAAAGTTTGTAAATGATACAGTT
CCAAGGATGGAGTAATGTGACGAATGGCGATGGTTGTATTATGATAGTCTAAATTTAATTTTAATAGTTAACTTTTGAA
AATTAACGATTAATTAATCGTTAATTTTCATAAGTTAACTAATAAAATTAAATTAATCGTTACCAGCTATCTATCTATA
GATCTGCCTGTCTATCTATTTATTTTATTACTCTTAACAAGTAAAAAGTTTATTATATTTGTTTACTACAGTGCACGCA
AACAATGTCTACCAAATACTCTTTACATCATCTGTTTGGCATACT
>Contig_895
AATATACGTACAATCAAAGTCACCAAAGAAAAAGTTTACATTAACAGACATTCTTTGCATCTTACAAAACGATATGACT
GTCAAATATCCTCGTCGATAAAACACAACGGAGTTTTTTGGCCAGAAATGACTACGACCGTAACCAC
>Contig_896
TAGCCATTTACCATAATTTTTCAACTATTTTCGAAAACtTTTTTCAATTCGTCTCTCAAAATTTCTAAATTTTCTGACG
ACCTTTT
>Contig_897
ACAGGTCTATAACCTGCGCCCTCGTGCTCATGTCTTGGaAGCTTCCCGAGAATGACAACCGCAATTTTATGTCTCGTCT
ATTATTAACGGACACAAAATGTTATTGRACTTTTTTCCTGCCCTGCACCTAAGGACATTATCAGTGTACTGTA
>Contig_898
GAGTCTCCTGAATGGTGATATGCAAATGTTGCATTTAGTTTCCATTACATCGTTAGAACTTTTTAACGTGGAGTGACTC
GGTTGGGATTTGGACAGCTCAAGCAAAA
>Contig_899
AAAAAGGTCGTCAGAACTTTTTGTGGATGATATCGAAAATTTTCTTGTAAATGACTAAAAAAGATCGTTGGAAA
>Contig_900
TCTGGCCGCTCAGATGCAGGTTCGTTTTTCTTTYAGGTgTcTgRATTCCCGAyGARAGATGCCTACAGACGGCAGACCA
TTCCATCAGGCAGCTCAAGCCAACACTTCAACTGAAAAACCTCGAGGAGTTTAAGCCGGAACTTTTTGGATTACCCCCG
TATGACAATTGATAATCATTGTACTAGTCTTGTTATTGTCATCGTCATCATCGTCGTTAATCAGTGTTTAA
>Contig_901
TGGAGAGAATAGAAGGGAACTTTTTCAAGATTTTTTGTGTGAAAATAAATTTGACAAAAATTTGTGcCCCCCCAATATT
TGTGACCTAAATTTTT
>Contig_902
TTCTTCCTGAGAGAGAAAGTTTTTGACTTTTTTCGTGTTTTATAATTAATTGTACCAACATTGTCATAGTCCATTTT
>Contig_903
CCTTTATGATCTTTCTGTGATGTACCGGCAAGGTTTGACTTTTTCAAGCCCTCAACACACTTCTGTTCTTCCYCGTTGC
CAAGCATCTGAGACTCAGTCAATT
>Contig_904
AGCCATAGTCACCATTGTAGTCTTCGCCAAGCTGTCAAACAAAAAGTCAAACAAGTCTATCGACAAACTCTCCCTCTTA
ACCGATGACATCATCTATCGAG
>Contig_905
GTTCAGACATATATTTATACGAGATTGCCCAGCACTGTTTGACTTTTTAACACAGTCGAGCAATCTGCAGATAGACACC
ATGTATGGCAGTAG
>Contig_906
GAGGACGAGCGAAGGCTGCTAGTGGCtAGAGATGAGCTGGCTGAGGAGAATCATAGGAWGAAGTAGAAGAGAAAAAGTC
AGAAATGAACAAACAAGAGAAGA
>Contig_907
AGTTCATTCTACGTCTTAAATGAAACAAGAAAAAGTCATGATCTGTCAAACGAAACGGTTGCACAAAATAGTCAATGCA
CTCCCAGATCAGTGATGGGCAAAA
>Contig_908
TGTTTAGCTTAGTTACGAAGAAGCAGGAACTGCATAGATTGTTGTACAGCACTTTATTCATGACtTTTTTACAGACACA
CACAGACAAACACACTCACACAAACAAGGAAACAGACACAAATAAACATGCTTTACCAAATTATCAATAAAAAATGACA
TTTACGTGTGTATAGTACAATC
>Contig_909
AGGGTAGAACAGCTCTTGGAAGTCATAAATAAGGATGGACTTCTTATTACAAACAGCAAGAGAATAAAAAAGTCATTCA
AAGTGGCAGGTGGAAATGAATATGAATCTCATAAGAGAATAACGG
>Contig_910
TGTTCCTATTATCATCATCTAATAATAATATTTTAMTATTTTCGTyGTTTTTAATAATCAAACTTGACAGAACGCAGAA
TGATACAATCAGTATGAACGGATGATAaCAAGTTATTATWGGAGTCGAATTTTACTGTCAGCAGCCACGCAGGGYGCTC
MATCACGTYCTACATCTTATTGTAGTATGCTTAGGCAATGGATCCACAGTGCACAAGATGTTTTCGAGGATCAGTTAAA
CGTTTTCATTAGATATCTTAGCACTGAAAACTAAAAAGTCATCAGGTCTTTGTGAACTTTGACAAAYTGTACTTTCAAA
GGAGTCTGACATGAAATTTATTTGAGTACTGATACAAACTTTTAAATATTCTGGGAGTTATTTGAGAAAATGAAGTTAA
CGACGGCATTTACTTGTGTTTAAAGATGTTTAGAACTTGYGATGGCGAGAATTTATGTGYGATGATGGGCAGAGGCTTG
AAAGTTTGGAAATTCTTAGTGTTCTTAGTGAATTGATTACTTCACAATTTGAACTATCTGCTATTGTAAAATGTACTTT
GCTACATACTGCATAGATACTTCAGCTGTGATTAGGATCTTCTTTGTATTTACTTCTTTtCCAGATGGAAAGTTGTATT
AATTCCAATTAAAYGTTGTTCATGGCTTACAACTTGTGAATTGCTGAAATTTGGCTAAATTGTAATATGTTGTGAGAAA
TCACAGTTGACATTTATTTAAACTGTGAAGTTTGTGACGAATRCCATTTATT
>Contig_911
TATTAAGTCTGAAATTTGGGTGGTAGAAGGTAGGGGAAGAGGGTCTCAGAACTATTAACATTCTGCAGTGACTTTTTAA
AAATATGATCGAAATTAAGTAGCTATTAAATTGTCGTTAGTTAATACAATCTGTGaAARTAGG
>Contig_912
AAACAAATCGAAATTTTTTGGAAATGTTTTTAGAAAATCAAATTTTTTGTGAAATTGCCTAAAAAAGTCGAAATTYKTC
GGAAATTTRCCTKSAAAAATTGAATTTTTTACCCGGATCCA
>Contig_913
ACACTTAGTCAAGACTTGCAAGCTTCATTTGGGATCCATCTGCACGAGAACGACTTTTTTTCGAATGACATCGAAGCTT
GAATATTATGGTTTAGTTTTCTGCATAATCCAGTGCTTATTGCGTTGTTAC
>Contig_914
CCATTTGATAGCTGTAGTAAGAAGTTTGCCCAATCAACCAATCTGAAGTCGCACTtAtTCCTCACCCATACGAAGAAAA
ARGTCGCAGCCTCAGTACCAGCTGGAGGACATGACTTCGCCTTGGGAGTCCTTTGACA
>Contig_915
TCATTAGAACACACCTGGGTGAAACATGACCTCAGGCGACTTTTTTGAGAGACAATATAAAAGAAATATTGAACAAATC
AATCATACCATATC
>Contig_916
AGGAGAAACTCAGCAAAACTCCCGATTACCTTCGGCTACCACGCTTTGATGTTCCGACTTCGATACCGGAGAGACGTTK
TGTTCATGAAGTTGTGGTGCGCCATGCCGATTTAGACTTTTTCTTTCATGCAAACCAGGGCTCCTATCTGTTGTATGCR
TTTGAGTGTGCGACACGGGCCGCTGCAGAAGGATTTATTCCAGAATTCACGAGGACATCTGCTACtATCCAGCTAAGAG
TGCTTCGGCGATCCATGTGGCAGAAGCATT
>Contig_917
ATACTGATGTCATCTGATGCAAAAACTTATGTTATACATTGGTTAAATGTACTTCCATCAAAATCTTGTGCATTGGATG
AGACATAGACTTTTTAGGTATGTCCAATACAACRTTGTGAAAATAAAGACtTACTCAGTAWRCTYGAC
>Contig_918
TCTACCAGGCTGGTCATATTGTAAATAAAAAGTCTATGATTGTGTGACTGTTTCAAATAATCCATGTCTACCAGGCTAG
GCTGGTTATATTGTAAATAAAAT
>Contig_919
TTTCATTTAGTATTTCTGtCTATAACTCTGGTAATTATTGAGAATTAGTTGTAGACtTTTTATRGAATATGtTTCAGTA
ATATTACGTTGCATTTTTTCAGTAGAGATTATAACATTCNCGAGGTGTAATGCTGAAATGTTT
>Contig_920
TCGGTTATAACGAAAACCGGTATTAACATCCCTATTTAGAATAAAGCATGGAACTTAAGTTTTGTAAGTGATCGTTCTA
GTGTAAGTACCTAAGACTTTTTCTATGTTTGAGAACTTTGATAAGCATCTAGGTGGCTGTAGTGCAATTGTGTTATAGG
CTTGTGCCAAAGACGCCATCAA
>Contig_921
GTGCCTTGCCTTCCCTGTTGCGTGTCTCAGATATACAACATTCTTTGTATTGGAAGTATTTATAGAAAGACTTTTTAAG
CCATGGTGGTGTGTTATAGTAGGTATTA
>Contig_922
TGATTTACTAATCGATTAGCGGACCATTGATCATAAGACTACATGTAGGCCACTAGGAATATCGATCATAGGACtTTTT
TATCACACTGACCATTTA
>Contig_923
TGACTTCCATTAGCATCATCGGCACATTGTCTTGGTAAAATGTGGTGCTTGGATCTAATATATTTTGCTTTTTTTGAAA
CTACTCTGAGTAATTCAAAACATAATTCTGCGTCATGTAAGTG
>Contig_924
TCGCGAGTCTCTGTTCAGTTCGAATTCGTTCGTATGAGTTCGTACATTTGTCTCAAAAAGCAAAATAATTGCAATTTTA
TTTGAACATGATTAGGAGTTGTGGGCTAACTTGTAGCACTGAGGTGTTACAACCTATCTATGCTAGCCTATGTTTTGAG
GTATATCTGGAATAATCCTTGATTATTATTTTGATATTACTTTTGTTCAGTTGGACTAGGATACAGTTCGTTTCCCATC
ATATTACAAATTACATGTAATTAAA
>Contig_925
CTGCCGTTGCTAGTCGCTACTGCCTTCCTATTYTGTCYATCAAAGAAGGAAGAAGCTCtTTTTCCTTGCTGCACTGGGC
TTTGCTTTTTCTTCTTTTTTAATTAGAACAGACGACCCCTCTTCATTTAACCGTTTTAAAGGCACTTCTTCATTGGACA
GAGTTCTCATCCTGGCCGAGGGACACTGTATAGCAC
>Contig_926
GAAGATACATGGCRTGATTGAACTGCAGCATACTRTAAATGAATGAAAAAGCAAACAAAATAAAGCAACTATTTCTTAG
CATTTATTTGTTGAAATACTGATAGGAAATGAA
>Contig_927
AAAGTATATTCTGCAAATGTAGAATTTCCTGTACACGAATACCGATTGCAGGCAGCGAAAAAAAAAAGCAAACAGATTC
CAAGAACCCTTTCCAGTTACTTACAAGGTTTCAGATAATCATTTCAGCTATAATGTTGTAAACAGATCAGGCTATGATA
AAA
>Contig_928
GTAATAGCAAGTCAATAATGTAAAGAAGMATACGGCAAAAATATAAAAAAGCAAGATAAGGTAATAYACAGCGAGTGTG
ACCCATTTATTAAATGTATGTATTAAAGGTAATGACACCTAAATTGACACTG
>Contig_929
ATCATCATCTTTGTCCTTGCTTTTTGATTTCTTTTTGTCCTTTTCCTTTTTCTTCTCCTTGGCCTTCAACTTATTGGAC
TCAAGGTCTTTGCATTCTTTGTCATAATTTCGAATTCCACCCAACATCGACACTAGATGGCGAGTTGTTATGGTAACYT
TTMRCCATCAAAATACTTCTCTGGCCATGATGGAACATAGTATTGAATTGGTTGATCAAGGYCTAGTTTCTTCTCCTCC
CAGAGTTTTGCAACAGCAGCCATTGTCAATGGTTTGCTGATGCTCGCTATTCTCATAACTGTC
>Contig_930
ACATTGGCATAGTTGCTAGATTTTCAGATATTTTGTAAGTTTATTGCTTTTTCTGTAACTAGTAACTTTAYgTCATCGA
CCGCTTCATATAGAGGTTTAGAGTTGGAAGTGTTATTATATCTACATTCACACAATACGTTTAATTCTGTAATGACGTT
GTTAGATTCTATTATATGCTTTTGAGATgTTCTATCAACCCTTCGTTTCAGTAATTGTAACAAAACGGAAGTGCGATGt
ATTTTGTCAATTGTTTTTTTTATTCTGCCAAATGAATAAATTGTTGATATACAA
>Contig_931
TGGATGTAGCTCATTGCTAGCGTTTACTTAATTTCTACTAGTCTAAAAAGCATTGAAATTTTGGGCGTTGACAGAAACC
CTGGCTTTCTGTGCTAATTGGTCTGGCTTTCTGTGCTAATTGGYGAGGTACCATGATACCCGAAGTAGGTCCATTGACA
TATTTGTATTTTGGTACTTGTAATTGCTTTTTAATAGCATTACTTGTATATACCTTACTCGTAATTGCGATACTTGTAA
TAGTACTTGTCAATGCAATGCATGGAAGT
>Contig_932
GGAATTCAGGCAAAGTATTAACACGATTCAGCTTACTATGGTCGGTGTTGTATTTATTTCTAGTTTAGTTACTGGGTAA
CAGAGCAAAAATTGCTTTTTGTAAGTAATGTAACATAATATGGGTTGTGAAAATATGGATTGTATTGACACGGGG
>Contig_933
GACTGAATTTAAACTTCGTTGAACTGTTAACAATTTTGCTACTTAATACAATCTTAAAAAGCAACAATATCAAGCCACA
AGAA
>Contig_934
AAAAGTTTACTTTATAAACTCTGAACTGGAATAACAATTACTATGAATAACAAAAAGCAACAGGATCACTTATAAGCAA
CTTAATATTTTATAACGaCCCTCTTCAATTGTAGCAATTGAAATGAAGCGAAAGTTCTCCATCGGACGTGtAcTcCaAg
tCTCCAAGGCTGAACAGACAACTAGACAAGTRCTCGGAATTTAACATCGAATAACACGCTATAAAC
>Contig_935
CCGATGTGAAGACCACCACAAAAGTCGCAACCAGCAGACTCAATAGCATGTTGCTTTTTTCTCACAGCGACAGAGACAG
CGTGCTaAAACAGGACTCGCGTTAA
>Contig_936
ACTTCCTTGTTTATTCCGTGCACTCGACGTTGCTTTTTGGTATGCTCTCTTGTTACaAgACAACAGCACTAAGCTTTTT
TTAATGCATTCTTATCTTCTGTCACTGCT
>Contig_937
TAAGGAGATTAGTTGCTTTTTGTTCTATTTTGCTCTATAAATCTCAAGTATTATGATATATCTTAGCCGCTCAATTCCT
GATCATTGCTTACAGTGTT
>Contig_938
GCATGAAAATAAACAAATATATTTATACATKTATAATATAAGCCATgCARaGtTTTATACACTGAACTTATTAGTTAAT
CAAAAAAAGCAGAATATTGTTAGAAACATATTGATATAATTACTCACTAAGATACATTCTGTATAGCTTATAGAAGACA
ACAGCTTCAACAGGGGGTTTACAGATCTGAAACCCAAGTTTACTGGGTCAAAATTTACAGATTAAAATTTCAGCTTCAT
GGCAGCATTCACAGCAGCAGAAATTAGGTCGGTTTG
>Contig_939
ATGTGCTGATTGCTCTTAACAAAGGCAATGCTACTTTcCCgCAGAAAACAGTAAAAAGCAGGTAATTAGGTGCAGTGTA
GTTTCATCACATAATTTCTTAGTGAA
>Contig_940
AAGACTGTAATTAGTATTGTTATTGTTAACTGCTTTTTTCAATGTGAACTCTCGCTTATAATATTATCAACAACAAAAA
CAATAACGATAATAATAATAATGTGTGCAA
>Contig_941
CTTATTTTACTTGTGTGCTACAGTATTCAATTTTTATGTCTTGATGCATCATCMWTCTAGATTGACTGCTTTTTCACAT
TCTGTTTATTTAA
>Contig_942
TTTGCATGACTGTTCAGATTAGATTTCGATGAACATGCTTTTTGACATGAAATACATTTGTATGGTTT
>Contig_943
ATGCATGAAGCCTTCCAGCTCGACCTACTTGTGTCGACAATGCTTTTTGGTAGCAACTACCTGAATATTGTATCAAAAG
AATACCAATCATTATT
>Contig_944
GTGTAATAGTTTGCGATCGTAATTATACACTTTGTGTAGCGCCGCTTCAGaAAAAAGCATTTAATGTCGATCTGCGGTT
CATGTTGCTCTACTACCaAATCA
>Contig_945
CAATCATCGCCATGAAATAACGTTCCTTCAGAGTGGCGTTTTGCGAGTATGTGACTTTCGAGATTTGAACGTTGGTTGA
ATGCTTTTTTTCACGTAAATTACATCTGTAGGGCTTTGTCCCAGTATGCACATCCATGTGAGTCT
>Contig_946
TGGTTCAGTGCATGGCTGGACAATGTATATTGTGTTCAAATGATTTATATGCYCGAKCATTGCTGTGCTTTGTAGGCGT
CTTCTGCATAAATTCAGCGATGCTTTTTGTCGTGtTCtACtTTGAAAGTTTGTTCAGATTGTTATGTGTGTCCACTTTT
TCTTTTTTGAAGTGTAACATTAGCATA
>Contig_947
TTGAGTTTTGTCTAGAAATTGCGTAAGAGTAGGTGCTATATATTTGTGTATAAATAATAWAACTGTAGATTTAAGTTTG
GTGTAAAGTGTGAAGATGCTTTTTACGGAAGACCTTTGTATGAGGGATGATTGATTGGCTGGCCCATGTGCTAATTGCC
TCTGCCTCTAACATTATATCATACATTGGACCACGTTGACATTCTTAGCACTATAGTGTTAAATGCTATTGTAGACTTT
ACAAAATCAGTTACAAATGGTTTGGCATTTGTGTGAAATGCTAACTAATGTCAAATTTAAATGTTAACATTATTAGCAT
TTTAAGCATTATTCATGTTAAGATTTAGGTAATACATGTAGGTATWATGTTTAATGTTAACATTTGAGTGCTTGTCAAG
AGATGGTTTAGCTTTTACACTGTATGGTCSTAAGGTTACTTATTACATAAATGTTAACTAGATGTCGGATAAGTTAGCA
TTTATGTTAAGCTTAACATTTATGTTAAATGTTGTACAAGAACATGGTAGATCATGTTTCR
>Contig_948
CTTGACTCAGATCTGGAWGATGACTTGTCCCTTTTATGACTTYTCTTCTTGTGCTTTTTACTTTCTTTCTTGTCCTTCT
TGTGCTTCTTCGATACAGGTGACTCATCATTCTGCATTTTGGCTGGCCATTCAAAG
>Contig_949
TAATTGATACTAATTATTCGCTGTTTAGAAACACAAATGTGCGAAACAAGAATCATAGGGCGATTATTGCGATAAAAAG
CACATTTAAGCAGCACATGGGTCTCTTTGCTTAGATAA
>Contig_950
TTTGAAAGGCACATAATAATCCATAGGACtATGTTGTAAAAAGCACTGTAAATTGCACATCACACTGCACGTTTTTGTT
ATTTTCAATATGGTGTCTAGGCCT
>Contig_951
AAAGAGTTGTGGGTTACACAGTGCtTTTTTATTGTCGCTCTGAAGCCGAACGATGTGCCCGTGACCTGTTCAATTT
>Contig_952
TTGCGTTTGTATTTCTAACTATAATAAAGTACCGAGTCTGGGGAATATGTGTAGGAACGCTGTTATCGTGGGTTCTCAA
TGAAAAAGCACTGCACCTACATGTAGAT
>Contig_953
CTTGCTGCTGATGACACAACATCACCATGGCAATAGGCATGTTTCAAGTAGATTTCGTTTGCTGGATGGGAGTGCTTTT
TCTCAGATCAGGACTTTTACACAGAACTACAAAAAACGAACTGTGTACATGTAAATAGGAAACCCTCCCACCCACTGTT
CGGTCTCTTATTTAAACTGCTTCTAAAACGGAGTTTGTTAAAACGAACACTGCTTGCTGTGTGATTGCCAGGTTCTGTC
CTTTGCCATACTGTGCTGCCTATGGCTTCTTAATATATGATTAGCTGAACCAGTTTTGTGGGTCCTTCTAAACCTGAGA
GAGCTGCTTTCAGGGAAGCAGAATTTTATCGAATGGCAGCAGCATTTGTTTGGATTCTGATGCTAGATATTTGGTAACT
ATGGAAATATCTACAGATAAGACAACTATTGCTTTAAATTATTTGTGATTGAAGTTGTTGATTGTCTGCCCGGGCGAGC
TTAGATCTTTCTTTCTGAACGCAATTAATCAGAGAATATTTGAATGCCAGTTAAGGAATCTTGTTACGACGTGATCCTC
CTTTCCGTGTTGTTAAAAGAATTGTTTCTGATTCTGTACAGAACTAAAATGATTTGATAATTAGtTTTTACCAGTATAT
GTAGGCAATGGCAAATATACGGATAGAAGACACTACCTTTTCCTGTGGATTTGAGTTGTGGCAACCTACTCTCACCAGA
GATAAAATAAATACCAGTATGGCTGCTC
>Contig_954
CAGCCACATAAGCCATAAGACtTTTTATTGACAACGAGAGACATTGTTCCAGAGCCAGCTTCCACTTGCCACACTTTTA
GCAAACCCTCTTCCGCTTTTTTGAGCAGAAGATAAAAGAGAAATCGGAAAACTTCCTGGAAGATGACAGAGAATATAAG
TCCGAACGATATTATATCCCTGAGAGGAACAACCGCCTTCCACCAACCGGCCGACAGCAGAAGCGACAGCAGCCAAAAG
AATGCACTTGCCACAAACACGATGATCCTCAACGGATCCTTGGCAATTGTGAATAAAAACATCGTTCaAATGGCGCACC
GAAGGCAATGAAGCCACAGCCGAAGAACTCCATCATCGTCATGATTTGGCCGTCGATTTAGGAACTTCGGTCATAAAAA
GAAACAATTTTGGTTCCGGAAACTGCTGAGGAGATAAGAATTAACGCCTCCAGATTACACCGTTTACGGTAGTGAGGCG
TAGTGTATTATGAAGCAAACGCCTTCTTCCGGATC
>Contig_955
TTTGTAGCATTGCGAGGATGAGCGCGTGAGCTTTCGTTGCGTTGGGCCGCTTTTTGCGATGACCAGTGAACGTTTAGAA
ACCTTCCATCTGCCATCTTCAATGTTGTTGGCATGGCAAGAAACACGTGGAGGTATCTAACCCACAGACGCCGTTTCCG
TTGAGCTTGGGCCTAGAATTGGAACATGACGGTAGTACAGACGGCCTAAGGAATCCGACCTGAGGTTCTGCAGTGGCTT
TTTACATTTAGCCTAATGCAAAACTAATCGCAGTTCAATCACATGCA
>Contig_956
GTTCAAATTTACAGATCACAAGATTACTAATCAACAGGGGCATCCAGTACGTGTATTCCATGATGCGTAAATGCATCTT
GGTCAAAWTAgGgGGGGAAGCAAAAgAAACRTAAATTAAGCCaAAAAAGCGTAAATTRAACGcAAATAGGCAGAAATAG
GGGGATAATCTATAAATTTTGTGGAATTAGGGGGAAATATGCAATGTGCATCATTGGTCTAgGGGGRATGGACACCCTG
YTTCTCCCCAGACCATCACTAGGGATGTACCGAATATCCGGTAAGTGCCGGATACCTCACTATTCG
>Contig_957
ATTAAGAAAGTCGATCGTTGCGCGAACGCTTTTTYTCGTGCCGAGTTCaAAGGCCGTaACCTTGATTTCCGTATGTCCG
AAGGTCATGCGCACTTGAACCTCTCGATCGTTCTGG
>Contig_958
TATTCGACGATGGACGCTTTTTAATTTTGGCGATGGAGAGGACTTGATGTTGAAACTTCTCGCTGCGTAGCA
>Contig_959
TTTCTGTAGCCTTTCGCGTTTYGCAGTTTGATATTTCTAAACATAAAAAGCGCTGAATCATGCTCCTARGTGGCACTCC
GGAAAGTCTGATTACATGCCAATACTTTCTGGCATAATTGCGAATAACTTAGCAATCTGTCAGCCACTGGAACACCAGA
TATTCTCAGCGGCTGGAAACTTAGCGGTCTCTAGGCGTCG
>Contig_960
CGGAGGTTTTCCTCGCTCTCTTTTAGGCTCCTCTCCAGATAGGCCTTGCTGCCCTGGATGGTCTTAATTTTCTCTTCAC
ATGTTTTAGCTTTTTCGGTCAAATTCTTCTCGATGACTGGGATAGGTTGAAGAATAAACATTCTGCCAACTCCTTCGTA
TGTTCTTGTTTCCTTTGGCAGAGATCCGACCTCTTTCTCGACCAGATGAGTGTGCGTTATCTGGCGTTTCAGGGCTTCG
ATCTGCAGGTCAGACATCCGCAGTTGTTGA
>Contig_961
AAGGTTACAGAGAGTGATAGCTGGAAATgGGAACTCCACCGTGCACTATGTTCAGTCGTTAGCTTTTTTGGATACTCGA
AATAGCTTCTAAGTACGAAGGACATTTGAATCGTAAAGATAATCCAGGATGTCGTGAAGACAATAATCCATGCTATACG
TTTCGGCGTTAGCCTTCGAGGCTACGATCCGAGAA
>Contig_962
AATTCATGATCTGAGCTTTGAAAGTCAAGTATCTAAAACTGAAAACAAAGTCTGTTTAACTAGCTTTTTTGTTGTTCGT
AGTTTGAGATCGTTGCCATGAGAGCTGCTTCAAATTATAACAAGTTCCGAAA
>Contig_963
TACCGCCTCGTAGAAACATTACCGTTGTATAATGTTGCTAAAGGTAATGCAGAGGAAGGAAGGTGTCAAGAAAAGCCAC
TGTAACTGTATAGCTTTTTATCGGACATCTACACAAGAGAAA
>Contig_964
AGATATCTGCAAATATATCTCCAATTTATTCTTAGCCGTGTGTTGGGTCGTAGCTTTTTAGATGTGTTCCCTGTAAAGC
CGCATTCCCTTCAACAAATCTAGTTCAGCTGGAGCAAGGTT
>Contig_965
AGCGTAATTCAAAGGCTCTGCAAAACTCAATCATCATTTCCAAAAAGCTGAAACTGGAAACTAACAGGTGTATTGTCA
>Contig_966
TGAAGGTTGTATTACGTTTGGTATTTCCTCGAGGAGGTCTGATTTCTATCAGCTTTTTGCTATGAACGACAATATCCTA
AAAAAC
>Contig_967
ACCGTCCATACCTGAGCTCACGTAACCCAAAAAGCTGACGTTTCATGGAAAACCASTAAAGTTATAGGAAGGCACACAT
GCATGCGCCAGGCGGTGACTTAGAGTGTTTA
>Contig_968
TTCGCATAAAGTCACCGTAACCATCAAGTTCACACTCAAGAGGCTGGaCTTCAAGATAGAAGTTTTCCAGCtTTTTTGC
CATTTCGWGATCAAAGAAAAAGCAACTGTCTGTGTAGACAAATTCCTCCCGAATTCCAAGCTCCC
>Contig_969
AATATGGAACTGATTATCTCTATGTATTAGGACTGTGTCTTCTTTGAGTCTCCTTAAATTTAAAGTGCACAGCTTTTTG
ATGGACACTTTAGGAACTGACTTGAATTTGTGAGTTTTAAAGTATGACAGTGATTGAGTGAATAAACAATAAGTTGAAT
AATTGTG
>Contig_970
AATCAGAATAACCAGTGCACACAATATACATGTAATRTAAAAAGCTGTTCCACATGCGACATGAAGTATGTTCTGAATC
CATTACAATCTGGAACACAGCCACAGCA
>Contig_971
GCTTCTTTGGTGTTGATTTTAAAACRGCCCTGAGCATGATGTGTTTGCGTGCATACATCGGTATTTATTGTTACATGTA
ATATTAGCAGCtTTTTTCTGTTTCGTAYTATTTTTGTGTTGCACATTTTATAAAACAGTTTCTACGTGAGAGCCGCTTG
TTGTCTTCTCCTGCATTCTAGACtTTGAATTATTCGTTCTgGGGATTATCTATACTTGTGAAGGCAACTGGATGTTGCC
TATCATAGAATTTAGAAATCAGTTGTCTGTCAAGARWTYWTTAGCCATTACGTCCATTCCACTGAGTGTCGCGA
>Contig_972
GGAGGTTTCTAGGTCGATCCAGAAAGCCAGCCASGACAGAATGACGATGAGTATGCTGGGCAGGTAGAACTGAAGAAAG
AATTGGCAGCTTTTTCGTTCGAGGGCGAAGTCAAATTGAAGGCATGGATAAGCTCCA
>Contig_973
GAGGAGGCATTAGTTGTTTTAGATATGAGACCACTYATGCCCTTACGAGTCCATAGGTGTCTTTCTAACAGGCAGCTTT
TTTTGTTCCTCTGTGTATGTAGTCTTTAGCGCTCTCA
>Contig_974
CACTGAAGTCGAAGTTCATGTAAAAGAAATCCTGTTAGACAAACCGCTACTCGAATACATGAGCAAAAAGCTTAATACA
AGATAATAaTtTATGCAATTCACACGAGTTGACGGGAGCCAGGAGCACTARATGAAGAGAGAGCGAGATTGAGATAATT
GTTGTGGAAAGAGTGTAAGGTATABAGAAAAACCGATGTGGAAAAGTTCAAAATGTTGTATGGTATAACACT
>Contig_975
ATTAAGTTTGACGTTTGAGAAAATTAAGAATTAGACATCGAAAAAGCTTGAAATTTAAATaAAATCAAGAAAAGATATT
ACGTTTAAATTATTCGTAAATCAAGAAAA
>Contig_976
GGTGTTAATTCATTCCTGGTAATGGCTGGACTGGTGTTTGCCTTGTTYTGTGCAGACTTTTAATTaAAAATTACATCTG
TAAAAAAGCTTGTAGTCTTGAAGATTGCTACAATTAGCATCAAGGAAGGCATGCACTTAGCAAGTGATCAAAGTGTTGA
GAATAGTAATA
>Contig_977
TATAGCCCCGGTAGCCCCCCGGGATTTGCACCCATGcAaCGTCTATGGACTTTCTAGTYTTTGGATTTTCTAGATTGCG
TGCTTGTGCCAAAGCTTTTTTAGCCATTATTTACAGGCACTGTACAAACCCACGTTTTCTTGCAAAGTCACAAACCTGT
GTTGCATTGCCcATATAAgGGTAACACCCAACAGTACAAATGTAACTATGGTGTTTATGGCGCAGCTTGTATGCAGCTT
GTATTAGGCATTAAGTCATAATAAATGAAAGTTTAACAACGTGTCATAGACTATAGTTGTTTCTTTTCAGCGATGTGAT
TTATATGGTCAGCA
>Contig_978
ATTGCCTATAAAGCTTTGTCTCGCAACATTGGCATCTCGTCTGTATGTTACCAAAAAGCTCAAGCATCTGTAGACCCAA
TTCAAAAGCTTTTTATTGACAAGATTCATGAGTATGCCCAGAAAAGCAAAGCGGCtTGGTGGCAAGTTGGTGGATGCCT
CTGCAGACACAGAAAAGCAGCTCCAGGATGAGCTAGAGAAACTGGCCCGTCAATATGGGGCTAAAGGTGCAGACTTCGC
AAAGTTTCCAGCTTTCGCTTTTACAGATCCAGATCTAGAACCCGTTGGTGTACAGGTTGAAATCAAGCCCCCTGCGCTT
GTTGAAGCAGAAGGAGAAGCAGTTAAGGAAGAGGACTTGGATGAAGCCATATTGGGAGGCATAAGACTAGTGATCTTCT
TTCCTTAATGCAGTCTGACTTTAAGAAAATGTTAAGGCAGAGAAAATTTCAGTTTTCAGTTTGTTTTCTTTGAGTAGCC
TGTGACTTTACATGATGTCTTGTGGAGAAAGAACAAATTTTCATTTGAGAACATGAAAGTCTCTCAAA
>Contig_979
GGAGATATGACTCTGAGTATCAGTTGCTCAAATAAAATCaAAAAAGCTTCGAAAATTGTTGTACtTTTCCCCGtTTCGT
AGGCAGTGCATTTGTTCCATATTGTGGATATCTTGTACAATAGTCCGACTGCCGAAGGAAAACCTACTCGAGATGCTTA
GACTTCCAATCCATTCTCTCTCAACACAGCATTGAACACCTCATCGTAGGAGACT
>Contig_980
TAGAATTGTCTTCAGAAGTTTTTGTCGACTGTCCAATTCCTCTTCATCATCTTGTGGAAGCTTTTTAGGATTATTTGAC
TTCACTGCGAGCAAGATTTCCGACAACTGCATGCTCAACACCCGCTTATGAGCAAATC
>Contig_981
ATATATTGTTAATCCAATATTGTTCACTTGTCTGTCCTATGAGCTTTTTAAGACTTACTTGTCTACACTTTCGTTTaAA
AGTTAATTAAGTGAATCAGGTTCTTG
>Contig_982
ACACAATATCAAACTTCGAGWYGWRRWRKMKRARCtgWACWAcAAcTWAYtWWWWcRYAWCSCMtMMAMaRMWMRKCWC
RWYMMMATMAYMWWAWYMTAATCATTACATCTGGGTtTTtAACGTTtCTATTACTTAACCCCGAAGCaACTGGGCAACA
ATGCTGCGATTTTAGGACATT
>Contig_983
TGTGACTAAGTCACAAGCGCTCAGAAATTAATACCTCTCCACATAAAGCTCATATTCAGCATAAAAAACAGCACATAAT
GAAACCTGCGAGACCTTCGTAATTAGAGCTTTTTGCCAAGGCGTCCTTGTAACGGTAGGTTCTATGTTACGGCG
>Contig_984
TGTTATTKAtTTTCTTCCTTGAGTAAATGTGCAGAGATTTTGGCTTTTTATaAAATTGTTTGTGAAAATATAATTTAA
>Contig_985
GCGACACTCATATGCAGAAGATCCGCTCTAAACTGCAGTCGATTCAGACCGCAAAAGATCGCTCGGAAAAAGCCAAGAA
ACTTCGCGAGTTGAGAAA
>Contig_986
ACCCAGGAATTCAATTCTCACTTTACAACACGTGTTCACAAGTTCCACCTCAGCTACTGCTGTCCATTGGCTTTTTCCT
GTCGACACCCATTTCGGAGGGATTGATGTCAGCGGTGGATTCTGTGACTTGAGCTGCATTACTACCATTTAGCACTCCT
CGCCCACTGG
>Contig_987
GTTATTGAAGTGTTGCAACTGATTGGCTTTTTCTYTTTTTAGTTTGGtTGATCaATAAWTGCAGATATTCT
>Contig_988
ACCACAACYGCCTCTCAGTGCTGGCTTTTACAGGAAAAGCTTTCCAGACAAAAGAAATTCCACACTAGCATCTGTTRAT
ATTRAACATTGACTTT
>Contig_989
GAGCAACTTTCTCACTTACTACATTGATTTTATGGATGTTAATGCTGGCTTTTTGGCAAACCAGTTTTTGTTTGTTAAG
AACCAGTTT
>Contig_990
GGTGCTCAACATCAAAATTTATTCGAACTCATTGAAATaAAAAAGCCATTGTTGAAGAAATCCTAATTCAGAAATTGtA
ATGGTAGTTGAAAATaGTTCAACATATCAACTGAGAACTTGGGTAAA
>Contig_991
AATCTCTTGAATAAAGTAAGaAAAAGAAATAAGAAATTTCTTTTTTAGGTTAACACTACGAAAATCCTAAAAAAGCCAC
AAAGTGAGTGTAAAACTGGATCCCAATCTAATCTGAGAAGGAATATTCT
>Contig_992
GGATGCAACTACATCGAGTTTGAATGGTAAACAGTTTAATGTGGCTTTTTATACTTATAGTGCAACGTTTCCTTACTCG
CCAACAGAGGGAGTGGGAGATWCTRCCAGTTTTTCCTTTTTAGTTTTTTTGTTTCATAAATCAGTCCCTGCCCT
>Contig_993
CAACCAATCGATCTGCATCGGCtTTTTGTtTTTACTTAGGtAATTCTTCGAGCGCAACGTACTGGAGATTTATCGATCA
ACCGGAATTGAGAATGTTGGAACGGTCAAGTG
>Contig_994
TCTGGTTTCAAGTCTTCAGATWTGMGWRWMWCaKGTTTAGCTTCATAAACAGAGCGCGGCTTTTTAATAGATTCTGTTT
CCGAGGATTTCTGCATTTTGTCAGCCAAACTGAGCAACAAAAA
>Contig_995
TTCATAACAAAGATGATTAGTGTTGCCCTCCTCCTTTGTCAAAGCTTGGAACTGGCATTATTTGCCAGAGTGCAAACCG
TGGAGTTGGTATTGTAAAaGCCTGGCATGTTTCCAGCACTTAAGTACTGCAGTTTGGTAACATGTACGGTGTAATGTAC
ATGTACAGCCAAAGTGA
>Contig_996
TTTGCCAGTACGCCATTACGGCTCGTTCCATTACaAAAAAGCCTGTTGGTACCAACCAATCTTAATCAGAAGGCATGCA
AG
>Contig_997
ACACCACTTACTACAGCTACTTTTTACCAGGGCTTTTTTCTGACGGTACATGCTGGTACGGGGTACCGGCACTTATTTT
CCAAGTAAAGAAAA
>Contig_998
TTATTTGTCTGTAACTGACTGAAATTGTTATGAAGAATCTAGTCTAGAGGGCTTTTTTGGACCACCCCCTATGGCGATT
TGTTTACTGGCTGAGCTCAGAA
>Contig_999
CATCTGTGCCAAGTGATGACCTTTTTATTTTTGAAGTGACATTTCTTCTCATGCATG
>Contig_1000
AATGTCTTCTGCTTCCAACTCGTCGAGTTTTAAGTTTTTAtTTTTTCCTTTTTTCTTTTTTCGGtTTTTCGTTTTAGTT
TTGTTCTAtTTGTCTTCGATGATTTTCTCGGCTTGTTCTACCGTAGCCGACATAAGCT
>Contig_1001
CACAATATTCTGCTGTTGCTTGcWTGARMACTYTTGTAAACACTYAACATTAAACAAATGTGTGAATTAATTTTACCYR
WCATTTGGTAATTTTtATGTAATTTCCTCAACAAAAATGAAAAAATAAAATAAATTTCATTTGCAGAAGCGGATTTTTT
TCTAAACCGAAATCTGGTTTCCGGATTTCGCTTAACATCCCTAACAGTAACCCTCTGAAAAAGATGATATGCAAATTTA
GTGGAATGGATCTTGCAATGAGAACAGAAACTGTGTCAAATCACTCCCTCTAGCTGTTAWYACATCCATTAAGCAAACA
GTGTGGTTACAAACAYAGGAACAATGGACTTAAACCTTTCTTACGAGAAGTAATATTCATGAGAACGATGCTT
>Contig_1002
TTAGGAGTCATCGAGCATGCCCTTTGAGTCTTTATCGTATTTTATTCCGTTTATGTATTTTATTTTTKTAAACGTTTCT
GTATGAGGTTTTATAATTTTATTATTTTACAGTAAATTTCTGGTGCTTCTGTACTTTTGTACATTGTTGACTATGAACT
TAAAATTTTAAGGTTTGGAACAATAATATGA
>Contig_1003
TCAGTCGTTTTAAACAGAAGTACTTTCGGTGTCATATTTTAAGCTCGGCATAAAAATAAAACAAAGATCTATTATTCAT
ATAACCAG
>Contig_1004
TTGACCAGTTTAAAGCTAACTCGATTACCAGGGGCGGCGGTCCGAGGGGATGAGTGGGACAAGTCTCCYCCACCTTCAC
AAAAAATAAAACAATTCTCTTGTGTGCAAATTGTGTGC
>Contig_1005
AAGTTGATGGAATCCCATACTTTGTTTTATTTTTATAATAAATTGAAATTGGTTGACTATTAAAATGAAACAAAATCAT
GACTAAACCTCGATATTGGTAATATACTGCAGGGTCGACATTCTTTGTGACGAGT
>Contig_1006
TTTTCCAACTTCTAGGAATTTCGGCTTTTGTAATTTAAAAAAACCTTTAAAAAAAAGAAAAAAACaAAAAAATAAAGAA
AGTAGACAATGACAAGTTTCTTCTTATCGTTAAC
>Contig_1007
ATGATACGTTAGAAAATACATTATATATCTTTGGAAAATAGTTGTTTACTATTTTCGTTTTATTTTTCATTTAAAAATA
AAGTCTAGATTAATTTT
>Contig_1008
GCAATAGTAATGATTCCTAACTTCAATATTTATTTTTAAAATTGGCACTTGAACCCAAACTTTGAAGTTCTTCCTCTGC
TAAGGCATTGG
>Contig_1009
TTCAATTTGgAAMAACCATTGCGCTAACTAACTGTATTAGTGTTAGGCCTAAATTTTTCTTCACAACAGTTAGCAAATT
TTATCTTGCAAAATGATGTTTAACAAAAATAAATGTAAATAGCAAGTCTAAAATAAGTGCCCTATAGaaATGACCATCA
TTAATTAAATTTTT
>Contig_1010
CTGGYWCACATCTGACATTTATTTTTACATTTGCTTTATTACCAAACACCAAAACTCGTCATCATTCTGCTTCATGATC
TATCAGGTATCATAAGGTAACATTCAACATAGACGCTTCAATAGAAGCACAGAATGCCATCACAA
>Contig_1011
AAGGGAGTAAGCCACATACGGACAAAAGTGGACARGGGGTAGGAAAACATTTATTTTTGTAGACATCCTTAATGGGTGA
CCCTT
>Contig_1012
AGATTATTAACATGTACTTTTGAAACATTTATTTTTAACATCGGTTCAATTTAAACCCTTGTACAGTTGCATTAATATT
ATTATTGTGTCTCAGTGCTGCACTTAAATCACAGCTGATTCACAAATGGtTTAAACtTTGGACATAAAATGTTACATGA
TGGCATTGATGGCTTTRTGAAGAGAGAGTAACCATAAACCACAGCATTACAACAACAACCACAA
>Contig_1013
GCATCGTTGTGTACCCAAATAATGACATGTTTCTTTAGTTGAACAGAATTTGCATTTATTTTTTAATAATTAAATTTAG
ATATRTTCATTTCATGTGCTATTGGGTTGACATATTAGAATGTCTTTTATTTTCTGATGTTCCTGTTTGAAAAAT
>Contig_1014
AACAATTCAGACATCAAGTATGCATCACCTCACATTTAAGGAAAATTTCTTTTTTGTGCATKCATGAATGTACCATATT
GACTACCGGTATGTAATTTATTTTTTGGATAAAGAGTAGCCACATAACTACGAACATTGTGCACTTTCAGTGGTTCTGT
GCACAGATTAAATCAG
>Contig_1015
CGGTATAAGAAGATGAACTGTTTCGTTCCTACTTAATTGTTTTATAGCTGACTAGGAAGAGTCATTTAAAAATAAATTG
AAGGACTGGTCCACACCAAAGGTCACAAATAGTCA
>Contig_1016
TATTGCAATAAGACGGATTACAGTTAATAACCACACGCTTATTAGTAACTAGTAAAGAGCAGAATGTCAGCAAAAATAA
ATTTTCTCCTAGACATTTTGTAACATTCGGAATAATaCTACTTTACAGAATATGGCATGTGACGATTATTTAATACTTG
TACTTTACACATTTGTTACTCAGTAACCAGTTTGCAGGAACACACTGATACAGAAGAAAGTTCTGTGCAAGGTGCATTA
TCAATGTTGTTG
>Contig_1017
ATTTGGAATTCTTACTTGATCTGATTTAtTTTTTATCTTTTTTTTGGAATTCAAGCCCTTCGTTCAAAAWATGTAATGT
TCACTTCCTGATATTCTGATTTTGTAAATAAATTGCTTTTACAAATCCTCTAAAAAATAATAGGCTGTGGTGCATCTTA
YGTTCATAAMATATCAYGATGAAGGCAGGAAGATATTAACTTGTTTTTARCATGTGGTTCAATATGACTATAGCTGTGC
TGTACTCGTCAATTATTCGACCTGTCGGATCAACCTTATGAAGGACAAGAAGCAACCGATGTTT
>Contig_1018
ACCCCCTGTTGCGTGTCTCAGTATCTAATGAGGAATTAGATAGAATAATGCCGGTAAGACCTCCtTGTAGTAAACAGAA
AAATAAATCCAAGAGCCCATAAAACTGAGACACGCAACAGGGGGTAGGCAAGGCACACAGGGGATAG
>Contig_1019
ATCCATCTTCTTCTTCTCTGCGTGTTTATTTTTCTTAATTTGATGTGGACACCaAAAAtTGTCtAGCGATCGTAGTGGT
AAAGACTTCTGCCATAACCTTAAGTAC
>Contig_1020
GAAGTCGTTTGCATCTCAGTTGGGCGGTGTGGCCCTGGTTTATTTTTGCTYCAKTAYTCTcAgTTCWATGTGTATGCAG
G
>Contig_1021
TGGCAAATGTTGTTGTCGCTGTTTTATCTATTACTATTGGTTTATTTTTTGTACTCATAGGAACAATCAAATTAACGCC
GGCAATAAATGACGATGTCTACAAAGAAATGCGAAAAACGTTTATTCGGTT
>Contig_1022
CAACAATATGCTCCGAACCATTGCTTTGGAATACTCTAACACAGAACCTCGCTCAAGCTCTTATTTTTAGTAGGCTACT
TGTGAGGTACAAATGAAACTTTAACCTTCTGTCACCACAGATCTGTGTTTT
>Contig_1023
ACAAGCTGACCTACTTCAATGCTCGTGCAAGAGGCGAGATCATTCGCCTTATTTTTGCTGTTGCCAAAGAGAAATACGA
AGATGTCCGGTTCGCCGATGACGAATGGCCGGCCATCAAATCCACTCTAAACCT
>Contig_1024
AAAAGGAAGAGCATAACCTCATTGAACCTCTCTAACTTATTTTTTTACAAGAGTATACAAACTCAGCTCTTATGGAAAA
CTGTCTTTATGCAAGCTTATCGAATAACTGAAGTAACCCACGATTTCCATGCCACTGTCTGAAAGGTATCCATCAAGAT
TAGCGCGCTTTCCTAGACTTTGTT
>Contig_1025
TTGGTTCCAGAAGGCAACAAATTCAGAACAATAATAGGGTCATATTTTTGCTGATACTTTTTCRTTTCACTGTATCAAT
ATTGATAAAGACATTAAACCAAAAATAAGTTCCGGTGCGTTCCGCYACAGAAAGCCTTGTAAATAAGTATATTCTTTAT
TTATCAGATGGCGTAACTGCACTTTTGGTTCACATGAAATAAATTTRGTCTCTGTAAGGCATTCTTCTTAAAACGTTTT
CCTCGTCAAGTTGTCTGCCT
>Contig_1026
CGAAATCGTCTGAAGTGCAAGATCGACTCCTGGTTCACTCCCCATTTATCCGTATGTTGCCAGCTTATTTTTGGGTCTC
CTGATAAGGTTGAGGAGAATC
>Contig_1027
AATCTACTAGGATTATAATAAtTTACAGCTTGCAATATCAAGTTAAGCTGGACTTTTGTCCCAAAAATAAGCCAGTATG
TGTTATTTGTAA
>Contig_1028
AAAAATTTCCAGCAGAAACATCTAAATCCCGAGTACTTTCGAGCAGAAAAATAATAATCTTTGCCTTTGCAGAAATTTC
TTCCTCCGAAATACTTCACAAAGTGTTGTCCAAAGTACAAACAAACTGTGCCATGTAAATAATGCGATATCCCAAACCG
ACCGGTCGcCCCGGTGCAATAACTCGTGAGAGTGAAAATCACTTAATGTGCCGAATCACAGGACAGCGAGCGGGCAACG
ACTAYGAYGTCTACTTCTTTAGCAACCYAAATATGACCTCCACGTTCTTCACAACCGAATCGATTGGAGTCTGTTTTTC
TTTCGCCGGGGTTGGCACCGCCCTCTGCCCCTGCGCAACCTCTGGCACCTCCCGGG
>Contig_1029
AGAGATTATACATGTATCTACCTCGGGTAAAAATAAAAAATAATAATATTAATAATAATATTAACATTAATAACTTATT
CATAAGATATACTGAAAGAAAC
>Contig_1030
TTATAGCTTAGTACTATGAACGGACGGCGACACACGCTGTTCGGGCATACGGGACACACTGTTAGGGTTAAGGATATGG
TTCAGTTTGTTTTTTAGACTTTGCAAGTGTGAATTAAAAATGCCTGTTTAACAAAAATAATAATTTACTAAATGCACTA
TGAATTACCTAATTAAC
>Contig_1031
CAACAGATATTTACATTAAATGAGTGtTAAtTGATAAAAATAATAATAACAATAATATTAGAGTTAAGAAAATGACATC
ACCATTTCAGATCACAATTAGCACGACACATG
>Contig_1032
TTTGAATTTGACACCAAGACAATAAAAGACACCAGTTAGTAAAAATAATAATTATTTATAGAAGTGTAGTYATGATTGC
ATACAATGAAACAATTACACATATTTAAAGACAATGAAAACTGTGAAACAAGCAT
>Contig_1033
GTATGGCATTCCTTTTGGGAGGGCGMTCTGAACCTGTAAACCCCCTAAACACCCCCACGCCTGTGGGTCTACTGGCTGA
TTATATAATTTCAAATACTAATTATTATTATTTTTAATTAGACACTTCAGTAGCT
>Contig_1034
TGACACAAATCAGATTTTTAAACAAGAGCGCAACAGTTAACTCGCAGATAAATAGTAAAACAGAAATAGCCCTATTATT
TTTAACTTAGCTCAGCTCAAGGCTCACTTAAATTTTGGAATAGAGAATCGTGAGCTCTATTCGGTCCTACAGGCTAACG
TGATACT
>Contig_1035
TCACTCACGTTCTTCATTAGAATTCCACCAGAAGAATTAAAACCGTGAATAGAACGAAGGTCAGCGAGTCTCAGAGTAC
AWCGCGAAAAAAAATAATAGCCCTCAAACTTTGCCTTCTCGTATCTTTGACACAAACTTGATGCCAAGTCTGCACATTA
CCTGATGCGTGATGGTTGGCATGTACTGGCAACAAATATGGAACAATGAGAGCTGGCT
>Contig_1036
GGACAGGTCGTCATCCGTCGTTTTGTTTCTTCAGATGAAGCACAAGTCATTGATTGTGCTTATCTGTTAATCAGTTCAG
ATGGTCGAGTGTTTGTTGCTGACTCAAAAAATAATATAGTTATTCTCTTGGATTCCGATCTTAAATGGAATCGAATTCT
TTGTCCAGCAACAGAAGAAAAGaAAAAACAGTTTGACCTAATACCATTTACAATGTTTTACGACGAAGAAATGAGTCAA
CTGATCGTCGGACAATGTTTAGGAAATCAAATTAATGTTTACACTATACGTCGAAATTAAACTTAATTTCAACAGATTC
TGACAAATAATATTTTACAATTCTTTGTGTATAAATGAGATAATTCCTCTAAATAATCCCATTAAGATGTCTAGAATGA
TATCCAACCCCTATTGAAATATGGCAAGAAACTCTTTAATACTCGTTGTCTGAAAGCGTGCTGCTTCTGCGCCGGAATA
TTTCGCCAAGAAACGGACAGAAACTTACTTATGTGACGGAAGAATTATTTAGTGTGTCTCTAATGACTAAACTAACCTG
TACCCTGACCCTAAACGACCATYAGCATGATTTTAAAATGTTATGTCTGAAGTAGAAGTTCTATTATTGAAATaGAATA
AATaGAATCAAAGTGTAAG
>Contig_1037
AGTATAACATACTATATTAGAATATTATTTTTCAGTGTGAAGCACAAACGGACTGTACAGTACAGCTTGAACTAAGCAC
ACAGAGAAACAGTGAAAACAATGCAATTTAC
>Contig_1038
GCATTAAACAAATATGATCCAGTTGAACAGAAGAATTCTCTTTaGTaAAAAAATAATATCTAATGCTCATTTTGAGTCT
AAATCTGACTACATGAGAAATTTACAAAGGTAACATGACACACTTCCTCACCAGTTATGCATGGGGGACATTGCMAAAG
TTCaAAAATATAtTTTCTTTATCTGACACTTTGTTCACTGACTCC
>Contig_1039
TCCTGTGCATGCCTTTCTTCTCCATAATGGCGGTATAACACGWTGCATCTACAACTCGTaAAAAATCTATTTATATACA
GGACTGTAAGCGACTACATTTAAAAAATAATGAACTACGGCAATTAAGAATTAGCGATTACTATGCTGTTCACTTTTGC
TGTCCTAAATCAAACCGTATTTTAGGATTACATCCTCAAAATGTAATGACAAATACAACCGT
>Contig_1040
TAGAATTAAAAGCAAGGACAACATAATTTACAATGTCTGTTTGAGAAAMATAAGGCTACAATGTATACACTTTACAGAG
TCTCAGAAGAAAAAATAATGAAACAATTCAGCTGAATAGCATGAACTAAAAGTTCATGTTTTTCtATGATGAAAATGTT
GAACCTACACCTTTAAATTTAGTAAATGCAATAAGAAATaCAATCTCACACAAGCAGCACAAAGAGAAATCACTAACCA
CAGTAAYGACAAATCCAAGGCAATTAGATTCATGATAGAAAATTCAATAATTCAGGTGATCCAGAGATTAGRAAATGCC
ATACCTYAAAATCTGACCAAWRCAGCCACAGAACTTTAATTGACAATCAGATGTAATG
>Contig_1041
GGAATACCGAAGTTTTGCYGTAGCAGGGTTAAGCTATGAAAAATAATGACAAATTCACAAATATCGCCACTTGACAAGT
GACAATGCCTACACTCCACATTTGTTAT
>Contig_1042
GTTTGGTGTTTACATGCTAAGTGTCCTCTAGAGTATCAAACCAACAATTTTCGACATTTTTATGGACGTGTRAATGTCC
ATTATTTTTGGTGTTAATTGAAACAAAACCTGTGCATATATGTATGTATGTGTGTATGTATACAAGCCTGTGTAATGTG
>Contig_1043
GGCTGGAGCAGGGCCGTACTTAGACTTTTCGAGGCCCTATGCAACATTAtTTTTTGGTGCCCTACGCAACATTATTGTT
AGGGATGTACCGGTTATCCATCCGGTACCTGGTAAGTGCCGGATATCTCACTATTCG
>Contig_1044
GTCAGATCTTAAGCAGATTTCTTAAATTAATATGCAAAAAATAATGCAGCTGCAATACACCATCAAAGCCAACATTATC
AAAACAGATTTAATACAG
>Contig_1045
CAACAGTGCACTGTCCACCTCTGTTCCAGTTCTTCCCCTCATACGAATGAACGTCTGATTGTTAAAAATAATGCACCGT
CCACGGCAGACTTTGTGCATCGGATAGCTCAGTTCACG
>Contig_1046
TGACCACAGTTGTTGCTTTCTTTGCAGGCTGGCCTCTTGCGTTCTGACACCTGCAGTCCAGCTGTGGCATTATTTTTCA
GTGCCAAGGTACAGCTGGCACCTTT
>Contig_1047
TATTCTTCTAATTACAGtCTGGGTTTTGGTGATCTATYCCTACCGCATAAGACGCAAGTGCGGTGGTTACCAATTAAAA
ATAATTAAGGATTGTTTAAATGTTTGTAATCACTGGCTCAAGGTTTGGTAGATTGTTGCAATATCCTGTTTAGCATACA
ACTTTTCAAGGGACCATGYTTAGCATTTCTAGACTTAGGTATGTGGCAAGTTTTGTAACTTTTTGTAGTCACTGATTTC
CTTCATTCCGCTGCGATGTGGTCGTCTATTTTCTCCATGGAAATCC
>Contig_1048
TTATCTGWCTGATTATGTCTCTGTTATGGTATTTAATYATTTTTGCRATAGCTTRTGTAYCTGATAAAAACTACAATAA
TTATTTTCAATATATTTTAACAGTTTAATTGTATCATGATTCGtTTGTGCATGACAACTAAGTTTTAAAAT
>Contig_1049
TTACACTACTAAGCACCTTAAYASATCATCATCCTTTGTTTGTCTGATAATTATTTTTCTAAATGTGTTATAGTCAAAA
GCTTTAGTCTGTTTCTTGTTTGCACTTGTTGCACGAAATCTTATTGTTTGTGTTCGGAGTTTATTTCTCTGCAAGTGCA
GATTCAATTGTAGGGCGTGGATCATTGATTCAGACTTTATA
>Contig_1050
ACAGTCATATCTGCACATACCTAACAGATTYGATTAAAAATAATTATGGAATTAGGAAAGTCAATACAAATATTTGTAC
AACTGAACCAGTTAAA
>Contig_1051
AATAGTTGGCCGTACACATTAtTTAAATAATTATTTTTTGTTTTAACTTTTACTTAtTAtTTACCTACATTATTGGATT
TATAATGAAACTGTGGTGTATCATTAATATTTCTGATTTTT
>Contig_1052
CGACGACAGTTAATTATTAACCCCTTTACCGTGGAATAAATTTTTTAAATTCTTTGTACACYTGTGTAATTATTTTTAG
CTATGGCTAAAGAATAATGCATGTCATTTAAGGACAGATGYTTGTAAGTGCAAYAGTCCAGAAGCCTGYGTTTGYTCTG
AG
>Contig_1053
ATGAAGTTCTCTAATTTGTTTCAACAGTTTTTCAGCAMCGAACTTCTGTTATYAAGGTATGCATGTTGAACAATTATTT
TTTGCAGTTGTCTGGCCTCAAAT
>Contig_1054
AAATACGGAATGTTGAGTRTGCTGGAGTCATCAAGGATGCCCATCGACTTTTAGCTTTAAGTTTTTAAATACATTTGAC
CATTTAAATTRTATTTAATCATATATATCATTGTAAATGTGAGGTCTCATGTAAAGATTTCTTCTTTGTATATGTGTTA
ATTGTTTGAAGCTTAAAGTCTATTTGATGTTGAATAATTTAGTATTRSG
>Contig_1055
TCAGTGATATTTCCAWTTCAACAACWATTCCTAMTTCTCATTCTATTTCCATTCTTGTCAGACAACATCCATTCCYATT
CTAAKTCCATTYCWAATTAAATTCCATTCTTACTTTHCATTTCTGTAAAAAAATAATTTCCATTCCTATTAACCAGAAA
TATCACTGATCCTTTGTTGTCMMASAAGAAAGAAACCAAAAAGCTCTCCTCTCCAGTGACTGCT
>Contig_1056
GCTATGATTGATTTGGGCTCAAATTGAAACATTCGTTTTCtACTAATGCAGGTGAATTATTTTTGTCTGCATTGGTCTT
AAgGGAGAAACtTGTTAATAGTAGTAATACATCAGTTTGGAAGTCTCCTTATTCCTTCCCTT
>Contig_1057
GAAGTGGCAGAGAGATGTGAAGAAAGAGATCACAAAAATAATTCCCTACACTCAATKAGGTTGCCGGATTTGATCTGGA
GAAGGAAGAAAAACTAGATCAGTCTTATACTCAAGATGTTAAAGTCTGCTAA
>Contig_1058
ATTCTTTTCATGAAAACTCTGTAATTTGAAAGACTTTCGATCTGCATTAACCATTAAGCAAACGTTTAAACAAATAATA
ATAAATAATAATAAATAATAAAAATAATCAACACTTAGGTTTTTCTTTTACTTTTATTTTAATTT
>Contig_1059
ATATAGAACACATATACTAAATTCAACTGGGCTGCTCGACAGCATATATTTCTCCCCAGCTTTGACCTTATTTGaAAAA
ATAATCAGATCAAYAACTCTACATTGAGTTGTCAGGTACATTTCATCAGATCCATGGACTTCAGAATATTCTCTCGTAG
CAtATMATCATAGTCAGA
>Contig_1060
TGTAATCTGACAATAATTATTATGCAAGTCGTTTGCGTCGATCGATTATTTTTCTCGCGTTGTAAGCGYTGTGTATTGC
CTACAGGCGACGCAATATTATAA
>Contig_1061
CAAAAACCTTGTTGCATTAACATGTATATTATAAATGCTGTCCTGCAGTAATTAGTTATTGCTAAAAATAATCTGCAAA
ACTATAAAAATATTCCAACAAAAGGTAGGCACACAGTCCTCAAGGTTTAGACAAA
>Contig_1062
CATTTCTCGTGTTTTTTTATAGATCGCTCACACGCTAGTCCCTGTCTGTACTCCTCATGCTCTTGTATCTCAGATTATT
TTTTGTAAATCTATTTAAAATTTCATGAACATTCACTGTAGTTGAGTTGCAGTATGTT
>Contig_1063
AACAATCAGAGTAGTTTGCTTTGGGATGATGTAGTGTAATGATAAAAATAACAGATGATGTAGTGTAATGATAAAAACA
ACAGCTGATRCGTTGTCATTAGTGCAGTTTGTAGCATAGTTTAACTGTTAGTTCTTAAACGTAGAGGCAAAAATACTTG
TAGTGGTTTTTCTTTGTGAGTAAATATTATTGGCCTTGCAGTAGGAAATTGTGGGCAAGCTGCTTGGAAACACTTTGAA
GCATAAATAACTTGGACTATATTTTTATTCAAGGCATTGCTTATAAGTTG
>Contig_1064
WAGGCAgGTTGCATTCAATATTGCTTTGArAAAGGTTTTAGGCAGAATAATACTGTTATTTTTAGTTTATATTGTTGCG
GCATTTAAAACCTTAGCTAGGCC
>Contig_1065
TAGACTATTTTGGTTCCAATTTGCCCTCATTGAGGGTGAATAACATAATCACATGCAAACTAGCAACTATGTTATTTTT
AKAAAATTGACTACATACAGAGACAAGGAGCA
>Contig_1066
ATGCACATAGATGACAGTGATTTTGCCTTAACATTGAACTGAGATGATGTTATTTTTGATGCTCTGTTACATTGACACT
GTGTCATTTTCATCAGTGTTGTTCAGAAGCTAAAATTGAATAGTTTTGYTGCATCTAGGAGATAATTTTTCTCACAAAA
GACCTGATTTTCTCTCTCTCCACAACAAATGAACAAAAAATGTTCAATTTGGATTCTTTAAGAGCTTAATTACCTGATG
GTCCC
>Contig_1067
TCAACATCAGTTTACATTTTACAATGATTAATATTGTCATTTTCTATACTTGGCATTGTGTTATTTTTAAAGCATCAAG
GGAAAACAGGATCAGGtAGCTTCTGA
>Contig_1068
TGACAATTKTTGGAATAAAAATAACACAAGTTGATTCGGTAAAATTTCTTGGAGTAATGGTGGATGAGCACCTAAATTG
GaAAAACCCACATTAATAACATCGAAAAGAAAATTGCAAAAAATATAGGTATATTATCAAAAGTGGCCTATTTGCTTCC
TGGTAATGACTTAAAAAGTCTTTATTACACCTTTGATATATCCTT
>Contig_1069
ATTTTCATCATCTGGATTTAAAGTTAAGAAATCTAGATCTAGCGCAAGTCGACAAGTTATCCAGTTCTTAGCGGAAATA
AAAATAACACGCCTGGTTATGACTTTCACGTGAAGCAGTTAATTGTCTACGTGCTTCAAAGGAGTAAAGAACTTCTAAT
AATCCTAATCRGTGAACAGAACCCTCTGGTCTGATCTATACCTACTCTCTGATTCGTCAAGAAATTTTTGAACTTATAG
ATAA
>Contig_1070
AAACTGCTTACCTGCATTTTAGCCTTTACTTGAAATTGTGTGATGGTCAGATGGTGTTATTTTTTCATTTGGTGATGAA
GCGAATATTT
>Contig_1071
TGACAAGACTACAATTAATTAACAGTTATTTTTGTGATTTATTMATTAAATTTCATMTTTAAAARGTGTGTTATTCTGG
TAAATTT
>Contig_1072
GTCGGAGTCACACAAAATGCCCAAATAGGaATTAAAATATAGATAGGTTYTGTGATTTTTCAGCCGGAATGTGGTACAT
TTTCAGTTATTTAAAAAATAACTCAGATAATGTAATTTTAAATACATAATAAATTATTCAAATA
>Contig_1073
GTGTCGWACCTRAATCCTGGGCATTTTTGGTTATTTTTCKGTTGCTTTATGATGGTTAAGRAGGTTGCACATTGTCCTT
CTTGACTTCATATGTAGAATTGTGTGTCTGTT
>Contig_1074
TTTCTGTCTAAGAACAAAGACAAATTACAATAACACTATCTAAATAAAGGTTATTTTTATCATGACCAGAGATTTCATA
AATA
>Contig_1075
TAGCAAACATTTGATTCAAAAAGCAAATACTTTGTTTAGCCTAYCTGTGAATGTCTGAAAATGTGAATTTCTATTTTTT
TAAATGGTTTAGTTTATATAGCATCAATAAATTTTTATTATTTAACTACGaAAAAATTGCCCTCAAACAAATGGCTRTA
GGCCTAACTGTCCCATTATTTTGAACATCGTTTCCTTCAGCAGAACTGAACAATTGTATTTGAATCATTTACATCTGAA
AGCAAATTACTCATTAATTAAGTCTGTATTTCATCGCACAGGTTATTGAGGTTTGCTGATTTTCCTTCTGCAATCTGGT
RGACGTTAGCCCAGAATCAACGACAGGA
>Contig_1076
TTGTCTGTTCTTGCGTCACCAGCTCTTCTATTTTTGTCTCAAACAGATCTGCAAGATCTTGTTCATGAGCAACATCTTC
AAACTTCTTTGCTTCAGTTGCCACTGCGTGAAAATGATGCTCCTGAAGACACTTAATCTCCCACAGTGAGCTCTCCATG
GCTCTGGAGTTAACCGGATCCAATTCAAATGGATCATA
>Contig_1077
CTAAATCAACAGGTTGGTGGTCGCAACTATATGTTTAGCAGTTCAGAAAAATACACTTAATAGGGTGTTTCGAAACATC
ATTCCTaAAAAAATAGAATTTGTAGAACTTGCCAACTTAAGCTTGCATAACTAGTTTCTT
>Contig_1078
GAATTGACAGTAtTTTTATTTAATCTGAGAACAGGTATAAAACCAAAAATAGaACAAACAACAATGTATTGCCACA
>Contig_1079
GGAAAGGAATTAGAAATTTCTAATACTTCTGCAGCTGAATATCCGCCCTCTCTATTTTTGCCTAGGGAGAAGCTGGATT
GATCAACAAATTAGTTGAATAGA
>Contig_1080
ACTTGTTCTTCGAGCACCTCTTGAATCTGAAGCGYTgCAtGATWYKATSAtSMTRAtGAACAATGTTCCCTCTAtTTTT
TCTAAGTCTGTGTGCACATAAAATTTCTTTTGTGTATGTTTTACCAGGACTCACAAGTTTTCTTGTGTGCACAGATCT
>Contig_1081
CAATCTTGGTGGTATCACTATTGTATCACCAATGGTTTATGGACTCGAACTGTATAAWTTWAAAAAATAGAGTGTGGGA
GGAAGAAAAA
>Contig_1082
GAGCGAATGCTTCCTGCTCTGGCTCTCCCAGTGCCCTTTTGAGCCCACGGCTTTCGACCTCCACCCCTCATTTCTGCTC
TAtTTTTTTACATGGCGATAATCCACAGACTTATAAACCCGTTGCCAAAACACATTCGACCACAAGATGTCAATCCGGG
GAAAAGTTGCAAAAATTTCTGGATGTAGATCAAGTATGCCAAGCTTCTCATTTTCTTTAACAGAAAGCGTCTCAAGCCA
TGCCTGCTTCGGTTGCAAGTCTAACGGTGGATGAAGTAGCTTTCGTGATGTGATAATTGGAAGATTACGAGCCAAAGGC
GACGACGTTTGAATTCCTGTGTCCTCAGTAAGAAGAGGTCCAGTTGATGTTGGATCTTGACAAAATATTGAAGAAGTTG
AGAAACAAGTACTTTGCATAAAGcCAATGTACGATCGTGATAT
>Contig_1083
GATGTACATACAGTAAAGCGTAACGTAGTAGCTGAGCATTTTATGTGTGCCACTATTTGAGTGATTCTTCCGAGTTAAC
ATTTGTATCTATTTTTCTGAGGGTAATTGTGAATTTGGCGAATTGTGAATAGTCTCTTATTCGACATCGTAATAATAAA
ACTGCCGATRCTGACTTTGTTTGCGCWAAGTGATGTCA
>Contig_1084
GCAACACCACAGCATCTATTTTTAAATCCACATTATTACGAATACaTCGAGACACGGAACAGGGG
>Contig_1085
GACCTTTGACTATGATGTCCTGGACACCATGGAGCACAAAACAGCAGCAGAAGATGGTGCATACATCAGTGGTCTATTT
TT
>Contig_1086
GGGCTTCAGTTTTCATCTCTGATGATTAGTCTGTGTTGAAGTTGCGCTATATATAAATCATATGTATTTGCCAATTACC
TATGGACMGGTTTTGTAACAGTCAACCCGAGTGCAGAAAAATAGACCCGTGACCTTGCCTTTGCTTGTACATGATTTAT
GGAGAAACTCGGTGCAGAGT
>Contig_1087
TCGTGTGTCATTCGTCCGGCGACGAAGATGTCCTATTTTTGTTGTTTACGATGGCCTTAATAGCGCCGCCGATTCGGC
>Contig_1088
TGTTTGAACCCGGAAATCCCGCTAGATACACCTATTTTTAGGAGACCTTCAGTTTCCCCAGTCCCTTCACTTGGCAGGC
TAATATCTTTCGTTATCTTTCTGATTACACATTAAACATCAATT
>Contig_1089
TTGCTTCCACGCCGAATTGCAAATTCATTTCAACTTGGATCCTTCATTTTTGAAGTTATTCTTGAAAAAGGGTTGAGAA
AAGTCTTTTACTATTTTTCCTGTATGTTAGGTTAGAATCCTTTGTTTGGRTGTGATGAAATATCATGACCGTTATGTDG
TCCAATATGRTTAGGTGGTCTTAGATTAAAGGACCGGTGAAAAAGGTGTCCSWTAATTGAATTGAAACATATCATCTGC
ATGCgTTgGTCGCATGTTGTGTGAGAGAGAGCCA
>Contig_1090
GCTATAGTTGGGCATCTTTGTTGCCAGTGATTTGGCAAATACTATTTTTATAGCAGTAGCTGCATTTTAAAAATGTAAG
TTAATAATAATTTTTTA
>Contig_1091
GTGGCTATCGAGTGtTAAATTTACTAAACTACtACGAAAGAGCTTAGTTTCTGAGTGATTAAAAATAGTATTCAACCTT
TTTC
>Contig_1092
TAACAGCACTTGTAGTTaATTTAAAAAGTTGTAACTATTTTTACTTTTTAATTTTTTATTTTTTTCTTTTTTTAGTTTT
TTTTCTTTTTTTAAGTTTTTTTAACTTTTATTTTCCCGTTTTGGTTCTTTCTTTCGTTACTTACGCTGTCCCAGCACAT
CTCCAGGATCCG
>Contig_1093
CAAATCAGTGCTTGATGTCAACATTTTTTACATCTAGGTATATAGtCATAATAATTATATGTATACAATGTAGCAAATT
AGTGTTCACAAGGAAATTA
>Contig_1094
CGTTATAGACTATTTTGACTATTTTTTTCSTTATAGACTATTTTGACTATTtTTTTTCGtTATAGACTATTTTCGTCAT
AGACTATGCTATTTTGACCATGGTGAAAAATTGAGGCCAGCAGTTAGACA
>Contig_1095
TAAGGGTTATACCTGGGTTAACTTCTCCCATAGTTATGGGCCCTGGTCTTAATGGCTTGTTTTACGTTTCCTGGTTTAA
TTCTGTATTTATTAGACTGAAAAATAGTCTGACAACATTTTCTTGATAGTTCTTTGCCTGAGTGGTGGCCATTGCTTGC
CTGCGTTCAGTTGTCAGTTGAAGGCTGCATTTGTTGGGTTCTTTTGTTGTCATGTCTGGAATTATTGAGTG
>Contig_1096
TTTGGTCATCGTGGCTGGCCCTTTGGTCTGGAGTAGTCTCCCACCAGCCTTCCGATCACTTCTAAGAATATTCTCTCAA
GTATTCCATYAGCAACTAAAAATAGCATTATTCAGTCGCGTTGGTGTTGGGAGCACTTCTGAGTAGTCCCACTTGAAGA
GGCGCTATATAAGTGCTCGCAATGAATAAATGAATGAATTGTGCTTATAGCTCAGAGAATGCCATTAGGTYACATTACT
TGGGGCAACTCAACATTGA
>Contig_1097
GACGTCTCTAATGCTACCGTACATAGACAAGATGACCACTTGAAGTCGGAAAACGTCTCCTGAATGGTCACCGGTGCTA
TtTTTTTCTTGGttAAAGGGtAGtTTTCAGGAACGCAACAAATTCAGAGGGAAAGCCATACTAGCCTGTTTTAGGCTAA
TATTTTTAT
>Contig_1098
AGACTTGAATTAATGAGCTGCTTTAAGATTAAAATTTCTACCTAGCTATTTTTTAGCTCCATGATTTCAGTGATTCTCT
CTAAACTGTTCAGAAT
>Contig_1099
TAACCAATCACTGGCAGGAGCTTAAAAGGACtTTTACTGAAATTCAAAACTGTAAAAATATAATACTAAAATAAATCAA
CTTGGATATAATAAATGAACAAGT
>Contig_1100
GTTACTTAAATTAGCTTAACATGTMATGCTTGAAATAATTTGCATTCAGAATTTTAAATAGAATTTATGATTAACAAAA
ATATAACTCTATCAATTCCAAAACTCCA
>Contig_1101
CTAAATTTATATATGTTTACACATTTGTGGGTCCCACCATGGTTGCTTTCTAGTCACTGAAATGAAAAAAAATTCTAAG
AATTTATATAtTTTTCTTTTTAATATTTTTCTCTTAAACTCAGTTAAATGTTAGGCTTTGCTCGCTGACCACCAGGTAC
GTGGCTGTGGACCATCAGCGGTCTGCGGTCCACAGATTGAGAACCGCTGCTGTAAAACAAATCACGCACTTGTGGTAAC
AAATACATTTCTAAAAGAACYCAAGTCCATTTCATTTTATGTGAGAAAGAATTATCTACACAACATCATCAACTAGAAA
CAAGTGACATCACAAAGCAAATAATGATCCAACAACTGATGGTCGACTCTTATTCCTCCATCGCAATCAATGACGGACA
GAACTTCAATCYCACGTTTTCtTTAtTTCGGtCAAATAAAACTTTAAAATAAATCAACAAAACAATTTTACTAAAGAAA
TCCGGCCCAATAAAATCGCACTAAACCCCAACACAGCTGATCGTAA
>Contig_1102
GWTGaCAAACATATGTTGTACTTTATTGATTTCCGATGACATATCCGGTATATCAGTCATATWTTTTTA
>Contig_1103
AACCCTTAATACGGTACCTTAATGTTTCAGGAGACCTTCTGCACtACGAGAGTTTCTGTAGGCCTTGCATTTACTAAAA
CTGCCGAACGAGAAAAATATATGACCTGTTTTACAACAACCCTTAATGTCTGTCATTATKTCATTCATARKATTTATTC
TTTAGAGWGATTTTTGGTTTAATACAACGGTGTATTAACGCA
>Contig_1104
GGCGCTATAGTTATCGCGCGGTTGGTCTAGAGGGCGCCAGTTCTACACGTCATATGTACATATATTTTTTTCACTGTAT
GACTGAGGAAAAACTGAAAGAAATCGGTAGAGTTTAATT
>Contig_1105
CCAACTGAATTCGCTGTAATTAGTGCAGGAAAAATATATTGACAGCGGAGGAGAAAGAATCAATCTATTACTACTTAGT
AAACAAAAAAAGGAAAAAAAAAGAACTAAAAAGTCAGCTGAAGTTTCCGTCTAAGAAGAG
>Contig_1106
ATGCATAGAACATTTATCTCGTCTTAAACGCATCGCACAGTTTGCAATATATTTTT
>Contig_1107
CGTGGTATCAGGTTGCAAATTCGTTTGTTTCGATCACTATATTGTAAATCCAGAAGTTGTGGGTTCAAAAATATATTCG
TGTCCGGACAAAAGTTTCTGATATCTTGCCCCTGCAAGCTGCTTGGTTCATGGCAATTACAATTTCTTCAAGTTTAGGT
GGCACGGTRGAGKARKGGTAGCCTTGTTGGTGGAGTGGTGGTGGTTGTTGGTGGAGTGGTGGTGGTTGTTGGAGGAGTG
GTG
>Contig_1108
AGACGACTTCTGGAGGAAGAACTTTAAACTGATAGTGTGGAATGCCAGAATGCCACTGGACRACGTGTYGGAATATATT
TTTTCATTATGAGCATTTTTATAGCGTTCTTTAAAGGTGACTACTCAGGAGCGCAATMGRKWCYWRWACGGTCAAAAAG
GACAGTTTTCTGATGTATGTACATATCTGAAGGCTTACTATTAGACACTTCT
>Contig_1109
TTACTTTTGTGCTGGTTAGGGTCGAACAAACTTTTGTCATAGTTTTCTTTAACCGTTTTTATGCACTGGAGAGATATCT
TTTTGGAGAATTTGTAATGCTTTCTGTACATGTATAATAATTATAAGGCATTCTTTTTAGYTAACAAAWTGTTCAAGGC
TGAATGTCATTACTGTTATTCTCATTACTATTAATGTTATCATT
>Contig_1110
AGCATTCTGACTAATGTGTGATATGCTGTTCCAGGGGTTGACTGTTTTTGTGTGTATATTTTTWGTAAGGTTGGTTGTT
TGATTGTGGTTTCATGTCGGGATGGAGTATATAGAAATCCTGAGT
>Contig_1111
CCAAGTACTAACAGCCTTCTTCCACCTAAAGTGGTATATTTTTGCKGTTAAATGAAGACAGCCTGCACAGTACTTCAAT
GATTGAGATCATGATAGGT
>Contig_1112
ATGTGCGTCAGTTGGAAATCTAAAACTCGAATATTTTTATTGCCTAAAAATGTGGAATAATGTCCACATTCATATTTTT
CATTAATATTCAATTGAATTCAGTATTTCTGGATTGCGAGTACTTGTATTTATTTT
>Contig_1113
AGATGGAATGGCCGTGGCGACCGGTTCGTGGGACAGCTTCTTAAAAATATGGAACTAAATGTGACATGTTGTGCATCAC
ATTTTGCCGTTTGCCACAAGTAAC
>Contig_1114
AACTGAATATAGCACAAGAGCAAGAAGATCAGCACCTTCATTATTTTTGCAATTGGTATTTAAAAAATATGGATTATAT
AAGTCTAATAGTGTTAGaAGTAAGTAgAGGCCAAGAACTTCGGTCATAGATGACGGGCCCTTCTTGTCTTAGAACAGT
>Contig_1115
ACATAAACCTGCaAGCAGTCTGTTGACACAGCAGAAAAWTATGGTTTACCAGTCAGTTAAGACTTTCCAACAGAGAGCT
ACATCAAGAATGCAACTAGTTGAATTAAGATTGTTATAATGAATAGAGTGYGACTGAAATTGTAATTAACRYGAGTGTT
TTGTTGTGCAAGCGCAAAAATTAAGACTGCAATAAAAA
>Contig_1116
AGGAAATGTGTTTCTAGTTCAATGATGtTTTTCtTTTACtTTTTTCTTTTAAACGtTTAGTAAGAAAATGCaAAAAATA
TGCACAGTTTAGAAAACGCTGTTAGAAGAATGGAATCACTAAAGCRTTGGCTTCATCATCCCTCcGYAAATAGGTTAGA
AGGGGTTAGGCTTAATTTGACCCATTTTCTTACAAGACAGTAGAAACAGATTCCACAA
>Contig_1117
GGGGGTTCCATTGATACTAGGCATATTTTTATGCATTTGAGGCTTTTATCACAAAGACGCATTCATTTGGGAGGGTTGT
AGTTT
>Contig_1118
TGCCCATGCTACTTTCTATATAGATTTTATTTATACCGTGTGATTTAATTTTAATATTAATATTTTTAATTGTTCATAG
TCGATTTGATTAGCAAAAAAATTAGCATGTTTAAATTCTTATGTGGTGTTGCTTTGTGTTGTCTATAG
>Contig_1119
TATTATTGGTAACAACAGTAAGAATACTGTAATAATTGTARTAATAAKTTTACTTACTGCTGTTAATATTTTTACTATT
ATTGTTGCTTTATATMTTTGCAAYGTTTTAACCTGTATGAATTACTTTAATATCCAATGGGTAT
>Contig_1120
GTATGAAGCACACATAATACACCAGGGTGCCAACTCAACGGGTGCCCAGATTCTTGAGTACCCCAATAATAtTTTTCTG
GTGCTGACCACCCACAATAAATTTGCTGAGCACCTACTAAGCACCCATAGTTTAACACTTACTAACAGAAAAATCAACC
ACCAAAAATCAAAACACAAAGTGTTTTTGGCAATATTTCTATTTGCTGTACAGTAATTACTGTTAAATTTTCCCTCTGA
ACAATAGTATTTTTTATTGTaAATGCGTTAGCAGTCATGTAAAGTATGACTGTACAAGCGTTTTTAACGGCAGGAAAAG
TTTATGTCAAGTTCCGAAATTATGATCATCCACAATAATTTTAAATAATTAAACTGTGCACCTTWTATTGGGACCTCMA
YaAtTtTTCTGTWATCGTCACTAAAAACTCCAAACACCATGCATCAGCCTTAGCTGTTGATTTGTCTAGCACATTTGAA
TTTGTACTCAGAACTGAATCATGCGTGATCCAGACTGCTTCACCGAATTTGACCAAGTGAATGTGGTACRGGTGTTTCC
TATTATTTAGCTTTCTGCGGATT
>Contig_1121
AAGAAAAGGTTGTTTTGGATTGCTTTTAAAGTTTCTGCTAAATTTTGGATTTTGTCTCGGACTGTTACATGACGAATCG
GGTTATAAAAATATTGGTTTGAAAATTGACATTCATGTAATTTATGTAGCAGCTAAATGTACATGACATGTG
>Contig_1122
TTGTTAATCAATAATTGTTTCATAAATCCARCTTCTACTTCAAAAATATTGTTTCATCAGTCCASATTCTRTTTAAACA
ACRTTATTTGCAATTTTCTAGGTGGAAGTTGGGGGA
>Contig_1123
CTAAAGACTGGATTGATKAAATAATTCTTCATGAACCAGATGCTGGACTCTCGAAAAAATATTGTCTACGTAGCGTAAA
ACGTGGTGCACACCGTATAATTGCGACAAAACCAGAAGCTTGACCCTCACATTTGACTAGWTAAGTTTTTTCCTTCAAT
GRAACCTGGAATTGRYGaaAGTAGaGAGTTTCTTAAATAGAAGTTGGATTCATGACAGTTGTCATAACCTACGTATAGG
>Contig_1124
CATTTAGAACAGAAGATGCAATATTTTTCGTGTTTGACAATGACCGACTGCAGGATGA
>Contig_1125
TTTGGTTTATTTGGTACAARGTGGTACAGACRRAATGGTACAGATAAAATGGTACGGACAAAAATATTGCGGATAAAGT
CGTCAATCAA
>Contig_1126
CTTTGCTGGTCCGATTCCAAAATATCCCTACCACACAATCGACATGTGGRATAAACTGGGAAATCGCACTCGAGaAAAA
ATATTTAATGTTTCTGCTGTTAGTACCAAACTGTAGAATCCTGCTTATGAAGTTTGGCTTTTCAAGCTGTTTATAATA
>Contig_1127
AAACTTCCTCTTGTATCGGTGGTTTAAAATATTTTTTTATAAAGATCTGCTCTGTTAAACGAATATGACATAATGCAGG
TGTATTGATCAGTAATCAGTAATTGGAAG
>Contig_1128
AAATCGTGCATGAAACTGGACAGCGCATTGTTTCAAAATCACTGCYMRTTTTTAAATTGTAGAGTTAAAAATATTTTCA
ATGGGTAATTAATGCAACTGAATACTTTGATACATGTACTGGTTACGTGAAATA
>Contig_1129
TTGTcTATTGTACAATTTTATTTAGCTCTACAATTTCTACACAGTAAAATTTAAACACTCAACAAAAATATTTCAACTT
GATCTTAT
>Contig_1130
ATGTTAAATAAGTAAAAATATTTCGAATAGGAGGGATGAAGTGAAACACAGTGGCAGATGTTTGTGTTCTTCTCAGAGA
TTTTAAAACATGTAAATGGTGCTAATTAATTGTTCTCTGATGTCTTCAGTTGTGTTCAGaAAAACATGTAATAGTTCTG
TTTCTGCAATaATAGTCGTTgAGTTTTTAATGTGCAAATATTCTCAACTTGTC
>Contig_1131
GGTAAATAGTTATTCACAGAATTGATTTTTAAtTTTCTTTAGATGAATATTTTTAAATGGGTTTTGAGAGCTGACTAAT
TAAACCAAAGAAAGGAAAGAGCTATTTCTAGCTCTAACAGCTTGTTTAAGTAAGTTGTTTAAGTGACAGACATGACAAT
TT
>Contig_1132
CGTAATCAACATTCCCACCAACAGTGTACAGTCGGTGTACTCATTATTACTATGAATATTTTTATTAATTAGCAAATTA
TGTAGCATGCAATCATTATAGAAGCGAGAAGGAATACGCAT
>Contig_1133
CAAGACATTCCAATAGATTAAGATTGCATAGGCCGAACATTTTGATATTTTTAACCTATTTATAACAGAAGGATAGTAA
TTTTATCAATTACTAAAGCTTTCTTTTGAAGCTTTTCTTT
>Contig_1134
ATCAATAGCCATTAAATTTCAGGTCAGTGCATTTACTGTTTAGATTTTAATCTAGGTTTACGACACAAATGATGTAATA
TTTTTCAATGTAGTTTGTGTACATTACTAAAGTAATTTGATATTTTTAAGTCACTGTATTTTACAAGTCACTGTATTTT
TAATAAACCAATGGGCTTTGAGCCCAAGGWGCGATAGATAGATAGATTTTTAAWAYGTGTATAAGTTTTG
>Contig_1135
TTTGGAGTAAATGACTAAAACAATTTGCCTGGAAAAATCGATATTTTTGGAAATTTGCCTGGAAAATCGGGAAtTTTTC
TAAGTAAGTATAGAAGATAGAAGTTCGGTATGATGTTGAAATCAAATTAGGACGTGCGTGTAGGCCTACAATAATTTTG
GTTGGAYCGAAGCTTATATTGCAGAATATCTTGCCTTAAAATTCTGCCTTCGGTAATGTAAATTATTCTGTAAAGACTG
AATAAATTTAATAATATATTTACTATATTTAAATTGTATTTTCGtCTGATGTAGAGAAAAtTaGTGAATTAAATTTTTG
CAGCTCAGCTGATGGACGGTAGAGTAGAGAACCAACA
>Contig_1136
CATTATGATAAGAGGTTCACGATAtTTTTTCtTAGTGTCCACCGCTTGTTAAAATGGCTTGAATTTCATCTTATGCGTC
TGCATTTCTGATGCCCGATCtTTAATTAAGCCAACAGTCCTTGATCAAGACGCTTAACCTTTAAGGAAAGCTTTTTCCA
GTTCTTGAATTGTGGTGTTGAATTTCTGTTTGACCTGAAAA
>Contig_1137
TTGTAGGATCCAAAGATTGTGCGATAtTTTTTAGACGTTTTGACGCTCATAGCTGAATGGGGCTTTATAGATTCTCTAT
CTGTCTGTCTGTTTGT
>Contig_1138
TTTTCAAAGCTCGCTTGCTAAAAATATCGCGAAGAGACGAACGCCTCGAGTGAAAGAACAGTACCGAGAAATTGGTGGC
GG
>Contig_1139
ATCAAGCAATTGCAGTGGATGTTGGTCAAGAATTTAAAAATATCTGCTGCTCATTTTGAGGC
>Contig_1140
ATTTTAGAAGTCTCCTCCAGGCAGTTACTAgGGATAACTGGAAGATATTTTTAATAGATATGGGTTGGTTCACTTTGAT
ACCCGGAATTGAGATGTCCTACACAAT
>Contig_1141
ATTCGTGCTACCCTAACTGTGTCGCTAGAGGTTGTTGCCTTTTTGAAAAGGACAGCAAAAATCATCATCATAACAAAGA
GAAAAATATCTCAGGGTGAAGAGCTGTGTTACGATTACAA
>Contig_1142
TTCCTCTGTATCTTGTTCACATCTCTTGATCACTCAATCTCTTGTTCAAAAGTGTAAAAATATCCTTGGAGTTCAGGAA
AACAGCAAGGGCTATCGTCAATATCACGCTAAAAATGACCAGATATTCATTTACCCATTACAGTGTAATAAGTCA
>Contig_1143
TATGACACGCTTAGTCTAAAACATGGATGCACAACCCgCgRCCCayGGGCCGGATCCGRCCCCCGAACGTGTTATATCC
GGCCCTCGGAGCAGKTTAAAAATACAAGAAACTTCTCCTGAATGACGGAGATTTTATGAATGAMTTcTTGaACTgWTTA
ACAATWYTGCAACTTATTACAGTCCGAAgMRGCTCTGATGTATTCACCAGATTGCACAGTATCAATTTACAATCAAGAA
A
>Contig_1144
ATATTTATTTATTACCAATATGTAGACAATTTAGTGCAAATGAAAAATACAAGTTTAAGGATAAATGTGTGCATTTTTT
ACATATCCCATTGGGTTCGATCATAAGAGTG
>Contig_1145
ATGGCATCTAATTAGTGGCGTGCAGAGGGTTGCGACGGCCCCGGGCACCTAGCCGAGGGACATCCAATTGTATTTTTTW
AAARTaCGCAATTACCgTATaCtTGTAAAGTAGAAATTTTAGTGTAAATGACTAAAGAAAGGTCATCAAAA
>Contig_1146
TTTGTTTYCAACAGTTACAGTATTACAAAAGAAAGGTACAATTACAATGATACATAGGaAAAATACAGAGTTTGAAAGC
CATGTTTACAATTTTGGCTGTATCATTTAAAACTCATAGATCATGTATAATAATCTCTCTaAAATGTAAAGTAGAAAAC
CRTAACAAATTTGCAACTAAAAGTTTGACATTCCTTGAAGTTCTAGCACATTTCTGTCCAGTAATARAAATATGATTAT
AATTTTAGTGTTTAGATAAGTAGAAACAGCAGCAAAATATGTCTTAATATTATCTATAAATGTACATAATTTTAATGGG
AATGTCAAAATTCGATCCAAAATCTGAAAGACAACCTGTGGAACATTAAGTAAACTACAAAGCAAATAGCGCGCTASCG
TCCGCAAAAATACAACAGTTATGTGTAACAAATACAATGAACAATTGGTCGCAGATCCTTTTCAAGGCATTGCTAGAAA
A
>Contig_1147
GTCAGTTTGATTATTAAACAGAAAGAGTATTACTACTATTCATGTAtTTTTTATGAAAAGACARGAAGATGCATGTTGT
ACTGTACATTCAACTTGTTCCAGATTTAATCCTATTTGAAGCATTGAAT
>Contig_1148
AAGGCAAGTTGCTGGAKTACAAATTGTCTTCATTTTTGTTATTATCATTGTCATTATCATGTAtTTTTTAACCTGAGAG
GGAGAGGATGTATCGGTATTTGAAATATTTTAGGGTGTTTTGAAATATTTTARGGGTCTGATTTCTGTATTGTCATTTA
TGTTGCTATTATTCTTyTCATCACAATTAGGTTTCAAATCATTGTAAACAAATGTTTTGGAGTGTTATTATTACTTATT
ATGTTTTTGCTCGTTTTATTGCTATTCACGAGTAAACGAACATTAATCCACAGGCCCTTTCAGAGGGGGCCATTCGGGC
CATATGGCAGGGGCCCGAACATTTGGGGCCCCCAAATCGTCTTTGATTTAACACTAGATATTTATGTGATTTCTGGATA
TGTTGTTGCAACGCTACTAAAAAGAAGTGAAAAATGCCCAATTTTTCCTCTATGTAATAAG
>Contig_1149
GAGAGGCAAATTTCTACAGACTTTGTCGTACTTTAATCTAGAGTATTGAATGGACTTGTTTGTCAGTTGTGTATTTTTC
TCTGCTGTGGTGAAGTATGTGGCACCAATAATATTCTTAGCACATATTTCTCAGCTGGGTACAGCATG
>Contig_1150
CGTTTCAGATAGGCTAATGTGTAATTAAAGTAGGTGTATTTTTATTAAATTCTAAATAAATGRCAAATCAGCACTGTC
>Contig_1151
ATTTCGTTTGGTCGACCAtTTTTAACAGCCTCTTGATACCAATTCATTGCCTCCTCTTTGTTTTTAATCAAGCCTCCAA
GACCCAATTCaAAAAATACACCCAAGTTATGTTGGGCTATTGGATGTTGACCATGGCTGGCTCTTGCGTACAGATCAGC
TGCCTTGGCACAGTTCACCTCAACACCAAGTCCCTTCTCaAAACAACATCCCAGAAGATACATCGCTCGAGGATAC
>Contig_1152
AATTTGATTCTGCAGGTAGGTGATTACAACTTTTGTTGTTGTTGCTGACTTATAATGAGTTGTTTCGTATTTTTAGAGA
ATCTATCGTGAATATATACTATTTTGTTACTGGCACTCTGGCaAAAATGTCTCTTTCTCATGGCAATTGTTCATTAAGC
TTATACACATAATTTAGCTTAGATATGACTGATTCTCTTCATGTTAAATATTGCATACTGCTGCCAACATTTATTTTGT
AAGTCGTGAAAGAGTACAAATTAATASAGAGTCAAAGAGAGTAATGACTTTATCATATTATAGTTATGTTACCTTAAGA
TTTATTGTCTATGTTGTAGGCATTTTTGTGAAGCTGTTAGATGCTAAAGATGTTAAAGAAATTTAGTATACCAGTATAC
TAGGCATTGTATTCATTGGCATTAGTTTGCTGATTTCCAATTCCTTATTTTCGATCACATTAATCAGTGATATTTATTT
TTCCTCTAGGAGCTGCTTGCTACTCCACGATCGCATACATAAAAACTAAGTCTTGTATTTTCTTGCAAGATGTAATTCA
AACAA
>Contig_1153
TGCAGAACTGCAGAAATTAAACAATTCACATAAGACAACAAAAATACGGCAACATGTACTGTaCGTCCCGTGTTCTTTT
CGCCAATAAACRAA
>Contig_1154
TTGAATGATGCTAAACAGTGTATACGTATTTTTAAAGTAGGAGTATTAGGCAATCTATTCCATAGGATTGGACCAGTAC
AGACGA
>Contig_1155
TATTWGGTTTAATTTGCAAAGCTTAAAAAAATTAAAACAAAAAtTTAAACAGAAGATGCTTTTGATAATAAGGCATTAA
ACTAACACCCTTCGTAAAAGCAAATGTAGACTCCTGCAATGATTGCGTATTTTTAAAtTTTGTGGGACACATTGAATTT
AGCGTCTAAAAACTTTGTACGTGTGCCACTTTGGGCCCATGGTTTCGCCAGCtTGtTGTCTTGGAAAAAAGTCACTTTA
AAATGTGCATCC
>Contig_1156
GCCACATGGTGACTGTATATGCACTTTTATAGGAAACTTAGTAtTTTTTGACTTTTTTGTCACACGTTGTATTCGTTAT
TTgGGGATAGTACACTTTGTATAGCGTGTGCTT
>Contig_1157
ACACCTGAGATAACATCGCGTCTCGTAAGTCGGAAGTGATTTACGGAAAGAGTATTTTT
>Contig_1158
TACTTAAACTATTTGACAAATATTAACCCACATACATAAAAATACTCCTCTTTGCCCTTTATTTACAGAAACTGATATA
GaAATTTAAAACAAA
>Contig_1159
ATTGTGACARAACATTGTATTCATTTATTCACATAAAATGTTAATTAAAAAATACCATGTTAATCYCGAAAAGCTATAA
GAATTTCATTTT
>Contig_1160
ACTGATGGACCAGTCACCGTTTGAATGACTTTAATCCAGGCATGACAGaAAAAATACCGACAATACGTCA
>Contig_1161
AGCACCAAGGAGAATCGACGGCTGAATTTGTCATAGGCGGCGTTATATAAACTAGGCGTAAGCCAGCATTTTATTTATT
TGTAGAATTACAAATTGAAACGAGTGGTTGTCCTGAATATAGCAATATAAGTTACAATATCTGCAAYGGCAGATGCCAA
GCCTAAGGAtTGGTGGAAGAAGGCTTCTTCGATCTATGATTTCACAGTCAAAGACATAGATGGAAAGGAAGTTTCCTTG
GAAAAATACCGGGGCCACGTCTGTCTAATCGTCAATGTCGCATGCAAATGAGGTTTCACCGAGAAAAACTACACCCAGC
TGCAAGCTCTGTACGACGAGCTTGCCGAGTCAAAGGGACTGCGGATCCTGGCCTTTCCATGCAACCAGTTTGGTGGCCA
GGAACCCGGTTCTAACGAAGAGATCAAGGCGACTGTCACCGAGAAATATGGCGTCAAGTTCGACATGTTCTCTAAGATC
GAGGTCAACGGTTCAAATGCTGATCCTCTGTGGAACTATCTGAAGATGAAGCAGGGCGGAACACTKGGAGACTTCATCA
AATGGAATTTCTCGAAGTTCCTGATMAACAAGGAAGGCATTCCAGTTCAACGCTATGCTCCAAACGTCGAACCATTCTC
AATAAGGAAGGACTTCGACAAATATTGGTAGACTGACACAGAAGGATCAACATTCGACCCGTCGTTACTTTCGTTTAGC
TTTAATCCTTTTTTGAGAAATATTGTCTTGGCATTTCGATGTTYCAGCAGAACGTAGCCGTCATTTCTGTAGACTTCAT
GAAAACCTTGCTCTTAAACCCTCTATGGGTGGAGCAGGTTGGAAATTGTGTCGTACCCTGTCATGCAGGGTTGATTGAC
TCGTTTCTSYAGGACTCGATTGTGCCACGAAAACATTTCTCACTAAATATCGAGTTTTTATGATGTaAAAATATTTCTA
CAAGCGAAATGGTTTTTCGCTGAATGATATTAATCTCTGATTTGAAGTTCATT
>Contig_1162
TTAACCTATAGGCGCATTTTTCCATCAGCCTAATACGTAGGCTATCAACAATTAGTTTAAGTAACCCAGCTTCTATTTT
CAGTAAATACGCGGTATTTTT
>Contig_1163
GAATAAGTAAGTCAACTATTACCCTGCCTGGCATAGATCATTAAAAAATACCTAGCTCCATGTTGCAGAATCTCATTGA
CTTACAAACACCTATAAAAA
>Contig_1164
ATGTTCAACTGTTCATGATAATAGCATTCAGTGAGGAAGCAGGGTATTTTTTTGAAGCAAAGAAAATACCATATAACGA
TCATACCATAGGCGTCAATCC
>Contig_1165
CAACATCGAATGAGTACAGCTTTGTAAGAGYCAAATGTATAGACATTGATTCAGATGTCAATAGGCCAACCAAACAKGA
CTTCTGGCCTAtTTACAATGTTGATATAATGGTGACTGTATGAGTTGATTTGATTTKACACACGTTATGAAAATCTTAA
AAATGAAATGCACTACAAACTAACATCATGGTTTAAGTGTTTGRTATCGAAGCATCTAGAGCGACAATTAAAACTTTGA
TGTCTGCTTTGATAGTTATTTGTGTATAGTTGGAGATGTGGCAGTTTTCAGTCGTGTTTTGCACCCTGTGCTAAGTGT
>Contig_1166
TTTGCACAGCGTGTCGTTAGTTGTCGCAAAKAWGWAKWWARWAGAGAAATTGTAATAAAAATGAAATGAGACATTATTT
CAGGGATGCTCTTAGAAAACCTGTGTTAAAC
>Contig_1167
CGTATAAATTGTCTCATTTTAAACCACGAAAAATGAAATTTTAGCAATACCGCGCAGTTTG
>Contig_1168
CCACGAATAGAGTCTGAGCCTTCTGAACCTGGTTAATAAAGTCCATATAAAKGTTAGAAACTGCAAATAATTATTATAA
TTTCATTTTTAATGAAATTTCTAATGCATGCAAGGCCACACGGAAACGTGAATCTGAGCTGCCAATAGtTCAGCCGCAT
GGGGAAGATGCAATTAGTTTTAGCTTATAGGACTGAGGAGATAGTTTGTAGTGGGAC
>Contig_1169
TTTCCAAAGCCTATGACCTATAGAGAGCGCGAAGATGCGTTAGGTGGCGCAAAAATATGGAAAgGGCCGAAAAAATGAA
GACGTGCCTAGTGTTGAATTAA
>Contig_1170
CTGTCATTGACTTTCAAATCGGGTGTAGAAAAATGAAGTCATTTGACAATTTTGTTGTGTGAGAACTACATGATGTGCA
ACATTCCTATCTGTCTTAATGTTAGCCTAGT
>Contig_1171
AAAAGCTAAGAACTTTAATATGATCATTAAGATAATTGAACTAATTTTTAGTAAATCAGAAAGAAAAAATGAAGTCACA
AGAAATCTAGCTAACAAAACGTCAGTATAATAATTGATGTAAAAACGGTCATCRTTCAAACGAAATTCATCTGCTGACT
AAACCATATGAATTGTTTACTGAACGCAACTGAGAAAGAACGTATCTAATTATTTCCCCATTCTTCTTTCCTCTGGATT
TAGCTCTCCCTTCCTGGGAACATCTTCTTCTTCTTTCGGCTTTCCATTTTCGGGCACTTTTTCAGCATCTGCAATGCAT
AGCTTGAATTCTAAGTGACAATGTATTCGATGTTGAATCCTTGATCCGTTGTTAGAGCCATCGC
>Contig_1172
GCGGCAATGTTTGTGACTGAGGACATGTCATAACAGGCAGACTTCATTTTTCYTTAAATTATACAGATTAATCCAGTAT
AATCTGAATCCAAAGTTAGTGATTTTTATGTATCTGTAAATTTATTCTGTTTGTGTTGGTAAATGAAATTGCTTCAGTC
TCTTTGGTATTGAATTGTTATTGAGTGCCTCATTGTACCGaAACTCCACTCGGTRCTTGCACTCGGCCAAGAATCTTAA
TACTTCGACTCTGGCAAATAATGAGTCCAAGTATT
>Contig_1173
TATATACTCGTCTGATTAGAGCAATCAAAAACGTGaaAAAAAATGAATAAAATGTTTATGATTTTCGTGTTATCATAAT
AATCCAAAATAATTACTTGATTATTCTGAA
>Contig_1174
TTGAGGGAACCGGACCTCTCGACCAAGTGGTGAAAAGACTTGAACCCAATGATGGCCGAGGAATTGATATTGGAGATCT
AGAAGAAGTCAAGAAGACAAGTTAACTGTATGTGAATTGCTGTAAATATTCATTTTTGCATTTTTATTTAGATGAATTG
TGTCATGCAAGTGAATGACAACTACTATTATTTAATGTTGTCTAA
>Contig_1175
ACAAGAGAGGTGGAAGAATARGATGCCCTACAGTGAACTGAGACAATTCTTATATTAATATTCATTTTTTTGTGAACAC
AACATTTTGAATTACTTTTCTCAAATGCTTTCATTTCAGTGG
>Contig_1176
TGGCACCCTAAGCAGTAATCTATAAGTATGTCCACGCACTGTCCCAAGAACTTMAATAAtTaAAAATGGATAAAAAATG
AATACGGTATTGATGCAAATTATTCTAAATTTCTA
>Contig_1177
CGTTAGGTTCAATTACATTCCTTATTATTGAATAGAAAAAATGAATCCATTCCATATTATACTTCTGGTACACCACATT
CACTTTTATAATGAACTCAAAAATACATGTGTTCATGGAGTGGTAAAAGATATCTGGTTTTGTACAATGTTCGCTAGTG
TCTCGTTTAGAAAATCTTActGCYAAAGCTGTAT
>Contig_1178
GACTTTCTAATCATACCATGTTTTCGGTGCTGGCCTTAGGCAGAACAAGGCAAATAATGGTGGAAAAATGAACATTTAC
GGAAATCACTGATTTTATTAAAACAATAGCTACT
>Contig_1179
AACCGGTCTGTAGTGTTCCTTAACATGTCTAGttTGTCTGTTCTCGTTTCCAGCAGCAAGTTCATTTTTGGCYGAGTGA
CCACAGYGAGATGCATGAATCCTTGCTGAATCATTA
>Contig_1180
CCCTCATAACCACAATTTCGACAGCCCGTAGATTCACAATGCAACCGCTAAGTTYTTACAAGTCAGCAGCTGCTGTCAA
ACCTCATTTTTGATTCGYACGTAAATGCGGTTAGGCATTTGATATAACAAAGATAGGCTATACTTCTTTACTTACT
>Contig_1181
CCAGAAGAGAGCATGGAAGGAACaAAAAAGGTCGTTTTCGAAAARTTAAAAATGAGTACGAATACCAGAAGAGAGCATG
GGCAGAACAAAA
>Contig_1182
AAAAGCCTTCATGATCTCCTCTTTCGAGTCCTTTTCACTCATTTTTGTTGTCATCATTGTCaAAAAGTCGTTGAAGTCG
ATAGTTCCAGTTCCTTCCTTGTCGATATCTGCGATCATCTTTTTGATTTCTTCTTTCTTGGGCTCAAATCCTAATGCCC
TCATAGCTACCTTGAG
>Contig_1183
TCCCATGTGGGCAGGCTGCTATGTCCCATCAAAATTCAACGATTTAATGACAGCTGCAGTCATGCCAAAAATGAGCCAT
CAAACTCTGTAGAAGTGATAGTTGCTACGCAATGATGTAATCACGATGTAAGCATACAAAGTCATTGTAATTGTTCCAA
CATAGCAACATGTTAGAGCCGTTACGGAGTAGACACAAACCTGGTTTGCCCAATGCAAGCG
>Contig_1184
GAGGCTTTCAGTGCTGCTRGCTTGAACCACTTTGTCTCCTTGTAGAGAAACCRGAGGTTTCCGGCCCAGATGAGCATAT
TCAGAAATCCAAAAATGATAGACACGTTAAGGCTGGCAAAATTTCCCAGGCTCTTCACTTCACAAGTAACGTTGCCAAC
ATGATGTTGG
>Contig_1185
CTGGYTTAGGTGATGTTTCTTGCTTMGKTKTCAGTTTCTGGMTTACCTCCWTCATTTTTATCTTTATCTTCAGGTTCWG
TTTCTGGATTACCTYCATCATTTTTATCTTTRTCYTCAGRTTCWGTTACTGGGTTACCYCCATCATTTTTACCTTTATC
TTCAGGTTCTGTGACTGGCTTGGGTTCAGCTTCTGCTTACCTCCATCACTTCCATGTTTATCATCARGGTACTATTCCT
GACTTaAGTTCCATTATTTTTATCTTTAACTGCCAATGaCTGTTTYTGGTTTACTTCCATTGTCTTTATCTTCATGTTC
TGTTTCTGGCTTARMTTTCTGAATGTTAC
>Contig_1186
GATTGCCATACACGTCTGAAGTACCGTTTTTTTAGGTTTTTTCGTTTTGKCgTYTGAGTGGAGAAAAATGATGACTCGG
GGTGACGTAACTTGACGATACATGAAATGACATATTATGCCATAACATGACACGACGATAAC
>Contig_1187
AGTAAAGATGAACCATTGAGAAGAGGAAGCAAGTTGTTACACAGACACGATGYACCWCAgCCAGAAACATCRCCTAAGC
CASAAATAAYMCKYRAAGATAAAKWWAAAAATGATGDAGGTAAGCCAGTAACAGAACCYSAAGATAAARATAAAAATGA
TKSMGGWAARSMAGGCTGACGTTGTTTGGGTACGTAACGAGGATGGAGGGACATAA
>Contig_1188
GAACCTCCACCACTTAGGAACAGGATCTGAAAAGATCAGGAGAGAACCAGTGGTAGTAATCGATGTCGCTCCTCTTCCG
CATCCGACCAACGAACTCTCATCAGAAGACGAATCATTTTTAGACGTTCCCAATGGAGGAA
>Contig_1189
GGAATTCTTAGGAGAAAATAGCGAGTTGCTCCTAGAACGTGAATGTCTCGTAAACAATGAATGGTTGAATGATTTGTCA
TTTTTGGTTGACATTACAAGTC
>Contig_1190
AATAATCACGTGCGCAAAGACATACATAAATAAATATTGtTAGTtAGtAAAAATGACAATTTCAAACGAAAGCACCTAC
TGAAATATTATGCA
>Contig_1191
TTGACAACCTGTTTGACGATGACGTGCttAGTCTTTACTTGGATTTCACACACTCTGTCATTTTTTRTCGAAAGTGAAT
GGCGATTTTCGGAAATTAAAATCATCTTACGAGTCAGGCTTCGAGGACGTTTACGCTGGGTGTGCATACGA
>Contig_1192
TTTTCATTGTGTAACCATTAAGAAGACCTATTTTCTTTCGaAAGTTGGTTCATCTTGAGGTTCTAGtTTAATCTTGTTT
aCTTGTGCTTCAGCAGATAATACAGATGARCTACTCAAAGCAGAGTGCCCCAATGCATCACTTAACTGACTGCTGTTCC
TGTCATTTTTATCATTTGGCAA
>Contig_1193
CGGCAGACGGACTTTCTTTTCTTGCTTGAAGTTGGGTCTTCCTTTGGAAGGACTGTCATTTTTACGTGTCTTTCCAGGA
TGGACTGCTTTGCCTCTTCCGCACGCTGAAAGGATGTGACaAAACACTGAATTGCTG
>Contig_1194
TACTGCACGTAAAATGCAGAATTGCTTTCCAGTGCAGGTCTTGTATGAACCACTACAGCAAGACCTATAGTACCCTGTA
TAAAAATGACTAATACGCATAATTAAATTGTGGTTTTGTTCTATATTCTGGTCAATACCGGTTATGTACAACAGATTTA
TTAGAAGCTTTTGGCTGTTAATAAAA
>Contig_1195
GTTTTATTCATGTGCAACTTCTTTGTTCTTCTTGACAACTTTAAAATGCATCGCCTATTTTAAAAAAATGACTACCGGT
ACAACAATGATACAAAATTATCAGTCATCCTCACAAACTTGTGTATGTTAGACTCTATTATTATGAATACAAAGGTGTT
AATGTT
>Contig_1196
TGATTGAAATTCGCGTAAATTGGAATATGAACGGATCtATATAGATCAAAGTGATAATCTTAAAAGCCGAGTCGAGTCG
GCGCAAAAATGACTTAAACTTATCCAAATTGACCAAAAATGAATAAAACTGATTCGAATCCACCACAACTGGCTTA
>Contig_1197
GTGATGTTATTGCAAGACTCTAGGCCTATTAGTATGCTACAAACGCAAACATTGTCATGAAAACTTGAATAGCATACAC
AAAAATGACCAAAATCTTCAA
>Contig_1198
GGTCATAATGAGTGTAATTTATTATTCCATTTTTGCAAAGTTAATTCCTATGTCTGATTTGTTTAGGAAACATTTAGAC
TACATGCATGATTTCTAGGCTGATTCCGGTGACAACATKKCgtAGTCTCGGCTTCATATGTATTGAAAA
>Contig_1199
TTTTCAAATCGAATATCGACTCTTCGCAGGTTCCTAGTTGGTTCTTTACTCGaCTaAGTTAAAACAAAAAGTTTAAAAG
AAAAATGGAATTACATTAAAGTTTAATTAATTGAAATGAACTTCTCTTAGTAACTTGACCACTTGATGTGTGAAGTGTA
ATATTATCATTATGTGTGTGAATTTCGTGAGTTTAAAA
>Contig_1200
TTTGTGAATTCGCGCTAAAATAAAATAATTTAATGtTTTGTTTGTCCTGTAGTTAAGCGTTACAGTTTTCATTTTGAAG
TTGGAATaAAAAATGGAGTCGAAGTATATACAACTAAGTCGTGCA
>Contig_1201
GAAATCCTGCAAAAGATTTTCTGTTAATTAATTTGATATTCAGACTGATAAAAACGTTGTCCACAAATCAGTTAACGTG
TTTAGACCCATGTGTCATGTCTTCTGTATAGaAAAATGGWTAAAGCAACCAGTAGAAAATGTGTACTTCTACTGCATGA
GATCAAGCAGCAGAATTCTGCATTTT
>Contig_1202
CATTATTAGTTTGGCTGATGTGTTCATGTGGGCTAAATTTTGATGCCTGTTGCTAGTGGCACTAAAAATGGATGTGGTT
TCCATGGTAAAATAGCTTGTTTGTTTGTTTGACACATTTGGAAAATAGTTTTGCAGGCGGGCACCCAGGTTAGATCGGC
ATCAAATATTRTTTRGARMATTTTTAACGAGTCGGTTGTCTAAAACCAGATGCACTAC
>Contig_1203
TAAGACTAAGCTTCGtTTTTTCAATATAATCCATTTTTGTTTTTTCTGACAATTGTTGTTAGAAGCAGTTTATAAAGGT
CAAGTTCAGTCTATGTATGATGACAGTGCA
>Contig_1204
GKTGAATCAACGGAGCGTTTTCATCTCCAGATGTGTGATCCATTTTTGCTGGAAATTCGAGTCTTTAGTC
>Contig_1205
AGTCGCATTCCCAAAAATGGACTTAGGCCTAATCTTTACAACTCTTTTTACCTTTAACCTGGGCAGTTCTCTTTGATTT
CGGCGTAAA
>Contig_1206
ACTAGCATTCAACCAATTAGTGCAAATAACACAATAAGGAGATAGATCCACaAAAAATGGTaAACAAGACTAGACACAC
AAAGTAAACTCTTAATGCCTCTGACTATAGTACTCTGTCCAAAATACTCAAAACTAACAGCCAAAAACTAAAACCATGA
CAACTGAACA
>Contig_1207
CACGTCGTCGCTTCGTGTCGCTGACTCTGACCTCACTTCCTTCCGGCCTCAAAAATGGTAATTTATGAAGATTTCATTC
TACCTGTGTACTTTTCAAGTAGGTCCTTATTTGCTGCAGTTTGCCTCTGGTTTAATTGTCGTTA
>Contig_1208
TGTATTTCTTTCGAAGACTTAGAACTCCTGGAGGAGGAATCGGCAAAGGCACTGTATTATGAAATGCTGCATTCTTCAC
CATTTTTGGATCAATAACCAGAGCTGGATACCATGGGAATCCAGAGCATTTGGCCCAAACCAACGCCAGAGGTTCCAAT
GGAATGATG
>Contig_1209
ATTAACGCATGCGTCTACTAACTCTACTCTAAACGAAAAATGGTGCACGGACATGGGAAAGTCAACCGTCCTGTTGGCC
ATGGTTT
>Contig_1210
CTAATGAAACCGATGACTTTATACACAAAGCAAAAATGGTGCAATAGGACATCATCTTCTTACACTAAAGGATTGTTGA
GGAGTTGGTCTTTTGAACGCATGGTAtTTGGAATAAAGGTCGAAGTCTTTCGAGCTGCATTGGATCTGGGACCTAAGGA
CCTAGGACGAAGATCAGCAGAGGATATCGATGACGATTCTTTATA
>Contig_1211
CTCGTCTTCAACTATTTATGTACAAACCAAATATGCGAGGACGAAAGGTCAGATACAGACTATTCGTAAAAAAGTGACA
TCCGTGTGTGMAGGTTCTAGGACAAAATGGTAtACGGAcAAAATGGTACGGATAAGACTTTAACAATAAAATCAYCAAT
CAATACATTAATTCCACTCCCATTGACAGTATG
>Contig_1212
TTAGGCCTATGCATCATGATCCAAAACCTTGATGTAGAAGTTAACAGCTGCAACGTCATCACCAGGTAACCATTTTTAG
AAATCGGACAGACTTATAAGAATAAACTGAAAGTAAACCACAAAACAACAGTAACAATGCATTAACCTATGTTAAGGAG
ACT
>Contig_1213
GGACATACCGGTTGATAAGTTTTCAAAAAAGCTCAATGGTGTTTTTTTTAATAACGAGTTTACAGTGTGCCAAAAATGG
TCAATTCCAAAGGCATATCACGATACTTCAAGATGTCC
>Contig_1214
CGGCTCTTGTTTAATTTTTCGCCCGTTGATCGAGCTCGCTAGTTACAAGAAATTCTAGCTTCAGTTTTGCCTCGTTATT
TCAAAAATGGTCGAAGACAGGGCGTCGGCAAAAGAACTTGACCAATGGATCGAACAATTAATG
>Contig_1215
AACCTGGTACACGCAAAGTACGATGCCAtTTTTTGCAATGGAACTGGCATGGAAACTATCAGTACAGGACCTTTCATAA
TGCGATCGACGTGTCGTCATTGTTTTGGATCTTGCATGYTGATTAAGACTCCTTGTGTAGAATGCCAAGGCAAAGGCAA
AACAGTTCAGCGTAAAAGAGTCACTGTTCCTGTTCCAGCAGGAGTTGAAGATGGACAGACWGTGAGAATGCCTGTTGGC
AATAAAGAAATTTTCATCACCTTCAGGGTT
>Contig_1216
TTCTTTTACTGACCTAAAGAACGTATGTAGAAGCCAAGGTCAATTAGGACAAAAACAGTAAAAATGGCGAATATTGTCC
GTTTCGCAGGAGGTCTTCATCGCATTGCTGGTCATCAACTGTTCAGTCGTCCAGTTGCATTGTCTAGTGTTTTGATGCC
CAGGAAGACCATTGTGCTGAGCGCTGTTAGCCACAARAGACTCTATGGACCTGAGGAGGAACATGAGAAGGTTGATGAA
GTGCGTCACTGGG
>Contig_1217
ATTATAAATGTCACCATAAAAATGGCGGATGTTGGTGGTGTTGTGAGGAGGAATCGTCCTGGCACAAAA
>Contig_1218
TTTTATATTCTGAATGTAATGGCCAGATAGTAAATATGCGCTAAAATTAATAAAAATGGCCTTATGATGACAGACGATA
CACCTTATAACACGTGACCACAA
>Contig_1219
GAATGATGGAGATGAAGCAGAGGATGGGAAGAGGGGGAAGAAAGGAGATAAAAAGaAAAAATGTAAAATTGGGAAAGAA
GAAGGAAAAAGATTCGAATGGTGAAGAGAGCGAGGAAAA
>Contig_1220
TAACTGATCTCCTTAATTCCGTTCTAGCCTAGTAAGGGACTGAACAATTCCGTGAGTTTAACACGTACGTTTACATTTT
TATTGCATCTGTTTTGTTCTCGAA
>Contig_1221
CAGGAGGTTGTTGCAGATAAACAGGACTTAAGAAGGAGACAAATACAGAGATCAGGAAAAGGCTAAACATCAAAAAATG
TAATACATGCAGTGTTGAGAAGGAAGTTGGGATTTTTGGACATATATGTATAATGGAAA
>Contig_1222
AAAAGGCCACGTAGTTATTCCCAAATAAGGTGTTTTTAGSCTCTAATGAATCACAAATAAAAATGTAATATATAAACAA
TAATTCAGCCCAAATAAGTAATTTAACTACACATTAGCCCAAGACCGGACACGTGACCTCTCAGCCGATATTCAATTAA
ATGTTCCAAATACATA
>Contig_1223
AAGAATATTTGCATGGAATGCAGACAGTAGAGCATAACAGTTTATGACTGAAACCAGTCTACATTTTTAAAACCAAACC
TCTGCTCACCAAATWATTTCCAAGAAACGCATGGCAAGGCATGTAAAATTCATGATATACGTTTCATAGGCAATAAAAC
AAGGCAAACAAATA
>Contig_1224
ACGARCATACTGTTCTTGAAATGTATTGTTTTCttTAtTTGAACATTGACCATAACCTACATTTTTACCACaATTGCAA
CTTCTCTTGTTTTATCGAATAACGCTCTACCAT
>Contig_1225
CWWTWTCtACAAGAACTACTGTTTATGTTTACACAGGATCGAGATCTGGCAGAAATTGCTATTAAGACTTAAACAAAGA
CACAAAGAAAAGTGCAAAATAAATTAATTTGGAAATGATAGGTCATCAWGGTGGCCTACATTTTtCACAGATATACGTG
TATCAGGCAATTCCACAATCACTCTGATAACAGAATYACGAGATAGATAATTTCTTTACTAAAAAAGAGCCTTTAGTAA
TACTGGTAGTCATCCRTAGACGGCCTATTTCAACCTTGTGTAATTATACAGACATTCTTCCTTTTACAGTTACCTACTC
CAACTTAGCTAACCCTGACGGCATTTCCTATTATTTATGTCCAGATAACTAGATACCAAGTCAAAAAATCAGTTCTKTG
GCAAAGAATTTAAACATCAGAATTTGAACAACTAgTcTAtTATGAAAGCCTGATGTCATATTGTATGCAACACTGCATA
CGACAACTATTATATGAGAAAGCCAGATGTCATATCATTCTATGCAACACTGCATATGACAGTCAGTCTTAATAAAGCA
GGCGGCAACCAATTGCTTCCTGCAAATTCAGTTCCTAAGTTGATGGCAAGATCTGTGTGTGCTCCAGTGTTTGCCTTAT
GCCTTGAATGAACACAACTGTGTCAAAGAGGGTGCACAGAAAACATATGGCTTAAAATATGTGGATGGCAGTAACAACT
TGTGCAAGAATCTAAACATTAAAAAAAGAAACTTTACAYACAAAATACCCAAAGTAYCTGATAAGAACCACCAAAAGTA
CTGATATGAGCAGCTGAAAAGCAGTTTAAACCAGCCATGTTTTACGCTACATTACATTTACTAGCTCCAAATGAATGGA
GAAGAGAAATGTAAGCTAACTGCTTGTAGTCAGTTGCTGTGAAGCCAGTGCTTGAATAGCAACACTACCAT
>Contig_1226
TCTGCTCTACATAACGAATACAGTAAAACTAAGGCTTTGCTTTAAGTTCCCATATACATTTTTTGAACCCAATAACACA
TTTCTGAATGAAATACACTACTAAAGCTTCATTAATAATTGATCTCATCT
>Contig_1227
ATATGCATATATTTGTTGATGTATAGGAATGCAAATACGAGAATCATATACATTTTTGCTTCCAATAAATGCATACATT
ACACATAGGC
>Contig_1228
GGAGATATGTTCATTAGCTTATGACATGGCATTGTTGTACGGTATACATTTTTAACAAATGAAACTTGCGCTTATTGTA
ATACTTTGCAGCTTGT
>Contig_1229
ATTATTTATCAATACTAAACATATCTTATTTTAAAAACATAATTGTCACATACATTTTTAAAATTTAAAAgTTTWATaA
TTTGCAgAGATGGACCTACTATACTACARATACTATTTATGCGTGTTCTATGTAAAACTCTTACAGTTAAAGAAA
>Contig_1230
AATATTTTGTTGCTATTTAACAAAAAGTAATTTGTATTCTTTAATTTAAATACAACTGGTATGTATTTCGTGTAATTGA
AATACATTTTTGTGTAAAATACTTAATGATAATGTAATAAAATTCTGTTAGaACTTAAGAAAAATGTTACTAACTACAG
AGT
>Contig_1231
ACTTTCTTGTATCGATCATCGTGTATGAAACGAATACATTTTTTCAGCATTTTCGCCGGTAAGAACCAGTACACGGTAT
TGTTAAGTCATCTGGTGAATGGCGAACCGCCAAAGCAATGGAAAAAGGTTTAGCAAAGGCATCGATTATTTCTGCYGAS
ACCGATTATAACCGATTGTTCTAATAATCGACTTGATTTACGAGTTATGGTCGTTTAATTGGTACAGCTCTACTGTATT
TATTGGTTTTATTGRGATGTTTTAACTACAGGTATCTCTAATTTTGAGACACCAATTTTGGTCTGATCCCGCTAGTCAG
TTATKTGGTTGKAACCATTTAYGGTTATGGTCCCTGTAGTATTTTAACTTGTCAATTTTYCTTAATTATATATTTTACA
TGTARACATTTATAAGAACAACAGTAATTGTGATGTGCATAAAAATAAAACTAATCAATAATTAGCAC
>Contig_1232
AAAAAGATGTGGATTGAGTCGCTTGaAAGGTTGCCAAATCATCACGAACTCGTGGCAGCAGATACATTTTTAGAAATTT
CTCCGCTTGACCTTTCTTGAAATTAGAGATAAACAT
>Contig_1233
TGTCTCCTAGAATAGCTTAATAGCAAtTTTATGTGGGGCCAGTGTACAtTTTTTGGAGTgGGTCTCCTaAAGACTTCCT
GCTGGTCTGTTTCTTGTGATGTCTCCT
>Contig_1234
CTTATTGCGGTGCTGTTTGGTTTGCAAAGATCTTCACATTTTTGAGTTTGTAAGCTACCTGGATGATTATGTGGTGTCA
TTAAGAATGGGTTTTTT
>Contig_1235
GAAGAGGACCTTGTCGACGAAAGATTGAAACTTTACTCGCAGGCACTAAGCTGTGGTGAATCTCTGCTTCAAAAATGTG
AACCATATAAAAWTGGCAAGAGTCCA
>Contig_1236
ACAGCTTAGCGGGACCTTGACTTCGGTGTGGTGGTCTGGTGGACATTTTCGTCGTTGTTGAGGGCGAtTTTTGTCGAAA
AAATGTGGTACGAAGTATTACCTAGC
>Contig_1237
GTTATTCATCACTATAGATAATGAACTAACTATAGGCACGGAACAAGAACTCAGTAAAAAAATGTGGCTCAATGTCTAT
CTGATAACATTACCACCAAACGACGT
>Contig_1238
AGAATAATTTATTGCATGAATACAGGTTCTTATTTCAGCCAAGAGACCATCCTATTAAAGCTTGAACCCAGGTTCTAsT
TTCAGTTATACTATAACATTTTTCATTAATTTCCTTCCACTTGCTCTATATCGATTCTTTTATCAAATATGGTGCACAA
ATGTTCTGGTGACCAAAA
>Contig_1239
CCMGYATWGWAGGWTRTMGATGCTTAATGTCCTTAGCAAGATGACACGATAGCTAAGGGCATTGTAAATTCAGCTTTCC
GAMCTGGTTGGCCTTCAGCTGTCATCGTTWAGGAWAgAAGAAAGTAGTGCAAGTCCGTGTCGAGCGATCATTAAAGCAT
GTGCAGTCGGCATTTAGGAAGCAATTGTTGTATTGTTTTCTTGCTTCCTTTATTTCA
>Contig_1240
CAAACACAAGAGTGCGTAAACCACCGGGTGGTGATAGTTCGTTCAACATTTTTGGAATTCCGAATGAACCAAATGAGGC
AAAGAAAACCAATCAAAAAGCAGCAGACAATAG
>Contig_1241
ACTGGATGGGACGGTCCCCCCAAAAAATGTCCCCCCAAAAAATGTTGAGGTGGGACGACCCATGCATCCGTTCCCCATA
TTTTGAGAAGTACTGTTATGGGATGYGAGGAAAAGTACGAACTGASTAAAAACAGGTCTCAAAGAGGAATTTTT
>Contig_1242
ACCTCTATGATCAGGGTTTAAATCAAGGGCCTTTCATGTGAAAATAAAACAATAGAGATACGACAACACTATCAACATT
TTTCAATTTCTGAGGCTAATTCATGGAATACAAGAGAGTCTTCAAATTCATTACACATCAT
>Contig_1243
TCTATCCTAAGTTATTTGTGTCCCATAAAAAAATGTTGATTCTCGTTGCCAGAGAAATTTTACGTAGAAACTGTGTGTT
TACATTGGTAAATGTGACTTAAAACCTGTTTAAAGCTCAAAGTAAACATTACGAAGTCTTTGA
>Contig_1244
GCATAGACTTCTTTTCTCCATTGTACGCTACAGTAAAATATRATGCAAGAGGTTAAACATTTTTTAGACTACAAATACT
GCTATAGAATTTTAGCACCATCCAGTAGTACCAT
>Contig_1245
TTTTCTGTTAGTGTCCACGGATATCCTGTGGCGTTAAAAATGTTTGAAGGAGTTTCAAAGATGCTCAAAATCGCCTAAG
GTGTTCAAGAAAGGTTGTTCAAGAAAGTCTATGGGTATGCCAGAGTTTCCAGGAAATGCGCATCGTTGGTGAACCTCTC
AAGCTTGTTATTCACTTTCTGTATTGTGCCATCTAGATTTGTAC
>Contig_1246
CTTTTCGGTGGCAGATCGTTCTGGTATGGATGACGTGATGCTGAAGAATGATGAACATTTTTAAGCCTCTGTGTGCTGA
TGTGCATT
>Contig_1247
AATTGAATGGTGAGCCTTTACGGCTTTAATGATAAGTTGTTCTGTCGAACATTTTT
>Contig_1248
AGTCATTTATTTYAGTCTTTGGTTGGTTTGCAAAGATTCATTAAAAATGTCAATCGAAATCGAAGAAAAA
>Contig_1249
AATGCAGGCTTGACATAAGTAACCAGtTTTGtTTCTAGTTCTCTGACATTTTTAGTCTGCATCAGTTCACATTTYATCA
GAAGCAATC
>Contig_1250
CCTGCATGTGTGCGAGAGRAAAAATGTCGGGCCAGAAAGAAATTTCAGTGACTGAATTGAGTATTCCTCAATTAA
>Contig_1251
TTAGTCACGTAACATAAAAAACTCTCAGAGAtTTGTATACAGAAGAAATCGCGaACAAAAATGTCTAGCTGGTGACACG
GTGTCTATAGCTGGTGACACAGtTCATWAAACCTAGTTGACACAAACTCCAAACCGGTA
>Contig_1252
ATCAACACTTCTCAGGTTCAGACATTTTTGCGTCATTCTGAAATAAAGACTTA
>Contig_1253
TCCTTTGTGGTTATCAGTAGCAAAAATGTCTGGCTGTATTTAATTCATTACCAACATTTTyGTAATTAAACAAGGCATC
AACTGAATTTATGGTAGCTAAGAAAGTAAACTTTGTCAGAGAC
>Contig_1254
ATGGGACAGGTTGAACCGaAAACTCGAAAAAATGTCTGCCCTGGCAGAGGTTTGAACCTCACTTTTGTGATGAAATTCC
AGCACACCAGCCACTAGATCATCCCAT
>Contig_1255
ACACTTGAATAGGAGACAATGACTTTCATGGACAttTAATTATGCTAAAAAGTTCCCAGAAATGCCTTTGAAGGTAAAG
ATCAAATACAAAAGATCATAATATAAAAGACTTTATCTACTGACCA
>Contig_1256
CTTTCTTAGCCAGTCCCTTCTTCCATCAAACTGTACAGTATCGATGCTTGCYGCTTGATTCAATCATTTTCATAACACT
TTGTAAATAATATTATATTAAAAATGTCCGCGAACTTCATTTTGAAGAGGTCATTAACAAAC
>Contig_1257
GATATTATAAGGCTTATAATATCTATGGTTATAATAGCCTACCTCGTTGGTAATTGTTAACAGAGTATTTGCATTTTTC
ATGAGCAACGCGCAGGTTCCA
>Contig_1258
AAGGTTTACGAAGYGGTCCGCGAGTCTGAAAAGGTTGGGAACYGCTGCCATACTGTAGaAAAAATGCAAACACTTACAT
TTGGSTGAKWYAMGcAAYGRSAAACCAACTTTC
>Contig_1259
CAAATAACCATGTATAAACGTTAAAAAATAAAAATGCAAACGTTACAAAATAAAAATGCATGTTCTTGTATAAATTATA
TAGGTTGGATTCTGATAACTTATTGTGCTAGAT
>Contig_1260
AAACAATAGTTGCTTTTCTTAATAYTGTCCAATTTCTGGAAACTATCTAGATTTGCACACAATTTCGCTTGCATTTTTA
ATTGTATGTATGTAAACTATGTATGCATTAATAcWAAYATTAATACTAATTTTCCAAAAAAGCATGGGTAAT
>Contig_1261
TCTTTGGACGAGTATTTGGTTTGGTATTTATTGAATCAGCATTAATGGTGTATTGTTTGTTGAGATATTTTAAGATTAA
CAAAGGCCTTTCtTTGtTTTAAAGATGGTGAAGTTGCATTTTTCAATTTAGTAACTCaAGTAtTTTGCTACCTATACAT
GAAGAGGTGTTGGTGTCGTTAGATAAGCACTGTAGATCTA
>Contig_1262
GCTGGTACTTTCTATATTAAAAATGCAACCTGATAAACCATTCATAACCACGCTGCTTCTAWMTCTCATGTCTTTGTTG
TGCACAAAGCTACTGCATAG
>Contig_1263
AAGCATCAAGCATGGTACAGATGACTTTAGTATTTGTTCATTATGCCTGTCTTTGTGCTTACTTGTTCTGCATTTTT
>Contig_1264
GAGTAAGTAAGTAACACTTACTTGCAGTTACAGTCTGCCACAGTGACTGTCCATTCTGCATTTTTGAAAGAAACTTTTC
ATCCCACTTTGGACGTGGTGRTAWACCTACGCTATT
>Contig_1265
TTWATYAATWASYCCTTcGKYWAAAAATGCAGAGGGGTTTACACAAGCTAGAGTACAAACC
>Contig_1266
AGATGTGTTTGTGGGGGCTGGCTGATAAACTAACCGGGATTCACTAATAAAAATGCAGCTGTCATAAATCTCGATGCTG
CC
>Contig_1267
ATTGGCAGCTTTGTCTTCTCAGCCAAATCAATTTGCTTCTCAAAGTATTTGAGCTGAATTTCTTTTGGGCAAAAATGCA
GCCGTTCATAATCTAGGCCACATTCACCTATAGCAACAACCTTGCCCTGATTTTCAGTAGCCAATTGAAGAAGGCTTTC
CATGTATTCATCAGGATTTCCTTTGGATTCAAACTCCTGACACCGAGTAGGATGACAACCGACCCGTACCTGTAAAGAC
CTCTCATGTGTTTGTTGCTGTTGCCAGGG
>Contig_1268
ATCGATAAAGCCAtTTAtTACATTGAAAAGtWAGTTAAAAAATGCATCAATTATATATTTCATAGTCTACACAGCTCTT
ATTACACCACTGTTTCT
>Contig_1269
AAACCATTATTATTCAAGTAAACCAAAACGGAGCAATTAAAAATGCACAAGCAGTTCCAAGCGTGTCAAVAAAAAGAAG
CTTAAATTCACATTAtTRAAAtTAAAACTTTAGaAGACATCAACCTCTCCTTAACAGTGCAAAATAAAATACTAACCAT
TAAAAACACATAGACACCTTTATTTAACAATCAGTCACTTCAATTGGAATTAAATGTCAATTTACAGGGCATTATATGG
TAYCTAAAATTTTATATAGYRCCTCCCACCAAACAGTCAATTCACATGCAGTTAAATATAAAAAA
>Contig_1270
AGAGCAAATCGCGATCTATTCAGTAAAAAGAAACCCAACAATAAATTTTCCACTGCAAAAATGCACACATTTACTTGTA
GGTATATAGATACCTTACCTTACATTGCATATGCTAGTCTCAAACAAGTAGATATCTATTATAGTAA
>Contig_1271
AACAATGTTATGCAATTTTGAATTTTATTTAASTTARTTMaAAGTTGAATTATTTTAGTATCTTCAAAGTWGTGATATG
CATCATTTCCTTAMAAAATTACTTCTGTGAACATTTaaAATAATTACCTCAACTTAGTACCRGCACCTRWTTTTGAGTA
CCGGTWCCMTTTTACAAAAATGCACTGTATATTGAGaCTTGGCAAGTAAaGTACtTTTGCAGGGCATATTTAACGTGC
>Contig_1272
ACAGGAACAGCACATGTGCTYGTTAAAAATGCACTTGCAGTTACAGGATCTCACAGTTCTAAATGTGTACATCAGTACA
AGAGTAATTTATCATTTTACAAATGTTCTCtTTTTCAGTATCTATTTTTATGAAACACCTCGTTCAACGCAACGCAAAA
TATTCAAACATTCAAGACTCAGTAGTAGAACACTTGAAATAYAAAAGTCTTCCATATTTGATATCCTGAGCCSACATCA
GAAACTCTGTTAAAATCTCAGATGAAGAGGATGCAGCAGAACACAAAMCAGAACTTGTTAATCATTCAACCAAATGCGA
AACAGCAAATTAGAATAATTGCGCGTCATATTCTGAAGGGTCACTGTTTCTACAGAATCACCTCATCGTTCTCATTCCT
GCTTCTTTAGGGAAGGACATCTTATAGATGAGATAAAAACTGTATGCCGCTCCAAAAACGATTCCCGCCAGAGTAACGT
AGTATGGACCAGAGTCCCGAAGGCCACGCTTCTGCCACACCATCAGACCGTCTTCAGCAGACCATTTCTTCTGTAGAGC
AACAATTCTTCCATAGCCTGCATCTGCCGGAAAAGTTCCCAAGGCCTTTCCAGTTGCGTGTTTAGACAGAGAACCACCG
CTAGCTACTGCATCCACAGAAGCAGCTTTTACCTTCGAACTCTCGAACATAAAGACTGGCTGTTTTGGGACATCGGCGG
CTGCAGGCCTTAAGCCCGCTGGGTTGTAAACTTTGGCGGTCGCCGACGGCAAAACTCTGCCTCTCAAACTATCAAACGT
aAAAAACATTGTAACTGGtTTTTCCCACGAATAAGTGACACAGCCTTCGGAAGGTGACAGACCGTTACTACACGACCTC
CACGGGA
>Contig_1273
ATTCAGTTTGGATCTAGATAAAATGATAATTTTTATGTYATTGtAAAGAGGACGTGTTTCTCCATTATACTCCaAAAAG
CCAAAAATGCGACTTAAAACCGGTTTGGTGCAGATGGGTCACAAATCACATGGTCATCTCAAAATATTTATAATTGTAC
ACAGTGTTTCATAATACCAGAGATTACTTGACGCCCGAATACCATATTGTTCGACTATGGTTTTGTTGTGATGCAGAGG
CGCTATATAAATTTGCAATAACCATTATCATAACTGCTGAGTCGTAATGCATGTTGAGGGCAAATGTTCGGAAGAAAAG
ACGAGACAACAAAGTCCTGGCATCATCTTCCATCGACTTATATTTGATAGAGCG
>Contig_1274
GACGAATGCTGCCCAGATCTGAGTTACTGCAAAGGTTTCGAAAAAATGCGTGGTAAAATATGTATTTAGAACGACGAGC
TGCTGTCAACTCCAGAACA
>Contig_1275
CTGCAATCTGACGTTCACAAATCCAACCCTGATCATCTATCACATACAGATGTAAAAGAAACTACCAGGAATACAAAAA
TGCGTGTGAACAGTTA
>Contig_1276
AAAAAATGTCGGACAAGTGCTTCAAAAAGTGCGTGTCGAAGCCGGGAACGTCACTGGATAATTCCGAACAAAAATGCGT
YGCCATGTGCATGGACCGTTACATGGAGGCCGTTTCACTGGTGTCGCGCACGTACGCCCAGCGGGTACAGAAGGAGAAA
CAGCGTCTCGATTA
>Contig_1277
CTTATTCAGTCAGATAAAGGCGCAtTTTTTGAGAMCMAGAATTAACtTATTCTATTTCAACAATTCTAGGCGTAAGGGC
CTATTTAATCGCTCACTCACCaACTAGGCCTA
>Contig_1278
TCATTTATACCACCTGAGCCTAACCCCACCCTCCCCCTCCGTGTGGACGTCATAAATGGATGGCTCCTTATATCAAGGT
TTAAAAATGCTATGCAACCATTTARGCATCATATCTCCTTATTGTGCACACATAGGGGCCATCCACTTATGATGTTCAC
>Contig_1279
ACTGCaAAATTGTGACGGTATTGGTTGAAAGGAGGTTCAGCAGCTGAAAAGGAAAGGTCATTCATTAARTCTTCTCTGA
AAATGTCGGAGTTTTGGCAAAGRAAGATATCAACCTTTTTCCATCGTCTGGATTCCGACAAGAAGGGCTTCATTACGAA
GAATGATTTCGAACTTGCGGCTCAAAGTYTATGTGAKGCTGAGAAAACCGATCCTGTCAAACAGGAGGAGCTGAAAAAA
TGCTATTTTGATGAATGGCTGCTATACATGGGTTCAACGAACACGGATGAGAAGGGAGTCCTGACKGAAGCTGTACTCA
TTGACTCCCTTAAGAAACAAAGGAATGATCCTAAGYTGRAGGCTATCCTTCAGGCCAAGCCTCAAATGCCTTTGCGAGG
CAATGAATACCAACGAAGACGGTTACCTTCAGCGTGAGGAATTCYGCAGGCTATTCGACAACAGTGGCTGGCCTGACGC
GAGCTACAGAGAGCAAGTCTTCGAAGCCATYGATACCGATCATGATGGAAAGWTGAGYTTCGAGGASTTCATTCACGCT
TTTGTGGAGTTCTTGGTTACCGAGGACGAAGATTCGCCGTATAATTTGTGCTGGGGTCCTCTTATATAGCTSCTAATTC
AGTGTTATTGCTTTCGCCGCTATTTCTGCTMTTGTAGTTTACTTTTAAaGTTAAATCTATAAwgaAttATTATTTGTGG
GAAATTTCAGATATCGAAGCCGCCaAATACATACTTTTAGTGCAACGGGGAATGTTGGAATTAATTGATTAAATRTTGG
ATATCACATTCATTCAGAGAACTTATAYAtGYRYCCTTCCGAAATAACCTACCCAGTGAAGCACCCAGTCCAACTCTGG
TGATAAAAAGGTCTTCAGGTGCAT
>Contig_1280
AATAATAATAGTAAGAAACTAATAGTCAAAATTCAATCAAAAATGCTATTCCTAATTTCCATAATCTTCAGGGATTACA
CGTACACCAACTTAAAAA
>Contig_1281
AGATACACCGACTACGAATTCACTCTCAACATTaAAAATGCTACGGCTGCAGAT
>Contig_1282
CTGAGCCGTTATACCAAAGCAGGCGTGACTTACCTGAGTGCTATCAAGACAGTTGCTGATAAACACTGCGAGTTTCTTC
CGGAGGTATTTTTGTGAAAGCATGCGACGACTAAAATGTGGCTTCAAATCAAGATTTCCAAAGAAAAATGCTACTCACA
GTAATAATTAAAGCCTGCGTGGCTGTAGAAATAATGCTTATTCTTGAGATTTTCCTGTGCCTAATGTTGTAGTCCTTGC
AAAATCTTTAGTTTCATTTGAATC
>Contig_1283
AAGGATCACCAGATTTCTGACCTGATTGCCAGTAAAAATGCTGCCATGAAAAGACTTTTGAGCTGGAGACTTTGTTGAA
ACAGGCAGAACTTGATGGACGGTAGAAATTCATCAACGTGATGATAGGTT
>Contig_1284
TTACACTAAATCTCATCTGTATTTAGAACGTGTATAAATATGTGCAAAAGCATTTTTGGAATGAACATTTATCTGCGCT
CCAAGATTTCTTGTGTGC
>Contig_1285
GAGTACAGACAATGATGTTCAACGACGGCCAAYTAGTCTTCAAGTACAACCCGAATCGACGGAACTATAATTTGTACAG
AATCGTGCCTTGATCAAGTTGATCGTAAGCATAAATCACATACCGCGCATGCAGAAATAAAAGAAATTAATTTATGTTT
ATGAATTTTACCTTGCTGTGGTCATTAAGCATTAAAATATTGATCCTTTTTCTTTCTTTAGGCCCGTTTAGCTGTTAGA
AAGCATTTTTATTTCCAGTCTCTTTTACTGTCACTGCAAAAATGGTTCTATGACTCAAGGCATGTTAAATTTAGCCTAT
ATATACTTCACAKTTTCACAACCTCGGTTTCCATGATAGGCCTATATTCGTTGTAATATTGAAAAGGGAAAAGGTTGAC
AAAACGCAACACTTTAATTTGTAGAAGATaaAAAAAACAAGAAAAATTGTTGCTTAAGCAAGAACGTTCCGGCAGTTAT
TCTATTGAGCAGACGACTATTCAACAACCTAGGGATGAAATTCTTGTCATCTTTTGGGGGAAAGACAAAGTCATGTTTC
CTAGGGCRGAGRGAGTAGGCCTACTTGCGCTCAATGGTTGGCGGGAACAAGCGACGCAAGACGTGAAATTGCTGCACAT
AAGTTTATGYATTCTTTCATTTTAATGAGGTTATATTAATAAATTCAAAGTTTCTGGGGTTTGAGCATGCAAAACATGC
GTTAAGAACGGCCATAACTTTGACGAAAATAGCCGTCTATGATCGTATTGCCAGCTGGCTTAATTGCAGATGGTAGAGG
TCACTGAGGTGMTATAACCAGGCTAATTATTTCTAGAGAATAATAACT
>Contig_1286
AAGGTCAAATGTCATCAGCTCGAGGAGATGTGGTGTTGTTAGCTTCAAGTGGAGTTACAATTAACTAGTGGGCTCTTTT
AGAAGCATTTTTGTATCGAGCAACGCAAAATTAAGATAGTGTCCAACTTTACATGTGCTGGGTTAGTTTCTATGCACAG
GTAGGAAACAGTGCCAGCTTTTGGAGATCGCAAAATAGATCCAAAAACGTCGTAGGCACCTCCTAA
>Contig_1287
TACTTAACAAATAAATTAAGCCCAACAAATTTCTCGTTCACCATTAGAATGTCATGTAAAAATGCTTCCAAACACAACA
AAAACACCCTAGTCAGTCCATTAATAATGTT
>Contig_1288
GTACACATACCTTCTTATTCTGTCCAAAGACGAAATTCTGTWACAAAAATGCCAACTTCTTTGCaCaATAAGAAGACAG
TATGACATAACAKTGGGYTMTMATTTCCTGTGTGGAGTGTGGACGTCCAGGAGGC
>Contig_1289
TATCTTCAATTGATGATGCCCGGAGTTGTGTGTGGTGTGGGTCACAATGATTTTTTATGGCACAGGTCCAATATACGTA
ACTGCTGCTGGCATTTTTCGGGTTACGTTTACAAAACCTGAGAATTCGTCTTTTAAAATTGTATTCCAGCTCTATGTA
>Contig_1290
AGAACGTTTGTTAGGAACTGGTAAACAGATACGTTTTCGTGAGCTTTCTTCTTCATTCTCAGTGGTGCTCGTTCGCTTT
TTTTCGTGGCGGCATTTTTTCAACAGATCAAGTGGAACAGTGGAATTTGATTCTAAA
>Contig_1291
GACACACACGTGCACATGGGTTCCGGTCAGGTCATTCAACAGAGATGGCACTAATGAACCTACAGGATAAAATCACAGA
GGCCATTGACTAAAATGAGTTCTCATTGGGCATTTTTATAGACCTGGCCAAGGCTTTCGATACTGTtTGtATCACACTA
TACTAAwTAGGaAAGCTCCaAAAATATGGAATTAGGGAACTTCAACTAGAATGGTTTAAAAGTTACCTTGACCAAAGAT
TGCAATGTGTTAGT
>Contig_1292
ACATGATTATATAGCATCTGCCAATTGATTTATTCACTGAATAATTAATAATGATACTTTTAATTCARTTTTTTAAAAA
TCATTCTTCTGGGCATTTTTATTGGTCAGTAATGGTCAGTGTTTCCAGCCGACCTCATGACCRTTGATCATCTGAGGTT
CAACGAATCCACGAAATTGTTGACCATCTGAAGTCCAACGAGCACCATACCCATTTTCTTGTCGTACTTCAATAGTCAA
KACTTCATGTGGTAACTGGTGGATGTTTA
>Contig_1293
AACTTTGTTGCTCCACTGTTACTATTCTGCGTCGTATCTaCAAAAAATTAAAAAAACGAAAAACTAAAACTTaAAACTA
AAGAACCCAAGGACGGAAGTTGCTGGTCCCCCGAACGCGGACTGTTATCCGACAGC
>Contig_1294
AGATGAGGCCACCGAGGCCGCTGCGAGTGATGGTGTGCATCACTTTAAtTTTTTCATCGACGTCTTCCACAATCCTTCG
ATCCACGATGGAAGAGTCCCACTTGTTTCGAGGGCAGTCAGGCGAACCAGAGGGATTCGAtTGAAGCGGAACACCGTTT
CCGGTTCGGCTGCTATCTCCCCCACCGTCTTATAAATAGTTCCCTTATATTCTGCCGACGGTTTCGtACCRAACGGTCA
CATCCTTCGTATCCTTCACGATTTTCCAGTCATCGGTCTGCGTCCTGTAGCTTCGA
>Contig_1295
AACAATAAACAAATTTGTTCAAACACTGAATTATTATGAAGAACACTATGTTGATTTaAAAAATTAAAGCACCTCAAAC
AGAMA
>Contig_1296
TTGGTWKTRSWTGTAACTGGCAGAATTCTTATAtTTTTTAtTAATTCGTTTACATTTTaACAAATTCTATACTTGCAGC
AACATACAAGAAATTGCGTGCTAAGGGCAATTGTTTAATTTTTWTACAAAGTCATAATGAGCCGGTTGTATATGAAGCA
ATGAACTTGATTACCAGTAACA
>Contig_1297
CTTCTGGACACATAAGTCTCTCAGGAAGTTAATAGCAGTAACTGAGTATTATGAAATGTCAGTTTTCTCGAGTTARCTT
GGAGCAAATTTTCTACAATTARGTCtTTCtTCtTTGAGATTGtCATGAAACAGTGCACTTGGCAATTGTTATGACAGGT
AGTTTAATTTTT
>Contig_1298
TGCTAATTTAATAAAAATTAAGATTACAAACAAACCACTTGGTCGGAAAGTAATAATTTAAAAGGCAAATTGCATTGCT
CTCTACGTTTACAACCATTGCTTCTCACCATCCTCTTTTCA
>Contig_1299
CCGATCAACTGAATCTATTATTTTATTCATTAATCCCGCTGCCACTTAATTTTTTTTTAATCAATTCCGCTTCCACTGA
ACCCATGATTTTT
>Contig_1300
GCTTGACTTTGGTTAAACTAGACGATTGCCTGTCCTAAGATATTATATCTATGaAAAAATTAAGCAGCTCAGGTTGCAA
TGGAAATGGTGGCAATGAAGTCTGAATTCAATTACAATCTTGTGATTAGTGAGAAGAATGKAAAAGGCAGTTTTTTTTA
GCTAAAGACAAGCTAGGGCAGTGGTTTTCATAGGTGTCAATCCCGGGGTTTGGGCG
>Contig_1301
TTGTGTTACCGGAAGTAATTGCAGACACRGGTTATAAAATACTGTCTTCATAAAAATTAATAATACGAGGTTATTGAGC
TCCAGCGACCTATTATTCACTGATGTCCTCAAATCATTACAATTCTGGAAAGTCGTCAGTCTACTT
>Contig_1302
CTCAGTTGCTTCGTAAATGCTATTCACCAAAGCATGGCGGCCCRCAGCTGCTCACAAAAATTAATATTCATTAGTTCAA
ATAAATATTCATTGaAACCAATGaATAtTTATTATCTCATGACAGATGCACAACAGAGTAACCATTCATAC
>Contig_1303
GACTGGGTATTTTATTCTGCTAGGGTGGTTGGAGCAGCACCGTCTAACCATCTAACCTGGAATGTTAGACCCCCTCTCT
GGCCGACTTGTATTAATTTTTGTGTTGCAGGCCGTTTTATTTACGGAAATCACCAACCCTACTAGTTTTATGTACAGAA
TGTTAAGCCTCATTTCTGGCTACCA
>Contig_1304
TGGCTTGTAAACCATAATGCACAAGGTACGTGAAATATCACTACTTTAAGTTAAAAATTTTAtTTCCTTTATAGTACTC
ATTAATTTTTWGTTTGaAATTGGtATTGATTTTATATTATTTT
>Contig_1305
AATATGCTGTAGATAGTAACAAAAATGATCCTTCCTTTCAGTTTGTGGAGTACATTAATTTTTGATGTTAATCTTACTG
AACTACGGTTGTATAATTAAATTTGTTATTT
>Contig_1306
CATTTAGTGGCATTGTTGACACGTTTGCAACTGCAAAAAGCTGGATGTGTATGTAAAACTATAGCAGCAATTAAtTTTT
TCGAATAGGCCTAAGTAGTTGATAT
>Contig_1307
GATCTCTATCAAGAATGACTATAAAAATTAATTTTATGCTGTAATAATATTTTATAGAGTATATTGACCTAGAACTTCA
TGTAGTAAACTGTTGGATGGAAAGaWTTCGTGTCAAGCAATAAATGATTTATACAACAAAA
>Contig_1308
ACTACTCTGTGATTTCCTATTTTAGTGATTGTkTCACATTGTTTGCTAATCaAAAAAATTaAATTTGCCTGATGTCGTG
AACATAATGAATATTTGTAGAAAATAGGGTTTTGTATAGTTAAGAGTTGATGATATTAATAGCACTGGGCATTTTAGGG
GATTTAAGTAGGATATTTATATAGTTAAGAGTCTTGATGATATTAATAGCACTGGGGCATTTTAGGGGATTTAAGTAGG
GCACTAAATGTTTTGYATGTCACTGTGCAATTTTCATCTTTTACGATACATGTATCTGTTATGCAGGACGATTAAATTT
TGTTGCACTTTTAAAGACACATTT
>Contig_1309
AAAGCTTCACGTCCTTGACCCACAACTAGGGATGTTAATCGAAAACTGGAAATCCGGTAAACCGAAAACCGGTTCCAGT
TCTTTGGGACCAGTTCCGAATTAATTTTTTTTTCATTTTCGTTAAAGAAATTACATAAAAACTACCAAATGTCAGATAT
AGTTAATTCACACATTTCTTTAATGTTAAGCATTTAGAAAAG
>Contig_1310
TAATTTGCAACATTGACCTATTGTTACGACWWGAGCTGCAGYTCGACGAAAAAATTAATYGCGATTAATCGCACGATTA
AAATHTTTAATCGtAAATTAACTGCACATTAATCGATAGTTTTCATTATTATTATTTAATTCAACTATTTTCGTGCTTT
TTAtTAAAGCAGTATTAACTGAATGCTTGCTTTCTMCCAAAACGCAGAAA
>Contig_1311
TGAAGTCGGGTCTTACATTTCAATTTACCAAAAAAATTAATCTGTAATCGCATATGCTGTTAATYTGCATGCGCTGGAT
TGTAGAATTCTATAGGTGGG
>Contig_1312
CTCTCCTCCAACACCGTCTTTGTGCCGAACCCTTTTTTTAAGTTTACGTTCAACCTGCCTCAAACCATTTTAAATGTCG
TCGCTCTTTCACGACCGCTGTTTAAAGAGTTCAACAGTCCAGCTTTTCGTaAAAAAATTAACATTCGCTTGACTGCGTC
GAGACTTTATGCGACTCTTTGGACGCAAGTCATGTGACTGGTCA
>Contig_1313
CTTGGAAAGTAATAATGCAGAAGAAATATTTCTAGGGTTAATTTTTGCAGCAATAATTCGCACTTTTGCAGT
>Contig_1314
AAAATGTTAGCACAAATCAAGAAAGAGCAGTCAATCTGTTAATGCCAATGTTCCTTCTAATTtTTTTTAAAGTCTSTGT
SCGCAtCAAAATTTTGTGTGTGCAACATTACCAGCTCTCATCTAT
>Contig_1315
AGAAGTACAGATTAAAGGACTTTTGACCAACTCTAAATTACTACAATACTAACAGTTTTCAATGACCACATTGTGCACA
GAGCCTGTAGAGGCACACACCTCTAATTTTTTATGACATATTTTAATGATCTTA
>Contig_1316
TTCTTACTTTCGATAATTAGTGAATGtTTCAAGTACTCTAATTTTTGTATCTGGGTAGCATaAAAGwATTCCAATGGCW
A
>Contig_1317
CAGCAGACGTTAAAAATTAGATTGAGTCAGTACGTTACCTAGGTTACATGAAATTACTAATGCTACGGTAGTCAGTTTA
GGG
>Contig_1318
GTTTAAATACAATACAATAATCTACTAATTTTTATGACAATACCCTGCATACTAACATGAACTGATTTTCTTAGCCTTT
ATTTTATGCTGAGTGCTACAGTAGTTTTTTTTGTATCATGGTCTGTGTTTGAATTTGCTCAACATTTATGATGTATTAT
AAGCTAACTAGATTT
>Contig_1319
ATTGGTTTGCATTCAGGTGATATTAGAGTAACTAATTTTTATTCATCATAGAGCAGAGAAATAGAGCATAATTGCTGAA
TATGAAGAATAGAGAAGAGAA
>Contig_1320
TTTTAATTCTTCAAAWTAGGCTACTTTTAAAAAYTAGTTTGAGAATACTTTAAAATCTTACAAGAAGTATTTTGAAAAT
ACAAAATAAAATACCACCTTTCATGTTGAAAATATGAATCTaAKTTAGAAAA
>Contig_1321
AATTATCACCGAAAAATYAGTCACATGTGTCTTGGTTAATAGCTTTGAGGACATGTTAAGGAGGATGACAAGTGAACCC
CACACTGTGCACTCGGTTCTTGTAGATTGCTTTTTAAGAAAGCCTCAGAGCGCTGTGGGAGTGTATTGTWCTTGTTAAA
GTAAGGTCTTAGAAAATTTTGTAGGCAAAGTCATATTGTTATACTTGCATACAAAC
>Contig_1322
AATTCTATATTCTGTCTGTTTAAAATGTAACATTTATGACTAGATTTGTCATGCAGACCTTATTTGGACTAATTTTTWT
ATAACTTTTAAATGTAAATATTTATGGTAGATGCATATCGT
>Contig_1323
AACATGCTGTTCTTATATGCACATGTACCTTGATATTATTCAGTTGGaAAAAGACCTTGAGAATACGGCAAAAATTAGC
GGCCCTTCTAACCTGACGGTTAGAGTTGCCACSTTTATGAACTAGGAAGTTGAGACGCAATGTTTTGGCTCATGCAATC
AATTTATTTTTTTGTGTTTCAATGTTGTCATTGGAGATGGTAATTTTGCRTCAGGTACAAATATGTTAGCAAATTTTTT
CCAGTATATATATGTCATGGTTCTTTTCCAACATTGATTTATAAAAGTAGTTTGT
>Contig_1324
ATGAATATAAGGTGGAAACACATTTGTTGCTAAGGATTTATTTTGTGTTAACAAACTTTGCATGCATTGTTCTCAAAGT
AGTTCTTCCGAGTAGGwAAAAATTATAAAATTTGTATCTGTGGAACCCATGTAGATAAAATAATAAAGATTTTAACA
>Contig_1325
TACAGGTATATGCAACAAGGAACATTASTCGCGCAGCTTTAAAACACAGGAAGTCRTGCATTTTTTGGAACSGAGTTTA
AATTAGGGTGTGCCATAATATAATTTTTGGTAACTAATGGTTTTAGGTGCCTACATACTAGAATGGGATGTTTCATGTG
GCAGTAAACCTTAGTAACGAAGGTATG
>Contig_1326
GGGCAAGAAAGTAATGCTAATTCTTTCATTGATGTCACTTCGGTTGAAACAAAAATTATACCGTAATGTCTTTTATGGA
TCACGGGTTTAATACACGTAGATT
>Contig_1327
AAGAAATGAGTTGATGTTCGCTCAGAGTGAAGTCTGTCAAAAATTATGAGCGCCTTTGAGTAGGG
>Contig_1328
AACAACCATGACATAACTTTGaAAAATTAGCATCTaAAAAAATTATGACTGAAATTAAATTTCGtCAGCGCAGCGGATT
AATTCCRTGATTTCTCTGCAYAATTGTACCACCACACCTGTTTGCTTCTTAAGGATGGTAKTTGTGCAGTCTTGGGTCT
ATTTCGTGAATAAATATCAAGAGTTGATTAATTATCATTAATTAATCAACTTTCTGCTGACCACTTTGGATATGCTATG
TGTGCTGCATGGCTGATGTTCAAAATAGATATGTGTGGTAAAACTTGTATAAAGAATACTGATTTAGAGAAAATTGTGG
CAAAAAGTATTTAACTTTTTCGTTTTACATTGTTCATGTCAAAACTGTTAACCTTCCATGCaAAATTTgAAAGTGCGCT
TAGTTATTATAATCTMCTRWYMGTAATCGTAATCTCAAGATTTCTAAAGCGCTACTTAAAAGCTAAGCGCACCAGGGCA
CCAGCTTATTCACGAGCGCTGGCACaATAACGWCTgACCCAATTGACGCGTTAGCTACCATACACTGACTAGAGTAGAT
TAGAGCCCAAACATATCTTTGTCTCCCAGTAATTTTTTTTCCTTAGCATTGTGCTWWCCRAGTTTCTKRAAGAAGCGTC
GTATGCGGAATTAAAKAGaAGGCGGAAAACAGGAAAGAATGGAGAACAWWGAAGCCAWGAACCTGCCTAAMGGCAGAAC
ACTTACAACGAcGCASTTRMGTCAGCCAACTTTATTATTTTCTAGAATTTTATTCGGTCAATGTATCAATTAGTAGTTT
TATTTTTAGAACTATGTCGTAACTTTGTTTATTTTGTTTTTTAACAACTGCTTGACGGTTATGTGTATATATGTACCTT
G
>Contig_1329
AATGCAACTTGATGTCTTAATTTCACATCTCATTGGTTTTTGTTGTAAAAATTGAAGCTTTATTGCACATAATTTTTAA
TTTTTCTGTGCAATACTGCCAAAAC
>Contig_1330
CCTTACAGCTTCATCAACAGAGTCATTCATATTTCATCCATCAAAGTTTCCACATAATTTTTAATTGTAGATTACACCT
GTACTTTCGAA
>Contig_1331
AAACCAGGATCCTTTACTCGACTTTCTCTCGTTACTTTTTAGCAACCATCCTAATAAAACACAACATAATTTTTGGACA
GTCCAACCAAGTCACAGATTCTCACAAAGCGTGAAACAGTTTTCCAAAAAACATGGAATATTTCTTTCGGCGGACATGC
AGCCACCAACAGCTAAGCAACTGAACAGATGATTTAGCTTTGAAGTGGATTCCTCAGCACCAGAATGACGGAGTCAcCC
CGAAGAAACATTTTGGTTATGAAGCGGTCCTTGTTCACTGGTTTCGACTTCTTCTTTCCCTTTCCAGTCTTTGGAACTT
CTGTCCACATACTCCTTCACGTTTTCCAAGACCATGTTGCAATGCCTATCAAAAGCCTTGACACGACCC
>Contig_1332
CGCCTATTCCGTGAGMGTGCATGAAAGCMGAGGCCTGGAGAGCAGTATTGCTTTTTCGACTGATTTTTGACGATTGACT
TCGCGCAGAACATAATTTTTTGACTATTCTCAATGCGTGATCAGGGAGATGTCCCA
>Contig_1333
AAGTTATAATGAATGTTAAGGTTCCTGTGACAATTCAACTGAAGGCTAAGTGAGATTTGCTGGCATAATACCCATCTCA
GTGGtTAGCTCACATAGATAATTTCTGCRCAACaAAAAATTATGCAAGGTGTTGTTAAACAACACGTTATGCAACCTTT
GGTACATTCTTCCTACATTTAGCAAAATGAAAGTGAAATAAATTTAGAGATGGTCAAGACAACAACGATT
>Contig_1334
CAATGACATCAACATTAGAAACAACAATAGGCCCTACTAATAACAGTAATAATAGCATGAAATAAACGGTACCCAAAAT
TAAATCGTACCGTCAACGCAACAATAATTTTTTTTACACCAGATCAAAAGATGAGAATGACGGTAGAAATATTGGGCAG
GTCAGACACAAGAAAGATGATTTAAAACAAA
>Contig_1335
GRTATGAAACaAATTTTATTGAATTGTTGCTCATaAAAAATTATTTATGTCtAGCAGAATCGTTTGAAACTGAGGACTT
TAGGCCTTCTATACTAGCATGCTAACTGTCCGAAAGTTGG
>Contig_1336
CATAATAATTTACAGAAAAGAGAGTACTCCCCCCTTCAACCTGTGTTTGAACGATTGTCGGCGGGGTAATCTCAGTATA
TCCTTCTaAAATGTAAAACTCTCGAATAATTTTTAAAAGACATGCTCGAGCCCTGAGAAACAGTACTTCGTTTCTTCGT
TCTACAAAAA
>Contig_1337
TTTGATGCGGCCACTGAAGCAACCAGGAATAATTTTTATGTTGGtTTCCATGGCGATATTTTAAGTTATGGTGTAGAGG
CTTTAAGAATGTCTTTCGTGAAAG
>Contig_1338
CTCTGTTGAATGACCATGCAAATAAGAAATTTCCATGCTTTAACGAACATAGAAATTTTGATAATTTTTATAGGCTGGT
GCTAATGTACACGTAGACAGTTT
>Contig_1339
AATCTGGCGTTACCTGGAAGATTTCTATGGAAGAACCAAGAAACGATCTGCAATCATTAGAAACAACAAAAATTATCTA
CTAGAATATATTCAGCCAAGTGATGAGTTAATCGCTTCACTGTTGCGTCTCAACTGCATAACTGAGGAACG
>Contig_1340
AGTCTTAGAATTTAGGTCTAGCCTATACAATTATTATTAGTTGCTGAGGACGTCTAGCTTATGGATAATTTTTAAATGA
TTGCTCTCAATACTTGYAGTATCGC
>Contig_1341
AAAAGGGTTATCAAGCTGAATAATTCAGAAAAATTACGAGGTAATATACMGGTGGATAGTGGATC
>Contig_1342
GTGTTGCACACAGTCTAGCATTTTATGTTAGGCTGAAAATGCTAAAAAGGTTTAACTTAGTAATTTTTAGGAACTTTTC
TCAGTTTCTAGAATGTGGGCTATCTGCATCAG
>Contig_1343
GTCGCTGAAGCGCGACGACTCACTCAAGAGGAACTTCTGGCTGAGGCAAAAATTACTGAAGAAATAAACATGCGATCAC
TCGAAATATATCAAA
>Contig_1344
GTAGACTATGTCTTCTGACTATATGCAGTTTAAAGTGGTTGATTGTTTCTTTGGtTTTCAATTTTTGTGGACTGTTWGT
ACTTAAACTTCAGATAATATTGTTGCTATAAA
>Contig_1345
AGAAGTATTGAGTACTCATGACCTTARCCAACGTCTCGARATCAGACWYAAATAYSAAGAGTTCTACGAGGAGGATCTA
CTGRWMAAATTGAGRAGGGAGCTCAGAGCCGATTTCCAGGACGCRGCGATCGCCATGTTTCAACCGACCT
>Contig_1346
AGCGTATGCAAAGTGCTATTGAAGAAACCTAGTTATAGGCAAGTTTTTATTCTCTCATACAATTCTAGACAAGGGATAA
AATAAAAAATTGATATCGAGCTACGCAAAAATGTCAATTAAAATTTAAAAACACTAGTTAAGTGTGT
>Contig_1347
CTTTCAAGTGATTGAAGTCGTTTTTCCATCAATTTTTCTCATGACGGTAATGTGAATCTTTGAATT
>Contig_1348
AAGGGGTTAAAAGTCACACACTGTAACAAACCTTAKTATTTAGTGTACAAAATAGGCCTATAAGTAGGCWTAGTCCACA
AAACAAGGTTTAAATCAATTTTTTAAGAAAATAAAATGCAG
>Contig_1349
TCGTTTCTCTATAAACGACACAGTTTATAATTGATCAATTTTTCAAATGGCTTCATCATAAAAGAAGAATATTGAGAAT
TTGACTATGATGAAGTTGGTAGAT
>Contig_1350
ATTCTATATGATGAAGGCTGCTTTGAAACTGTCCACAAAATTGTATTTGCGTTTCAGTGTTGAAAAATTGATCATTTGT
TTCCCAATTTCTGCTTTCTTGTGT
>Contig_1351
GCAATGTTAATGGTTTAACTTAATAATTGTCTTTGGCAGAACACTTAATGCCTGTCCCTGCAGTCATTCTCTTGAATCC
TAAATTCAAAAGTTTCAGCATCTCCAGCTGTACTTCTATGTGTCCTAAACTGATAGTAACATTCGCAGTTCTCTACTTT
GATCCGAAAATGTGCAATTCCATGTCAATTTTTGCCATTGAAAAGTTCTCGATTGATGAAGTTACTGGTTTCATATCAA
ATTGTGCAACATAAGCATAAGAATTAGTCATTGGTGTGAAACCCAAGTTGCTAACCATATTGAGAGCTTTTGAAGCAAT
TTTTTCTTCAAATTCTATGTACTGTATAAGTTTCTTTAAAGTTTGCAGATATTTTGCACGATAATGTTCATGGGATTAC
CAGAACTTGTATTTATCTTTGGGAAAATTGAGAATTCCTGTTGAAACATGAAGGAGTATCCAGCGGTGAGG
>Contig_1352
TTAGCCATATTATCATAAAAAGAAGTTACAGTTACAAAAATTGACACTGAGTGTCGCCAGCATGYAGGCCTAAAGACGT
CGAAGCACAGAGTTCACAACACAGAGT
>Contig_1353
AACACCACAGGATATCTGTGGACACTAACAGAAAAAAATTGGACACTATCGGACACCRTCTTATACGCACAAATACCTC
TGTGTA
>Contig_1354
TCGATTCTAGACATATTGGAGTCAATAAACATAACATGTTATCGTCAACGGTTCGAtTTCtTCAACATGTTACAGGTAA
ACGTTTACAATTTCATCATACGACATACAGTCAGTGTCCAATTTTTCCGTTAAAAACGATCAATTTCAACAGGCCACAG
TCGGTGCCTGACTTCAAACATTTGAAATTCGACGGCAAATTGAAACAAACGTCTATGAAAACATAAAAACAAAGAACGC
CCTTYCGCTAAGGAACCGATCATCTTCAACaAAAAAACACCTCAAGTGGAAAGAACAAAATCTAGAGACATCCATTTT
>Contig_1355
TCTGTATTGCAGGGCTATTCAATCAGTGACCCACAGGCCAAATCTGGCCCCTGAAGGCCTAATGATTGGCCCGGTGGAG
CCAAAAGGTTGaAAAATTGTATTAGAAAATTTAAAATTCAATTTACAATTTAAAAAAATTGGTTTGTGGTCAAATGCAT
CAAGCATTAGCAATTTATAATTCTATACGTGTTATTAATCAAAGATTGGTATTTTAGTAAAATTTAGCTTGGTCATGTA
TGTGGCCCACCACCATCCCTATTTTCTATGTTTTCGCCCCTGGCTAAATGTAATTGAATAGTCCTACTATATTGTATAT
CTATAAATGTGACTACCATTCAAGAATTTAAATTTTAGaAAAATTGTTGCAGAATCTGGACACTTCAGTTTAATGTAGA
TGTATGTTCCATACCAATTGACTGTTGTTTTACATGGTCAGAATGTTGTTACGGGGTCAAATAGAAACATAGAGCAAGT
CATCTTGGTGCTCTTTCTATGAATTAGGCAAATGGCTCCTCACCATAGTCAGCATTATGTGACTTGTGAACTAYGTCTA
CACAATTTAGTTTCCAGAATATCAGAAAGTAATTAACTATTTTTTCTCAGTGTAGAAAATTCTATTTAAAGTCTTAAAT
ATGTATACTTTTACTTATGAAAaGATAATCCAACAAATATAAACTTGATTTTCATGAGTAATAATATTATGATTATGTT
ATGTATAATTCTCATAGGAAACAAGAAATTATGATTTGAGGACAGTTTTACATTTGCCTAGCTTTAAAAAACAATTATG
TTGTAGAAACAATTGTCCAGTATGTGCTACGGGTGCAGCTATTGCCTTTGTAATCATCTGATCTGTGTAAAAGATTTGT
CTTGTATGTCAAAGGATTGAGCGAAGAAGCCTTAGAATCATTTGAGATTAAATGTTTATCCATATAGCTAATGTCTAAG
ATAGTTGTTGGTTCTTTTATTTAAGAAATAGTACCATTCTATAATCCAGTAGTTATTTATTaCTATAGCCCTYGTGGTT
TAGTGAGTAAAGACTAAAAGTAGTGAATTCATCAGTCTTATCAAATAAATTGAACTTTAGAAGCTCTGCTCTTTTGCAT
TTTCACATGGATGCCCTTTGTTCAAGCTGACACTTATAGCTAATCATCTYGATAAGAGTACTTGAAAGTGATCAGTGAA
CATGGAGTAAATACAGCCAATTCGTAGTGGCTTTATTTCAGATAAGCACAGCRGTACCACTTTAATTTCCAAATGAAGG
TGTCCGGGTCATCCGAACAGACACTAGTGTCTTCACAGATTAACTGTTTTACAAATTGTCAACCATTAAGTAGTAAGTT
CCTAGTGGGAACAATTTCAATCTGCCTGATTCTAAGCCAACATTATTTCAGTTACATTTTCTACCTTATTGGACAGTAC
AGCATAACTTAATTCCTATTCATGAAAAGGTGTTGATCTTAACTGTCATGGAATTTGATCTGTTCTATACAATCTTGTG
TCCTGTGCAATGAAATGAGAATAAATGATAAAACAAGTAAAGACT
>Contig_1356
TCTTGGTTAGCAAAACAAAAATTGGTTTAGGCTTTGTTAAAAGAAGGTAACGGGATTTATTTAGTAGGAGTARTCTTTT
CGTTTGTTTGGTTGTT
>Contig_1357
TTGGCTCGTCAATTCTGTCTATGAACtTCCTTTTAAATTGTGTaGTATCTAGTTGAAAAATTGGTCTCCAAACtTTTCG
GTTCGTCGATCCTGTTTATGGGTTGTTGCTTCTTGCT
>Contig_1358
GGTTATTCCGCGCATGCGCTCTACTACAGCCCAATCCAGACAATTTGCAAAAATTGGCCCCTAAGCTTGCAACTGGCTT
CCACAGTCGCTATTCCTGGAACTACWATAGGCCTACCTCTCACCTCTaCCAGCAGCGGAAGACTTTCCTGTTC
>Contig_1359
GAGCTTCGCGGCTGGTGCTAAACCGGCTAAAGGAGGTACAGCAGTAAAAGTCCGTCATATACTTTGTGAGAAGCACTCA
AAAATTGTAGAAGCATTGGAAAGACTTAAAGCTGGAGATAAGTTCAATGAAGTTGCTGTAAAGTATAGTGAAGATAAAG
CTAGACAAGGGGGTGACCTAGGTTGGCAGACAAGAGGCAACATGGTTGGGCCCTTTCAAGAAGCTGCCTTTGCACTTCC
AGTAAGCAATCTTCAGAAACCTGTCTACACTGATCCACCTATAAAGACCATGTTTGGCTATCATATAATCATGGTTGAA
GGAAAGAAGTAAAAAGACGACAATGAACTTT
>Contig_1360
GGAGTTGCTACCAAAGTATGGGTACAATAGGANGGAGAATTACATACTCCTGCCAGCACTAGAAACTACAGACTACAAT
TTTTGTCTGAGAACCATGCAGTTAACTTGGCTGGGCTAACGAATCAAGCTGCCAATTT
>Contig_1361
GCTGCRGATGCCGTAAGTTTCTTTCGGCAATCAACAGTTATGCTAATGGATGTTAACAAAAATTGTATCCTGGCAAAGT
TTGAATTTTATTTTGATTTCATTTAAGTTGTTTAAGTTAAATGAACGAAATAAAGTTTTCTTCAGACTGTTTCGGTAGT
GCTGTGAACAAGCATGTTATTAGGCAAGTGATCTGTTGAATTAGTTTAGTTTTAAAGCATTCGTGGTTTGCGTTGCAAC
TGCTGACTAGGTTCACATACTTTGCCAGTTTACATATTTGAAAGTTTAAAAAAATGCAGGCTGATAATCCACCTAAATA
TACTTTTACATGTGTTGaAAATACATACACGTGGTCAGTTCAAACTCGTTATTACAGCAACTGTAAACAACTGCATGGT
GACCAGGTTTATGGCAAACTGATTTTGAATTTTTTGTAATGCTTTTGTATTTtCATAGCCAAAGTAGATATTGAAAATT
ATGAATGCAGTAATTGTATGCAATTTGAAATCTTGTGGTAATGATGCTTCTCAAACTGAACACTGGTATTGAAATTGAA
GCATGGATCCAATTTTGAAAAGAAAAAAGGaCTTGTCGTTTTCTTACATCATTGGTACGGTAGTTAAATAGGG
>Contig_1362
ACCAGTGCTTAGAGATACAGCCGAATTGTTAATGAACGGAGACAAATCCAAGTCCGCTCTATCCCGAATAAATCTCCCG
ATGTTAAACACCACACATAAGGTAAAGTTTCAAATTACATTGTCTGTTATCAAAGAGGCAAAACTACAAGAACAACTTA
CAGATAAAAATTGTATCCTAACATTTCTAAGGCAATAG
>Contig_1363
TACYTCATTGGTTGCAGCTGAGTGCTGTCAAAATGTCGGGTGATACAATTTTTGGTAAAATCCTTCGCGGGGAAATACC
TTCCAACTTTATCT
>Contig_1364
TGTTAATCATTGAGTAAAAGTAACCAGATTTCAGGAAGGCCAAAAATTGTGAACAAAATCACTACAGCCCAAATCTGTC
ACATTTATGATATGACCCGATACTTTAACTTCTGACGGGTCTTTCAcCMCTATGCAGGSCTTTTGtCAGRGGCGYCCgA
GTAYGTGTAAAGCATGATGCATAAATGCATCATGGTCAAAATAGGGAAAGCAAAAAACGYMAATTAGGCAAAAAACrTA
AAWTGAAmDTAGGGCCTAAGATA
>Contig_1365
AATCTGTATTCGCCTTCGTATCTGTCATACTCCACAATTTTTATGACAATCTTTTATGTTCCATCAGCTCAATTCGAAC
CGAATCCTTTTACATCTYATGCTATCAYTATTCATTTGTTTCTGCTCGTGCCTCATCTATATTCTTATCTTGTTCAACT
CTGCCGCGCATTTC
>Contig_1366
CTTCATTAAAGGTAATTTACAAGTAACGATTTGTTGCTATATTCTAAGGGCCACTCCACATATGGTGCACACAATTTTT
TTATCTTGCATCCCTTCCCCTATTGCACGTTGTACATTTT
>Contig_1367
TAAGCCTTATACTGTGTTGTCAAGATGCACACAATTTTTATGCTGCAAGTGATGGTAACATGATTATATATCTAACTTT
AGACAATAAA
>Contig_1368
GTACATTATGCAATGTAAATTGTAAGCCAGTATAAAATACTATTTCAGAGACTTGCAGACTGGCAGTATCGTCATCAGC
TGTTTTAATAAAAATTGTGTCACATTTTACAATTAGTGTGCAAATaGACTGGGGCATAAAAGGCAGAACTA
>Contig_1369
AGTTGCCGTTCTGCCCGTTCATGATAATGTTTGTCGAAAAATTGTGCAGTTTAGgCCTaCCgTTCAAGTTTCAAGCAGT
CCTTT
>Contig_1370
TTAACAGGTACAGGGCACTAGACTAATCATAATTTTGAATAGGAACATAGGCCAGACTAATACATTAGTTAAAAAGTAG
TGCACTAGACTAATAACAATTTTTAAAAGGAACAGGGCACAAGGCYAAAAA
>Contig_1371
CTTAGATTGCAGTGACAGTTTGGACGTGCTATTTTGTCCATTTTAAATTTTATTTACAATGTCTTGTTAATAAACAATT
TTTGCCTTAACTTGAACTTTTCGTTATGTGTTACATGATGGATGAATGAATTGTGTATTTTTAACAGATGCGGATTGTT
CTACAGGGATGTTTTATCTAATATTMGATTTCTTAATTAATaAGCcTATGGatATGTTAGCTTATTTCCAATGTCTATA
WCATGGATTGATTATGAGGTGTGA
>Contig_1372
GTGACAAATGAGAACTGTTGTGACTTACTGAGATTGAAAGAGGTGAGGGAGGATCACTGAGAAGAGCAATATTATAGGA
AATGTTATTATGGCCCCAGCCATTTGTATCTTAAACAATTTTTAGTCAGTGAGGTTCCTGGCTAYTCTGGCGTCCTTAA
TGAATTTTYTTAtTGGGGATTGAAGGAACATTTACATGATTAGTTTACACTTCTGTAATTCAGTTKGTCTTAGCCTGAG
AAATCTTGTGAGACAAYAAGTTCTATGTATGTTGTGAGGCTTCCATATCTTCATAGCACATGTTCATATGCAA
>Contig_1373
AACCACTAAATAAGATGACATTGTTTAACAATGTTGATGACAAAAAATTGTTCGTCTTAGAAGGAATCAGGGTTTGGCC
ATGGAAAGAATGGAGCATCTTTGTCTCTGGCCACTGTTTGTCCATCGCGCTGCACAATAGGCAAAAGGTTCCGCTGGTT
TTTWTCAATAGACTTGA
>Contig_1374
TTTGGCCTGTGTCGCCCCTAATTTTCAGCTCTTTTGTCCGCCTTTACTGAGAATTGTACCTTTTTTWAACATAAATTTG
ACAATTTTTACATAAATTTTTTTCCGAAAATGCCGCCTCTTCGGAAGTGCCGCCCGGGCGACTCGCCCCCTCTTCGGTA
CCAGTGGCGTAGCTAGGCAACTTTGCGCCCGGGGG
>Contig_1375
TAGGCTTGGAATTTGATCGTTGTGAGATGGGTACATGTAGTTGTAGATTTTTTGTGTTACGCAATTTTTGaCAATTTTA
CTTTTCTACTGTGTTTCAGTTTGTT
>Contig_1376
ATGGAGCAGAAGGATAGGCAGAACGCCGCTAACTAAACGCAAtTTTTTATAAACTTCTCATATAACTTAcCTCCAACGT
ATGCTTT
>Contig_1377
CCCAGGTGGCAGTTCTCTTGAATGACATTGCGACTGTTGGTTCCCAGATGCAGGACTACAATTTCGCCAAGAGAAACCT
CGAAAAGGCAGTAAAAATTGCTGAAACTGTTGAATCTCCAGTTATTTGCCAACATTTTACTTCAATTTGGGAGCAGTTT
ATGAGCGCCAAGGAGAACTGACCGAGGCCAGTGGTGCTTATAAAAAGGCTTTGACTGCTGCGAAGAAAACAGACGATAA
GACTGTTAAGAAAA
>Contig_1378
GTTGTTTCAAGTAACGTTCCACTTTAGGGCAATGTCGTGATTAGGATTCTTTCATATACTACACAGAGGAATCATAAAG
TACTTGTGCAGATTGTTGAATTGTTKTCATACTAGACGTGTACTCGGTGTTTGTGGCAAAGCAGATAGCAGCAATTTTT
GCACtTTTACCACtTTTTTACRAGTATGGCATTTATTTaGCCGACATTAGGGCACAGAATTGATGGTTTCGTGTATGCT
AGTTwTGCATCTGTCTGTTCTTTATGTATTCTTGTATCGTTCTATTGAATCTATTCGTGATCAATTGGCGTAATCATTA
>Contig_1379
AATTGCAAGtCAATGAAACAGCGCACTACTTTTACTTCGTTAATTAAGGCGGCATAGAGTYATTGCTATGTTTGGCAAT
TTTTATTTATGTCTCCAGTTTTGTTAAAKGGACATATAAAATACTTCCTTTKTTGTATCTCAAAAATTTTCTGAAATAT
CAAACGCAGACGAGGTCTTTTTACACATCCAAT
>Contig_1380
AATGCTTCTAATAATAATAATGGCAAtTTTTTGACTCAATTGTACCTCAAACCACTACAAGTCACTACTGAACTACACA
TGGAGTTACAGACATTTAATGGTCTATGTACAACTGGTCGCAACATGCTGCTAT
>Contig_1381
TCAATTGCATAGGCTGCATTTCAAACGAAACTTTGAAAATACAAATAAAAAAAATTTAAACTCGAAATTCATCTGCAAT
GACTAATCAGATAACCTGMACCACTTCGAAACGATAGCAATACGgAAAAGCGAAAGTGAAAGAAGATAAACTTTGCAGT
TAAAAATAGGCACCAAAATACCAATCATTATTAACTCAGAAATCAAA
>Contig_1382
AAAAATAATAGTATGCTGTGGTAAAATAAATGTCTTAACTCGTTCAGTTAGTTAAATTTTTAAAAGGTTTGGTAGaAGA
AAAACKTATTTaGTATAATTTTGTGATTTGGAAGAATGTCATGTTTATGAATATTTT
>Contig_1383
GAAAGAATTCCGAATTCAAATAGTTAAATTTTTCTCTCGTTGCGGAATAATTAAACGGCACtAAAAAGCTTCCCAGAGT
TTGTGCTGGCTACGTTACCTATACCACC
>Contig_1384
ACTAATATAGGAATTACATAAAAAAGTTTATGTTAAAGTTTTTCAGTCACTCTAGCTTACTTCTAAATTTTTAACGATT
TATTTAGTTAATTAAATTTAACATAACCTAGGTCCATTTACTTTACAAAACTACACTCAAAA
>Contig_1385
TTTATAAATAACCAATTCAGGAAAGTCGTTGATGGGGAATGAAAACCTCTTTAGCACCAACACCACCTGAAAAATTTAG
CAAGATAATGTAGACGAATCACAGTGGAATAAATTAAGACTATGAAACAAATCAGAGGTCCTGGTCAGATA
>Contig_1386
TATCTCCTCATCACAGTACCGCTATAGCTCTACCATCGTAAAAAGAATCTTAATAGTGGTACGTATCGTAACTGAATTA
AGATGACGTTTGTTCTTATCTCTAAAATTTACACCTAAAGCATATTTGTTGTTGTAAAACAAAMATTTATAACATTAAA
CATTTTTATGGGTTGGCTAAGCYGCTGAACAAATGAATCTTAAAATATTGAACAAGtTCAACAACCGGTCAAGTAAGAG
ACTTTAGTATGGCTACCATACATCCTTGTCATAACAGGTGCCATTTCCA
>Contig_1387
TATATTAACTGAATCGAAACAGCTTGTCAAGCAGTAATGTAAATTTTTCTGGATGACCAGGATCAAATGGCTTGA
>Contig_1388
TTTGTATTTGGTGAAGTTAAATCTGCGTTGATTTTAAAATCATCTAGATTTACTCCGCTTTTTGTTTGAGAATTCATAT
TAGATATTTATTTTGTATTTATTCGTATTTATTTGAATATTCGTGAGTGTAAATTTTTAACTACCGCGTCCTCATAACC
GGAAGCTGTTCATCTCTTCGTCCCTCTCTGTCGAAAACCCAGAGCAGAATGACCAAATTGCGGTAATCTGCGTATCAGA
GACGTCGTTTTCGCGCTCATGCTCCCTTCTCTACCAATCA
>Contig_1389
TTCAAGTRMAKRCCAGAAGCCAGATTTGGATAGCAAAAATTTGAAGTCTTGCACAATAGtTTTATGGCGTAAAGAAAAC
AAAGAGCAGAGTATTGTAACGCAACAGGTAATTCATATAGCTTCCGGTAACATTTGCACTCCTAAATCAT
>Contig_1390
TCTTAATTTTAAGATCCGGTTGAATTTAAACTAGGGATGTCAAACAAAAAGCGGATTTCGGTTTACAAAAYGAAATCTG
GTTCTACATCTTYGGCAAACGATATTCAAATTTTTTTTCRTTTCGTCAAGGAA
>Contig_1391
AATCCTTTAGACAAGACAGAAATTAACATTTGTATTTCAAAAGTGACAtTTCAAAGCCACTGGCAAGATTCAAATTTTT
ACGAGTTACKTKAAGTAAGAAAAAAAATGTCCATTCAAAACTAAGTCAGACGCGAGTCCCGTATCGTCTTGtAAGtCAA
GAGTGAGAACACGCATAAAGCGGACCTGAGCATGAGTAAACT
>Contig_1392
AAATGTTTGAATGATCAACAGTAAAGCTAGGCCTAATTCAAATTTTTGATTCAATTAATCTCCTATTAATTGTTAATTA
TCTAAACAATTAACCTTATGCAGATGATTGGATTTACAGAATATCACCAATCTAGATGAAACGACCTGTTATAAATATG
TGCCAACATAACAATACTTAATGATACTAACAATTTTAAAATCCTGAGGAATCATACCTATCTTTCGGAAAAATAATAA
AAATGCAGTTGCCTTAG
>Contig_1393
CACCTTCCTAAAGAGCTGTGACAGTAGGCCTAATGATAAAAATTTGAGTTTTGTTTTATGAATAACACTGTAAAAAA
>Contig_1394
AACACACCAACCCAAATTTTTCACAATAAAAATCTGCCATTGTTCCTGAGCCATAGGAAAATCAGATACAGTATGATAG
TGAACTTCAACACATAACAGGAGTTTGTTTTAAATATAAATAAGACTCGGACAACAATAAGCGGCAAGAGCAGTCT
>Contig_1395
CATATTGCTGCCGTGCTAAATCTTATCACTTAAAGTTGTTTTATTTCAGAATGTGGTAGGTTTAGTAGAACAAAAAATT
TGGCCACTGGAAAATAAAAAACTTTCAGAAAATAAAAAAGCATTGTAGTATCATCACTGATGAT
>Contig_1396
TGACAACTTGCCTGAGGCTCACGCATGCTTGAATCGCATCGACATACCGCCATACGAATCGTACGAAAAATTTgTGGAS
AAAMTSACGTTTGCTGTTGTAAGA
>Contig_1397
GACACATTATTTGTCCGACACAAATTTTTACACCACATCCCAAACCTTCTAATATTGCCTACAACTTACTGAACGTGGA
TCCACGAATGTAGCTGCCTGATCGCTGGGA
>Contig_1398
GGGCCAACGAGGTTCTTGGATGCGGYCCTGAAGAAAATCTACATTTTCCGACAAATTTTTCGAAATTTTGACGACTTTT
T
>Contig_1399
TGTTTAGGAGATCCCCTATAACGTGTTTTTGTTTTACAAATTTAAAAAAATTTGCGATTCTTTTTCGACATTCTATACA
ATGTTAtTAGTTGGAATYATCAGTTTCCTATTTCTGTGGGTGTACGTACGACTTCTGACGTTGTTCAGCTGTTTGCGAT
TTGGGCGATATGAGAAATGTGCTGTTTGTTGTGCCGCGACAACACCGTGGACGATTTGTTGCTGTGTAGAACAAAAACT
GGTTTTAATGGATGATTCACTTGGCTGTGTTGTATGATGTCACTTCTGGTTTCATCAGTGTGCATGACTGCTCTCCAAA
TAGTAAAGTGATGTAGTCTTAATTCTCTGTTGTCATATCATTCAAATTAGAATAAACTGATGCTACCACAGTAATATCC
GCGTGGCTtTCTGAGGCTTTTCCGTTGTCAGTCCCAAAAGTGAARTGCAAATGTTTCTGTCCGTTGGATTGCTCAAAAT
TCAGCATAGCGATAAATGAATGTGGAGGAGATGAAGCTGCTAAAACTAATTTCTTGCCCTATAAAGCCARTAAAGTAAT
ATAATACGACTGTATTTAACACCACCCTACTTCTGAAGCGCAAACGCATCCGTACAGCAGAACACTGATGCTGCAATCT
CGTATTCAGCGTGGCACAATTTCTTTGTCATCTGCTGTTT
>Contig_1400
CTGTCTCATCAGTGTTTCACCCATTTAACTTATATCACGAGTTTCTCACTTTTAAAAAATTTGCTTCATCCAGTCTTGT
TTGTACTGCCTGCCTTG
>Contig_1401
CGTCCTGCTGAATTCTCATACTACATTTTCATACAAAACAGAGCACTGGCCAGTTGGTGTTTATTAAACTAAAATTAAT
CAAAACTGGCAAATTTTwTCAAGGACATTCAATCTACGGCACTAATCAAAATTACAGGTTGGTTAACAAACACTGCTTT
GCACAAACCTACTACAAAATATAAG
>Contig_1402
AATACTaCTATTGTTCACAATAAAAATTTTAAAGACTTGAATTCGCGCTGtTTTGaAAACAtTTAATTGATGCGTTACT
CCTTGAAAGAAACTTGTAGATGAATGTTTAGTTT
>Contig_1403
ATGACCAATAAGGCGGGCAGCAGATCAATAATCAGCAGGCAAAAATTTTATTTCTAAGAAATTTTTTATAATATCACTC
A
>Contig_1404
TTTGCACACCTTTGTTGAGTGATTCGTCAAATACGGTTGAGTTTGTTCTATAAAGGCCTGTTAACGGTTACTCAGAAAC
CGTGCATTGTCGAAGCCATTGAAATTTTTAAAAAATTTTGATCTGAACGTTTTTATTGAAAATGAGTGACCCGGTATAC
TAG
>Contig_1405
TTCGTTTAGCATCATCCAAAATTTTTCCTGCATAAATCAGTTTCTGGTTTTCAATGGCATATTCATCACCTTTT
>Contig_1406
TGAAAGTGGMGGCCGTTCTATTGGGATCATTAAAMAATTTYGGGGAGGATGAAGATGGCGGTTACAGTAACATCMTTTA
CGACTATCAGTCTTCTGGTCGGATGCCTCTTGCAGTGTTCAGTGGCTTCCGGATGTAGTGAGAAGGAGAGACTGGT
>Contig_1407
CGGTCTTGTGCTACAAATTTAAACTAGCCCAAAAtTTTTTGTtTTTCTTTTTTATTTTTGTgTTTTAGGtTTGCAGATA
TTTTGAATGCTGATGGTCTCTTTGTAGGGTGAGAGTTGCTCCTTTTA
>Contig_1408
AAGTTATCGCTGTTGAACATAGTATGGTTTAGACAGTGCTGTAAAAATTTTGGTGTTTATGATTGACTCATGATGAAGT
TTGAGTAGCGAACTATGTGTA
>Contig_1409
AGTCAACGTCACAAGTGCTTTCACAAAAtTTTTTGTTTTATAATATCCTACTGGGTAAATGGTCGGCGCAGAC
>Contig_1410
TACAAGaAACTTCTTGTTAATGACTGCAGTATTATGTATCAATTGAAACTTCATTGAACTATTAAAAATTTTGCAACTT
ATTACAATCAGAAACAGCTCTGATGTCAACAGTATCAAACCGCAAGCAACAAAAAGGCTAGTCACATAAATTTTGTTTT
CGGTTTTTGATACTTGACTTTCGAAAGTTCAGATCATAATTTTGTCTTACCCtCCTCRARAGCCCTAAAAATAATMTAC
TGCGGCCCTTGGCCCAAAAAGGTTGTGCACCTCTGTCTTATACGATGCCAGGCTTAACATTGCATAGGCCTATTATTTT
ATTGCTCTTCGCTTCGATTCTTAAAATTTYAAGTGAACAGCMTTGCGTATCCCGAATGCGTCTATTGTCAGCCGGGATG
TTACCTCTGGTGTCATACCAGACAATAAACGGATATTGATTGATTGCAACGTCTACATTTCAAATAGATTATGATGCTG
GTTGATTTGCATTCAATGTTTCATCTGATAGGTTTCTAGGATCATGGCTAGGATGCTCCAAGTGCCTTTGATTGGAATT
TTCTAAAAACGATCCTGTATCAGTATTTGCTCGTCTTCTAATCAAAACGTTTGAGTTTTtCTCTTGGTTGATATTCTGT
GTTGGCGCGTGTCTGCCTTCGACTTCCTAGGATAAACGTTTTCTATCRAGAACAGTAGGAACACCTGATATTTTATAGA
ACTGTTSAAGCGATTGGTCATTTCTGTTCGTTGGATTTCGGTGACTGAGAATGCGGGATTTATTTTCTGCTSGCRATCA
GAAAAGGCCAGTCGTTTTATTACAAAGCGTTAYAACTAGATTTCCAATCAATAA
>Contig_1411
ATAATGCCATGTTAGCCTATTAATCAATGAAATACTTAGCCTCGACATGATTCTAGTAAAGTAATAATGACCCTTCGAT
AAAAAAATTTTGCACCGCGGAATTATTTAAACT
>Contig_1412
AAACCAGATGCCAACAAAAAGTGGAATTTTGGCAAAGCCTCATGTCCTGCCAAAGTCCACATCACCTACAGAACAAAAA
TTTTGCTTTGATGATGCAGACTTTGACTTTTCTAGCTTAATGGATTTTGATAAAATATTGTTTGAAGATAATAATTCAC
TGGTAACAAGCAATGCCTCAGCGAC
>Contig_1413
ATTGTTTTGCCATCCATATTGAATATTTCGTATAGCAGATGCTCAAAAATTTTGCCCTTTTCCGCATCCATCCCTTGCC
CTTTACCGCCACCATTCATCATTGCCAATCACAAACCACGATCTTC
>Contig_1414
CCAGATGGCCAATTATATCATCCATGGGCGGAGACCTGGYGCCGAATTTgGGGGGGACCAAAAAAATTTTTCGCGGCYC
AATTTCAGGAAAAT
>Contig_1415
TAAGGGTAAGAAACATTGATGAAAATTTTTTATTGTCTAGGCTATGAAACTTAGGCACGTTCACCGTTGAACGTTAGAT
ACTGAGACACGGAACAGG
>Contig_1416
GAGATCTCTGATAACTTTTTAAAGACTCATGGAAAATTATGCAAAGGGAGAAGAAATGAGTTGGAAGACACAGCTGTCT
TTCAGGATCTACTTGTATCTGGAGCGATTCACATGAACGTCAAAGCTGGAAGCAAAATTCGAAATCTCATTGCATTTGC
ACTGAAAACAAAAATTTCAAGATTCAACAAACAAACAAATAGTATGGGGTGGAKTGGGCTCACAGGCAATAACTAAAGT
CATCACTTGTGCTGAAATTATTAAACGGAAAATCAAGAATCTGCATCAAGTTAATGATATCCGATTCAAAAGAATTGAA
GAATACTGGGAGCCAAAAA
>Contig_1417
CTTACCGTCTTGGCTRAAGACCMKAAaCMGAGCTWAACTGAAATTTTTGACCAATTCTAAAAGTTGCACGTATTTAGTA
GAGTGCCAGAGGAAATGGTTTGAACAGTTCAAAGGCTGTCGACAGCTCAGACGACGGATTGCATTGCAACTGC
>Contig_1418
TACTCTCGTCAAACAGAACAATATCAAATTTAATGTTCATTGGGTCCTAAATAACATTTRGTTTWACAtTAAATTATgT
ATggACACTAGCGGATCCAGAACTTCAGAAACGGGGGGGGCCAAATTTTAGCTGAAATTTTTGAACGACCTTCCTTTTT
>Contig_1419
TATTCAATAATAAGCAAATYTATTTATTCCCGAAAAATCACCACTTTTGTACAtTcTgTaCaTTaTAGGATATAGTaAA
AAATTTCATGAAGACTCCACCCATCCCAAAA
>Contig_1420
TAACTTACGACATTAAATAACCATTCAAAGTTGGTAGGGTTTTATTTGCTGACTGTTTGCAATTGCAAAAGCCTTATGT
TTGCTCTRACATAGTATGTTCAGGTTAAAAATTTCATTATAGGCTATTTAtCCATCTARATAGTTTTGTTTTGGTGTCT
ACTTTATTGGACGGATAGGATCTCCGAAATTTGTCTAGTATTTGCTGCTTTTGAAATAATGAACTCTGAA
>Contig_1421
ATTAATCACTGGTTTGGGTTACTTTATTTATTGTTCCGtTAATGGCCTACGACAGTaGCAGCAATATGTGAAATTTTTC
AATATTTGTATAATAACGGC
>Contig_1422
CAGAAWTTTGCCTRGRAAATYKAATTTTTTTYGTGAAATTGCCTGAArAAATCGAAATTTtTTCGGAAATTTGCCTGGA
AAAATCRAAATTTTTTTGACCCGGATCCACGASCCCCAGATTTCAAACGAGATTGATGCTGCTGGGCAGAGTAGT
>Contig_1423
TAGAGGAGCTGCTGTTGTAGGTTCTGGAAAAAATTTCGGTTTGTCTGAAAAGGCAGCATGTCTTGCCTTGGACGGC
>Contig_1424
TAGTGTATATATGGTGCACATTTTTGGCGGAGTTAGTTTTACATTTTGCTAGAAATTTTTGTGAAACATTATCTGTTAC
CATCCACCATAACATGGCTGACGACAAGGATGAAGTAATTGAAAATCCCGATCCACATTTTGAGCCACTTGTACATCTG
CCGCCTGTTCAGACAAAGACATTGGAGGAGGATGAAGAGGAAATGGTGAAACTGAGAGCCAAACTKTYTcGMTaTGRTg
KCCCA
>Contig_1425
GGAAGTATTAAAGAAATTTCTTGGTCAATGACTAAAAAAACGTTWCGTTCGAAAtTTTTAAGATAGaAAGAAAAATTTK
AGWaAtGCAAGAAGAGGTCAGAAATTTKTCGTTTCTCTGCAGTTGTAAACTTTCCTTAAAATATGCCCTGCTAAGAGGT
CAAATGGGGTCATGTAATACGGCTAAAGGCTAAGACTTGCATAACTCCTAATTCTACAC
>Contig_1426
TTTCAGAAACATTTGGTGAAGGAGTTCTTATGAAGCACAGTTACAACAGAAAtTTTTTTCCACAGCTCAATAGCTGGAC
AAATATTGAGCTGTTAAA
>Contig_1427
CTTTGGTTACTGCTGACAWTTCTGTTCTGGAATTTATTTAGTTAAGCTTTAAGTGCAGAAATTTTTTGTTTACTACCTG
TAGATTTGAA
>Contig_1428
ACACGTAAAGTATGTAAAAAGCAGGTGAATTTGCCTAAAACAGGGGGAAATTTGTAAAAgGTcATSRGAAAWKAAWWTT
TGGCGGATGAAAGTCAAGAAATTTTTCGGGAAAAGGKAAAATTGTTCAAATTTTTCAGAAAGTCGGAAAATGTCTCTGA
AATAGGGGGGAAATCTGAAAC
>Contig_1429
CAATATATCTCAAAAAAATTTCTCCTAAAAGCCAATGGGG
>Contig_1430
GGCTAGTACAATGACCTTTCAGGYATAAAGCTGATATTCGACTACATGATTGTAATTTAATTAAAACTGAACTATTTAT
WAYTTWTATTACTAATTTAYATYAMCGAAAAATTTCCACTTTTTATTCCGTcCAAAGACGAAATTCTGATCTAAAAAAG
CGTCAGTGGGCTCTAATTCTAT
>Contig_1431
TTCTGTGTACAGAATTTAATATACTAGTCTaAACAtTTGAATACGTTTAGACTAGTAACACTAGAAATTGGAATAACTA
ATTCTGGCTAATMATGGTTGATTCCAGGGGCGGACTGGGTTTCAAAACCGGCCCGGGMAATTTYCGATGACCTTTCTTG
GCATGACACATGACATACCGAAATCACATAAAAGTCATAAAAATCACCCTTTCTTAACTTTCACCCTA
>Contig_1432
CATTCTATTGTCAAGCCAAAGACTAACACCGGTCCATTTCATATTGCAAGAAGGATGTGATTCAACGAACTGTGAAAAA
TTCAATTGTTTAAAAACAACGTAATAAAGTGCG
>Contig_1433
AATGAATGGTATCATTATGTACATGTAACTGATGACCACTAGGTTTCTTTAATGTATGGGCTACCTGGCAAATGATTAA
ATTGAAtTTTTTATCTWTAATCTTCAAAATCTATATCTCACTGGGGTGACATGGTCGTTATTTATTAAGCACCTTT
>Contig_1434
TTGAAACGAGGGTGTTGTGTGTCCTGGTTTGTTAAACTTGGGGGTGTTGTGTGTCCTGGTTTGAAAACTGGGGTAGTCA
TGGCCCTCRYGRGTCCaWAAAAATTCAACAGACGGAGGCACAYACCACATCTGCTGAAGACCTTCCTTTTTGCCTGGGC
CTGGGCTGGGAGT
>Contig_1435
GGAAATCTTGCGRTCGAAATGTGCAGTGTTGAATTTTTCTTAGAACATGCTCTGGTCSCCAGTGTTTATAGATGATAAC
GAGATCTTACGAAGAAATTATGCA
>Contig_1436
CTAGTTAAATAGTTTTTTCGCCTTTTTATACTCAATTCTCAAAAATTCAGCTCGTAATTTTTTATTCAGTCCTCGAATG
CAC
>Contig_1437
AGCACAAACATCATCAAGTGTAAGTGGGAAGAACTGGAAACTTTTGCGTAAAGAGGCATATCCTTCAGAACAAGTATTA
TGAATTTTTATAATGGACTGCCTTTG
>Contig_1438
GTATTAGATAAGAATCGTGCATACATGACAAGCTAATCTCTCAAAAATTCATAACACATGTTACACACTCACTCGAGAT
AAGTCCAACGGCTCATTCTGTGCTTC
>Contig_1439
ACAGCAGACATCTTCTCATTTCGCTGCACATATTGCGAAAAATTCATAGGAGACCTCGTTCAGCAAACGAGGCAGGCAG
TCGTCT
>Contig_1440
TGAAATGCTTCCCTAGTTGTTCCTGTTTTTTGATTATTTCTTTTAGAAACATTTAAAAAATTCATATGTTTATTTGCTC
ACCTAATTTKAATTGCTGTAATGTAGTCATTATAGCAATTAAAATGAGGATAGCATTTAAATATACAACGGAAAAAAGT
GGAGAtTTTGCTGAGTATTTCTTAAGACATTGTAATATTATTGCTTTAAGAAATAATCAGCCACATTTCCAAATGTTTT
CTTCATTATAcTAAAATTTSCAATTGACATTATTGTATAGTTAGTATTATAATTTATTGTATTTTT
>Contig_1441
TGCTTATCACTGAGAAGAAATAACTGTRAAAGAAAAATTCATGCATTTGCTTAKTGCATATGAATTGTAACCACTGGAA
GAGCTGTGAGAATTTATAGCTGTTAATTCCCATACAG
>Contig_1442
AACCTGTACATAACTGTCAGTTGCAGTAAATAAATTTTCGAGTCATTTCATGTTTTGCCAAATACCATGATGTAATCTG
ATTAGCAAAACCTGTTAAAAATTCATTAATTATCGACTATTTCTTACATGCTTCTAAAAATAAAAAATTCAGTTCAGTC
ATCACAAATATTTCATTGAACATTGCACAACTTTCAGCATTTTCATAAAAACCAAAATTGCAAAAAGTGGTAAATCT
>Contig_1443
CGAACATGAAACTTCAACTACAACTAACAGTTTCYTTAGTTTAGtCGTCGTTGCTAACTAATGAAtTTTTTCATTACTA
AAGTAATACTAATACTAACCACAAACGACTGTAACGACAATTAA
>Contig_1444
AGTGAACCGATTCACGGATCAATGAAtTTTTTGtTTTTTTAGTTTTTTACCTTTTTATTTTGTTATGTAACGCGTTCCC
TTCGTAGTCGGAAGTCCCTCGTGATGATGTGTAAGGCGACCGGGGTGCATAA
>Contig_1445
CTAGTCTGTGCTGGTTCTTAGAAATTTAGCCTAAAAATTCATTTCCAACTGTCCTGAAGTTAGCGTTAACGACAGTAAA
TCCATGTTTCGATTACACATTCCTTTAATGTAAATCACAATTTTTATGGCaAAACCTTGCATAGTTTAACTTAAATGAG
AACCATTCCTGAGTTCAAAAGTTTGAAACTGTCTGAG
>Contig_1446
TATTTTCATGGATTAAGCAGACATTTTTCGGTTTAGAAAGGAAAATTCTCTAATTTCCGCTCGAAATGTGCAGTGGCGT
GATGTaaAATTTTTACTTAAAACATGCTCTGGGGTTGGCCCCGTCAGGCATCCAAGAACCTCATTGGCCTYGG
>Contig_1447
TTTTTGGACTCTTACGGAAACRMTGGGGSTGATGAATTTTTACCAGCTGCTGGGTAAGTTTGGAAGTTTGCGATTCTGA
TTTTGAATGGTTTTGCCAGGGGTGTAGTCCTGAAAAAGTGGGGAATGAAGTGGGGTGACGCTAGACACTTGACTATATG
AAATGWCAATAGAAACTATTATAATGGATCATTTCGTACAAAAAAAGTAAAYGGACGTCAcTYCCC
>Contig_1448
TCATATTAGTGATTTTTGATAAGGAATTGTGAATTTTTATGAAATTAATTAAAATTGTAcCCCCAATAAACAGCATAGC
ATGGAGTACTAATGTTATTGTAGCGACACA
>Contig_1449
TTTGTAAGGATAACGYGAGCGATAATTAGTGAATTTTTTCATAGGATCGCCCATCCGAtTTTAATAACATATCAGATAA
GCGAGTCATTTTTGTTATACACTTCTTTACTT
>Contig_1450
ATTCTAAACTGGTGAATTTTTACATTYTCACTGTTTGAGGAATGACGTTTTGAGAGGCATTTaAAAAGTGTTGTTTAAT
TCTGAATAAATAAATATAATAAAAAAGCAGTATAGAGACTATGTaCAGTGGATTTATACTTCTAGAGACTTTACAATAT
TGTGATGCCGGGGCTCAAACCGCGTTACTTGTTGCTTATTGTGCTAGAGGCCGAAATAGGCGAGACGGACTGTCGATTT
TSCAGTTCTTCAGTAAAGCAGTTGCTGTGAATTTGTCATAATTTTGTAATGTGGTAACTTGATTTTT
>Contig_1451
CAAGAACAGCAACTAKGCTTCTAGATAAGTTGGTCGGTGAATTTTTGGAGTCCAAGTGTGTGAGTCCGACCTTCATCAT
CAATCATCC
>Contig_1452
AATATCAGTCTGTTGTATTGTATTATTTTAGCACTCTTTCGAATTTTTATTATCCTTCACTGTTGGATCATTAACCTAT
CTCTCCTTTACACTCTCATTT
>Contig_1453
CAATATGCCCTGATGAAAATGACGTATAATGTACAAATGTTTCTACAACGTGTTTGCTCTCCACGTCTAAAGTCAAAAT
TCGAAttTTTTTTAATTTACATTTAATCATACGAAAAGTTAAGATAATTACATGGCCGGATTGGCTAGGGCTAAAGGAC
TAAATAAACCTGTTGGCCAATAGGCCTAAAAGGCTGTCATTTGAACATC
>Contig_1454
GGCGTACCCAGATCCTTAAAAATTCGATTGAGTTGATCGACCTCGGATTTTCCGGGGAAGAGCGGCTTTCGGGTGAGGA
ATTCAGCAAAGATACACCCGACCGACCACAAGTCGATTGACGTGCTGTACTCTTTTGCTCCAAGCAACAGCTCTGGAGC
ACGATACCAGAGAGTCACGACGATTGGC
>Contig_1455
TAGGTCTTGAKTAAAAATTCGGTGCAATGTGCGCTRTGTAACATCCCTTTGTCATTGAATAACTACCAGACATCGAAAG
ATGGAAAGAAATGGAAGTGCAACG
>Contig_1456
ATGTTTAGGCATTTAGAATTTTTAGATTTCTTAGGTTGTTAGGGCTCTACAATTGTCTTTCCTGATGATGTACACAGAG
TTACCGATAGATTTCATGATAAGC
>Contig_1457
AGGTGTTTCCTATTGTTTAGCATTGTTATAGAATTTTTAAAAGTGGAATCYACTGGAGAAGAAGCGCCAATTTGGCTGT
GATGATTTTATGATCTACCGGTAACACTAAC
>Contig_1458
CCTGTGTTCGATTTTGCAAGTAAAAATTCTATGTCTTGGAAACTACTAAGAATTTTTWACTRATTTTTGTTTTGTTTTA
TTCCWTGATATGTCCTCTGTACCASTATGTCAATAACTTTATTTTCACCACTGAGTACCTT
>Contig_1459
GGGGGAGATTGATCAATGATCACGAAGATCCAGTGGCGAGGGCGTAGAAtTTTTTACCTTTCCTTTGTACACAAAGGGY
AAGAAAATGAAGTTGCCAAGACAGAGGGTAAGAAAATGaAGTTGCCAAGACAGAGGGTAAGAAAATGAAGTTGCCAAGA
CAGAGGGTAAGAAA
>Contig_1460
ACTGCAAATCGAAGGAAGAAACTGAGATAAATGCTGGTTTGAAGATCTGAAACACGAAAGTGTCAGAATTTTTTTCTGT
TGTTGGGCCTACCCAGTGCCGGTTAAGAAATAAGAGCTTGCGTGGTGTAGTTGAGCG
>Contig_1461
AACTATTTGGTTCAACGTTTAATTTAAACCATGCTCCTATAGATCTACATGAATGCTAACGTATCACAGAATTTTTAGA
ACAATTCATGTAACATAATCCAATATTTATGTAGCTCCGCTCAAGAGAAAGTCACCAGGAACACAAGTATCCAACCTA
>Contig_1462
AAACATACATCGAGAGTTaAAATACGGGGTATTWACTAGCACACATGTCACAATAATTaAGAATTTTTATTTCAACTAT
ATACTCTTCATGCATAACAAGAGTTAACAAAA
>Contig_1463
GGCCCTRTGTGCGTTTAGTTTTCACGAATTTCAtTTTTGttTCCAATTAGTAATACTACAAATGATTTTGACAGCCAAA
GAATTTTTTGTCAGAATTAGCTGCAGACGTCGTT
>Contig_1464
ACAAGAATAACTTAGTTCTAAGaAATTTCCTGATTATGAGCACAGAAAAAATTCTCAACTGGGGAAGAAATTAAACCAA
CTGATATAGCAAACAAACACACATTGTT
>Contig_1465
GGGAAGTAATATGGATTTCGGACGAGTAATTAAATAGAAATCGAACATACAAGTTGTCGAGGCATTCCAGTTGGAAAAA
TTCTCGAGACGCCATCTTTCAAGTTACAAAGCGATTATTGTCAGCTCTTGTATTGGCGTTTtCAGTTGCTACCAGCCTA
CCATCTGTGACAACAAGCTTCCATCGCTAGTAATGCTTTAATAGTACACGACTGTGATAAGAATCTGCTGATCGACAAT
TTTAATAGCAGAGAAAATAAAGTGGTAAAT
>Contig_1466
AAACTGTCTGACAATCACTCTTATACGTGTTGGAATTTTTAAAAATaATCGTGCATATGTTTTATAAGTCAGTGTTGAA
CATTTTATTGGAATCATGTT
>Contig_1467
CTAGATAAACTACATCTACTAAGGARAATTRSWKSWACCGGCTTTCCTTCATCYATCCTCTCATAGACCTCCTCAAAAA
ATTCCAGCAGATTTGTCAAACATGAACGACCTCTGGTAAATCCG
>Contig_1468
AGTACCAGTTCCCAATTCCAGTAAGCTTTTAACATTTGGTAACATTTGTGGAATTTTTAAACATGCAGTGTTAGCCTAC
TGAGG
>Contig_1469
GTTAGAATAGTTGTGCTCCACATCGGAAtTTTTTAACAGAACTTGGTTAGAATATACAYGCCACCCATYAGAATATTCA
ACAATCTCTCACTGGAATATTCCTGTATTTA
>Contig_1470
CATTATATGAAGTGATACGAAGTATGAAAGAAGTGCAGGAATTTTTGCAATTTATTATATAAATTCTTG
>Contig_1471
ATAAATCAACTGATTAATAACTGGTAAAATATAGCATTCTAATTATTTATGTAGACACAATTTACTCTACTAGCACATC
AGTCAGCATCCAACCATGGGCGTCTGCAGGAATTTTTTCTGGGGGGTAAATATATTAGGRGGAATTTTGAAATTAATGT
CACGG
>Contig_1472
ACTCCTCCAGTTAATTCAGAGGAATTTTTTGGTTAGGTTAACCCAGTCAGTCCAGCTTTCAGCGAATAGACATACACAT
CAAGAATAGAATAATTTTAAAGGACTTACAACTAGT
>Contig_1473
GTGATAAATGCATGGGCGTGTCTCAATTAGTGGGGTGGGCACGCGCCCGGGCTACCCCCAAAGTCTACGCCTATGTGTA
TGGTGGTTCACGAGCAACGGGAATTTTTTATTTTTTTAACGACATAAACACACAGAGACCAATTTTATTAATTATCCAT
GGCACAATTTTAAGTGGT
>Contig_1474
TGATGTTCTTCAGGTCGATCCAGAAACACCTTTAAATGAAGTTAAACAAAAGTACAGACGAATGTCCATATTGGTTCAT
CCTGATAAAAATCAAGATGACATTGAGAGATCTCAGAAAGCATTTGATGCTGTGAACAAA
>Contig_1475
GAATCATGTGCTCAACAGACAAAACCACTTAGGCAGTTGGGTCAGaAAGGCACATGCACCTCAACAGAAGAGTTAAAAA
TCAAGATTAGCATATTGG
>Contig_1476
TTTTATCATGGACATACTCTTTTAAACCTCAAAGGGCTTCGTTTCTGATACATTGGTTAAGTTTGTGCAATTGATCGAC
AGACGTTTTGGTGCCACTTCCTGGCTTGGACAGGGCAAAGCCTTCCTTGATTTTTGTGGTGAGTTGATATGYAAAGGTG
CCTCTGCCTGACCACAAGAGAACACTGTGTAGATGGATTGTATATT
>Contig_1477
ATGAATGTATGAAAAATAAATTGCAGGGTTCCTACAAGtCCTGGAAAACTCCTTGAtTTTTTAACCTCCTGGAAAACTC
CTGCAAATCTGACCTTCCTGGAAAATCTCCTGGAATTGTAAGG
>Contig_1478
TACTTACATGAATAAAGAAATTAAGTTGCTTAATTKTMATGATYTGTGAGTAAAAKTTTACCTGTTCCCAGCCTTGATT
TTTCCCAAGTTATCGTTTCGCTGTTGTTAAGATTAACTTTTTAATGATTGCTTGCTTGCTGTGTAAGCTTTACGCAtTT
TTGTTTCACAAAAG
>Contig_1479
TTCAGATAAGGATGATTGAATTTGTTTCATACTTGAAGGTATTCTCGATKATTGATTTTTTGTTGATTATGATTATGGC
CTATAGGCGCTCGTACTTGAAAGGTTTTTGCGTTTAAAATTCAAATGTTTTCAGCTATTCCAATCTACCTGCAATCTAG
CATATGGGCAATTCTAGTTGTTTACTTGGGACTACGTATTTTGTATGTGTAATGTTGCTTTGACTAAAAGGCTGGCTAT
GCTATTGTTTTCTACGAGTGCAATCTGTGTGCATGATTTCGTATTGTTAGCTTGTAGTTGTCTAACTGGTTATTACTTC
TTCAAAGTGCTGAAATCGTGTTGCCTTAGTTATAAGCATACATGTAAGCAACGTTTTGTTAATTAGATTATTGTAATAG
CTTATGCTACTCTGGATTGtGCTTACTACTGCTATCTCAAGCAGRTTTAATGTCGTGYTGTAAATATCAATGATTTCAA
ACTACTTGTTAGAACAGTTTTTCTRTATAAGCCTATGTCAAGTTCTGAAATCGAATTTGTCTCCTACATTGTTCTTCGC
TTAGGTCACCACTGTTGACGGCCTGGCCATGCATACATGTATAAATGTaTGTAGGCATATRCATGCATGTGTTGTATGT
ACGTCGAGGGA
>Contig_1480
ATTTCATGTTCCACATCTTTCCATCTGTTGTTGTTgCAGCAGACGAAAAATCAATAGCTGTAACATCAGGAATCGGCTC
TCTCGTCTTTTTTGGTGCTGCTGTCTTTTGCTTCTTTTCAGCTGGTTCTCCATTCTTG
>Contig_1481
CTGGATTCAGTGCTTTTGTGTGCAAAAGATTTTTTTTTATATTCTTCTGCTACACCTACCGCAATTACATTACTKTACA
CAGAGTATTGATTTTTATTGCAAGATCTTCATTTGTAACAATTTTTG
>Contig_1482
TCTAAGAATAACAGAAATGAAAGAATGCTGAATTTAAGGCAGCCATTGATTTTTCRTGtTACACAGGTCtTCAAGTATT
GTAAGCCAGAAATaAAAACACCGAACTARTTTGTTCGTTCAGTTACCAAACAGACCCTTATTTTCACT
>Contig_1483
ATCGGATATGAAGTTATGTCACCGAGATTTTAGAGATGATGTACAGATGTATTCAGTATCGAGACCCTGTCTTCTTTTC
AGAGCTGAACAGCTGTTYCCAAGATTCAACGATRATTGATTTTTCAGTCCGCACAGAGGTCTTCA
>Contig_1484
ASCAAGAGTGAGTGTGTAATTAAAAATCAATTAATCAATCATTTCAAGCAGCTCtTGTATGTTACAT
>Contig_1485
CGAAAGAACAGGCTGTGAAGGAACCGTCTCTCTGAGYGTCtTTTCCTGCAGTGCCTGGTCGAGAAAAATCAATTGTCTG
TCGGACATCGTTGGCAAACAACCGATT
>Contig_1486
CATAATGTGTAAATGGTTAGTATATTGCTGAATAATTAATTGTAGGTGTTGTCTGTGGGTTGAtTTTTTACTTCTTATA
TATTTCACATTATAAGCTTGAGTTCTGCATCTGATCCGGACTTTCTTCTACTGCCACTCTT
>Contig_1487
CTGCATGTATCTCACCTTATTGTTCAACGATTTCWTCTGCACCTAGTTGACCATTATTTTATCCATCATTTCTGATTTT
TATTATGATRCGTTTTTTCGTCGCTGCAAAATATTTGGCTGTTATTCCTCATGTCTTCTGGTTGCATGCAA
>Contig_1488
TTAATTTCTTGTAGCCTGTAGAGGACCCTAGGGATGTAATTATTAGTTATTTTAGAGGTaAAGTAAAGTTATGGACTGT
GCAGTTTGAATGGAATGCCYCTGACACACTCTAAAATGGCAAAAATCAGAATGTTTGGGTATAAAAATTGTACCCATAT
TTGTTTCAAATTCACGTCCTAC
>Contig_1489
TACCATTAGKTGCTGTTTGGACCGTCTGATTTTTATACGGTCAATGTTAACGTRCGTGTTTTTCTATGGCGAACKTAGG
GAGGCCTACATTCAGATAATTTATCTAATTCTCGTGACACATCACGTTGA
>Contig_1490
TACGCGGATAAGTGTGCGCTGCTTCAGAGCCGTTCCCGTCGAAAGAGGAAAAAATCAGGAGAAAGGCAGTCAGAGGAAG
AAGCACCGAGAAACGAACTATTGAAAGGAAATCTTCGTCAATAACAAATCGAAAAACTGCAATCGACAACAGCGAGTAC
GCT
>Contig_1491
TAYAACTCGAAGAAGTTGAAAATCCAGTAATGAAAGCATTCGCGATAGAAAAMATAATAGTGTGATTCATTCATTATAC
TCTATCTCGATTTTGGAAGGAACACCCTTTAAATTAGAACAATGGTCAGTTCTTCAACAAAATTCGCAGCTTTTATATC
ATGTCCACCCACTGATTTTTGtTCATACCGTCGCAAAGAGACTCTACAATTATGCAATAGGTTATATCTCGTCCTAAAG
AACACTTACCTTAGCTTTCGTCTCTATAAGGCGTCGTTTGGAAACTGGAGTTGCCA
>Contig_1492
AAACAGGAGATAAATCTCCAGTATCGAANGAANGAAAAAGGGGACTTAGGAGCCGCATTGTAGCAACATCGCAGAGMAT
TAAGATGTCACTGACCTCCCACCGAACGAGATTTCTTCCGATATCGGACTGATTTTT
>Contig_1493
AATTAAAGGTACTTGAATGGTACTTTTGGGAGTATTTCAWGCAAGTTATTAATCTAAAAATCATATGTTTGATGTAWTT
TTGTCACAAACAARTTCCACACATGGAAGTARWT
>Contig_1494
CGAACTTGGTTCCAGGTTACTCATTTTAGGCGTATCTAGGGGTCAGTCAGTTGTAACTAATTAGCTAATTAGTATGATT
TTTTAtTATATTTTATCTACTGAATATTTTCCTTTTTGTACATTTCCGTTTATTAATTAATTTTGTTCTAAGGACCTTT
ACTCAGGCAAGTGATTTAA
>Contig_1495
ACTCTAGGCAATCAAAGGTTTTTGTGACTGCATGTATTCATGATTTTTATTGTACTTCTTCAT
>Contig_1496
AAAGTTCACAGGTTACGAAGCGAAGCACTGGGGGCAGCATACGCGTCCAACCCTGAACAGCTGGGCAACAAAAATCATT
AACCAAGAAGACAAACGTAATTAACTAAGGAGCCAATCTAGAGTTAACACTACAGATTGCACAGTTAGCTGAATAAGCG
TA
>Contig_1497
ATATCTGCAGGATGGAGTGGAAAAATCATTAGGCATCACACGTGTTT
>Contig_1498
AAACAGATTAACTAGCCTATGATTGCAACACATGCTGAAAATTTTACTAACATATGTTGTATACTTCATACAAAAAAAT
CATTTATAAGTTCCTTAAAAA
>Contig_1499
AAGCATGAAGTTGAATGATTTTTTATCTAGAAAATTGACAATGCCAGTTGGTG
>Contig_1500
GAGTGGAATCGAAGCCAACGACTTTCCTGGCGCGTCCTAAGAATTCCTGTCAGTTCCAGGCACACTGGAAAGTTCTGAG
GAAGAAGGAAGATGATTTTTTTCCATACTTTAAGCAAATTGAACCCAAAGATTATCGCTCGCTCTTCACGGTTGCCTTT
GACGATGA
>Contig_1501
GCTGCTGATCTCAAAATGCGCtTGCTCAAGGCAAAGACAAAAATCACAGTTCTTTTAAATCTGTTCATGGAGGGGGTTG
GGATGAAGTAGTGCGATTTTAT
>Contig_1502
TAGCTGATTTATGTGATTTTTGCATACGGGTGCGTATGGCGAGGGAGGG
>Contig_1503
GGTGACTAACTCCTTTAATGCAAACAATCCAAATGCTAAAAGTaAAAAATCACATCATTGTAAAACAAA
>Contig_1504
TCATTTATTCTACAAGTTTATAGGAAAACAGTCTAGTCCACARAAAAATCACACATTAAATCTAATGTATAATAATACT
TTACAAATTGCACCATCAATATTGTGGACTTCTACGTAAC
>Contig_1505
TGCTGATATTGGTCATCTAGCTTGAGGGTTTTACATTATTTATTWAATAAATGGTGCAGTGATTTTTGAGTGGCTTGTC
ATTTCTTCTTGCGACTGGTGGTTCTTTAAAGATATTATGCTTAAAATG
>Contig_1506
TTTACATTATTTATTTAATAAATGGTGCAGTGATTTTTGAGTGGCTTGTCATTTCTTCTATCACTTTACCTGCTACTaG
ACACTTCAGGTTCAACTTCTTCAGTAAT
>Contig_1507
GGACCGCTCCATCTGAATGTTCGTTTACGTATTGAATATTCATCTGTAATTCTCATACCAGTTCATAGAAAAATCACCA
TATGATACTGTACGAGGTTTCGATAGATTCTAGAAATGCCCTACAGCTGCACATAAATAT
>Contig_1508
TAGGCCTATCCTTTTTCTTATAATGAATCGTGTCATAGGGAGACTCCAGTATAGTTTCCCCATTCAGTTTCTTTCCCGG
TGATTTTTTTTAGGTAGGCCTATTGTTGTGAAGTTGTTGCGTTGTATATAATATTCATGA
>Contig_1509
ACAGCAGCATTATGTGAAGCTGAGAGACAACGAAAAAAATCGAAAACTCTTTGAACTGATGGATGCACTCGAGTTCAAT
CAGGTGATCATATTTGTCAAA
>Contig_1510
ATAAGGACGAAGTCTGATCTATCCGCGTTTAATYKAASRKGTTTGtATTTGACCAAGAGGAGTCTTCTTTCACAAAAAT
CGAAACACGAGTTTTTGGCACTGTGTGCAGATCCCGACATAAAGTGCTAATTTCTCCATACTTAACAGAAATGCGGTGC
AAATTCTTATACGAAGCTAACCGCTCAATAATTAA
>Contig_1511
TTAGGAATTCTTAATTGTAGTTTCATAAATaAAGTAAATTAACGTTCGATTTTTGTCTTAAGAGAATAAATTTTTAN
>Contig_1512
GCCAGAGTTTGGCCAAAAAATAATTCCAAATTGAGTTTTGTGTTTAAAAATCGAGTAACAGACAAAACTTGGCTTAACA
CTTGGCAACTTCAACAATCTAGTTCAAA
>Contig_1513
TTTTAATCACAACTTTATTACAGAAGTTGCGTCAGTTTTCCTCaAAAAATCGAGTCAATGAGTTGTCAGAAATAATTAT
CAAAAAATATTCTTTATGTACAA
>Contig_1514
TAAATTTACACGGACCTCAACGTCAAGAGTCGAtTTTTTACWYTAAAGGCGTCTGAAGAATAGTAATATGGTTTAAGCA
CTTTGCAAGAAATTTAATCTTTAATCATGACTTTCATCTGTCGGTTGTGTTCTATCGAATTCCTTTTTTAAGATCTAAT
CATGGTTAGAATAAAAGATTGCACTGRGGAGAGTTGTTTCTCGTGCAAGTCTGATATTCTCTAAATAA
>Contig_1515
ATGCCGTTCCTAACAACACAATGGAAAAATCGGAGACAGACAAGGATGAAGAAATGTCTTCACTGGCCGACGAGAAAGT
GGAATTGTTATGCAATGATCAGGTTCTTGACCCCAATATGGACTTGCGTACCGTTAAGCATT
>Contig_1516
AAACTTATTAGCAAGTACGACGACTACAAAAATCGGAGCTAAACCTTAATTATAAACTTTCTGTTGCCTTTCTTTACAG
CACATTCTATTATTCCATTACCACGTAAAGCATAAATCGATGCGTCGTATTCATGTAAACCGCATGCGAAATCTATCCG
TGACTTGAATAACTTCGCTAACATTCAGTCACTGTTTACATAGCACCTGCAATGGATATGGTCKTTGTTATAGTCAATA
AAGTTTAGTTCTGCTaACGGAG
>Contig_1517
CGGCCTGGAATTAGGCTGGCGTTACGATTTTTTTGTTTGGTTTGTTACGTGGTGaCGTGGCATAACTCGGCTTTTGTCT
TGAGCAtTTTTATAGATTAGAGATCTTGATGGTAGTGAAARTTATGAGATGTCCATGAAACKTCTTGTTCAGTTTAAAC
TTATGCAATTATGATTTAAmAAATGATTTCATGACTAAAAGAATAGAACTTTAGACTAATGCTGTGCTTTGTGCATGCC
GAAGAAATGGATGACAGTTTTGTGATTTGTACTCGAATAAACGTGATTGCTTGTCTTGTTAAG
>Contig_1518
CTTTTACCTTTATTCTGTTTTaRATCTAAAATGTCTACGATTTTTAAAGGTTTAAGTAATAATTACATTATAAACAAAC
AAATACACTTAGAGTTGTAGATCTTGGTGAAACCGTTTAATTCATGTGCAGACAGAGAAATTGGATGTTTCTGC
>Contig_1519
AGAAGTATAGATCAGTTTACGACWCTAGTCCAGGCGTTAACGAttTTTTTGCTCGACTAATATTTTGTCACTATTGTAA
TCAGACCRAAAACATAGTAAACCTACAtTTAATACCTATACCTATTTTCTGTCAATTCtTTTCCTTAAAACAATACACC
TACTGaAATAGTCAAAGTCAGCCgTAGAGATAAAATTGACGAACATGGATTCAA
>Contig_1520
CAACCTACTTCGGAGTACGACAACCATTCAACAGATSTCATATACTCAAGaAAAAAATCGTCGTCATTTCTTGACGACA
ATTCGATTCATCTTGGAAACAATCATTAACTTAGACAAAACTATTAGGCCTACTCTTAcCTGTAACAAAAAAAAAAATT
AGTTGCGGTTAATCTCGTTCACACACAA
>Contig_1521
ATTTAACCGTTTACCTTCTGTTATCTTTCCACAAAAATCGTCCTACGTGGGTATCCATTCAGTTCAGMCAATACAAATA
GCGAAACTTGATAAAA
>Contig_1522
GTTGAAGTTATTCGGGTCATGCTTTTCGTGCGATTTTTGTCATTTCTATGTTGTTGAGAGAAA
>Contig_1523
AATCTAAAACATGAATGATATGTAATGGAAATGAAATCGGCCAATAAAACACACCAAGCGCAGCATAGCGCACTCGAAA
ACTGTAAAAATCTAAACAACGTATTTAACGGTAGAAATGATAATCATTTGCAAGACTCAAACACTACAGCAAATGTCTC
AT
>Contig_1524
TAGAGTCCGAGTCACAATCTTCTCAGAATAAGCCGAGATTTGCCATTTCGTTTCTCTTACRTCTCCATTCTGTAAATAA
ATAAGTTTTCCTTTACGTCATATTAGATTTTT
>Contig_1525
TGTTTACAAGTAGACTAAAAATCTAGCACACATCGGAGGTGGTTGGTAACTGAACGACGATTGCACTCTGGGaAAACAT
AATAATAAAAATGAACACTTTRCATGGCAAACTGTTTTTTGCAACACTTTAGGGGTGATATCCAGAATTTAATTACATC
TTACACCTGGAGGAATCTTTATGTTAGTTAACCTTACCTCACCTRATGCAATATTATTCTGTTTGATTATAATTCTGGA
AGCATAYSCAAAGTCTGATTTAGAAAGTTGTTCTTATAATTGCYGAACCTGAGAAATTTAATAGGAAGCCTCAATATGT
CTTGATCATTAACTCATTACTCACCATCAATACAAATACTCTCTCTCAATATTCTCTTGACTCTTACAAAATACAAAAC
ACGCCTTTTACTTACACCTGTAATTACAAACAGCATACGCTATACAGTTACCAGAGAAAACTGAGCAAGAATAAGTGCA
TCCAAGTCAGCACTTCTACAATTCAGAATATTGGCCGCCATCTTATGCAGGGTCACACAGAGATTGACaAAATATGACG
ACAAACTGaAAAACTAAAACTGAACTATATACTTCTTGTCTATTTAGTTGTTTTTCATGTTTGAAATGTTTTTTTCAAT
CTATTGTTTAGTTTTAGACTCATTTTGTAATAATTATAACTAGCCTACGTTCACTTGTAAATCACAACTGCATCTACAA
CAGTCTTTCTATTTTCAATAAACAAAGATTCTAATCTATTCTAGGCCTGAAAAAAATCAGTCCTAACTGCAGCAGCTCT
TAACAGCAACCATTGGTACAGACAGTTCTACAGATGATCTAATGATGGAATGTTGTTGAC
>Contig_1526
GTCTTCGTATGGCAGCAAAAATCTGACAGCCTTCTTTGGTTTAAATTTCCTCTTCTCAAGCTTTGATCTGTTCTCATAA
TATTTCAACTGTTTATGTAAATG
>Contig_1527
CTGGGGATTTCCCATTTTTTTATGCGCTATTGTTAATTCTCTTAAAGTTGTTACACTGGACAGTGATGATTATGCAGAT
TAGTATTGCAGTTACAGATTTTTGTCTTTGGCCTGTTCTGGATCYGGAAGATGAAGATCGTTCTTTAGGTTCAGAAGAG
CTTTTCAATAAAACATTCttAGATTAATGCATGTTCAAGCCAATaAAGAACTGCTGTTTGAGTGTAGAAATCTGAGTTG
GCTACTGGATGCATAAAATCATTTTGTCACTTGGGGGCTTCCATAAAGGACGTCCACAAAAGACCCATTCTCCTACCCT
CTCCTTTGTCCGCATTCGACCAA
>Contig_1528
AACTGACGTCCACAGTTTGAATTGAAGAGGTAAGGCGGACACACGRTTGGCGAAGTGGTGACAGTTATTYGACAAAAAT
CTGTATCTGCCGTATCTGTTGTTGTAATTGTAGGCAAAATCTTCCATATCTTGACTCGAGCACGTGCTAGTGCTAGCTG
GGGTTGATTCCCACGTGATGGGACATYTGTTGGCCATTTCCCAGTTGSKAKCGTAGCGAACGACTCCGTTGTC
>Contig_1529
GGACATACAAAGACATTTTTCAAGACAGATTTTTGCAAGATGGTTGTTTTTTTCTACTAGAATCAAGATGCATGTTCCT
TGGCAG
>Contig_1530
ATATGTTRWTCATGCTGACTGTTTAGTGCTTCGTTTGTATACTAGTCCTTGCAGATTTTTTTTATTCAGATGGAGCCAT
GATTGATGA
>Contig_1531
AGTCGTGCCATAAAAAATCTGCAGATACAATACAATATGTATGCAAAAATCAAGTAATAATTTTCTGTCATGTATCTGA
TTGAGTTGCAA
>Contig_1532
GCGGKAAGTGTAGGCTTAAGATTTTTACGCTGCTCTTTTGTTTTTTATTGTTCAAGATTTT
>Contig_1533
TWACACTCTCTAAATTAACTTAACTAAGATTTTTCTAGCATGATTAACGAAATTTGTACCTAACAACtTTTCCCGTATT
GAACATAGTAACTGGGATGTAATACGCTAAAAAAGCACGCGAACTAAACATTAAAGTTTAGCTTCGAAATAAACAAATC
GRTTTGTACTAATATCAATCAATATCAAAAGCCAATAAAwTATGAGTCGRCATCCAC
>Contig_1534
ACAATAATTTCATGAAAAATGTTAGTAATAAGAAACCAAAAGGAAAGAATAATTAAGCAAATGCTACAWTAAAAAATCT
TGAGGACATACAACTTRCTCAGTGCAACTTAGTAACTTAC
>Contig_1535
CGATTACTATACAGTACAGCATCTTCGGGATTCCGCTTCACGGCCTCTGTGTAATGTTGCAGGGCTGTTGGGTAGTCAC
CCTTTTTGAAAaAGTCATTCCCAAGATTTTTCTCTTCTAGCGATTTTTCTGGATTAATATAAGCAAGCCTTTCTTTTTC
CTTCAAAATTTTCTCAACCTCTTGTGATTTCTTGATTACTTCAACATCACGGTGTTCTGACAATGACTTGTTGAAGTAG
ACGAGAGTTTTCTGCAAGTCATTTTTCTTATAATAGGCATTTCCTATTCTGGCCAATGACTTTGCGATAAGTTTGAAGT
CTGCTCTGTGTTCACGGCCAACCTCCACAGCCTTCTCACATTCTTCARTACACTGGTCATAGAGTCCTTGCTCAAAGTA
ACTTACCGCTGCCCTGTTGTTTCGATAGATTATATTGTTGGGATCTAATTCAACAGCAATGGTATAGTGATGTAATGCT
GTTTCCAGGTCCTTCTTCTTGTATGCTGCATTTCCAAGTTCCTTCTCTTGGGCTGCCTTTTGAAGGTCTGCCATTGTAA
CGGCCTCTCACGTAAAAAATTCTGCGAGAAT
>Contig_1536
AGTTTTCGTTTGTTGAATCGTCCCATTAAGAAGCTCATGAATACTTTGAATTTGTTTCATGTAAAAATCTTGCTCCTGT
GATCGTCGGTCAACTGCCTGAAGACTCGTCACTGCGCT
>Contig_1537
TGATTGTGTGCTATATGAGAAGTAGTTATTTGTGAAGATTTTTCTGGTAATAAAGCTGTATTCgWGAAA
>Contig_1538
TTCAAATGCTGAGTCAATTGGCGCTGTGATaTTGATGATCTTCAAACGCTAGATGTCCTGACATTTTGCCAATTTTACa
ACTTCGTCGGTAAAGTAACTTTACGAACAGTGTCGCGACTCCATGAGATTTTTCCCAAGACTTTGASATTTCGGAGGTC
GACATGGGAGTYGGGAATTTTGCATCGCAGTCTACGTAGGTCTTCAGACTTTCCATGAGTGACTGCAAATAAGATTAGA
AGAGACA
>Contig_1539
TTTACTAGKAATGATGTTTTAAAAGTTTACAAACAATGTATTTCCAATGAGATTTTTCCAGTTTTATCCAATCGGATTA
GTTAGATTTATTGTAATTGTTTAGTTGGTGCATGTTGRACCTATTTGTGCATGTATCATTGTTT
>Contig_1540
CTTAGGAGTTGACATGTCTGCTGCCATTGCTGCCGAGGCTGGAAACCACTGGGCTTTTGCTACGGTATGGCTGGCTCGA
CTAAAGAAAAAATCTCACCGAAGAAAGATTAAAGTGCTGGAGGAATTGAAAGAGAGAGGAGATCAGATCATTGACTGTG
GGACAGAACACGAGGAATGGGACCAACGCCTTGAAGATGCAAGAGCCAAATTTAAACAGGCAAAGTCACTTGTAGGATC
AACGCCRTGTATAACAACTTCAACAAGAGGCCATGTCGTTTTGAATATCCATAGAACATGGGACACCTAGCCTGCATAC
TGTGCATAGTAAAACAAGCACAAGTGAAAaCCCAGCAGCTATGAAAGGAATGCA
>Contig_1541
TGCAGTCGGATGACTATGTGtCTAATACtAGtATTTGACTATAGGCTTATATGGGTGCCATAGTTAGAGATTTTTTC
>Contig_1542
CGATAAAGAACTATGCGAGACACTCGACTCATAACTAATAGTCTAAAAAATCTCTAAATtTTAtTAAGTTTTAtTTTTC
AGTTGCTTCTACAGCACCTCAATTSAWRACTAATAGTCAAAAAATCTCTAAATTATAAGTTTTATTTTTCAGTTGCTTC
TACAGCACCTCAATTTTTTGtAAGACTAATAGTCTAAAAAATCTCTAAATTATAAGTYTTATTTTTCAGTTGCTTMTAC
AGCACCTCAATTGAAGACTaAATAGTC
>Contig_1543
TCTGTTGGCCCACRGCTGTTGAGGGGCGCTATATAAATGCTTGAATACCATACCATGTATTGGTTGCTATTGACAGTGT
CATGTGAAAGAGATTTTTAAAAAAACTTTGGAATGTGTTGTCAAGCAACGTTTCTACCATAATTTTCTCCTGAATATTC
TTCAAGCACGAATAATCCAAATTGGGAAGGTCAATTTCAAGGGGAATTGTTCGCAGCTCATCCTGCTGCAAGCACACAA
CTACAAGAGATAACGTTTCACATTTAACAYGAACGAAAGGCAGAACAACAAACATGATCAGACGACGCGTGATCGAACC
GCAACACGTCCACAGCGAAAATTGTGATCTCCAAATTCCTGGAGTTATTAACCGATAATTCACTTAACTGTCGCGCCCA
ACTCACACACGAGTCTCCTTAGTCAAACAAGACGATTACAAACCATACCACAACA
>Contig_1544
ATCTAATATAWTTATGATTGTAGCTGCACATTTATATATATATTTATATAGGATCTCTTAGAAAAATCTCCGGAGGTGC
TCCGTACCTGAACTCAGAATACCACAGCGAAATCATATKCAMTAGCAAWTTTACAACAGTTCCTGCAGTTTAAATATCA
TACTAGATAGTCTGATCACTAAAGTAGAAAATTCTGTCAGTGCAATTTAATA
>Contig_1545
CGGGGTTATGTCGAGTTTAATGGAGAGTGCCTCCAAATGACTTGTTTTTGGATTTTTTAGGGATCATGTACTGAAGTGA
ACAGATTTGTTGA
>Contig_1546
AATTCAGAGTTGGGTTTAAATAATGTTASTTaARAWTTCCAAATTAAAGGAGCGGTGGATGCCCTGTTCAACTAATGCT
TTTGCAATGAGTAGCTTTCTGCTT
>Contig_1547
TAACACTGTTCTTATACGAAAAATAATAACAGCTGtATTTGAAAGTCCAAAAATCCAAACTCTAAATCCATGGCAGAAT
GCTTTCTTCGCATAACAAAATTGAATATCTGCAAAAGCATGTAACTTAATGGGCTTCCATTTAACTACAACAAAGCAGC
TAAGTAACATCTAAAATAAMGCTATTCATCCAATACTGTTTCATCACATTTAACCTTCTTCACTCAGAAGCTGTTTTAA
AATATCAAACAACATTAACARAAGCTAATCACAGTAACCAAAGATATTAACAAAAAATTACATCATTTAATACACCGTT
TTTGTTTGAAACACTTTGCCATATTTGAACCTTCCAAGAACACAAGAAACTAAAAATTGGTCTTAGTTTAACTGCACAG
CAAAGAAGATGCCATAAAATAATTTTAGTCGGAACTGAAGAATTATGGGAACAACTGCCTCAGTTCTATCACTCAAGTG
GCAGAGTAAAACTTGGTTGATGGAGTAGWAACCAATGGCCGCAAGAAARGTATAATTRACAATAATCGAACCAATGGCC
GCAAGAAAGGTAAGAACTGAATGAATCAACCATTACACGACATAACCAAACCAATGGACTTGACAAAACTTAAAGTAAT
GACAAGAATAATAATGCTGAATAGCATCAGCAACTTKATACAATCTGGRTTTAACTGAATAAAGATTGTATCAAGTTAA
CTAAAGTAAACTTTAATTAACATTTGCAACTCTGATTAAAAAAATTTGACAATCACCACTCAATA
>Contig_1548
GTGTTGATGCCATAACGAAGACGATTACGTGTCGCCCACCTCCTTTTACCAGACTTTACCGGGTAAAGATCAAAGTGAC
ATCCTCGAAGCACTTGGATTTTT
>Contig_1549
AAGATTCTATGATGACTGATTTGTTTATGTCGAACACAAACTCTGGATTTTTCATCAGGCTGACCCAAAACCTCAGTGG
GAGACTGTTGCTTTTCCAGATGTGGATGACCTCTGGATCGATGATGTTATGTCTGGCAGCGGAACTGTCTAAGAAGTCA
AAAAGGTACTTGATTGCTGGAGGCAGATTGGAGTTCACACATAGCATCGTCATAAACAGGTCATCTATGTACAACTGCA
GGGTGCACTTTGTGGCAAGAAGTCGTGTCAGGAAGACTTCGGA
>Contig_1550
ACAGAGAAGGCAGGGCCAAGTTCAAACCTGGATTTTTTGtCCTTACAACATTTGCAAAACATTTTTGTATCACTTCTGT
GCATGCTATTATATTAATGGCATTTGTA
>Contig_1551
CATCCTTGGCCATCAACAGAACGTCCAAAAAATCCAGGTATCTGTCCTTCTGCAAAGTTTGTCCATTCTTGGCCAATGT
CTCTTTACGTTTGCGTATGACTTCAGCTGATACGGARTGAACATAGTCACAATGTCTTCTAAACTCTGYGCTGTCATTT
GTAAAGTTGTAAATGAAGTCGAAATGTAGCCAYGGCCGTAACGAACGCTGGACCCATAAATCACCGAGTCTAGTTATAG
CCAGAA
>Contig_1552
TTGCATCCTATCATAGTaAAAAATCCAGTCTCGCACAAGTAAATAAGTGGAAGGGGATGGCAAAAGAACTTTTAAAGCA
ATAACAGAAAGTCCAGKATMGTGTTACGC
>Contig_1553
GTATTGATTCGTTTWTTGATAGTATGTCATAAGGTGCATCAACATAACAACACTCTAGAATTCTTTATCTTTAGGCCAA
TAGTTTTACAAAAGTTAATGTCCGGTAAGCTACAATAAAAAATCCAGCATAATCTTTTATCATCTGGCAGTTATACAGG
CTGTCGTAACAGAATCACTCATTTATGTACTGCAAGTTTCCACTGGCAGCAATCATACATGTATAATCCAGGAAATCAA
GGTTTTTTGGACTGTAGCACCACTTGGACAATAGGAAATRTTGTAAACATCGTACGTAGMCTGTYTAYGGCgTTACTGG
CCATAGAACAATGTTTTTAAATACAGTAAATTTTGTATCACATGAACAAATTTYATACATATGTAACTGTTGCACAGAT
GTAATTTAATCCATaAAAAATTTCACTGTAGTTTAGACTTCTTTGAAATATCATCAGAATGTGATAAATTA
>Contig_1554
TTGTTAGCAGACAGTTGGACAGCTTTTGGTGAATTAATGGATTTTTGAGARAGCAAGGGTATTACGATGAAATCTCYTA
CTTCGTCTTGTTTAAAATGTTCAGAGGCGGACC
>Contig_1555
ATATCTACGCCTATGAATACATGTGTAGGCCTTTGTGACGGAAAACTTTAGTGGTGTAATTTATGTGAACTGTCATAAA
TAAACTGTGGATTTTTAATGAAAATATATCAGAATCGTTCTTACTAACTTCCCTGCATAGAGTGCATGCATGCAAT
>Contig_1556
TTGATTCATGTTGCGCAACCAGTAAACATTAACATAAAAATCCGAATTTGTTACTCTTATAGTACTCGATAGGCGTAAC
AAATTCAGCGGGTACCACACTGAAAATTAGGAACTTGCATTTTTTACATTAGTGTAACTGTCACCCTAGT
>Contig_1557
CAAGAAATTTAACAATTACTTCTTGTGGaAAATAATTTACGtCAGTCGATCCGAAGCTGAGCAGAATAATTCCATCGGA
tTTTTTCGGCTACATCTTCCAAGTCTTTTG
>Contig_1558
CATTAAAGAAAGATGGCTGCCCGGATTTTTGTGATTCGTCGCATTCGACGCAATTTACCACCCGAA
>Contig_1559
GTAACAAGTTCAAGGAGAATCGTTAGTTTCTGTTCGTTGCAACTGACCTTTGAGAGGTTGGTGCTATAAAAATCCGTAG
TCAGACTTGGTGCTATGTAGCAGCAC
>Contig_1560
GAGTKAAATTGCTTCAGAGCAGTTAGCTCAGTTGTCAAAACAAATGGAAGCTTTTCGTACCAACTTAGAGGAATTTGCA
ACAAAACATCGTGAAGAAATACGCAAAAATCCGCAGTTTCGATCACAGTTTCAGCAGATGTGTGCTGCAATTGGTGTTG
ATCCTTTGGCATCCAGCAAAGGCTTTTGGTCAAAGATGCTTGGTGTGGGAGATTTCTACTATGAACTTGGAATTCAGAT
TGTCGAAGTCTGCATGTCAACAAGCCATCGTAACGGTGGTTTATTGAGTCTTGATGAGCTGAAGAAGAAGCTTCAGATA
TCACGAGGTCGCAATAAACAGGAAATCtAGtCGGTGATGATATTCTGATGGCCATTCGAAAGCTCAAGATTCTTGGAAA
CGGTTTTGCTGCAATTACCAAG
>Contig_1561
ATCTTGGTTTAATTTCCAGTCAGGATAGGCCATTTATTCAGTTAAAAATCCTAAACGTCATTTTACAAACAAACCGATG
TCCATTTATTTACAATTCCATACTTTAGCCACCAAAATTAATGTGAGCAATGTTCTTGGTTTT
>Contig_1562
AATGAGCGTGGCAACCTAAATAGAATCCTAATAGGGACATTGCCATCTGAAAGTTAGTGTATTTGAGATTGGACGGGGG
CAGCGTTGCCACTCCTAGGATTTTT
>Contig_1563
TTWGACCAAATTGACATTTTCTATTATGATTCCAGGAtTTTTTAATTTGCtTTTTATACCATGGTTGTAATCATTTATT
TAACTGGATCATTGTTTAATTGTAAATGTGACATTTCTGTTGACAAGCGTTGTAAATGCAGTCCTTGATCTAAGGCCAG
A
>Contig_1564
TTYCGGTAAtTGTGGTATTGGAGAGTGTTGGAGATTACGTTTCAAGGAAGGATTTTTTAGTTGGGACtTTTTCAGTATT
AACATCGAAAATGCCTAAGAAGGTTAAAGGAAAAAAGGGTAAAGATGATT
>Contig_1565
TGATGGTGCCATAGACTACCAGCGGGCAAAGGAGGAACACAAGGAACACTTTAAGAGCGATTGGCATCGTTACAATCTC
AAAAGAAAAATCCTCGAGCTGCCACCAATTACAGCTGAAGCATTTGCTGAAAAGGTTCTACAAAAGAGAGCTGAGGAAA
ATAAATCTGAAGCATTTTCCGGACGCTGTAGCCTCTGCAATAAGACATTTGCATCAGCAAATGCATTTGAAAACCACAT
CAAATCAAGAAAGCATAGAGAATTAGAACGAGCAACAAACATGAAGACGGAAGTGAAGAAACAACA
>Contig_1566
CAGAAACCGAGGATGTCGTTATAAACTTGATGCAGTTGTGACATCTTGGGAtTTTTTCAATAAACGAATATTCGATGAT
GATGATGTTGGGCCAGCACTGCAGATATCTTCAGAGGAACTGCTTGGTAAAAC
>Contig_1567
GAACTATGTTTGGTTAACTTTAAAAAGTCTTCATTTTCAATTTTCAACTTTAAGCTTAGTGCARTTAATGTGCTCTGGG
ATTTTTCCCTTCCGATTTCCGAGTTCCAGTCTCTAGCCCATTTCTGAAACTTTGGACACTAAAAGTTCTTTAACAAGTC
CTTCTAGTTTCGTGTTATGGTTCCTGCCTTCCCTCTAGGCCTTCTCAGAGT
>Contig_1568
GTTCGTGGTGCTGGTATTGTGGAATCTTCTGAGACAAGACAACGAATTTTGCTGTGTCAGGGATTTTTAACGAACTGGA
TTGTTGCAATATTTTGCGAGGAGCGTGCAGTCGAGTTT
>Contig_1569
AGTGTCTCCATGTTTCCAGTGCTTGGAATGGTaAATTTGTTATCAGGCGCCAAAAATCCCTCAAGCTCACCGGAATACC
AAACTCTTAGCAACAACCAAGTATGACA
>Contig_1570
ACTTTCCAATCCATCTGATCGCAtTTTTTTACTTTTATTTTTTGTTTTTTCCGTTTTAtTTTAGTAACACGTTCTCTTA
CTACAGGCTGAATTAAATTTGAGATTTTAGGCAA
>Contig_1571
GTTAACTAGTTAAGGTGTTCCTTTTTGTTTTTTGTGTAACCAAAGTGTTCCTTTTCTGTGTAAGTAAATGAAGTTTTAC
TATTAAAAAAAAAAAAAAAAAAAAAAAnANAAAAAAAACAGAGACACGCgGAGGGGTAGGACAAGGCaACAGAGGGGAT
AG
>Contig_1572
TTTTKTCAATTTATACTGCTACTCTTGTAGCCCAAAGATTTTGTTTTTTCAACAGATTTACCACCAAACGTTAATAAGA
ATATGkTTTTATTAACACAGTATGACTaTAGTTAAAAGCAGTTTTTGTGGGATTCGTATTCTTTATTATCCAGACATA
>Contig_1573
AAATGAACAAGATACGTGTAGCASCTTTTCGGAAGATGCTGCACTAGAGTCTGCaAAAAACAAAATCCGTTTCCTRCAG
TGTGTTAAAGGGAGCAATTGACAATGACTCATTC
>Contig_1574
AGTGTTCACGAATTCTGCAAATATTCGCATATTGCACTCCATCCAGCTGAAGTGTGGACAGTTTGTAGTCAGTGTTCAG
GATGAGAAAGACGGACGGATTTTGTTTTTGAACGATAAAAGTACAGTTCTYCAGAAGTT
>Contig_1575
CAGACTCTACTGGCTTCTGTATCAGCAGCAAAGTGTAACATCGTTTTGTTTTTCTGGCTTTACTAAAATAAGAATTTCA
AATGTTAAAA
>Contig_1576
TTGTAGGTTAGTTTATTTAAGTTATTTTAATTACTTTTCTAGCATGATAATATTTAWTGTTCTTTGAGTATTACAACTA
TGATTGTTTTACATTTATKAATTTTGTCTTAATTTAATGATGTTCATGCTCTTTGTTTTTGCATGTTGGTTTGAGATTA
TTTTGTTAGGAATTATTTCTACATTGTGTTCTGGAATTTGGGATCTACATT
>Contig_1577
AGACTCGCAGCTGCTTCAGTCGCGGTAACGTTGTTGTGCATCACTTTGTTTTTAAATTCCTAAATAGGG
>Contig_1578
CGAAGTCTTCAAGGATACGAACAAAGACTTTGTTTTTCTTTAACGTTTTACtTTAACTAATTGTTCGtAAGGCAACAAC
CGTTGTTCGCCAGTCAAGAAAACAACTCAGTCAGATCATAGACAC
>Contig_1579
CTGACGGCAATTAAAAACAAAGCCAATTGACAGAACACAGAAGACAATTAGCCATCGGN
>Contig_1580
GTTTAAATATTTGGCGCTAAACAAATGTAAAGATACAGGTCAAATATTAAGTTTATTCTCTTGCCGCACATTGTTCTGC
AAATTATTTGTTTTTCGTAGTTAGTTTAATTCGTAGATAAATTGACTGTTGATGAGAAGTTGTGAGCGGTTGCCCGTGG
CGCTGAATTATGACTCGTCGAAACAGCTGGCATTTTCGTGGAACTACGTTC
>Contig_1581
GATGACTTTATGACTCGGtTGTTGTCAAGACAGTTAACAGAATAGCAACAAAAACAAATATATATTTCCTYGTNN
>Contig_1582
TACTATTCTTTGATATTACGGTGGAGTGGACGTGTGGCAAGATGGCTGATAAAAACAAATACACAATACTTTTGCCAAC
TTATAACGAACGAGAAA
>Contig_1583
CAGTCACTTTTAGCGCACTTATTGTTGAAGTATGGTTAAGTATTTGTTTTTRTGTAAACGTGCTTTAAATTTGTGCATA
ATATTTTTCTGATTAACAATGTTGATATTATGGTTACAGG
>Contig_1584
ATGTAATTTCCGTTCCAACACCATTTATGCACTTTTTATTGTGACCAACGGCACAGAAGCAAAAACAAATGAATTGTCA
AAATGAACATAATCATTATAGAGATTA
>Contig_1585
CAGAGTGCCATTTCATTTGTTTTaGGTTGCTCGTCGAAAATGGCGTCGAAAGTTGTCCGGGTTGGCGCAAGGCAGGTTA
AACCGATCCTTTCGATGGACAATGCCGAAGCCAGGAGACGAGTTCT
>Contig_1586
TTTTTGTTACCATAAAGCCTCCTATGATGATTTCCTAATGCGTGTAATATGTTAATAAAATGTTGTCATTTGTTTTTAA
AGTCATTTAATATTAAGTATTAGAGYCAATTTAGTATAGGAAATACAAGAAACATTTTGAATAACATAGCTTAT
>Contig_1587
TGATAAGTTGCAATAAGAAAGTTACCTACACTGTAACTCGGCTTGTGAAGATTGTTTGTTTTTTTCAATaAATTTACTA
TaGTGATGAAGGTCTATAATAG
>Contig_1588
AAATACTGAATAATATGTTACtTCAGGTCACATTCTATAAACTCTTTACTTAAACCACATGTAGTTTGTTTGTTTTTTT
TGCTTTGATTTTTGCTTTGTTTTTTGCATTGTGCATGGTTCTA
>Contig_1589
GCTAGCCACTAGACCACCGCACACCCCAATAGATGAAGAACATAATAACAATAAATCTGTTGGCATTGATCCTAATAAA
AACAAACAGCACAAGATCTCCACCAACAACACTTTTCTCATTGTCCAATGCAGTCACA
>Contig_1590
CAGAGCGGaAGTCGGACGCTTTATTGACTACACAGAAGaAGTTAAAAACAAACGGTACAGACATTCAATCGaAACTACA
>Contig_1591
AATGATGATTCCAAAGAATCAGCGACGACTGTATTCCAAGATTACTTATaAAAAACAAGAAGGACTTGCaAAGAGGcTC
TAATGCACTGAA
>Contig_1592
TTTCCGATGTCAGGTTGATGAATCTTGTTTTTCGTTTwTTATTTAATTATACGGCCCGAATTCTTCTTCCGAATAACCG
ACG
>Contig_1593
AAAGATCTTCAATGTAGGTCTACGCCGTTATCTCCTCTGCATGTTGGCACGCTTCAACAGTTATTCTTGCGCACGTAAC
ACGACGTAGGCCTACCCATCGTACCCTTGTTTTTGATACACCTAGAGCCAAAGCAACTTCAGTCGTTTCACAGGCTGTG
CAATCAGAAAGTGGAAATATCGCATGATGGGCTGTGCAAGTGGGAAGATTCGAGAGATGGGCGGATATGTAAATAGG
>Contig_1594
GTATTTGAAACACGGTGGATTGACTTGTTTTTTCATCCGAAGTGGAAGAGGAAAACTCTAAGAGAGTAATGAGGRTTCT
CTGACCCGAAGGTGCGTCAACAGACCATGGTTGAAA
>Contig_1595
ATATAAATGTGGAGATAAATGTAGGTATTCTGGAATCATTTAGTCTTTGAAGACTTGTTTTTTRTTGGGTCACTTTAAC
AACGAGCGTGTTATGAAAGTGAATGGGGAACGTGTGCAGCTCATCATTAGTGTTACGGTGTAACTAACGAACGATCTAG
AACAAGGGTGTACTGGTTATCCTCTGCCTTTAGAGTTTCAAGATATCTTAGCTTCATGYCATTATGTAGTTTCTAATAT
TGCTATTTCAAGGGTTGACTTTTTAGYGGTATTAAGTGTGTTACAAATAGAGTGCGATTTCTGTTGACATTTACaAgCA
AGCAATCTGATGGAATTATGTAGATTGTTTGTAGGCATCACTTGCTAGATTACTaAAtTCCAATATTGATATCTCCTTG
cAC
>Contig_1596
AACACCGTTGGCCTGAGCTAGCAAACGCGCTCTCGTGCAAGACTTGTTTTTCTTAAAGSGCGATATAAATGTTCAGTTG
TGTAACTAAGTTACACGAAGAAATGTTTAA
>Contig_1597
AGTCTAGACCTTTAAAACATTGGAGATCACATTGTGTCTTCTGTTCTGTAAAGGTARTGCCTTTGGCATTATTGTTTTT
GGTaGCAGTAAAGAAATATTAAGGAGAAGGAATTTCARACACAAATTCTAGCCTATCtAAACAAGGAATTT
>Contig_1598
CACATTGCTcCACATATTGtAtTTGATACAGAATCTGGCAGTTGTCTTGGCAGGTCATAAAAACAATAGTGAAGTCCAA
GGTCACATAGGtTATAAA
>Contig_1599
AATAATTCGAGCAGCGCCTTTCACGTATCTCAAAACGGTTCTATATGYGCTAGTCTTAATAGTGTTAGTCtTTTTAGGA
CAAACGTTCATCAATATGCGTATTGTTTTKGTACGTTATTTGATTTTTCCAATTGTTCAGTGGAATAA
>Contig_1600
ATTTCAATTTATTGTAATTTGCTAGATTGCAAAACATATTAGTTGCTACATGAATTTTGAGAAGACAAAAACAATGGTA
TTTGGTGAAAAGACTGGCCCAGAAAATAGAAATAGATGGAAACCAACTA
>Contig_1601
CGAAGCATAAAGTTCATGCCTCGAAAGGAMATCTAAAAACAATGTCCAAGAACATCATGGACAACAAGAAAGCAGCAAC
GA
>Contig_1602
TCGATTCTCAATTACTGTCTCCAATTGCATTGTTTTTATGTTGTTTGTTAGTTTATCATAGGGGCCTACCATGACAGTA
CAGTGCAGTGAGTTTTGCTTGTGCCTCATAATAAAGAATATAGG
>Contig_1603
TCACTCAtTATTCTTTGAGTAACTGTAAttTAtTCGATTTAGATTATTGGTGTTCaAAAACAATTGAATGATTGAGTTA
TTGACTGaAAATAATTATGTCGCTATTGAACACTCACGATACATGTCGAGCTAACAC
>Contig_1604
TTCCGAGAACGACAACTCCGATCACAAtTGtTTTTTTAACTTTTACtTTTTAACTTGTGACAAATGATACGAAGGCAAG
AGATGTCAGCGTGACATTCTTGCTGGTCCTGTTG
>Contig_1605
AAAGCGGAGTCTACAAGCATGAGGCTGGCTCTGCRCTTGGGGGTCATGCTGTAAAGCTGATGGGTTGGGGAGTTGAAAr
GGGAACACCATACTGGCTGGTTGCCAATTCCTGGAAYCCAGWTTgGGGAGATAAAGGTTTCTTCAAGATCATAAGAGGT
AAAAATGAGTGTGGAATTGAATCACAATTGGTTGCCGGAGAACCTAAACTGCCTWCACTTCGCRGCTTCACTGGTAGAA
ARCTGTAATTCCTCGAGATCATCGGGTTCTTTGAAGATATCATTGATATGCCGAAACACGGTTCCAACTTTTCTCTACA
GACACTATTTACTAACTTCCTTTGTTATGTATAATTAACATTTGAGATGGCTTGCAACTGTACTAAAACGtTTTTATTG
GAACGTTCTGAGTGTGAAATGTTCTGTCTGCAATCTGATCAGCTTTGAGATCTTATATCGCAATTGTTTTTAAGATATT
TAACACTATTAAAATTTATATTATTATTTTACATGCTGGTGTTTTGGCATAACTTAATTGGCCAATGCATTTTTCATTT
TATAAATGTTTAATTAAATGTACCTCGCTTCCATCGTGATTTTCTGGCAAATTTTATATAAAACAAAGTTTAATAAACA
GAATTATGAATTATAKTTCTTCAGAATACTTCTGAATAGTGCCCAAAAACAATATTTAGCCTCAGCAATTTCTGATTAT
TCCCTAGAGTTAATGAGGTGGCTTTCTCTAGTGGGTAGTGTTGATTATTGGCTCTTGGCTCACAGAGGATTGTTACAAT
TGGACTAACTTGAGATTGGCACTRGAGGGTGCTGCAAAGTTATATTACAATATGAAATCAAAAAGTAGATACTTCTCAT
AACCGGTGTTAGCTGTCTATATAAATTCACTATGCTGCACTGTATTGCTGCAATAAAAGCAGAATATTGGAYWWAWA
>Contig_1606
TCCTATCGGCTACAATATACCCGACTATTTTATTAAATCGGGCGAAATAGTCTTTGAAACAATCACTCAAAACACAAAC
ATAATTAAATAACTCTGCTAATTCAATGAACAGGAATTGAAATTGTTTTTTCTTTCTTCGTTTGAATCAGTGTTTATGG
TCATGTAATTATATCGAGTTAAGAGATCTCAGTCGCCATGTTGTCATAGCATTGCGGCTGAGTTGGAGTCGGACCCGAC
CAGTGACGTCATTTTTGCGTCAGAGAGCCTGGCGAACTCATCGATCACGTGATGTTGGTCTGGAGGATCGTTGCTGTAG
TCGTTGGGATCTTCGTTTCTTTCGCCACGTGGACACGGAATTGTAGTCTTGTTTCGAATGCATATCTTCTTTGTCGCAG
ATCGCGCGATTATT
>Contig_1607
GKTAGGCATAGATAACAAATGTCTTATGTTTCTTTTAAAAGACGTCTCAATCGGTTGATTGTTTTTTCGTACGAGAAAT
ACAGCAATCACACAT
>Contig_1608
AAGAATATATGCTTAAGGTTTAAAACACCAGAGGTTGACTGGGTAATTYACATTCAATTAAGAACCTTGCTAGATTGTT
TTTAGTTGGATTCGTAATACTTCAAAACCACGTAACCATTTAAA
>Contig_1609
CTRATTTCAGCTTCGTTTTAGTTTCCAAACAGGGACTCTTTTGAGATTGTTTTTACACAAGTATAAGATACACAAAACA
GACAA
>Contig_1610
AGTGTTTAAACATTTGTCATCAACAACAAGCTGGAAGTTAAATAGtTTTGCTGTTGTTTTTAGGTTGTAGCCAGACAAT
TTTTGGATTTGGAGGTTTATATTGATTTTCGGCTTATTTTTTAGGCTTTTATAACTGAACTGGATTCATTTTCGGGCTT
TGAGCCCGGAAACCCTTCCCCCTAAGTACTTCCATGGTCATTAGTTTCTTGGTTTGAGTTTTGAGCAAAATGTAACATT
TACTATGTTAGCATCTAGAAAATAAA
>Contig_1611
AGATATTTGCTATATTTAACATGTTCATGTTGTTTTTGTGCCACCAGGAGGTTTCCT
>Contig_1612
GTTGAATAGCTAGGCTGCTCGACTTCCGtTGTTATACCATGAAGGCTTAAGTTTCGGACAATTTTGCTATCACAAAAAA
CAACATTATTCGGCCGTGCTGG
>Contig_1613
TTTCGCTCCGAAGCGTAGAGTTTTCTTGTTGTAGTTGAAGAATGTTGTTTTTTGCTTTAAtTAGCAATATCTTCTTTCA
TTAAAGTGTTCGCAGTTTGAAGACTTTCCARCTTCTGCTGAAGGTTTGTAACAGTTGTCGTTAAGATGTCGGTTCAATT
CTTCAAGATAATTTTTCTGATCTAGAATGGCAGCCATTTGCCGACTTCCATGACTCATTTCCATTGGAGATTGGGTGTC
CATTTGAGCTGTATCTCGCAGGTACAGACCAAAGTCAATAACTCCCATTGGTCGATCTAGGTCTTCATCTTTAATGCCA
AT
>Contig_1614
TWMCWGRAKTGWYTMTTTTCAATGTAGAATCTCGTTAGTTTTAAGAATGGTTGTGTTGTTTTTCAAATTTAAATGTACA
ACTGTACTAATGCAATATCTTTAAWACCCRKCCATGTAATCATTTTATTGTGGGTAAGATAACTAGGTAATCATTGATG
AAGACTTTTAGCAGTGCTGATCGACTGTACACAGACAATTTCAGTGCAAAATGCAACTTGAATGCACTTGGTTGTACG
>Contig_1615
AGATAAAACACGACCATCATAAAACTAAAGCtTTTGttTTAACtTATGTGGTATGATTAAAATGCTGTTTAAAAACAAC
ACCCTTTAGCCAAGACTTGCCCAC
>Contig_1616
ATRACtATTTCAAGATGTTCTTTCACAAAGAAATAATATTCTTAATTCATTTTCAAGCAGATGAAATGGTATTTGCCAT
CaAAAACAAAAACAACGATACAAATGAGAGAGCGAGAGTAGtTAGTARAAAAAAGAGGGAAYGATGAGCAGTTTAAAAA
AGACAAAAACCAGAAAAATGTTTAACRACAACTGAAATAATTGATACGAACATTGGTCCTGACGTGYGAAAACCATTCC
GCTTCCTTTCATTCATAAATAACTAGAATGTATAGTAGATCAATTTAAATTCCATCATTTTGTGCAATAATTGGTCATT
CTGATTTGTTTTGGCTTAGTCTCTTTAACCCAtTTTTACTTCTACATTTAATAGTATATTTTATTAGCAGCATTAGGCC
TATTATTATTTTTCTATAAATTATTATAATTTTGTACTTGGTACTTGTCAATTTGTATTGTATTGTGGTATTTGTGATT
TGTATAGCATCACTCTTAATACAGGCAGACCAAACAATCAACAGAATAATTGACTGAAAGAAAGGCCTTTTGAGAAGAG
ACAAAGGAAAGCTAATCACGTCACAAGTTGTTCAAACACCCTGTTCCCAGAGGATTGGCCAACCAAGGCAATAACTCTA
TTATTGTTACTATTATTGTTATGCCATTGTTGGCCTATCATTACTGAATGGAATTACTAATTAAAGTGCTACTAAGGTA
TTAGTGGCTGAGATAACCCTGTCATCCCAACCAATTGCTTCGTATTCGGTGCAAAAAATAGATCGCCAATGTCAGTAAA
CAGCATCCGTTTAACTCATCAACAACGAATTCAATTTCTAACCAGAACAACCAGATTACCTATGATGCTATGGCACAAA
GTGGTTATCAATGGACAATGCTAGCTATTCAGATGCATGTGTTCAGAATTTCCTAAAAATATGGTCCATTGGTCCAAGT
CTCAAACATCTTGTCCGTACATACTAACAGCTATAAACATATAATTTCTAGAAGAACATTGTGTTTAGGAGTGTCTACA
ATTGCCCTAGCGTACACAGATATCCTGCCTTGTAACAAAAGAAACACATAAAATGTCTGAGAGAGACGACAAACATTCT
GATCACCTACACGAACAACCAGACATTAGCTAAACTCAAATGGTGTCACTGACCTCCKTACATAAATTATGCAGAGTTA
AAATTGTCAGCATTATACAAGCGCCTACAAACACAGTAGCAGCCAGTCGACATTCAGAATCACCACATTGTCAGCGAAG
AACACGAGAGATGGATTCCCAGCACATAATTCACTTGAAGTGATGTCACCGATCACTTCTTCTTGCTGTCTTTGCCGAA
GACCGTGTCGAGAGAGAGACCGGCGAAGACGAGGAATGTTCCGAGCCTACTGCATCAGTGACATGGAATGGCGGAAgAt
GAwGaTGATGACAGACCCGAGGATCGTGAAGAACTTGCGAGTTGTCGTGATGATGCTGCACGGCAACGGACCAAAGTTC
GTGATCGTCATGAAGATGAAGTTCTGTCCAATAGCACTACAGATCGAGAATGTGATGAGCTGGAAGAGAACCGATGGAT
ATTTGGTCGCAAACAAAAGGAACTCCGGTCCCTCCCCAGTCACCAACAGACCAATGA
>Contig_1617
CCTGTGTGTGGCATGGAGAtTATAGCTTGGAATTGGCACAGTTAACTATTCAAGTGCAGGAAGTCTGTCGCATCAGTTG
TTTTTATTAAATGGGTTATAAGTTAAATGCATTGTTCTGTAATATTATTTTGATTTTATATCAGTTGCAGTTTTGTGCT
CTTTGTCAGTTTATCGAATATTCTTATCCACTGCAGCATGTTTTGCTTTGAAATACTGATTGTTGCTGAACTGTAGCGR
ATACTGGAAGTGTAGTCTTCAGTAGCAATGGTGGTCTGTAGTCATGTAAGTTGCTGAGGTCTTCTACGTTTT
>Contig_1618
CATTTCAAGCATCAAGACCTATCAAAAACAACTGTCTTCAACTACCGGTGATTTATCGACAATCTAGTCTGTAAAAYGC
TAAATGTGGTAGATAATAAAACGAGTTGACTGTTTTAGYAGAATAAACTGTTCACgAA
>Contig_1619
CGTATAGTGGTTGGTTGTGCACATCACCAAGAACACATTCCTAAGTTGtTTTTTTGtTTCGTAGTTTGTTAGGCTTTAA
TGTGTTTATAATTATTATTTTTAATTAAAGTAATGTATTT
>Contig_1620
GTCTGTCTCTGGTATTCCTCTGTAAGCTCCTGGAACACCCAACTGAGGATTGTGGTTAAGCGATGAGAAAAACAACTCA
TCTGGAACTGGCATATCTTTAATCCATGCACGGAACTTCtAGTYCYAGtTTTTATTATGAAGGACATAATCGACAAATT
CTCTACTGGCTGTTATGTGAACTGAGCCTTTTG
>Contig_1621
TTCTTATGCATTATTTATTTTAAGTCACAGCATTAGTTTTGCATAGGGTACCGCTTCAAAAGGCATTGGTTGTTTTTGT
CTTGAGTGGTAGTA
>Contig_1622
AGAAAAGCGGAAAGTCAAAGATCCTCGTGAATGCCGAGATCCCTTTCTCCAAGAGGTACCTGAAGTACTTGACGAAGAA
GTACCTGAAGAAAAACAACCTTCGTGACTGGCTGAGGGTCGTCGCCAACGGAAAGGACTCTTACGAGCTGAGGTACTTC
CAGATCAACAACGAGGAGGAAGACGAAGCCGAAGATAAGGAATAGATAGTGTCATCCAAGTCAAAAGGAGTCTGACCTG
ATGTCTGTGTGCAGAGGAACTCTTaAGAA
>Contig_1623
ATTCCAGTAAGAGCCTATATACTATAGATCTAATAAATTTGTTGCTCTGAAACGATGTACGTAATAATTTGTGCAATTT
CTGTTTTTACTAACCGTGTTGTATGTTCA
>Contig_1624
TGAGTWGGAGCTTGGCCTTTAAACAGCAAAATAACaAAAAACAGAAATGGCTACACTCTAACTGTGTCACGTCTAACAG
CCACTGCAAGTTATGGCTA
>Contig_1625
TGTTCCAATATTTATCTGGCTTTTTTATGAAAATCGTTTGAAACATTTTGACCTCTGTTGGCCTCTGTTTACGTTGATA
GCGAAGTCAGTGGACGCTAATaATaaAAGTGATGCATCTATTATATGGACAGTAGTAACAAAACTATTGAACTCTGTCA
AGAGCTAATGTCCAGTTTCTGTTTTTTTTATATGTTTTACTTCTCATTCAAAGCATTTGAATATTGTTGAAT
>Contig_1626
CTTACACCTACGACTACTGCTTTCTGTTATACATCTAGGTAATTTTTCAGAAACTTTGTTTCAACTGTATACTGTCGTC
GCTTTTCACAGCCTTCTTGTCTTTACTTCTGTTTTTTTCAGAAGACCTGGGTAGTCCYGGATAGACYCGGRTAGACCCG
GGTAGTCCTAGGCACACCTGGATAAACCTGCGCTCTATTGCTACTCTACGGTTTGCCCGC
>Contig_1627
TWGACAGTGGACATATCGATTCTGTTTTTGGTTTCTTAGaCCTAGATCGCTTGAACATTGGATCTCCTTCTGTCTACAC
AAATAATTGGGCCATGTTATAARG
>Contig_1628
TTGGTGATTTGGTCAGATGAAGTTTTGATGTCCTGGTGTACATTGAAAGTGGAATTTGTAAATAGCGATTTAATTTCCT
TTCGATTCTGTTTTTCTTGTTGTTGAAGTTTTTCGTTGTAATTAGTCGTCGGCTGCGTCGTTTGATGGGTATCAGCTAC
TGGATCGTTTGCGAAGA
>Contig_1629
GTGCTAGCTTCGAAGCTAATAGGCCGGAGGCGGCAGCTGAAGTAGCCGGAGGTTTTCCACTCTAYGAAGTAACAGTAAA
AACAGAACAACWGGAGCCAYCAGTGGACGTTAAGAAGAAGAAACGttTGAAGTGYCTGTAACASCCCCTGAAGCAGTCA
TCTCGATTAACGAAACCATTCTG
>Contig_1630
ATTTAGAAGAARAACAGMAYRCAGAATTAGAAGAAAAACAGAACACAGAATTAGRAGaAAAACAKAASACAGAATTAGG
AGAAAAACAATATGCAGAATTAGAAGGAA
>Contig_1631
GAGTAATGTTTGCGTTGTTTGAACGCGATGTGTAACGTATCAACCGTTCTGTTTTTTATGATTTTGTTCGTTTCTTCTG
TACGGTTTTGGTTGATGGAGTCGTTCATTAA
>Contig_1632
TGCAGATTGAGATTGGCTTCAGCCTTGCGACACATTTCATCGAAAGCKTCATCAAACCAAAAACAGATGCCTCTAAAGA
CTACAGCAGATACTGTAACAGTT
>Contig_1633
GCCTACTGTTTAGGAATATTTATTTTGATTTAATGTTTTCCTTCTAACATCAAAGTCTGAATTTAATAGATCTGTTGGT
ATGACAAGATCTGTTTTTKGA
>Contig_1634
CTATCACTGTCTCAAGCTCWTATaCAYACAACCaTGATTAACACCAGCGGCGTCAATCTGGTTTCAAAACTgGGGGTAG
TGGGTTCGGATTTCAAAACTGCACAGTTAAATTTCTGAATGACCTGTTTTTAGTCATTTATTTACACAAAAAAATTCTA
TTTATCCAACC
>Contig_1635
GAATTCTCTCGCGTATCAGCCTGTTTTTGCCTGACCTGACTTATCACTGGATTTGTATTCACCGTAATCAGCAGCATAC
TG
>Contig_1636
GATGCAGTTGCAGCGGGCTTATTTCTCAACTCCAAAATCGATGTCCCTCTCCATCTAAATCTGTGGTCAATCGCTCTGC
ATTAAAAACAGTATCTTAACATTGTCTTCATTATTTTAATCtTCACTCAAATACCAGTATTTCTTC
>Contig_1637
CACATTCAAGACTACACGAAATGCTTCACTATAACAATCTATATTTCTACGTTTCAAGTATCTATTCATTWMAAACAGT
ACCTAACTACCAGAAATACTAATAAATtTCAAATTCTCAGTATTCTGCAATGACAAGATGCATTGAAAACACTCATACA
TTCTCACAAATCCCAGACGTCAGTGCATGCC
>Contig_1638
CCTTATGTGTGTGAGACAGGATTCTATGTAYGTATTTTATAGCTCCTGTTTAAACTGCTCAGATGCTCTAGCAGGTTTC
TTCACTGTTTTTTAATCACTTGCCTCTGAGTGAACATCTGAATCTGGTTGCRTGGTATGGTCATACAGCTTTTTATGCA
GTGCTCTTGA
>Contig_1639
AATATAAACAAACGTTTTCAAGCCGGaAATATAAAAAAACAGTTATTAGCGTGCATTGATAACCAAACGGGTCAATACA
ACTGTCGATTTGTTTCGAAAGACAtTTTACTCCTTTCGAAATTACGATCAAGACTATTTCGTTGCCCTCAATCAGAAAT
AAATAAACGTCAGAACATAACCGCCAGATTTTGTGCTAAAAAATCATCATATAAAAAAAATTGCAAATACATTGTACGG
CAGTTACAGATTCATTCGCTAGGTGTGGCAGTAGCAATATCACCGCAGAAACACGCAGAAGAACACTTCCAACAGCACC
AGCATAACACAGAAAAAACCAGTCCGAGATGTTTTGAAGGGTTGGCACAAACATAAATGGCATGCtTTCCAAACACaAA
AACGTACAGAAAGTCTCTTGATCCCACCGCGTAAGACCAGTTTAATGACACAAAAAAGAAGTAAATTCACAATTTCAAA
CTTTTTAAACTATAAACGAATATCTARAGCCTGCGATCATTAAGAGATAAGCAAATTTTAACTCGACCGATACTGCCCA
AATTCATCTCTCGGTATTTAGACTGGAAGTAACTAAACTGGCGCTTGTCAAATCAAAGAAACTGCATAGTGACACAGTT
AACAAAAGTAATGCACACAAAAAGGCAAATTAAAAACAACACTTTCGAAATAGTTCTAAGGAAT
>Contig_1640
AATATGCATMATTGACTGAGAGGGGATGGACGCCCGTGGGTTCAACTGTTTTTAACACGATTCTCTGTCATTTGGATCT
GTTTTTCAGTAATTTAAAGCTGGTTATCAGTATTGTGTATTAGTTTATTTCCAGTGCCATTTGTGGTTGGTAGAAGTGC
AGGCCACAGAGCAAGAACCCTTTTATTATGACTAGTGAAAACATTCTCCAGTTGGGGCTGTTGAGAGTCAGGTCTGTRG
TGTTATGTGGTTCTTGGTGAAGTCACCCACCATAATAGTTGTCATTCTCCTTTCTGAATGGCTGCC
>Contig_1641
AAATGGCCATCAACAGTATGCACAAAACATAAGTGTTGTACTCTGATCAAGGGTTGCCAACTGTTTTTACTTTTCCGTT
GGGTAGGGGCTTTACACCCCTTCCCTGTCACAAACTGTCACTTTCTTA
>Contig_1642
GGATGCTTCCTCCCGACCTCATCCTCCGCACTGCGGAAACATGTGAAAAACAGTTGGCGCACACCTTGCGCGGGGGCGA
CTCCTGTTCCCATGATGTTTACATTGATGACGGGTGACTTGAACTTC
>Contig_1643
AAGTCAGTATCCGGTTCCGCGTTGTTGTTGTTTTGGGTTTGAAGARCRRAAACAGTTGTCATTAAACAAAGATGGATTT
GAAGCGAATTAAGGATGAAGACAA
>Contig_1644
GTGGAGATGTGACTGCCTAAGCGCTGCAACTGTTTTTGTTGGGTTATTGAAGGATTTT
>Contig_1645
AAGtTCtTACGTCTATTTGTAGAACTGTATACTCTTGACAAGTTTGACTTTTTAAACGGTTTGTGACAYTGCCTTAATC
ACATCAYCGTACTTTTTCACTATTTGTATACGAACTGTTTTTATAAAGTGTAGGTGTTCATCTTGCATTCATAAGGATT
TCAGAAATAATGA
>Contig_1646
GACACTTWGAGCCTCAtTGAACGtAGATCATGCAGTCGTTGTTGCACAGTACAGACCAGATGGAAAGTCAAACTAAAGA
CAAACATTGAGAAAGACTGTTGCTGTTTTTTGGCAAGAAAAACAGAWRTTTTCTTCCAAGTTTGAATTGATTTTAGAGA
CAATTAGAATGAGTCTGACATAAAACAAAATGCATATGTAATGTTCATTTGATCAGTTTTGCTAACTTTAAAATTAASA
GtTTTGAAATAACCTATTGTTTGGAACAACATGTGTAACCAAAATACAGGTTG
>Contig_1647
CYACGTACTGAACATTTATTTGTATTTGATTGTTAGCCAGCATGAAAACGAAAACCAGAACTTAAGGCAAAAACAGCAC
AAAATTGCACTGGAGTGACAACAATTGGCCCTGATTTCAACCTCGTCAAAACCTATTAGCACAARCaAGCGCTTTAGAA
ATAATAGAAACTCGTCAAAAGMTGTAATTCTTCCATGGTCAAGGTCAATCAATTTACCTCAATCGAAAGTCAAAATCTT
GCAGATGTACAAAAGTATTCTCATTCTCGGAAAGKACAAGGA
>Contig_1648
TTARATACGTTCATTATCCTATTCGTAAACTTTAAATTMCAAAGAGCCRTGATTTCGTGCCCGCCTCGGACCATAACCT
GGAACCAATTTCACTCATCTGCCTATTGATCATGTTGTGACCAAGCGCACGTGAATAAGCGGATTCCCGCGACTTCGCT
GTTTYTGGAACTGTAAAAATTTSCAGCTTACTGTTAGGATACGCATCTCATAGCATCCGCTAGcAaGaGAGGCTACGCA
ATAAATCTCTTRCCTAACTGCRCTCACCATAGGCTGTGTCTTGGCGTGAAGCCGTACATTACCCTCATCGGTCTATTCA
TATGGGGTAAGCGCGCTCCTGATCCAATCTGACAATTGCGAGTTTGAGAATGACGAGTGCATGCATTCCATGCAGAAAC
TGTGATAGCTG
>Contig_1649
TTTCTTATTTGCGTGTTTCCATACAGTAACATCGTCAGATTGAAAATTATGACATCCAATAGCAGTCAAAAGACATTAA
CTTAATTAAGAAAGCTAGAACATTTTTATTTACTTGTTGCTTTGCAGCTGTTTTTGTAGATTTTCACTGTGTTTTTCCT
TGaCAACATCTTCGAATTGtAAGTCGTGAATTTAGAAATAATCATAATGCATT
>Contig_1650
TGAACGCAGTAACAAAACCCAAAATTGATGTAGAACTGCTGACTATTATGGCTGtTTTTGTGTATGATTTATTCCGTCT
GTTCRTATGTTCCTCTCAGATGGGCATAGACTAGCGATAATAAAAGAAGCAGACAACTTTGTCTAACAGAATTTATTGC
CCTATGGCAATGTGTTGTATAAAAACCTTTCTGTAACACCTGTACACAGGCAGTTGTGGTGTACATGGA
>Contig_1651
AATWGTYGACGTATCCTGRARYGCCYACTGTCGCAGCAGTTCGGCCGYTGGACTCCTTTCGCGGGCAAWATTGTCTATG
TCGAGTCCAGTGTAGAGGAGAAAMTCAGCCACGCCCCTCCAGTCCTGCAGAAGGAACTTGGTGGAACTAAGGCTTTCCA
TCTCYGGATTGAGGTGCTTTGAAAGCCAGGTTCGGCTT
>Contig_1652
GGACCCGGCTCCACGACTCCTCAGATTTCAAACCaAAAAACAGCCTTTCATCATTGCACATTTCAATTCATCACTACAT
ATTTTGTGCATCACTGCAATAGCTAAAACAAGCCCTGCTTGAAGAGATA
>Contig_1653
TTAAATAGACTTGTAGAATTTACAGACTTGTTCTTGTAAACTAACAGAATCAAAGTCAAGACAGAAMTTCAGAKTAAAA
ACATaACAAAACAtTTTATTTCCGAAGCCAAAAGAGATCGGCAAAACACTGAAGGCGCAAGACACAATCTTAAGCTATT
TAGGACACACAAGAAATACATAATGTGCATTTTTACTAATTGTCCAGCCACATCAGATTCCATAAAAYCATGTTTGTTC
GGAATTTCTGCCGCAAGTCCTTTAACCTTTAAGAGATGACATTCCAGCGCGCATCATTTCGTCAACAAGAAGCAAGTTG
GTTGCAATAACAGTGCACGAGTAGAGCAGTTGCCTCTTGACTCTGTAATTATCCAAGATACCAACTTCCATCGGAAGCA
GTGCCT
>Contig_1654
AAACGTGCAGCTTCTATGACACACCACTGGTTGTATCTATCGAAATAATAGACATTAATTTATTGTCAAAACAAAAACA
TATTATTGCTGAAAT
>Contig_1655
TTTGCTCATCACTTCTTTGACTCTAATATGTTACTAATTAAATATGTTAGCGATATGTTTTTGTCTTCATACAGAATTT
GGCTTCACGYAGCTAWWTTTAAAAAGCCTGCCTGTATAATGATACTCT
>Contig_1656
AAATATTATCaATATGAATTTTAATATTATTTGTCaAGTACAATAATAATAATATTTGTTTTCACCTTGCATAGCTGTT
GATTTCAATTTCATGTTTTTT
>Contig_1657
TCTCACCGTCGCTTTCTAATGAGCTAATTCAATTCTTTTGTGGTCTGTCCATGTTTTTGTGGTTTACCAGAACTGGTGC
GGTCGTTTTACAATAAATGTAGTTGAATCTTTCT
>Contig_1658
AAGTTTCTGAGCTCCTGTATTTAATTGCTGCTGTAGAAAAACATGGTTTGTAAGTGCTGATTRTTATTATTATTATCTT
GAATTCTATAGGGAACAGTGGACAACAGTGTGAATACACTATCGTCCTGCATGGTTGAATATGATATTAATTAGGTTTG
CCTATATGACAGATTTTGCTGATGTAGTTCTATGCTAACCATCTTTAGGGTTGTATGATGATATACAATGCATCGATCC
AATGTATTCTGATGTATTGATTATACTGTGGTGATCAAACATGTCAATCCAATGTGTTATTCCAACATTTTGATTTGAT
TTGTTAATTGTATGACAAATTCTGCAGAGATGATTTGAATTTCATAAGTTTTGTGAAGGTAGATAGTCTTCAAGACACT
TATGATAGGTTCTGGTTCAAACGATGTAGCTAACCTCTAAGGATATCTGTAAAATAAAGACTGATTCCATGTSTGTCA
>Contig_1659
TCCTcCCCTGCCCGGGATTTCTTTygGGTTCCGAGACTGTTTTAATCTGTTTACGTGAGTTTTAGCGTGTAGCCTTCTG
GCGAWATWGACgTGAAKAATGTTTWWYACAKGTTTTTCTTTGGWAATTTTCGAAATTTACACATTCAAGTTGGCAACAG
CTGCAGAAC
>Contig_1660
GGTGCTCAAAGTCACGACACGACCCAAGCGGCTCCTATCAGGCGCGAAAAACATGTCCGTAGGGTAATTTCGTGCACAA
AAAAGAAACGACAAACGCCCACAGATTCAGAAGTCTGCAATGAACGAAAGGTGCGTTTAAGGCACGTCACGGGATGCCC
TTTGGA
>Contig_1661
TTATGTTCTCCTTCCTGTGTTGCAACTCCTTTTTGACGAATGCCAGTAAAAACATGCTCATTGCAGATTTACTTGAAGC
ATACGGCAGAGAAACCTTGGCGTTA
>Contig_1662
ACTTTTGTTCGTAAATTTGTCGCGTCATGACACATGCGGGATTCTCTCCTTGTTTCTGTTGAGAGCATGTTTTTTACCC
GGCGGGTTGCAAACTCACCGCGGAACCTCTATCTTTA
>Contig_1663
ATCCATTACAGAGTATTTATTAATGTTTTTGTTAGGtTCtATAACTTATAGTCTTTCCACGACAGTTTAAACCTAATAA
TGGACTTCTATTTCATTATTAAACGATACTGTACGACTGTAA
>Contig_1664
ATGTTTATTATTGTTCATAGTGTCAGTTTTTTTTAGCATGTCATATTATAGAAATGtTTCCATaAATTGaAAAAGCAAT
GYTCCATAATTCAGTAAAAACATTATAGAAACATTAcCTAACTTCTTGGTCCATGCATAAAAA
>Contig_1665
CCAAAATGAACCATCATAAGAAATTCACTGTCATGAAAAACATTATCTTGATCAGCGTAGATTGCTCGCTGTTATGCAG
CGGCGTCAA
>Contig_1666
GCACCTGTAAAGAATGTAATATATTGGTTCATTTTTAATATAAATGTGTTGGACTTGTAATGTTTTTTGGCTTTAGAAA
GCTTTATTGATTTTAGATTTGATTTTCCTGGCAATTGCATTACAGAATGTGATTTGTGACCTTTTAGATGTAAACTCTA
TGATATTAC
>Contig_1667
GATGCAYTMCTGaACTaAAAAACATTGACTTCAACAGTGACTGTGAAAGTGTACCAGTACCTTGAGGATGAAATACATA
TAATACTGCTTAGGATGTTGATTTGAACTTATTTTT
>Contig_1668
GTGAAACGACGACATGTCTACTACCTTTGCAGTATTTAAAAGGCAGGGTGTCCTGTTTTTATGTGTTTTTGAGCTTCAC
CAAAGCAACCCGACTTAATTTAAATGtTTTTTGTTCAGGGTTAAACACTGCATTGTGCAACGAAACGCACCAATTGCTT
TTTAAATGCTTGTGCAAGAATTACATGGTGTGGCTACGCAACCAACATTCCGCTGCTGCAGGCCATGTAATTTATTTTA
TTGTACTTCATCACCGACACATTTCTTTTAATTTAATTTGACTTAAAGTTATATGTATTACTAAATTCTGTAGTTTGAT
TAGTAGTGTAGTCCATTTATTCTTTTAAAAGtTAGtCGTTAATATTTTAGAGTGTTGACTTGTTAGAACCGTTGAATAT
CGCGTAAATCGTCTACGCTTGAAATGCAACTGTGAGACATATCTTGGAACTGAGGCTAGTCCATCAGTATTTGTAGTCC
AATTATTTTGTGAACTGTTTTGCCCACAGTTAATTAATATTTATGGACGCGAAGAAGTTGATGCCGTGTCAACTCATTC
CAGTTAAGAGTGACCACTTGCTTCATGGTGTATTGTTGTATTAGGTCAGCGTATCCGTGAGACGCCTGCTCACGACCGC
TCAACTGTACCTCCTGTTTACAAAATGAATACGGCAAACTAATAAGTTGTGCAGTCCTTCACGGGACATGTTT
>Contig_1669
AGAATGCTGAGGATGTTTCAGACTTCTTATTGTCTTTGATTTAAATTGGGATATTTAGAATACCAACTGCTACTAGCTA
AATGTTTTTAAATGAGTTTACTTGCACTGTATGGTATGTCMGTGTAATATGCAGAGYTGCAGCAC
>Contig_1670
CRTTGTACAGTCACACCTAGAAGAAACGGACGCCCTAAAAACAWTTAGGCTAGCTGGAGTATTTYAACAAAGTACAAAA
TGAACGAAACAATCATCAATGTAATGTACGCTTCTAA
>Contig_1671
TTAGTAGTAGTACCAGTACACTGTCAACAGTTAAGTCTGCTaAAAAAACATTTTATTAGTGTGGCCAAAATGCATAARA
TGCCTAGTGWAACAACAGTACTTTCGACCATCCAAATTTAAAAGGCTTTTAAATTTTAGGTGCACAACACAGAGCTCTT
CTTTCAAACAAACAGTCACAAGAGAATATGCAC
>Contig_1672
TTTGAAGAACCTCTTTAGAACATCTTTGAAAAGCCCAAACTAGAAGAAAATCTTTTCWAATCAATCACCACAACAGTCA
TTTATTATTAACAAGTTCACAGAAAATGtTTTTCAGTTATAAAAGAAATATGAACACTTGTCAGTTATGTAtTTTGCTT
TaAAAATATTGGAAGaAAACCAGCACTACATCTTAGCAGTTATAATGTTGAACTTTATAGGGCAAGACTAAGCCCAGAA
TGCTTTGTATACAAAACTATTGATGCATTAGAATATGACACAGTTGCACACACGTTTCACAGACTGCTTAAAATATGTA
ATTCTCAGATCGTATATTCTTCAAGTGAACAAATTAGTAATAGYATTCACCGATAGATTCAATGCAAAAGAGTTCAAAA
TAGTCATTACCTGGAAAATATGATTTAATTTTAAAAATTTACTTCTATTCTATCAACATCAATTGAATGACATAAACAC
TAACATTGAGACTAGCATCAAACCAAAACAATTCAAAATATTCATATAGAAAATAACAAATCAAATTACACCAACTAtT
TTCACCAGCAGCTAATATAATACCCAGAACTTAATCGAGCAAGCACCTCAGTACATTAAATGAGAGTATGAGACTGGCA
CAAGTGAAAAAGTCATGAAGAAAAATGATTCACACCACTACAACAAAAATACATATTAGCAAAAGTAGAAGCTAAGAGC
TGACATAGGTTGTTAACTAGATCAGTTAATGCTGGTTTATAAAATACGGaAAAAGAGCAATTCTTTCAGTATTCCGACA
GCACGGACATAGAGTAAAGGCCACTTGTCAAGGCATTGTCGACTCATCAACATCATAGAACGTTTCTATTCTGTTGCAA
CACTGTGGGTTGACACACTGCCAAGCTGTTTCTGAAGGTCAGTCATGTAATGATTGCACTGTGCATAATAAGTTGCCTG
ACCAGTGACGAACTCRTTCAGACTCTGCAAGTGATGGGCATGGCTGCTTGCAATTCCCTCCA
>Contig_1673
ATTAGCATAAGGCTGAAAGTCAAACGATTTTAGGGGATTTTGAAAACGACTTCGATTAATTGTGCTAAACTGACAATAT
TTTTCCAAAAAcATTCGATACATGGTCCCCAAATCGGACATACTGATTGGTGTCTACAAGTCTAACGTCTGGACATTGT
TGTGCCCCCACTATWTAAACCKTGCCAATGCTATGACCGACGGCGCCCGATG
>Contig_1674
TCTACTGCAGTGTTCGGACTCTTGTTGTAAATGTTGTAGGCCTATAAAAATTATTTTCAAACGTACATGTAACAGAATG
TTTTTACCTATTCTGTCTTTTCGCTGGGCATT
>Contig_1675
CAAGATAACTCAAAGACAGAGTGAAATGTAGCCAATCTTGTAAAAAACATCATCGTTAGCACACACCTGATGAAAGAGA
GAAAGAAAGATTTTGCCTACAAAGACTGGAGATTTCTTGAAGAGCTTCAGAAGCATACAAAACGTCTaAATAAATTAgG
TAAGCAGTATCA
>Contig_1676
TTCTTAGTCGGCTGTGTCTCGATTTCTTTATTGTGGCATTAGTGATGTTTTTSGTTTTATGCAAGCWAACCTGCARCAA
TAAAGAGCCRGAGAGATTTCAGTTTTTCTTTATTTAGAAGTTTAGTTTCTGTGATTTT
>Contig_1677
ATTCTAGtGTTAGCAACATTTCTTAACTACAGAGAAAAACATCTACTGCATGAATTCTTTTACACTGTCATGCATTTTC
AATGGCTCCGATTGCAAGTTTACTAACCTACACCCAAATGCCCAATTAACTGAAAAACCAGTTTGTGCAAATTCTTTTA
CACCTCTAACAAcCCCtTTATACAAATATAGCTAAAGCACAAATACTCGGATATAAAAAGTGAAAATGGATATATCAGC
AAGACGAATCCAACAGTCTCCTCAGCAACAAACACCAAGTGCTCAATTTAAAATGCTGCCAACAATTACGTCCATTAAC
TGTATCTGGGTCAACCAACCTCGACGGACCCACTACTCCAAACTTCGTCAAACACACATCCATCACAACTG
>Contig_1678
CGCAAGTGGTGACTTGAAGTGCAGAGAAAGAACATCAAAAACATCCTTAAGATGATCCTCCAAATCAGAGGAGAGACGG
ACAATGACATCACCCCTCACTTTCATaGAACCAWTCATATT
>Contig_1679
CACATCAGGTGGACATATTATTATTCTGAGACCAGAACAAAACTCAAAAGCGTTGACTGCTAAAAACACAAAGCAGCAG
ACATAAAATTCTCTGAACAAAACCTGTTGCAAAACTTTCAAGCAGAACCCAACGA
>Contig_1680
GTGAAATCAAATTTCTTAAACATTAAAATGTGTACAgGACGCATTCAAGTTTGGACAAGCGAATTGTGtTTTTTGCAGt
ATTTCTATTATCACGTGCTAACAGTAAGA
>Contig_1681
GCCTACATGTACTATTACCTTCTCAGTTCAATMTTWWAGCAATTKTGTTTTTTGACATTATTACAAATTCAAGTTYTTA
ATrAAAATTTAACGGACAATCCGGGAGAGGACAASCCTAGTCTTCAATATGAATTAAAATAGTAGTAACATTCAAATCA
TCACGCtGTAGATATTTTAAGAACTGYATTAGAAGAGAAGTGTGARTCAAGCAGCATACCAACTTCAGCWAAACTTAGG
TGGGGGGTTGAAACTCGAcCCCcCCGGGGTCGAATTTTGACCAGAGGTARRGRGGTCGGCAAGATGAGGTAGGGGGTTC
AACCCCCAAGtCCCWCCGGCAATTCGaACACTGAGTTGCCCCAGTCCGTTTGGGCTTCCTG
>Contig_1682
CTTGCKATSCCTGTGTGCCTTGTTGTGTTTTTTTATCGCGTTTGTTGTCTCAGAGAACTTGTGAAGTGTGTGTATATTC
GTTTTAATTATTaGRAAAACATCGGTAGACAAACCGYTWCTYGAATASAWGARCAAWACKCTATACATGCTTTGACTGT
CGAGAATGATGGCATGCTCTTAAGGCAGCAATGA
>Contig_1683
CCGAGGTAACGGTGTCGCCAAAGCAAAACTACTAAGGTTGATTGGACGTACACTTACGAGCAGGCGGATAGTTTATGCA
TAAAAACACAACCAATGCGAAGACTTGGGAGCGATGCAGATAATAATTTAGTGGATGGATGCCCAGCTACCTCCGGCGG
CCGAGCTAAACTTAAGAATAGTCATCCTTGGCAAGGGGACAATGGGACAATGG
>Contig_1684
TTTTTAAATTTACTGGCAAARGACATCGAGTCCTTGTACAGCTATATAACTACTGACTTTTTACATATAAGGTAGGTTT
AATTTCCGGATTAGTTTCTGAAAAGATATTCTCTGTGtgTTTTTAGGYTTATAACCAACATGCATTTCTGTTCATTAAC
TATCAAGCTARGCACCAAAGCCAAATGTACCGGTATGTTAATGGTTGATAA
>Contig_1685
TGTTAAAGCGCKTAAAMAAACAYGKATATTTGaGAGTGTCGAAGTCAGACTTAAAGAAGATTTTCCGAAGAAAAAACAC
AGTTGATCGAGAAATGGAAGCTCATTTCGACGAATACGAACACTGGAATTTCGATCACGACAAGCACATGTATT
>Contig_1686
ACAGCTTAGAATATTTTTCANATGTTAGGCAGTACCGGaAATTTCTGCAACCAAACGAGTATTAAATACTGTAAAATAT
TTGTATTATGTGTTTTTT
>Contig_1687
TTGGGTCAAAGTGGTTGTCTTCGTTTAGTTTCTTCCAACATTTTTCAAAAACACATGTTAATAGCATTCTTGCTTCATG
AATAGTAAGTAGTT
>Contig_1688
ACAAACTATACTTTCGTCATTTTCATTTCCAGGTACGTCGTACCCACGCGTACCCACACAAAAAAAGCCCTGTGTGGCA
GTATTCCTATTCATTCTTTTCTATGAAGATCACATGTGTTTTTGACAGTGAATGTGCAGTGTTTAGCTCCTCTGTGAGT
TCTGAA
>Contig_1689
AACWTwCTGCATCAAATCTGTGTGTTTTTTGATCAACTTAAACATTCTAATGCGAGATCCATTTTCTATCTAAAACTTA
CATGCAAATTATGCACACAGATAAACTCTTAATAGtTTGTACTGGAAAAAGCAAATAATGtTTTGAAAGTGATTTTAGT
CATGCACGCCTGTTTCTGTATCACAAAACCGTTCAATCTAGCATGTATCTGTCTACACATCATGATATTTACTTKGCTT
AGAAATGATTGCAAACYGTTCGATCCTTTTATGATAAAGCCATTATAGAAATCTTCATATTGGATTGAAAATACCAGTG
TCTCTCCACACCACTAACTGAAATTCAGTTAAATAAATTCTGAATTTTGAACAACTTTCCCCAGAATCTAATAAAAATG
TGGGAAAGATCAACATCAACTGCTAACTGACAGACTTAAGAATTCATGGTGTAACAAAATAATRAATTCCAACACAAAT
TCTTGCCATATATGTACAATTAACTTTAGAAAACCACAGAAATTAGTATAATATAAAATACTGCaAAATAGTATAATTC
AGTGGTAAAGACGAGTAGTGGCTAAAGCAAAGCAAGACATAACATTAGCAGAACACACAACTGCAACAGCAAATTGTTT
CACATACAAGCCACTCACTAACATACACAACATATTTCCACAGGTTCAAATTTTATTCATGATTACAAGCTGAATGTAA
ATATCTTCCTCGGAATACCATCAGAAATACAGTGAACAGCACAAGTTCTCTGCTACCCGTTTGTGCATACCAAACGGTA
CGTGTGGAAACTTTGAAAGAAGAAGACAAGCATTTGATTTRATGTGGaAAAACCCAACATGTTGTTTTCATTGAACTGA
CGACCTACATAGCCAGGCCAAACACACTGACGATGCAGTACATAGTCTTATTCTCCCATCTGACCGTACAGCT
>Contig_1690
GAGGCATTCGTATACATTTATAAAAACACACAGACTAATAACGGCAGGCATTGGTGGACTCTAGTGTACATTTA
>Contig_1691
ACGTGTTTCTTGTGCAAGGTGTGCtTtAGtTGtCtATGTACACATTGATGTACAGCRTGTTTACACACAGTGTGTTTTT
AAAATTAGTGTGGCCATAAATT
>Contig_1692
TTGGTTGACATGTAACTGTTTTTATATTTCTGTATTAATAGCAAACTGCAAGAATTTATTTGCTCACGTGTTTTTTACT
GCTTCAGCTTACATCTATGAAAGACA
>Contig_1693
AGTGTATTGACGCTTATGCAAGTAATTAGTGCTTAAGTCCTCCTGTCATACATGATGAGAGTTGCTGACGTGTTTTTGA
AGTAAAACCTGTGTTCGTGGGTGGCTGTGTGTTTGTGTTTATTC
>Contig_1694
ATGTAATTGCGGCTGTAGAGTATTTATAGGTGTATGGACGTGTTTTTGTTTGGTCACTTGTAACTATTGACCAGTTGTG
ACACGAGAT
>Contig_1695
TTGTTTGCATATTATACCACAAGAGAATTTAATTTCAATGACGTTATAACAGAAATAAGGCTGTAACAGAATTCTAAAA
ACCTAGGCtTTTTTAAAAAGTTTGTAGGTCTTTTAGTTTCTTAAGGtTTTTAGGTTATAAAATACGCACAGTCGTACRT
GGTACACTGGGCACAAAAACACGCCCAAGATGTACATGAAGATTATCCCACTaACGCTTCAATGACGARTGTTACaAAA
TAAgTAGCAACTCCA
>Contig_1696
ATACCGGACTGTTGAGGACATTTTCGGTCCACATACAGACAGTATACACATAATACGGACCAAATCGAAGAAACAACTT
CTGCTCCAGTGTTTTTT
>Contig_1697
TTGACAGATATACAGATAAATAGGWWTTTTAAGGTATTACAAGAACTTCTGTAAAATGCATATATACATTCCAGTGTTT
TTACATTAARTGATTACAGAGACAAAAAATATCTGTAGCGATAAAGACCGCTGTAG
>Contig_1698
TCCGTAAAATGCATTTTGAAGCAGATGTCAGTGTAGGATATGACTGGAAAAAAAAAAACCCCAAAAAAACAAACAAGCG
ACGGGTTTTGGGCCCCKGTGTCACAAATGTAGAAAAACACTGGGCACCTCCCACAAGTGATTGGCGTAAAGAACAGAGT
GTAGGAAGACAAGACTCTCCGATAAAACGAGGACTTATTCCATTACGGACAAAATAACAGAACCCGTGACAGCAACCAA
GGATGACAAATGATAAA
>Contig_1699
TCAGGTGTAACAATGTGTTGTACATTCGAGGCGTTGAAGATGACGATGAAGATGGCGAGATGAGAGAGTGACAYGTCTG
GACKTTTGACTTcATGTCAYAGTGTTTTTTGACTTCATGTCACAGTTAAGATGTGACAATGTCTTGTGTGAATATTGAC
AATAACGAGACTGATATTCCAGAATAAAACATCAGAGTTTATAGTTTTACCATTGCACAGTGTGCATTGAAATGTGTGT
G
>Contig_1700
AGTCCATCCGTCTGCTGCAAGGCTATCCACCAGCGGTCAGGTTACTTGGAGRGCCGATTAGATTGAAAGACTTGGACCT
TGGAGACACGAAAAACACTTGGACCGACGGGTTAAACGCAAGGCTGGCAATTCCGGTGAAAGGTTCACTGACGAAGGCC
ACCCTCCATTCGTGGGCAAGTCGACAAACCGTGAAAGACGAATGGTCAGTTGACAAACTGGACCTGGAGACGAAGGACG
G
>Contig_1701
TGTGTGTCTTGCTGTGTGAAGTGTTTTTATGTATTACATGTAAAGCAGATTAGACGAGGGAAGCATGTCGAAATGTGCA
ATTTGCGTATTTCTTTAGTTAAA
>Contig_1702
ATAATCACTATTCCGGCAAAACATAAACTGTGTCAAATAGGATGCATAGGTCGATCATTTTAGCAAAAAACACTTCTGT
GACTGTTAATAAGAACTATTTCAAAGTT
>Contig_1703
CTGTCTCCAAATGCAGGTGAAGCCCTCGCTCGGTCTTTTCGAAGGATTGAGTGTTTTTTTGCTTCATTTGACAATAGTA
GTGATTTGGCAAATAACCTATTATTGTTTTCTTTTTCAGGGTCTTCCAACAC
>Contig_1704
TGTTCTACTCTTATAATCATTGAGTGTGGCTGATTAAGCCTAATTGTTGAGTGTTTTTGATCATGATGGCAATCTTTCT
TCTTAAATGACTGATGACTGATCAGTGAGTTGTTTAATGTTTGATATTGTCATGCAGTAGTGaAACTATTGCTATGTCA
GTGCATTTCACATTCATTGCCATCTGTGTTGTCAATTAAAATCTTGTCCAAAACATCAGGCTCTTCT
>Contig_1705
CTGTCAGTTTAGGAACCTCACAAAAAACACTCATCAAGATATTAGAGGACTTTGCATTGAACTGACAACGAAGTTTGAA
GCAATGGACAAGCTCGTTCGTCAA
>Contig_1706
GAATACACTTAAATGCTCCGGTAAAAACACTCGATAATGAGACGGACACTTCTTTATTTAAACCTATTCTGTACAATGA
GAACAATTCACTCAGATG
>Contig_1707
AATCAATGTTTTATTGTAGATTATTATGCGGCGTTAGCTGTCTTAGAGAGTGTTTTTCGCAAGTGTTAAAGGTCAGCT
>Contig_1708
GCATGGACGAGTGGTCCCTGCCTGAGGGAAAAGCAAGTAATAGATGGTGTTTTTTCATTAATTGCTCATGGGTGGTTTC
TGTTGTTAATCTGTTTCTGTTGCTA
>Contig_1709
ACTTTCATAGCTCAACCATGTACAAAGTGtTTTGtTTTTTTGCAGGACTGCAACAAAATATAATGTTTTCGGTGTTTTT
ATTGGATCTACCCAGTCAGCAGTGAGACttTTGTAAACTGTAGGT
>Contig_1710
ACAAAGTTACGAATGATGTGGCCAATATTTGGAAACTATTCATTTCAGAAAAACACCTAGAAAGTTGATCACCCC
>Contig_1711
ATGTGCTTCATGTGAAATGCAGGAAGAACGTTGATATTGTTTCAGTTCATTTGATAGGAACACAGGTGTTTTTGCTGAC
GTCCaATTATGGACGACACCC
>Contig_1712
GGCATCAATGACTTTTCCCTGGGCCTTTTCCGGAATCAGAACGCCACCTTTCGtTTTTTGTTTCAGCAGCAAACCGTTG
AACCAGAACACGGTCAAACAGTGGAACGAATCGCTTCA
>Contig_1713
TGTCGTCAACGGCCTTCGTTCAGTCGTACCTCAGTTGGGACCCTGATGAAAAACGAAATATATGCTCAGTCTGTGTAAA
tTAGTTTTTTaGTTACAAGGTGTTTCAACAACAACAGCCAGA
>Contig_1714
GTAATTACAATCAGTTCAACAAAATCCATAAATAAAATAAGTGTTCAATATKGTAGTCTGCCTGAAATTTCGTTTTTGG
CAACGAAACTGCAGATTTGCCAGTTTCAGCCCAGTTTCGTATTCATAATAACTTGCTATCATCCGTT
>Contig_1715
AAACCTGCATAGAGAATTTACAACGTAAAAACGAAACCAACAATCTCGGTCAACGGGATTCAAAGCAGAGTCTACAGTT
TATGCAAAAGACAAAAAGTGAAGACTTGTTTAAAGCCAATACATTTGTCAAACGATCGCATTTAAAGAACACTTGCGAA
CTTAATCACACCGGTCAGCAGAAATACGAGCAAGAAATACAGAAATACAAGCAAATAAAAGGAGGCAGACATCAGAGCG
GGACTAATGCAGACTGTCATCAAAAT
>Contig_1716
CATTTATTGTTAAAAACGAAGATAAGTACAATATTATTAGTACAACATTACCAAAATCCAAGAGGTGTAAATGCCCCCC
CTTGCTTCCCCCGCCGGACACCCATGAGTGAGACATTGT
>Contig_1717
ACACTGTGCATGGTACCAGTTGGGTGTAGAGAGCACGAACTTCAACGTTTGAAACCAGAAGATCTGATATGTCTCCTTT
CACGTCATCGAGGTTCGTTTTTGACAACCACTCCTGATACCTCTCACCAGATGGTTCTGCTGTGTAGGTCGCGGGGTCA
ATTTGTACAGCATGCAG
>Contig_1718
TGAGGTGTAGATCTCGTTTTTATAACAAAAAACCCTTCTCGAAGTAAGGGGAATGTTTCATTTTCGGTTGTGCAGCATA
GGCCTCTGCAAA
>Contig_1719
AGCCACTATGTCGCCATACTGGCTGCCTATTTGTCTCGTTTTTATTATCAATATTATTAATTCTGTGTCTTTGTGATCA
CCTTCTGTAAATTATTGCGGCGGTTTATCA
>Contig_1720
AAGGTGTATAATCAATTTTAGTAGTTTCTGTTAAGAAGGTATGCTCGTTTTTAGAACGTAGAACGTAGATATATAATTA
TATGAAGTGGTGAATGTGAGCATTTCTCGTGTATTCATTTATGATT
>Contig_1721
CAAAACAAACGATGTTTCGAAATCAATCGAGGTCGTCAGACAAAGAATCACCTTCAAGAAAACGATAAAAACGATATGA
AATACTACTAATA
>Contig_1722
ACTACGACTGGTTTGGAAGTCTGaAAAAAATGCAGATATGAGtTCTGTGTAACaAAATATAAAAACGATGAACTGAAGT
CTCACAGACGGACCTGGTGAA
>Contig_1723
GAGCATTAGTGGCAACAAAGTGAACGACTGGTGAAGATCGTCGGCATCCAGATCAGATTTGGCAGAAAACAGAACCGCA
GTTAAAAGGATTTTCTCAGGACCAGCATCGTTTTTCTGTTTCTTTGAAAAAATTATTTCGAGAAGGTCTTTGTTTTTGG
AAGCCTGAATTTTAACATTACATGCA
>Contig_1724
TAAACACCTTCACCTCGATTGACAGGAATCGTTTTTTTCGGCCGAGAGCAAAAAACTTGGCATGCCACTCCTTAGAAAA
ACAGACATCCGAAGCACCAATTGCCCAGCGCATT
>Contig_1725
ATAGCCAACGATTATGAGGTTTCAGAGTGATGCTACGGCAGAGAGTAATCATTGGAATCGTTTTTGGTTTAATTTGTTA
GACCGTTAGAATACAGTTTGGGTTAGAGTTAAAGGCTAGCAACTGAAATGGACTGAGGGCTGTCGTTAGAGAATATTAA
GAGCTAAGATAAAAGTTTGGAATTGGCATTaTTGCTTGAGTCAAAGGTTTTTTATGCACGGCTATCATTAGATATAGAC
GTACGCTTAATTCCAAAGTCTTGGGTTTGACTGTCAACCGAGCGGTTCGTTTAAGGATTCTCTCTACTGGCAGAATAAG
TTTAAATATTACAGGATTTTTGATAAATTGCAACTTGAAATA
>Contig_1726
ATTTGTCACTTCGCTTCGTTACACCGATGACATGACCTTCTCTCAACGATTTATGTCGTTTTTGATTGACATTGCCCTG
TTTACTATTTCTGATCGTACAAC
>Contig_1727
TAACGAAGGGAGACGAAGATTTCCTCGATGTCTCWGTCATCGCAACTTTTCAATCCCGTCGTTTWTGCCTTTAAATGTC
TTACAACAAGATTAGTGTGCCGACAATTTGATGGAGTTAATTAGTTT
>Contig_1728
TGTTGTCTGGTTGATATACGCCAAACTACTTTTGATAGCTTTAAAAACGACTTGTTATCTTGCTGGTGTCTgGATGACR
TGTRYCAATCTAGTTTTGATAGCTTTAAARAATGATTTGTTCTTTTGCCATTGACTAGTTGATATGTGCCAATTTAGTT
MTGTTAKCWTTAAATAATGATTTCTTCTCTTGATTGTGTC
>Contig_1729
TCGTTCCGCGTTTCGCGTTCTTAGCAAcCCGAAAGCGGAACAYGGTTGTTCCTGTGGTTCGTCATTTACCGTCAAACTG
TGATTCAATGTCACAAGACAAAAACGACTCTTGGACGAATACACTATCGGCAAACGCTTTCCTTGTTAACTTGTATTCA
ATGACTAGATTGA
>Contig_1730
CCTCTGCATCCAAGGAGTCCGACAACAAAGAATCTCGAATGAAGGACAAAAACGACCGAGCAACGTCCGAGtCtAGGTC
ATGGATCCAAAGACGAGGATGATCCTCTTTAAGTTGATCGGTCGACAGTTGGTTCACACCA
>Contig_1731
AAAGACGATCATCGACATACTGTTTCCGTTTTTAGTTTTTTAAttTTAAAACGWAAGaAACTTGCTCGGATGAAGGCCT
CCTACGAAGAAGTaGTTTGGTCGTTAAACCATTGAAGGAGGATT
>Contig_1732
ATTCATTCACTCAATGTTAAAATCTCCGTTTTTACAGCCCAGATCTTTAGTTGACAAACTGTTCGAAGAAATAAAAGGG
A
>Contig_1733
AAGTATGGGGTAGGGGCTAAAGATGTAGAGTGAAtTTTGGGGTTTCGcCCCATTGCCCCATTTCTGGCACCACCGCAGG
TCATATAATAGTAATGTATGTCTCCGTTTTTTTAATGTTATGACCTGTGTTGACGCATAATATACTAAGACTAGTTGCT
GTTTAGGAAGTACGACCTTGTTGTTGCAGCAGAGCGGCTGTT
>Contig_1734
CAGTGGCTTGCTTCTGAAGAGTTGCTGTGGCAGTTTTCAATTAGAGTGTGTTCTATGCTTTTGAGTCGTCACAGTTGCT
TAATTGTAGTCCGTTTTTATGACTATCTTAGTGACCAAAGACGATTGTCTGATAACTCTGCAGCTTTCT
>Contig_1735
CGAGATAATTATCACCTTTTTCTTTAGTCTTAGTCCATCTGGCGGATCTTCGTAGCCGTCTCTATTTTCGGCTTTTCCC
CTATAACGTCCCGTTTTTCTATGAATGGAACGGTGACAATGAACTCTTTGCACTTGGAAACACACGCAGCAAGATCC
>Contig_1736
CGACAAAGATATCAAGAAAATGATGAGACTGGCAGACAAAAACGGGGACGGCAAGATCGACTACGAGGAATTT
>Contig_1737
AGAGTWGTTCGCTGTAGTAGTTGGATGTAAGCGGTAATAGGGTGCGGTCGCTTAAACATCTCAAGTAAACCGTTTTTCG
RCACCTGTGGTATACAAA
>Contig_1738
ATAGTACATTTGTAATAAAAACGGTTTGTAATAAGGCTGCTTATCTAATGTACCTAATAGTACACCGATGATAAACTGG
AACCACAGTTGCACCGACCATAATGACTAGAAA
>Contig_1739
ATATgGcCACGCaTGTTTGTTgGTRYGATTGaTTSGGGTGTTTTCGTTATTGACCGTTTTTGGGCGTGGCCTTTAGTCT
TGCGTGTTTTATAATATTATAGTTGAtCGGTTACGGTTTaACaAGGaCGTaCGTaGTTTTCCAAAGTTTaGTTTAAAGA
AAACCTAAAAGTAAAAGAAAAATAAAAAGAAAAAAAAAATTAAAAGAAAACTGAACTCTTACAGTAGACGACGCAAT
>Contig_1740
TACATTCAGCGAAAcCCtTGtAgTCTTGTCTTTAGACAGGGTTTCAATTTTGTAAAACATTCACATTTAACAAAAACGG
CAAATGTTTGCATCACGTCTA
>Contig_1741
GCTAAATATTAATTTTAGGCCTGTCTTGTTCAGGAATGCACAAAAGCATCATGGTCAAAATACAGGGGGGGGGGGCAAG
CAAAAAACGTAAATTAAGCaAAAAAcGTMAAGTKMACGAAATTAGGGGAGGAATTTATAAATTTTGTGGAATTGGGGGA
TTTATAAATTTTGTGGAAAGAGGGGGAATATGCAATACGCATCA
>Contig_1742
TTATACTTTATCAATCAAAATTTCGACACYGATCGCAGACGTGTTACGTTTTTTGCTTAAAATTGTATAACACAATGCC
TGCTCC
>Contig_1743
CTGAGCAAGAGAGCTATAAATTACATCATGTTGCAAGGCACTGAACTTGTGTATGTAAACTCATAGTCAAAAACGTAGA
AAAGCAGTTTGTATGTAAATTCAGCAGAGAAAACCAATCGAAACAAAGAACTCAGACCAGCACTACAGATCCCAT
>Contig_1744
AAGTATCAGTCGCTGTGCTTCAAATACGTTTTTTTTGGCGCTCTGTAAGCCAGATTCGATTTTTTCATTTTTTATAATG
TGAAAATGTTACCAATTGACA
>Contig_1745
ACTAGTGAACTTTCCGAAATGACCTTCTATTTAGTCATGTAGGCCCTACACGGAAATTTCAAACATTTGATACGTTTTT
TATTTCCCGGTAYTYCGAACCGGCGCGTTCGGTGACAAAAAAAAGCAGTGCGCTTGCCTTACGCTCTGCAAAGGCCTTT
TCTATAAAAGAACAACGATACTTT
>Contig_1746
TACATCCGCTGACCATCGGAATGTACGTTTTTCGTTCGTCCCGGACACCCGGATCAGCGTCGACTTCAACCAGAGGATG
AACGAGTGGAGTCTGATCATACAGGAC
>Contig_1747
CACATACTTCATCTTCAGTCAGTATTCTTGCCATTTCACGCCTCCACCCAACAAAATACTCGCAGTTTCCGGAACACGA
TAAACCTTCCAACCTAGATTCTCAAAAACGTACACAATCGTGCCTGTCCTGTTGTCTTTCCACCACATGGTCCCCCCGT
CAGGACTAGTCTGAATACATTTCTCTT
>Contig_1748
CTCTATTACACAGCGAGTACATTAtTTAACGtCAATTACATTCTCAAATGACTACGTCATCACAACGTCACGTTTTTAC
GTTATTACAGCATTTACGTTG
>Contig_1749
TATACTCAAATTAACCAGTTACCTGCAYGGAAAACAAGAGGCTTTCTGCCATTAGGAAAAATTTTCACATGTGAATGAT
GTGACAAAATGTCAAACAATTAACGTTTTTCATTCACTGGTCCTCTTAATCATAAGAATTATTTGGCNTGGTTACCTCA
AACTTTCCTGCCACAAATTGTGTCG
>Contig_1750
TTGTCATTTCGGTGCAGAAAATCAATTCTGAGCaAAAAACGTTGAAACGCATTCCTGTGTaACGCAATTGATCATTAGA
GAACTGTGCTCTGCAGGT
>Contig_1751
TGTCGTTTAGATGTCAAGCAAtTTTGGCATGAATATAAACGTTTTTYGTCATCTGTGAGGAGACGTTTCATTTAAAAAA
AATGTTTTCTGTGAAGTGGAATACCAACCGCTTCTGACAGTGAGTGTGTGTCTTCATTTCCAAGAAGTTGTTCTCTTTA
TTTGGTTGACTTAGCTTTGCCTTATTTG
>Contig_1752
AAAGAACATTGCTTACATTGAAGCTGGGCTGATGAAAGAATCTTTTCAAGTAGAAGCGGTTTTGATTAAATAATTCTGT
TAGCTAGAAGCTGGAACGATGAAAGAATTCTTGGCTGAATAGCGAAAAACGTTTTATAATAGCGAAACTAACCMAAAGA
CTGACCTAAMYAAGCTCACATTTGATG
>Contig_1753
AAAAATTACAGTTTGTACCATTTGAACTTTAAATTGATGTATAATAATTTATTTATACCTCTGAATCCCAAAACGtTTT
TTTAATTATTGTAATTCCGAATTTCTCATGTAGAAATATTAAACTAACAATGTaGRCGAAAGTGAATAGAGATGTAAAG
TTTTATGTAGCAATAATTGTATTACAGAACTGACATCGATACTTGTTGAATG
>Contig_1754
TTGTTGGTTAGTATGCAAATGCTAACTGGCTCACAATGTAAATATTTARGTTTTAGAAGAGTAATTAATTTGTTGCTAA
AYATGACATTGAATGACTGAACGtTTTTTAGTAGGCAGCTAGTAGTTTCTACGAAGtATTTAGAATCTTGTAATCTTAG
CCCAGGAWTAATTCTAAATACTCGATTTTT
>Contig_1755
ATCATACATCACATTAATTTTACATCATAGTGATGAACACGATGAACGTTTTTGTAAATATATCGCAACTATGGAACAA
AGATAMAATGGAAA
>Contig_1756
AAATGACTTTGCTKAAGGGGCCATAAACTGAATGATTATTATTCTGTTGGTTTGTATTACCTTATACAACGTTCCATAA
ACGTGGTTTAAAGATGACGTTTTTCTTTGAAATTGGAAATTGATGCTAATGTTTTGTCGTTTATTTACGTAAGAAATAA
TTGTYCAAATA
>Contig_1757
CCCCACAAATTTGAGGTGGGGGACGACCCATGTATCCGTCCCCCCAATATTTAGTGAAAGTACGAACTGAGTAAAGAAA
ATATGCTGTAATCAAGAAATTGTTTTCAGAAGAGGACGTTTTTT
>Contig_1758
AATTTTATTGTTCCCCATGKTTGTATGGATACTTGTTCCATGTTTAGTGCTTGATGCGTTTTTCTCTACCCGAATTTTC
GTTTGTATGGATACTTGTT
>Contig_1759
TCTGGGTTTCGATAGACACCGCGCGCGTCTTGGCTGTTARCGGAGCAGGTTGTCTGTAAAAGAAGTCGTTAGCAATGGG
TTTAAACAACGCGTTTTTT
>Contig_1760
TTTAGCTGTCGGTCGGTTCATGGCTCACTCGCCATCCAATAGCGtTTTTTTCAGTTAGTAGTTGTTTGAGTCGCACTCG
TCATGTCATCATTTATTTT
>Contig_1761
CCAGAAGGGAGATGATGGAGAAGACGGAACTCCAGGAATACCAGGACTTTCCGGCCTTTCCGCGCCTACTCCAGCCCGA
GTAGCGTTTTTCGTGGGTCTCTCTAGGAACATGGGACCTGTCAAGGAAACCACGGTCATCTTATTCGACCGGGTGATTA
CGAACATCGGAGGATCGTTCGATGTCAGCGATGGACGATTTACGGCACCCGTCAACGGAACCTTCCAATTCAGCGTGYC
CATGGCAGCCCAAGGCAGACAAAAGGCGGGTGTGATGCTGGTGAAA
>Contig_1762
CTAAACCACTTTAGTAGACAAATGAAAAGCATTGACAAAATTAGTTCTCGAGCGTTTGGCGTTTTTATTGACATGGCCA
AGGCCTTCGACACTGTCATCCACAGGATACTATTAGGGAAACTTCAATAGACCAATTCCAATT
>Contig_1763
ACTCGGAGATGATTCTAAAGCCAGGCGTTTTTCCTTAWTGTACCCGCTGAGCTTCGCCCTGCCCAACACCGCCCCATCA
TCATTCGAAGGGTTGCACGGATCTATAAA
>Contig_1764
TCTGAGTGTGGCATATCATCGTCCAGTTATCATCATGCAGTAGACTGTTTTGTGaACTGTGTGCGCTCGAGGGCGTTTT
TAAAATATGTATACGAGTCATA
>Contig_1765
GTGCTAAGACGGCTAGCCGGCCGCAAAAATTGCGGCTTAGCCGCAAGATGGCCGAGAAAAAATTTTCGGCTaAAGCCGC
CGAGAAAATTGCGGCTTAAAAACTAAAACGTCTTTTACTAAAGTTTTCAGCATTCTCAAAGTTATGTGCCAAT
>Contig_1766
TCTGTTTACTTTAATAGCTWATTTGAATAATAAAAAATTTATTGATTGACTTAGCAATTTTGAATTTGTTTATGTTAAT
GGAGTTAAATTTGAAGCAGGTATTTAGTTTTTTTTAGAACATAATGAATAATTCTGGATATAATAAATATTAATTTGTT
AAGTATCAGAAGTTATGAATGTTCATTTCTGATGTACAAATAGTAAATATGATATTGTGAATATACAtTTTTAGACCTA
GGCAGTACGAGTACAT
>Contig_1767
CGTAAAGCTCTTCCACAATTTAGTTTTTRTCCAGTATCATCTGAAAGAGSTGTAGGCCTATATAACAGTGAAGCGTCTT
GCCAGAATTATTRTGACaTTGCCA
>Contig_1768
TGCCACTAATCACACAGTCATGGTTTCAGACATTCGTTTCTCGAAACTACATTTGGACaAAAAACTAAACCGAGAACAC
AACTTCGAATTACTCAACTATCGAGGAGGCTAGCA
>Contig_1769
TAGAGTTGAAACATCTTTACTCGCTTACAAGTGTTTTGAAAAAAACTAATAGAGGAACGTATGCCTCATAGGATGTGAT
CTTAAAT
>Contig_1770
AAGTGTGTGCTCCTTGGATGAAACAAGTTCTCGATGATGACACTAGTAACTTGGATCAAATGGATTTGaAACTAAGTTA
AAAACTAATGGACAGTAGCAAAATGAATGTTATGCTTTTCACATGTACAGAAATTCTTCAGCGAGCTTTAGGATCAAAT
CMGAGTTKATAGTAACTTAATCACTTACAGTAACAGTTTTGTTATAACGTCCGTTATTATTGTCA
>Contig_1771
AACGACGTCRTATTTACAAAATGATTACAACGTAAACGAGTAACAGGCAACCGTAAGCATAAAACACCAATAAAGTTTA
CGCAAGCGTGCATGTCGTAATTCACATCTTACWGAAAAGTGAAAACTAACGAGAACACCAAGTGTGGCCAGTTTATAGT
TTCCAATGACTTACAATTCGGATGTCTGTACACAACAGCAAATTTGCTCAGaAAAAAACTATCTCGGTATATAATCCTC
AAGGTTCACGGGTASTCCACCGTGTACAAT
>Contig_1772
CCATGCGAACTCGTTCGCCTTTGTACTGTTTTATACACGCAGAAATAACATCCGGTGCGTGTAGTTAGTTTTTGTGTAW
WATATTTTTTACCAAGTGAATAGAGTTACGATGTCGTATACCGAATCTAAAATA
>Contig_1773
CAAAGTGTGTATCACTGGCAATTTCTTGGTAAAAAATAATGTAGTTGTAAAAGAAGCAACCAAAATTGTAAAATGACTG
TTTTGAATGCTATTCTCGGTTAGTTTTTCCAATaGtTTCATAATTTCAGTAAAACGCGCAAAGAACAGTATTGAAGCAG
GYCAGCAAGGTACACTTCTCTTTCGAG
>Contig_1774
CGCTGGCCGTCTTGTAGATGGGGAGGATCTCCTCGAACTTGTACTGTTTGTCTCCTAGtTTTTTTCGTTCCGCCGTTGG
CTATGACAATGGCCTGTGTCGGGTTGAGACCACAGCATCGAAGGAAGTCCTC
>Contig_1775
CATTAATGACTACTAGtTTTTTTTATAGGAATTAtTTGTTTTTGTCTATATTATGTACATGAGTAATTTGACGTATGAA
AGTGAACTTTTAAAGTATTCTAGTAAAGTAATTGTAAAA
>Contig_1776
GCTGGAAGACGAATACTTTGCATGGCAAGCTATAATTTTAATTGTGGAAAGTTAGGATAGATCTTCATKTAAGTYCGAT
TAACACTAGTTTTTGAACTTCAATCTTTAAAATGCTCGCTTATATGTTTACCGGATGTTGT
>Contig_1777
GTCTATAGGTCTGTTATGAAATGACGAGATGGTTGAAGATCTCTTTGTGGRTATTGTCATATAATTATTACACAAAAGG
GCGACTGTTTATAGTTTTTGTGTGTTTACAAAGGC
>Contig_1778
CTACAGAATGAATAAAACACAAGAGTATtTGTCACATAACTGGCAGTATAGTTTTTTTAGTCAAATTGTTTTACCTTTT
TAATTATTTAATTCAGTGATTGTAAATGAAAACCAATAGATAATTGATGTATATT
>Contig_1779
CTATGGTGACCTACTTGACAGATCTTTGCGACCCACTTTTGGGTCGTGACCCATAGTTTAAGAAACACTGCTCTATATT
TCTTCTCTGGCTGGTTAAGTCTCTGTCTGTAATTGTTTGTAAATATTTaSCAATATTTYTWRTATCTGACAAAACCCTA
CAATATTAAAATTTT
>Contig_1780
CTTGACTTTGGTATGCaAAAAACTATGGCAACAGCATAAAGTGGGACTTAACACATTCGCTGCC
>Contig_1781
AACGAAATAAACAGTGTTTTAATAAAGATTTTTGCTCATAGATTTATAMGAAATAAAGAATTATAGTTCACACTTTATG
GAATAAACAAGATTgTAATAGTATTAGTTTAAATTTAGCAATTCCTTGATAATGATTATAAAATTTACGACTCMTCTTT
ATTCTGTGAAAAACTTAATAGGTGACCATGAAACACAATAATATTAAAATTTCACTTAAGTTTTCCTCAAGACTTTCTA
TTTCGAATTTGATGCTTTAGGTAGGTTTTATTTAAAAACTATGTTTGTGCaAAACTGTATTAACGATTGCATTGCAACG
TCAGGCCTTAGTTTAGTGGCAAtCtAAAGAGATAaRAAAAGTTGCCGAGACGTCGTCATCATGTGTAGAATCATAACAA
AGCAAGACGAGCAGACGAAGATGAATTCGGATCACATTTTCCATCAGAAACGATTCCCTTCAAACGATTGAGAAACCAT
CTCCTCACCAATAGCAACTCCGAAGTCATGCAACAACCRKAYATTTCACTCCACCC
>Contig_1782
TCCCGGAACAAAGTAGTAGTTGCARAGCGCCACCAGTTGGCCATCAAGTTCGTAGACGTAGATGGCATAGtTTTTTRGA
GTGCATGAAGATGTAGAAGTAAG
>Contig_1783
GAGGGACATTCGAAATCAGGACTCAAATTTWCTAACCAACCACATTGAAAAACTATGCCTTATCGTATTTGACAAACCA
TTTTAAGAACTTTATTGCGCTATGTAGTYGTTTTGAGACATAATATCATATAGATTGTGCTTAACACGCCATCTGACAG
AGAAGAACTACC
>Contig_1784
GTAACCACGCAAGCCACGTCTCACTCCCGAACAAAAACTATCAGTGCTTTGAAAATGATAGCAATGGTCCTTACGAGAA
CTCTAAAAGAAAAAACCATCGTGTTGGCATTCACATGCGACGAAATCAAAATACCAGTGCCTCRTAATAAGATGAAATT
AAAATAAAAAGTYGACTCGAATTCAAGCTCAT
>Contig_1785
ACAGCCCAAACTACAGTGCCTTGATTGATTAGTGCAAGATGAATCTGCTGATAGTTTTTG
>Contig_1786
GAAGCCATACAGATGCGAGGTTTGTAGtTTTTTAAACGTTTTTTTAWTTTTCATTGATATTGGACTyTCTRATKAAGCA
CAGARGAACTCATGAAACTGAGAAGCAACACACATACAATAAACCT
>Contig_1787
TACGGAGCAGGCCAGAACAGTATTAGCttATAAGGACAAAAACTACAATACGTCGGTTGATAATTATAAGGCTCTATGT
CCACTTTTGGTGAAWWTTGACTTTTTTGTACCATGACAAAGGCC
>Contig_1788
GTAGACAGTCTAGATTATGCGGAAGTAAAAGGtTGTTGGAATGTAAATTAAGACGACCTGTAGTTTTTATACATATGCG
TGAACGCACTATATACTACGCACT
>Contig_1789
TGTCTTCTGTAGTTCTTCAGTTTCTGGTGTAGCTTCTCTATAACATCATGTAGTTTTTCATGTGTTTGGCGATCTTCAT
C
>Contig_1790
GTCGATCGTCATAGTTTTTTTAAGTGTTGGGCAGCTTTTCTGAATCACTTTCATACAAATTGTTTGTTTTGAAACCTAA
AAACTACATTTTCAGAGTTTTCTACAAAACTTTCATTAACTTGCATATT
>Contig_1791
CGATAAAGATTTGATTAGTTTTTACCTGAATTTCATTCACTAATTATCCCTTCGTAGtTTTTTCTAGATTCTGCGTCTG
ATTCTTTTGTCCGCTGAGCTCCATTGT
>Contig_1792
GGCGGCCTTTAGGCCTAGTCTGGCCTAAACTAATCGCTAACTAAGCATAGTATAGCCTACGCCGGTCTTGGATCCAGAT
AGAATTTGATCCACGTTGGTTAATCCGRTACAAAtTAAAAACTACGAGAAGAGAATATTTAAGTCGAACGAGATAAGAA
CATCCGAAAACGTTACAACAAAAACCGCACAATTTCYCTCAGACAATTTGTAAAAGCAAATGGCGGACGACAGCTTCAA
ATGGTGTCAACGAGCATGCGCCCTAAGGATGACGCTGGGTTGCAAGACGTTCTCTGCGACATCTAGCGTCCGAAGATAT
TC
>Contig_1793
AATGTTGTGCTTAAATGGTTTAAAAGAATATTGAATGTCGTAGTTTTTCTGTGTGATGGTTGATTGTTCAAGTACAGGT
CATCATAAATAGACATCTCTTGGT
>Contig_1794
TGCTAAATTAATTTGTCCTCCTCAAAGTGGTGTAGAATGAGCTTCTCCAAGATGCAAAATTAATTTGGCAGACCATTAC
AAAAACTACCAGTTCTAAATTCACAGCTCAGCAATATCATTGCAGAGAAAACAGCAAA
>Contig_1795
GCTGTTATTGTTAGAGTACTTGAGTAGGATATTTGTAGTGAAACACAGGATTGCCAATGTAAAACAATTTGAAGAACAA
AAACTGAAAATGAAACTCAGAATTGGTGACGGTTCAAAGTATTCAAAAGAAACTATTTTAAACACAACCTACATGCTGT
TTTAACCTAGATTAATCATAACGATTCTAATATTACTGCAACTTAATCACCAGTGTCACTTTCCATGCCTTACAGATTA
ACAATGCTTTTAGAGATAACTTTGACTTGATCTCCAAGATCCTTCATTATGGGCAATGTGAAAACGATGTCATCGAGGA
TTTCGGAGTTTGGAACACTGATgADAACAACGTGTACCTCCTTcTGACCTGCA
>Contig_1796
TACTGTAGAAAGAAAATTTTTATGCCACAACTGCCAGTTTTGTTGTTAGTTAAGACACTGAAATCAAAATTCAGTTTTT
TACCTGACAGTGGAATCTTTTACTCGATGTTAAAGTAAACTTGC
>Contig_1797
ATGTCGAACAATACAGCAATTCAGtTTTTTAAGtTTAAGAAGCCAATTaAAAGCtTGtTCAGGCCGAAAAGAGATGtTT
TTCAGAGCTAACGAACCACTCTTAAGCGTTTTATGTGG
>Contig_1798
GATCAATGATCATGGTTATTTCGCCGTGTTCAGTTTTTGATCCTTGTGTTAGATT
>Contig_1799
AGCGATCATCTATTCTGCGCGTCTAGATGAATATAGTTCACTAARGTaTaAAAAACTaGAACATAGTGACAAAATTACT
CTAGTGCTGCAAGAACAGATCTGATCTTAACTTTCTGCTGTATGGAGTGCGAGCACCTGCCTGTCAACCTTAGTACGGT
C
>Contig_1800
CCCTTCCTCTGCTCGTCCGCATTTGGCATTCCCTTCCATTTTGCGACCATCTATCCTCCATGGAATTTTGGGTTCAGTT
TTTAATACATGTACCACATATCGT
>Contig_1801
TAATTGTTATGTACTTACATATAATACAGTTATGATCCATTAACTTCTGTAGTGCCGCATCCAGTTTTCGGGTCACTCA
GTTTTTCGCTTTGCTCTTGCTCACTGTTACGTTAGTTTATGCGGCTAAATTGTATTGGATATTTACGCTATAGAAAGG
>Contig_1802
ACGTCTCCCGTCACTTCTTCTGTTGGGAGTGCTAGTTGAAATATGGCGAAAAATTGGTGTTGCGATTGTGATCTTAATT
TGACGAACATCTGTATCAGTTTTTATGTGTTGTGTAAAGTTTTAGGGTTTTGTAAATTATTCCGTTTATTGTCAATGTA
ATAACGTTACTGAAATGTTA
>Contig_1803
CGTCCAAAGATGAAATTCTGGTCCAAAAATGCCAACTTCTTTGAATGAGGATGCCGTCCATGGGCTCTAATTTTCTGTG
TGAACGTCCACRTGGAGCCTGATCCCTCCCCCTCCATGTGAGCATCGTAAATGGATGACCCTTATTTWTaAAACTTGTA
GAAAAACTGATGAGTAATTAGGATTAGTAGCACAGTTTGCAGTTTTAACTAAAATTCAGTAGTGAAGATAGATTTAAAT
CCCCATGAAATGTAGTTGCTCCAGTGGCCCAGTCTGTCAATCTCC
>Contig_1804
CGTATGTGGAAGTGAWAAAGATCGCATCATCTCTATGTCTTCAGCGCCTTTACATGTTGCAATGAYGACATCTTAACGT
CAGTTTTTGCGATTGATCAACGAATTTGCACGTTTCATCATCGTCTTGATGAATTTG
>Contig_1805
CATGAAACACAATAATATTAAAATTTCACtTTAAGtTTTTCCTCAAGACTTTCTATTTCGAATTTGATGCTTTAGGTAG
GTTTTATTTAAAAACTGACCATGAAACACAATAATATTAAAATTTCACTTAAGTTTTCCTCAAGACTTTCTATTTCGAA
TTTGATGCTTTAGGTAGGTTTTATTTAAAACTAATGTTT
>Contig_1806
TGAATGCATTCTATGACTGCCTCACAATTGCCTGTAGCAGTGTTTTCATACAATGTCATCTAAGATTAGTGTCTGTAGT
GGGTCAGTTTTTTTCCCTAAATGTAGTTCTTTCTTAGCAAGTTGCTGG
>Contig_1807
TCTTTCGGTCTTGTTGGCCTCTCTCTCTTCCAGTTTTTCTCCAATACACGGCAGAATGTGAATTCCAGCAGCCAAAGCk
ATGAGCCACCTTCTCTCCAATCAGAGTGTTGCTTTCACCGAAAACGTGCCTGCGTTCTGAATGGCCAAGGATCACCCAG
TTAATTCCAACATCTTTGAGCATAGCAGGACTTATTTTTTCTTTACCTTTTAGTTTTGTTTAATTGCTCCCTTCTCCAC
TTTGTAACTATTCTGTGCAGCAAC
>Contig_1808
TTTTGCAAGCAAATGTCTCTATTATTCCATAAAAACTGGATATTGTGCTACATAATTCTGCTAATTTGTGCTTAAATCC
RTGTTT
>Contig_1809
CCTCTACTGTAACTTTCCTGCAGAGTAAGGCCATTAATCTGTACATTTTATTTTAAAGCTTTTGCTASARGATTATAAT
TAGTGTAACAGGGAAAAACTGGATATCCTGGCCTA
>Contig_1810
TGATTTGCAGTTTAATTTAAAAACTGGATGTTTTGCTTTATGGGTTGCTCATCTTGGCAGAAAGTTGATATCTGGCAGA
GGTCACTGGTTTTTGACGTCTTAATGGACTGATCC
>Contig_1811
GAGAATGAAATTGAAATCAAATTCGTCTGGTAATCCAGTTTTTGTCCCTTCCTCAGCGCTACCAACTAGCACAGGTCGA
CATTCAAATCTCGGATCCTTTCTTCTTATCTTGTAAGACAACTTATTGACAAATCGTTGAACGCCATC
>Contig_1812
TTCTTGAAGTCAAAGTATCTTGGCGAACTGGCTGTACGTGAGGAGTTTCCGGATGCCACGATTTTTCGGCCTTCTGACA
TTTTTGGACTTGAGGATCGCTTCATTCGTTACTATGCTAGTGCATGGAGGCGTGCTCATGGACGACTGCCGCTTTGGAA
GAAAGGGGAGCACACCACCAAAAGTCCAGTTTTTTGTTTCGACGTAGCACAGGGCATCGTGAACTCCCTGCAGGAACCG
CGAGCGATTGGAAACAGCTATGACAGTGTTGGGCCGAATAACTATCTTCTGTCGGACCTGGTCGACTACTTCTACCGTT
GTATGAGATGGAGTAACTTCCGAAGAACTTATGTCACCCCTCTGTTCAAATTGAAAGTTATGTACATGTCATATGCACC
ATCCACTCCWATCCTGACGCTTGACAAGCTCGACAGGGAACATGTGAGCGACATCTTGCGTGATTATGATACGCTAGAA
GACCTTGGTGTGAAACTGACGAGGATACGAGGATAGAGCTCAGTACGAACTGAAGCAATATAGACAGCACCGCTATTAC
GAAGAAAACGTTGGAGAGTTTGCTGATCCGGAGCCACCCCCAGTGCTCTCGTAAAACCCATATGGTACCCCTTGGGATG
TAATCTGCAAGACGGTGATAGAACCAGCAATGCCAATAGATAGACGCTATGACATTCAAAGATTGGAACAACTTTTAGC
GTCTGATTGT
>Contig_1813
GGTACTAATTAAATGGCATATACGCATATGCCTTAACTATAAATGGAAAAAACTGGGAGTAACAAATCTGCAAGGTCAT
GGACAGTACT
>Contig_1814
GACAGCTTTGTCTTTTTCAAGCTTCGTTTGGATTTCTTTGTACTTCTCAGTAACCAGTTTTTGAGTTGTTCTGAATATA
GTTTCCCAACAGTC
>Contig_1815
ATACAGCATAATAGTTGTATTTACACCTATTTCTACAATATTTTTTCCTTGTATATCTGGTTCACAAGGTTAAAAACTG
TAGTTTGAATGCCTCCTATATCAAGCACAGATTTCAAATTGAAATCAGATTTATATATAAGACATTGATTTTTTAAAAT
AGAAGATATACTTTCTTTATTG
>Contig_1816
ACTATTAGTCATTGCATTATGTTAAATTCAGGTCGTGTTTGAGAAAAACTGTACTGCATTTTATTAATGACAGTAGCCT
ATTGGAACTaAGCGaATCTTAACGAATTGATTAGATTTTARTTAACGCAWRTTTCAGTTTGAATAAAATTAAATTGACG
T
>Contig_1817
CCAATACGTCGTATCCTTGGATGACTTTTCCAAAGGCGACGTGCTTTCTGTCGAGCCATCTGGCTTTGCTGAGTAGAAT
GAAAAACTGTGAGGCGTTCGTGTCTGGACCATAGTTAGC
>Contig_1818
TTTTAAAGTGACATTTGTGGGTTTAGCCCCACAAACAAACAATCCTAGaACAcACTGCCACAAATCACAGTTTTTGCAG
GTCTTATTTAGATCAATCGGCGCTTGTCAATAGCCATGAGGCGGCCTTCATCTAAAATGTCTATATTTCA
>Contig_1819
GATTACAGTACACATCACAAATACATGTATTACAATCAGATGGTTGCACAGTTTTTWAACTCCAGATTCCTCGCTTGTT
GCATACTT
>Contig_1820
AAATGCAATTTCATGTTTCCTTAAATAATACTTTGTAACAGTTTTTGGACTGCATCACTTTAGAGTTAGAATGTCATGT
CTATTT
>Contig_1821
TTTTCACTTTCTGGCATTTTAGGTTTTtGCCGTCACTTACGTTGTATCAACAGTTTTTAAACACGCGGTGTGCTTCGTT
CTCTGGAGCAATACTCRACTGTTA
>Contig_1822
CTCATCTACCGGTAGTTTTCTTTAAGTTAGTTCCCTATGCAAGCAACAGTTTTTGTATTCAACTGCAGGTTTCCAACTA
CTACACTATATCAAGCGTTCAGAAATAGTTAT
>Contig_1823
TTCTGAGTAGTTTCCGAGATATTGAATTTTTACTGTAAAAGTCGAAACCACAAATTTTCTAAAAAAACTGTTTCTTAAC
ATTTTACCAAAAATGTGATTAACGTGCAGAGTACCAAATGTACCACTTACAGCATCGTAATTGATATAAAATAAGAATT
GGRYTAGTCACATGAGAAATWTTTCTTGCAAATTAAATATTTTtGCACATRGWCAAtTTTCTACCCTGCATGCTTAGAA
GTGAATTTGCGGCVAAACtAKAAAGCTTGATTGGGTACCTTAGCATACGCAGCGTCACATTTTTATACAGATTTAGCCT
AGTAAAATGCTTGGATATTTGAATACATTGAAATGGTTTGGGCACTGGTAAAGTTTGTCGTaAACAAAGGGCCAtTTTA
CCTAtTTTTGAGTGGATTAAACATGTTAGATTGAACTTAGGTTTCAATCTTYGCATTGATGCTGTGTTATTGTAATATa
AATATgTMTAAyGTCTGCCTATTTAAAAGTTCAATCTTTAAAGT
>Contig_1824
KCAATAATGATGAACAGTTTTTGTATAACATGAAAAAGAAGAAACACRACtSTAMRSYGAATRACTTATACATTATAAT
TAAAATAAATATTTAGGCACCCGTCCAATCACTCCT
>Contig_1825
TTTTATGTTGATATCAACGCACTTCTcCCCAGTTGAACTCATCCAAGATGGCTACGGTCGTGAAAACGATTTCCGGTAG
TTTTCCGAAATGTTCTGTAGCCTTCTGGAACAGTTTTTTAACATCTTCGTCTTTGGTCGAATCACACTGGACAAAAATT
AACTGTTTGTCATTGAAGTCCTTTCGAAGGTCATCAATCAACGATTCCTCAGTCACGTCTGCACAGCAGACCTTGGCAC
CTTTGAGCAGCAGCGCCTTACA
>Contig_1826
TGCTTCAGTTACTAAGGAGAATGCCCAACGACCAAAAACTGTCAAAATGATCGGATCTAAATTTCGGTCAACAGGTAAT
AACAACACTCGTGCCATCTGATTACAAGACTGCAT
>Contig_1827
AATTTATATTTGCATTACTGGTGACAGTTTTTATTGCATCAACACCGTCAGTCAGGGGTATAATTCTTATTTTGTAAGA
TGGTTGGAATTTAGAGCACCATTTAAGA
>Contig_1828
ATCCATTGAGTCGGTTTCCACACGTGCATAATGAAAGTTTTTAGTTGTTCAGTAGACAGTTTTTCTGTATTTGAGCCGC
TAACGTTTTCCAGGGTATATGCTATCAATTGCATGTGAA
>Contig_1829
ACCACAACTGTTACAGCAGAAGACAGtTTTTTACtTTTTTTTTGTTTTTAAGTTCTATCATCAAAACACTTCAACTGAG
CAGATGAGCATCACAGTAGAGCAAA
>Contig_1830
ATTAACACCCGTAATGCGTCCTTTGCCAAAAACTGTCCACTGAGTTAACATCAATCATAACAAGAGTTGAGAGATATAT
TATTATCAGCAAACTACACAT
>Contig_1831
ATTTCGGCGGTTTGAAGTTAGAAACCGGAAACCCAATCACCCCTAATACGCCTGTGGTGAGCTGGGACAGTTTTTTCTC
TCGAATGGGTTTTTTATCCACTAGATTTCTTAAATTAGGTGGCGCTCTTT
>Contig_1832
ATTGCTGAACGTGCTTACTGTTGGATTGTATCAATATCACCCACTACTTGCTAATTTTATGCAGTTTTTGTTCTGAAGT
ATGTTT
>Contig_1833
TCAATTATTCATGCAGTTTTTTAATGATATCACTTTCTAGGCCAGACGATCGACTAGCCCTCTTCCTTGCTTCCGTTGG
ACGACCAACCTCTTCGCTCCGTTGAATC
>Contig_1834
GATGCTCATGGTCATCTGCTTGGCAACTGTTTGCAGAATGCAGTTTTTTGTCAAGTGTTGCCACATCACTTCTTTGCTG
A
>Contig_1835
TCTAAATATGGCAGTCAAGTAACTTTTTAGTCTGCTATTGGCTGTAATTTCTTGTGTTGAGtTTTGCTGTCTAAATACT
TAATGCAGTTTTTACCTAATTACTTTGCAGGTCCAGTGCAGGATGGCATCCAGTTTTT
>Contig_1836
AGCTTCAGTTATATCCAAACATGAAGCCCAAGGCCTTTGATAGGCCTACTTGAGAAATGCAGTTTTTCAATAGAAGACA
AGACACCAATGTGCAATAATGAATATTTT
>Contig_1837
TGAGAGATTGGAACTTGGTCTCGCGGTTGGTCTCGTACCTGGAAGACAATCGCRTTTGGTCGAGTCGGGATTAAGCtTA
CATCCTGTTTCGCAGTTTTTGGTTGTTCCAATTGGCTCAGTAATTGAAACTGG
>Contig_1838
TGCTTTGTGGATAATTATAACATCCCGCtTTAGAAAGATCATGTTTAACGCAGTTTTTCGCACTTGGTTGTATAAACTT
TTGAAAGAACAGAATTGTCGAGGA
>Contig_1839
CGTGACCACTGACCATGCATGACAGAGTGGGTGGGTCAAAAACTGCCATTTTCGGTGTGACATAATTATGCAATGGCCT
CTATATTGTTGTCGGA
>Contig_1840
AAACAAAGTCTATTTGATTGTCAGTTCTTCATTGCTTTAYCAGGGCAGTTTTTAGAATCTCCATCAAGGTGCGCCTTTC
TTCaAGAAAAACTAAAAACCAATTTGAGTCTGGCGTCTCGTTCTTCCTT
>Contig_1841
AATTATCAGTAGCTTTGATACTTTCAGGTCTTTTGCTACTTTGCTAGTTTAAGTTTTTTGCTTTTAAGAGCTCTGCAAA
TGAGATGACAAGAAGAAGTCAATTTAAAATGTTGATATTGATTATCAAAATGATGTGATTAAAATCTATGAAATTAAAA
A
>Contig_1842
GAAGTATTGTTATTGGCAACAGTGCAGTTGTCCATTGTTGTTAACTGCCGTGAATGGGTGACGAAATTAAAATATCTTG
GTTGATGCTTTATCTCCTCTAAAAAGTCATAGCCTCATGTGTTTTGTGCAACTTAAGTTTTTTCCTGTTTCAGCAAACT
ACATTACGTCATTCTGAATATATAAAATATTTGAGGTTATGTAAGATTGCTGGAATCTTTTATTGTAGATCTGAAACAT
TCCATCRAGGTTATTAAATTCAAAA
>Contig_1843
CACAAGATGCAGCAAGACATGTAATGTGACTAGGCCTTACCTGCaAAAAACTTAATTAGTTCAAGTACAGAATTATGGA
TCGTTGAAAGTTTCTTAAGATGGACTGTTCGGAGGCTAATAkTCATCGAGAGGTTGACAAAATTTCATTGAAATACAGA
AATACAAA
>Contig_1844
TCAGGCCTCATACACATGCAGACAGTTTGCAATTGCAGTGTTCTATTGCTGGTTAAGTTTTTGGAGGACTGGTTGGATG
AGTAAACGAATGATCTTGCCTTACTCTAAGTTGTTGGTTTTAATGTGTCCGTTTAGG
>Contig_1845
CTACACAGAGGAACTAATATCTTCAAGTTTTTCTTTCCTCCGTCCAGCAAACCGATGTACTTGATCAGAAGTCGGTTGA
CTTCTGTCCAGTGCCACGGAGTATTC
>Contig_1846
TTTAGTTGCATGCAGAGTCTTTATTTTTAGMatTGCCACAAACTTTGAGTCMTTATTCAARTTCGAGAACGAYGACGAT
TTTCTTTTGATTCMAAAGTCGATTTcAmAAAACTTGGAGACTAGGTAATTGTCTTAGTYRGCGAATGTTTGTGGCAGGA
GCTGATCGAGATTTCACTTGAAGGGAAAGTAGCTGCCGGGTTTGCACACATGCARCTTGCACCACAACCGCAGCTCGTT
ATCCTTGTGTAGGTGTGTGATTTCTTCKCGCCATCAGCGCATGTCAATTGAACAGTAACTTCTTCGGATGCTAGAGCCT
GGCATGCTCTGAAGCTGCTGGTCAGGTCAGAGGAAGTGAGAGATGTTYCGACAGTTGAAGTGCAGGCGCCTGAGCAAGT
TGTCTGTTGGATTGGTTCATCTGGTGTACAGCCATCGAGTGCTTCAGATGTTGCCACTGTTGCAACGTTGCAGAACTCC
TCCTTCGGTTGRCARACAGGGCAGCACTGGCCTTCAACTTTMACRAGYTCACCAGARCAAGTCAAGTCGCAAAGTTCTT
GAAGATTCTGGCAAGTGAGTCCGCCTTCCATRCAAGAGCAACTCAGACATACAGACTTAGGATCTGTCCACACACTGTT
GAGAGCGTAAACTGTTCCTGCGTACGAGCATTTATCTGTTGgTGGTTGTGAATCACTTGCACATGGCGTTGTTGGAGCT
TGTGTCGGTGCAGTAGTCGATGAAGTTGTGCCCGGTGGCTGTGTAGTTCCGGGTACAGTGGACATTYCKATCTCTGCTG
GCAGTGTTGTGGTACCAGGTACTGTGGATTCTCCTGGAGTTGTTCCATCTGTTACCACGTCTGTTGTAGTTCCTGGTAC
AGTTGTCTCTGCTGGTGGTGTTGGTGTACCAGGTACTGTGGATTCTCCTGGGGTTRTTCCAGCTGTTGTTgTgGTACCA
GGTACTGTGGWSTCTCCTGGGGTYGTTCCACCTGTTATCACGTCTGTTTGTGGTGGAGTGGTGGTTGCAGCGGTTGTAG
ACAGAGGTGTAGATGGAGTTGTTCCTGTTGGTGTGGRTACAGTGGCAGTCACTTCAACATCTGGAGAAGTGATGGTTGT
TCCTGGTACAGTAGTTGCCGGCACTGTTGTTCCTGAAGGTGTTGTGCCTGGCACAGTAGYTGTTTCAGCCAACTCACTG
ATGCAGGCGTAAACCTTGAGACGAAGTGCATATGGAAGATCACTCATGATGGATTGCAGAGGCACTATTTGAAGTCCAT
ACACTGGTATTCCCCTGTCAGAGCCTTCAGCAAATGATATTG
>Contig_1847
ACAAAGCTCTAAATTTTTGTACAATACACGCACAGCtGCATTGTCCACACATATATACCAACGCACACTACAAGTCCAG
AGRGTCAATCGTTGCAGCTCCGTTAGTTCAGGTAATTCCTTCTAAGAAGGCAGTCCTCCGTATAATGCTCTCTAAAAAA
CTTGGTTTGTTGCTGTTTAATT
>Contig_1848
AATCACTTCGTTCTATAGACCAACCTCAACTATCGTATGAAAATCGCATTCCTTAGGGTAAAATGCAATGTTAACTAAT
TTGTAYACCCTGTGACTTTACAAGTTTTTTCAAGTAAGCATTTCTCAAACCTTAATTCTCATTACATGTCGTATTGAAA
TGTTTATTAACCTTTTTGACTCGGCACATAATCTTTG
>Contig_1849
GGCCACTCTGTGGCTCTGAAAAATTTCGAAATTTTCTGTTGCATTATATTAGTTACGGGGTTCATCTGTGAGCAACAGA
GTCTGTAAATATCCGTTTTCCGATTGACATGAAAGCGTTTGAGAGATCTGACCCCCTTCATAACAAGtTTTTTTcCCCA
GCAGAGAGAGGATGGATAGAACACCAACAACGTGGCTACTTAGTACGAACCTGCACCAAATGG
>Contig_1850
GAGAATTCCTTGCTGAGAGACAAGATATTTTGGATGAAATTGTAAAATTGCAAAACTTTGAAAATCAATTCCTTCCCAA
CGCACTGCGCAAGTTTTTCAAAGAGACAATTCCGCCGAATGAGAGGAATGATTTTCTCAGCAACCTTGTTAAGAAGTTT
TCAGAGAGATTCTGTACATGCAATCCACAACTGAATCTTTCACAAGATACTGTGTACATAGTATGTTTTTCGCTGATCA
TGTTATCAGTGGATCTAACGAGCCCACACGTCAAAAACAAAATGTCGAAGCGGGAGTTCATTCGCAACACACGTCGTGC
AGCAAATGGCATTACAGATGAATTCACTGGACATCTCTATGACAATGTCTATCTTGTTGGACATGTTGCACCTAAGGCA
TGAGTAAATAAACCAATTCCACGGAGGAGTATTTCGTAATGCAGAAACATTGTTCTATAAGCTTGAGTTTGTTGACTAA
>Contig_1851
TACCGCAATAGAATATCCTTGGCTGTAGGACAACACTTTTAATGCAAGGACTCGAAGAGGACGAATGCCATGTTCGTaA
AAAACTTTGGCGAAGGTTCTGCTCGGCGGTGGAGCCGTCTACGTGACTCTGGACCAGGGAATCTGGAGCACGAGCAACA
CGTGGCTCAAGCGCACTGCA
>Contig_1852
CAATTAATAATGACTACTTGACTTTACAGATCGATCCTGTCTCCAGTATATTTGGaAAATTTGTTTGCCTGTAATTATT
CATGCCTGAAATTTGTAACGTATACTTATGTACTTTGACAAAGTTTTTAAAGGATGATGTCACACAATTCATTTCATGA
CACAAAATATGGATTTTAGTATTAATACCAAGTTCAACGCTTTTATCTACTTGTTCAAAATTCACTGGTTTCTATGGAC
CTTATAGTTGAACCTCACTATTTACACGGAAGACCTAATCGGCAAAAtATCTTTGAATGACAtTTTTTTTATAGCAGAC
CAACGTAYGGTAACGTATCTAATGTGCCATATGTGTTATGGATTTATTGGCATTTACAGGAAGTGTCGGTAGTCATGGT
GCTACTAATTAGTATTTAATCTGGATGTAATGTTAACACTGTAAGGAATATAAAAACTTGACGAGATGGGTTTGTCATG
TTCCACTGACTATGGTCGACAACGTTCGACTTGAATTCCCCACATGCAGCAAACGTCTGTGTTTACATCCCAACAGTGA
CGTTTGCGAATTTTTCCTTTGGCCGCGATATCTGGCGACAATTCAGTGAGAAATGCTTCCTCTTCTACAGGTCTAATGG
CTCTCTCAAGTTCCGCCAGCGAACGAACTGCCTGAGGCCAATCTCTTTCGACCTTCATCGGTGCCGAACAGGCCGCCAA
TGTGACGCACAGAAGAATGATCAACAGAGGGCCAGACGACCAATTCCGTGATGAAGTCATACT
>Contig_1853
TAAGATGCCATTTAAAATAGCAGAGTCTGTCTAAAGGATGGGTATTGGTGGACCACTATAGTTAAATGCTAGCTTAAAA
CGATGGTTAAGATGCCATTTAAAATAGCAGAGTCTGTCTAAAGGATGTAAAAAGACTTCTATGAAAATTACACTGTGCT
GTAAAAACTTTGTCTAGGCAGCGTTTGC
>Contig_1854
AAAGAGCGAAGAACAAGCGAAACTAGCTGCAAGAAAATATGCACGAATAGTCCAGAAACTAGGATTCCAGGCAAAGTTT
TTAGACTTCAAGATTCAGAATATGGTTGGCAGCTGCGATGTGAAAT
>Contig_1855
TTGAGATAGATTGCTGCAAATTGAATACACCTGATCTGCTCGTAGAAGTGCTCTaGATTGGACTTTTGGAAGCTGTAAT
GAAAGTTTTTTTTAATTATTTGCTTGCtTTTGCTGTTGAATTGGAAACAGAAATACTTTACaAACTGTGCTTGATGGTC
TAACAGTTCTTACAA
>Contig_1856
GTGTTTGGAGACATTTAAGTCAACTTGTAACTTATTATAAGGTATTATGACTGTTTGTGAAAGTTTTTGTCCCTGCTTC
ATTYATCTTGCTGAGTTTTAATATTAATTTATGTT
>Contig_1857
ACAAGAAACGAACAATGATATCTGAAGTTTTTAAAGAAATCATTGTTGCTTGTAGACAAAGGATACTGTATAAACCAGG
TTCACAAGAACATTAGTGACGCCAGCGGGAACAAAGGCAACG
>Contig_1858
GTTTGCGGCCAGTGGAGTTGGAGGCCCTGAAGTTTTTCTGTTCGGATCAGATTCCCGCTCGGCAGAGGGAAGAAATAAC
TCGGGCGGTACGGCTATGGGAGGTTCTC
>Contig_1859
CTCGAACCATGTCCAATGTCTTTTTTAGTTTTAGGTAACGTGGCTGTAGAATTCGAACTCCCCTCTGTACAGGGAGAAC
AGCCGGTTGAGAGTAATTTAATGCGCAAAAACTTCGGGAGCCTTGGGTCCTGTTCATCAGATGGTGATTTCCGGTCCCA
GTAACTGAAC
>Contig_1860
AAACACCACCTCCATCAGATGTTACCACTGCGWTTGAACTGGAACCAGGCATCACAACTACTACAACCAACACTTGTCA
CTACCACTACTAtTCCTCaaAAAAACTTCTACTACATTTCCTGCTAATGCTCCTTCTACTACAACCGCCTAGTACAATA
AAAAAACACCTTACCCACTACCCTAAAGATCAATC
>Contig_1861
GATTGTAACAGATCTTTCAGACATACAGATAAAATGAACTTTGTTCAGAAGTTTTTACTGAAATTTACTAAGAAGTAGC
A
>Contig_1862
ATCAACATGACATCATCAATTATAATACACAGGTTYCATTCTCCCAAGTGAAAAACTTCCATTTAAATACTGTATTTAA
ACACYGCAGAATCYGCCACAAAA
>Contig_1863
GGATTAGCTAAAGGTACTTGACAAAAACTAGTACGACATTGGGAACAAWTTTAtTTACATGAACaAAAGCACTCTCCTC
AAAATATCtTGTTGCACTGCTGCATaAAAACTTCCTCAGATCTATGTCAGCAATAAGCATTTCCGGGAGGTCTGGAC
>Contig_1864
AATTTGTAATGATAGACAAGCAAATTTTGtAACAATAGGATCGTTGAAAAACTTCCTCACATAAAAATTATGATTTCTT
TGCATATGTAGGCCTAAATGGATGGGTGCTATTGGCAATTTTTAGCATGTAGCCAAATAAGTTTCAAGTTTCCAGAC
>Contig_1865
TCAAGYCTCGATCTCGAATTGCCTTAATTGTTCAATTGACTTGGAACTGTCATCTCTTTTTCTATGTATCTGTCTTTCT
CAAATGGGAAGTTTTTGTTGGTAGATGCTGCCGTCAATTTGGA
>Contig_1866
TTCCGATATGGGCTCCTGCGAATTCAGTCACCTAACGCCATTCGACCAACTGGCTTTGTCCTCGACTCCCCTCGAGTCG
AATAAAAACTCAGTTCGTYGAGCATCGTT
>Contig_1867
TTGAGTAGTGCCTTAGAAATGTTGAGACCACAGCTATGAGTTTTTaCAACTTTaaGAAATTCTAAATCTCTTGACTGAA
TTGT
>Contig_1868
TTTCGACAGTTGAAAAGAACTCGCTATGAGTTTTTGATTGCGTCTCTATATACAGATTATTAATATTACATCTATTTAA
AATTAAGGAAAAACCTGTCAATGATTGTCTAAGTCTTTACCCAAATCGAGAATGTTCTGAGTTAACCATGAAGGTCCGA
CACAGCTTTCGAT
>Contig_1869
AATTACAKCTTTGCAATTCTCACGAAATCAGACAAAAACTCATTAAACAGGTCCACAATCGTTAAGAAATTGACCACAA
CCAGCTGAAGCCAGCTACGAAAGGCTCAAACAGCCAAAGTAATCTCCTACAAATGAAAGCAGCCAAACACGAACCACCA
GGATGCTCGGCCGCAAATTTTGTGATGTCGTACACAT
>Contig_1870
AGTCGCCCGAAGGACAGCAACAGCTTGTCAAAAACTCATCGGCAGGTGTGGAAAAGGTACGAAAGGAGAAGTTTGCCTT
CATCATGGAAAGtCATGATGGCAAAGCACGAGTTGAATAAGCGACCTTGCGATCTGACGACCGTCGGGGAGCAGTTCG
>Contig_1871
TATCCGAAAGTTCCTGTTACATAGTTTTAGAAACTGCTAATCCACCATTGGTGAGTTTTTAATAGTTGTGGCTATTATG
ATTGTCGTCGTAGGAGTCTTGGAGAGTCTATTGATCCTTGGAATTTTAAATGGAAACTAGGCTATATAAA
>Contig_1872
TTACCAAAGGGTAATTGCTTGCTACAGCATTCTTGCACAACACACAATCACACATCCAAACACAAACATGCTCGAGTTT
TTGGGAAATGTCAATAAACTGGCTTCACACTAAATTTAAGTGTCTCATTTCTGTTACAAAATTTGTATACCATTTTATG
CAACAATAAACTTAAATGCACCGACAAAGAAGTAATTTATGCACTG
>Contig_1873
GGAATTCTTGGTTCTCCCTCGAAGTTCATTCTGtTCGAATGAACTGTAATATTGCTTATAtTTAACATCTTCTGACAAA
AACTCGACGATCGAATCGGTTTACGACAGAGTTCG
>Contig_1874
CGTCTCTCTAATAATAAGACGTCGAGTACACTAAAGATAGCGAGTTTTTCTGAACAACTCTTTTAAGCTGGAAGGTAAT
ATATAGGGATTGAAATGAGCACTAGAACCAGAAGAAAAGGATTCGTCGCCTAAAAAAGTAAAACCGGCATCAGAAGATG
AGTCT
>Contig_1875
AGCGCCTTCAAATAGTTTATACTTTCCAGAGTTTTTAGGtTCACtTGTTAtTAAAAGTCCAAATAAAATACAATTGATG
GCATGGTTCAGGACAGCTCTAGGCCCC
>Contig_1876
AGAAAGAAAGGTTGTAGACGCAGAGAAAGAAGCAGAGAGTAGCTACGGCCTCAGTGTCAAAAACTCTGCAGCTGAACAC
GATTCACCAATTTATGTGGAGCATCAAYTCCGCTTCGGAATCATCGAAGAAACCCAAGATGGATTAACGCAGTATCGCT
CGAACTGTGATTAAGCAGCTCCCGACGAACAGCTAATAATAGTGTTGCCATTATTTATTAGCCTAGTACAGTAGTTTAA
TATCAGTCTAGTATTATAATTGTTTCCGTATCTAATCGAAGGGTGCATTGATACAATGGCGTTTCAGATAAGTGCATTT
TGCAAGAAGTTACGTAGGCCCTACAGGTCAAGTCCCACTACTACTCCCATTACTCCAGGGAGTATGTCACCACTTTGCg
cTACCACTGCCACTACTATCAGCTTTGATAAYGATTGAGCAATAA
>Contig_1877
TACTTTCTTTAGGAGAAGGTGTTTGGCAAATTACCACCtTGtCTTATATAAGGCAAACTGGAGTATATAAGCAGAGTTT
TTCACAGGTACAGTATTTTAATTGTTAAGCTTTAATTGTTAGCTT
>Contig_1878
AACATGTGTGCACGTATATCATGCCAATATGTCCTCATTTTGCGGCAATTGAAAATTCGACATAGTCTTCCAATCCAAA
GAGTTTTTACAGTCACCAACATACTCTCCTAACTAACAGAGAGCAATGGAAACGGGAT
>Contig_1879
TTTGTCTTKCtTTTAGtTTGGtTTGtTGAAGCAGCAGAAGAACTTGTGAAGTTCTGGAAGTAGTTAACGCATAAAGAAG
AGTTTTTCTTTTTGAAGTGATGTAATGATTGTAGAGTTGCATATACATAGTAAAAGTCTG
>Contig_1880
CGTCTTCATCCATGTTGCATTCTCCTCCACCAATGATAAAAAYTCTTCCATCATGAAGAACTAAACCAAAGTCTCTAAC
TCCAGTCTTGAACTGTTCTCTTTCTTGAAAAGTTTACCGTTTCAAAGTCAAATATAAAGCAAGCATT
>Contig_1881
GGAACGTTGTTGTCATGTAGAGGGCGATTGTGGTTATTATTTAACCCAAAYCCTRTTGGaCCATGATATTCCGAWCCGT
AGAGTTTAGAGWRTTTTTCYGCRCCTTCGTTGTAAKCKCCCCAGATGGGATCCAKTGGAAGGCAGAGGTAGTTGCTTCC
TCCRCCAKKATGGTYRAAATATGACCCACCAGCYACGCCCGTGTAAATCGCGTCG
>Contig_1882
TTATAGTTTGACCATCCGGCATCCGCCCCATTCTTTACTTATTTAGAACGGTTGATCAAGAGAGTTTTTGAAAATGTGT
TTGAGAGAGTTTATCTGGTGATGACTTCTGTAAAGAGGGTGG
>Contig_1883
GAACTTGATACGAATTGGCACAGTGAGGCTAGGTGTCTTGTGCTACTGAAAGAGAAGAAAATAAAAATTTTAAATTGGA
CGAAAAACTCCAACACACACGAWATTATGTATAGTGTTGTTCCTAATCTGGAATGCTCCAGAGGGAGCCTTATACTTCA
GAACGTTT
>Contig_1884
TGACAGTCTTGTAGAATGGTAGTTGTCACGTGCGCTATGCATGAAGGTCAGGCCGTTACTGCTGGAGTTTTTAAAGTAC
TTCAAGGTCACTTATGACCATTTGATCATCTGTTACCATT
>Contig_1885
TGATGCTTCCACATTTTGTTGTGACAATTTTCGCCGATTCACCTGGATTTGCTGGAGTTTTTCTTGCACACTTATGAGG
AACGCTGAGCACCCTCGTCTTC
>Contig_1886
TTTTGGGATCGGTGTGTGTTTGTTTTAATTAAGAAAAGCAGTTCAAAGGACTATTGTAACTGAATTRATCACTTTCATG
TGCTCAATTTCTGCGAATTATGGAGtTTTTTAAATCTATATTTGTtTTTATTTGACAAGTCTGTGAArGWAACATTAAT
TCTCAAAGAGTCAATTAATAGTTTTGTTAATCACCCATTTAAGCCTAAAGAAAGCAATTCTAGAACAGCAT
>Contig_1887
GATCAGCCCGACAAAAATGTCAGTGGACCTTCAATGCCAGCaAAAAACTCCTGCTTTTAACACAGTTATTCCTCTGATG
GTTGAAGAAATGAGCAACAAC
>Contig_1888
CTGACCTGTTCTCTGACTGTATATACATAGTGAGGAGATTCTTAACCTTTGGTTTTTTACTAAAGAATAACAAGACGTT
AATTGGKCTTGATGTAAAGGACTTATCWATTTTACTAATGAGGGTGTTTCAA
>Contig_1889
CATGATGAAGGAATTGCAGGAAACTGTCTATAAGCTAACTGAAAAGATAAGTAACCTGGAGAAGTCGGTTGTAAAGAAA
AGAGAAGTCGGTTGTAAAGAAAAGACGATTAMCaAAAAACCAAAGCCACCGACTTGCCTCGATGACAAAGGACGTGCCA
G
>Contig_1890
AAATGTTTAGACATTAGAAAATGACTGTATTCAGCTACAGTTCACACTAATATTGTCTTAACTATGGTATTTGGTTTTT
>Contig_1891
ACTAGGACTATATAACTAGGGTGCAGAGAACAAAAACCAAACTTCTGAAATTTCACTGTTTTAATATAATTAAACTTAT
TAAGTTATCTCAACTAATTTCACAGCAAATTGTTGTTAAA
>Contig_1892
TAGAAGGAGTTCGTTTCCAGTATCGACCCCTACTTGGTTTTTTTTTCAACACACAGtCGtAATGGTCGAACAACTGTTG
aAAGaATGGYCCCAGTCTGTACTGGAGACA
>Contig_1893
AGAGACAGAGAGAGAGCCTATGCAATATTGAATTAGCTGGACTTGGTTTTTGCTGTGGGAATCTTGAGATAATTATCTT
GCAATTATGTGGAGCATGAAACAAATCTACAACTCTAGTGCACAGAT
>Contig_1894
TCCAAAGTTGATTAATTACTaCTAAAAAACCAATTTAACGAACATTATGCTCCAGGATTCAAACTTCAGACTTAGTTGA
A
>Contig_1895
TGCAGTTGCCTCAGCCAATATCTAGaAAAAATGTACCTCCTTTAAAAACCAGAGATTCAGCTTAAATCGGTTTAAATCG
GTTCAGTCTACCGGGTTAATATGAACTATAGCGTCCCGAAAC
>Contig_1896
TGTATAGGCTCTACGTAGGCATATTATTACATATTTAGCCTATTATGTTCTCATATTAGTCAAGTGTGGTTATTGTCAT
CTCCGTGGTAAAAACCAGATTGTCTCGAGCAGGCGT
>Contig_1897
CTTAATCACAAGCACTTAAAGGACGGATTTTCAATTACCCTTAACAGACAAAAACCAGGCTTTGATAAATGCAAGTTCA
AGCAAAACAGTTATGCTTGTATGCACTTGTATCGACTGTGGCTGGGCCATCGACTGTTATATGATATAAcRACaTAAAC
AATAAAAGACCTAAATGCTTTAAATAATGAAGTTTAGCATAT
>Contig_1898
ATGTTGATTCTTTGCATTACTGCTGGTTTTTACAACGCYCATACCCCTGAATGGCTTGMTGTGTTCCGTTATGTGTCGT
TCTCATCCCGCATCTGGTCAGCAATG
>Contig_1899
CTTTCGAGGATTAATGATCAGCTGGtTTTTTGAGGTCTTCGTAGTGGTTGCGCCAGTCCTTCGTCTTGGCACTCCATCG
TGACCGATCCTCTGGCAGGACC
>Contig_1900
TTGAAGAGAGGCTATAAAGCGGTCATGGTTTTTATAAGTCCGTAATCTGTATTTATATAGTGAATGTGTACAGGGGAAC
TGAGATAGTGAATGCGTACAGAGGGATAGAGAGTGTCTACAGACGAATTGAGATAGTGAATGTGTAAGGGATGACAAAT
AACGACGG
>Contig_1901
AAAATTATTTGCTAATATTGGAACTAATTATGGCAAAAACCATGCCMACAGCTAACTGTCACTACTAATTACTAAAAAA
GCCTATTCTTACTTCTATGTTTGTTCCACCTGCTACTGAAA
>Contig_1902
AACAACGCATCAATTAAAATCCAAAATTTGATGTAATTCAATGCATCGACTATGGCACCACAAAAACCATTACAGAATT
AATAATGGCGAATCGTAATGAACTCAGAGAGTGCAATGCAAATGAAA
>Contig_1903
CTGAACTTAAATAAGTTTATTTCAAAACCAGGTGTTTGCATTGATGGTTTTTGCATTTTTCTGAGCTATTGTTGTGC
>Contig_1904
GCTCTAATTGGTTATTTGGTTTCGACTGACCTATGTAGCTCATCTGATCATTTGGCtTTTGGACAGTTTTGTGTGGTTT
TTTGACTGGTTTTGCTCATTTCGCTTGAAAATGTTGACTGTTCTCTCTTCTCTAGAC
>Contig_1905
TTGACAAGAATTCTAAAATGGCGTAGTAAATATTTGCCATTGGGCCTAGTGGTTTTTTTTAAATGCTTGTATTATTAAT
TAAAC
>Contig_1906
TTTGTCTCATGAAGACACAGCTGGAAAACTGGCTCCACACTCTTYCCTGACAAGGAAATGAAAAACCACCAAAGTGCTA
AAAGTTGGCAAAAATGCAAGCACTAAGTGTG
>Contig_1907
CTTCGTTTGAGGAAAGACCTCCTTCCTTCGTTTGAGGAAAGACCTCCTTCCTTCGTTTGAGGAAAGACCTCCTTCCTTC
GTTTGAGGAAAGACCTCCTTCCTTCGTTTGAGGAAAGACYTCCTTCCTAATCTTAACCCTAACCCTAACCGAAAAACCA
CCGGATGAGCAATGCCAAGRTAAGTATCGCTATGGCAACGCGGATGATGTCAGTGCCAGACCATCCG
>Contig_1908
CTCTGTAAGTTTGGAAATTTCATCAGACtTCAAGTGGAGATGGCATCTTTTTCGGTTTTTGCCTTCGTTCTTTTGTCTT
TGTCGTTCTTCCATCTTCAAAGACAGCAACA
>Contig_1909
CTGTTAATACGAGAAATGTAATTTGACCAAAAATCCAAAAGAGCAGAAGTTACGAGAAAGCGGTACAAGGATCAGAGGT
TAACTATTTTTCACAGCAAACTaAAAAACCGAAGAATTCGAGTCACCGTGAAGAACAACCTTGTCgAGGGAGAGAAGAA
GGTTCAGTCGATGTCCTCATCTTCTTCATCATC
>Contig_1910
CYAGAAATGTTCAATGCCGATGGTTTCTCTCCACTTAGTAGGGCCCTGTATCGGtTTTTTCACTTTTCGTGATTACATT
GTGTG
>Contig_1911
GAAAGGCTGAAGTTTGtTTTGTTTGCACCTTTCATCTTCCCAGTCATCGGtTTTTTTAAtTCGATCCAGTGTCTGCATG
TTTGCTATCGACTGRTCTGGTTGCAA
>Contig_1912
TGAGCGCTATAAATAAATCTGAGTCGGTTTTATTTTACTTTGCTTCTCAGAAGATGAAGACGTTGGTTAGGATCGGTTT
TTGCGTGTTRGTGTCTTTGCTGTCGAGCATTG
>Contig_1913
TTGATAAATAAGTAAATTTTGTATTGCTAGGACTTAATAAGTTATGAAATGAAACCGTGTAATAATCCATACATGATAT
TATTTACGTGTTGTATTGTTCGAATTCTTCGATTCAAGTGTTTAGCGTTTTAGTTTTGCTATTGTATTTGATTGTCGGT
TTTTAACATTACCATTGTGATATAATATTAAATAAATGCCCGATGTGTGACATACAATAAAGTGGGTGGTTGTTTAAGG
GTGGGACTTCTCCAACAACAGGTCAGTTTGTGGACCGGGTCAAACTGAGACGTATGCCATTGTTGGCTTGGTAAGAAAT
CATTGCTTCGCTATCTTGGAACCAAGTAGAAACGTTCCCCAGTTGCTGGATTGCTGTTCTCTG
>Contig_1914
TTGAATTTAAAGAATCAGCtTACAGTGGAATTGGCCGTGAAAGCCCTCAATGGTCGGTTTTTCGGTGGACGCAAATTGA
AGGCCGAACCATACGGACAACAGATGTTCGATGCCAACG
>Contig_1915
AGAGAAGTTGCCAATACGAGTCAYAAGACTCACTCAATCGGGGGCGGTGGGTCGGtTTTTTCGCTTGTGCTGTTAGACG
TAATGCTGTTCTAAGCGGACAAACTGCAAGGAATCGTTGTCTGAGAGCCACGAAACAAAAGAGAGTTTC
>Contig_1916
GTATTTACAAGTAGGGATGTTAATAGCAGTTTTTTGGTGGACCAGtTTTCGGTTGCTGAAAACCGGTTTTTGGtTTTTA
CTGGCCATCATAGAA
>Contig_1917
CTATGGTCTGTACGTCTTGAACGTCACGGtTTTTTAACTTTTTAATTACCTTATCACAACCCACAAAACCAAACTGATC
ATTACAGAAGC
>Contig_1918
GTTTGGAGTTTGGAGTTTGGATGTCAGGCGTCACGGTTTTTTCTGTGGTCCGTGACGAATCAAGGTGGATTCAAGGACG
GAGGTCAGGCAGGGAGTTCTGACGGGTTTTTCCTGTGGTCCGTGCATT
>Contig_1919
TTAACARRTCAACACGAAACAATATATTGACCTAGTATCTTGATCAGATTATGAACGGTTTTTGTTAACTTATAAAATG
ATATATTAGTTGGATTATAAAATGGCACATTTATCAGGTTACCAGGCAAACGGGGCACCCTTCCGGAGACACTTTCAGA
GAACAGCGTTCAAGTTCTAKGAGAGGTTTGAAAACATAAAGGTCATAAGTGCATTGATTTCCAGCATAGTGGTAGGTGA
ATGCAC
>Contig_1920
TCTCACAATCAGTTAATTCAACAAATGCATTCATTCTGGCATCTTCCTTTAAAAACCGCACAATCCTTTCCATCGGCCT
CAGCTGAGCTATGGCACAA
>Contig_1921
CTTCAGCCAATATCCAGTTTTCTTCTTCGTCATcTTGACCTTTAACACGAGCTGCAACCTTaATCACCAGGTTTTaGCA
ACATAGTTAACTTCAGCCGGAAGTGCTCCACAAAGAGGAGGCGGTTTTTCTCCTGATTTGCCAGTCCATAGGGGCAAGG
TAACAGCATTTTGCTGCAGCATATTCATAAGTACTCCTCTTCGTACTATCTGCCTTTTCCTACTGCCACTACCACTATC
CTTAAGAGATTTGATTTCAGTAATTTTCTCCAAAGCACGTCGGATCAATGAAGCTTCACTATCAGCATCCTGCATAGAC
AGTATTGTAAAGACCTTTCAGTTTAGTTTTGTAGTATGGTGAAATCTTGACTTCCTGCTGTATCTTTTCATGAGTCTTA
GAAATATTGGACAAATTATGTTCACCCCGTGAACGCTCTTCCTGAACTTGGTGAGTCAACGAATGCAACTaaCTTTCaA
AAGCTTCTTTGAGTTTTATGTCGGCATTA
>Contig_1922
ATTCCCCTATTTCGTTCAATTAACGTTGTTTTGGCCTAAtTTAGGttTTTTTTAtTTcCCCTAtTTTGACCATGATGTG
CTTTACACGTACTAGACGCCCCTGTATTGATGCACCACTAACACCGCATCCAGTCTCTCCAGCTCAATTTTATGAAAAA
ATCAATTCTAATTAATTATCACTTTTATACGCTCTTAGTGCACAGGGGCTTACACTGTGCCAAATGCAAGTTCATTTTC
TTAGTATACAAAAGAATGTACAATCATTGACTAAACAACAAATACATTATATCTCAGTAAGAACAAATTCCCAAGCAAT
GTACAGATGATAATTTTACCAATAACTGCTGCTACTAGCCTCTTCTTACTAGTACCAGTAGATTTGAGCTTAACGCTTG
CCAAATACCAAATTTCTTGCCTAGGACAGAACAGAAATTTGTACATTTTCTAACAAATAAGACAAATTAAGAAATCCTC
CCCAGCTATAAACAACGTTAAGATGTGGAACTATTTCG
>Contig_1923
AAGAGTCAAGAATTTTATATTCTGTCAGCAAAAGCTTTCACAACTCAAAGCCACTGCTTTATGTAACATGTATAGGTTT
TTTCTGGGCATCACTTTTAACATAGCATTAACTATCC
>Contig_1924
GAACTCGTGCTTCTGTATTTCATGTaACGAAAAAACCTATGCACAAWGAAAAA
>Contig_1925
CGGAGACTTTGACTAAGGTGGCTGATCCGAACCTAAGAATAGGtTTTTTAACGAACTAAGTTAATTATTTATAGATATA
AAGAAACC
>Contig_1926
TTGTGCCTCTTGCTTTATTTTAGCGAGACTTAAGtTtTCtTTTTAAGtCWWTCCAAAAAACCTATCAGCATGTACTTTA
TAATAGTCAGAAACCATCTAGCACTGTA
>Contig_1927
ATCACCTGTCACTGTTGAAAAACCTACTTCCATAATCTAAATACTTGCTGAACCAATGTCATTAC
>Contig_1928
GTACTAGCTGGTTTGTTTGTTATTTCAGTGGCAGAACATTCAGGTTTTTGGCRGCTCATTTATTTACAATTTAACATTG
TTGTTTATGGGGAAAATTACATTTAAGTGT
>Contig_1929
TGTGAAATCTGTAAATGTTTTAATGATTATTCTACATTTCAACACAAAAACCTGAATGGCCAATGCAGTATGTTTCTCT
TATTAAACATGCGAACAGAGATC
>Contig_1930
AATGATCTGCTTCGTAGGCGACATCAAGTCAACGTCGACATCGTTATTGCCACCAGAAAAAACCTGATATTCCAGGACA
CAGTTCACGTCCTTTTCGACT
>Contig_1931
TTAGTCTGGTTAGCCTACCTGGTCTACCTGAATACTGAACACCTGTGCATGCACAAAAAAACCTGGTCAAAGGAGGCAA
CAACAACAAGAGCAGCTCACAACTTCCACAAAAAACTTAAGACAGTTGAATATCACCGTTACA
>Contig_1932
TATCTCACCCTACCAGCAGGTCATTGAGAAGACCAAAAACCTGGCCTTCCGTTCACAGATGCTCGTCATGAACCTTGAG
AAGAAACTGTCAACCAAGGATCAAGAGCCTGCTCAGTGGGGAGCCGACTAATCTGCCAAGTGGTTGAAGTTCTGGATGR
AAAGAACATTTAAGTTTCAAAACAGAACTTKATACGAATTGGACAACAGTGAGGCTAGGTGTCTTAGTGCTACWRAAAG
AGAAGAAAATRAAAAATTTAAATTGGACGAAAAACCCCAACACACACGATAKTATGTATAGTGTTGTTCCTAATCTGGA
ATGCTCCAGAGGTTTACCTGTCAGATGTGTTATAAACAAGGTTATAACATTTACAGTTAGAGCTTGTCATGGTCACATT
CGCCCAGCGAAATCACATTTKCCATTTATGCGACAAGTCCGGAATTTTAATTTCTATGCAATTGGCAACATTGCAAATG
ATTCTTATATTAGGAGCTGTTATAAGATTATTATTTTTATTTGGTGAATAATTTGAAAATATGAATCTTATTTATaTTC
GACTAATTTGCAAGATCACAAAATCTCCGTTAGCTGGGAACGTTTTTG
>Contig_1933
GTTGCATGGCCAGCGAATGCAATATTTGACTTCAATAGAAAAACCTGCAATTTGTTTRGGAAGACCTTGAAWCTTAGRC
ATCAATCTTTAATATACGTTATAGTA
>Contig_1934
CAATGCTGCCGGGCCTGGAAGGCAGGTTTTACCCCTCCTGACGACTGGGAACCTaAAAAATCGGTCGTCTaGTCAAAAG
CGACTTTGGCACGGAGGGTCACACGGTGGAGGCCAAGG
>Contig_1935
GAATTAAATTAACTAATACAACAAAATTAATTAAGAATAGACAGAAAACAATAAAATTATACAGCaACATATTCTGCTG
TATCTaAAAAAACCTTAACAATGAACAACTTGCTAAGAGCACAA
>Contig_1936
ATGAAACTGATAGAATCAGCATAAGCTACATGTAACAGACATGTACGTYTSWKYCASGGCTGGTAAAAACCTAAGGTTT
TTWMARAMAAMTTTWASGTSKYAGGTTTGAAATACAATCAAGAAATACGATCAAGAAGGAGGCCTACACACGAA
>Contig_1937
ACGTGCTTCTGCCAGTCCTTGTGGAAATGGCCATTTGGAATAGCATTGTTTCCCTTACCCATCTTTTAATTCTATCCAA
AAAYCTTGGAATATGAAAGGAGAAAGAACAAG
>Contig_1938
TTATCGTCAAGCAACATTTCACTTTCTTTGtTTATTATTTTTGATGCCAAGGTTTTTTGACTGTCGATGGACGTTCGAG
GGAATGTTGCATAACACT
>Contig_1939
TAAATAGTGCGAATGAATAAGACAAGGTTTTTCtTGGtTACGTTTTTCAGTACCACCAGTTCCTTTTTTACCATGTCCG
TCACGTAAACTGACCATTACAGTCGACAACACGATGCGCCTTT
>Contig_1940
ACACAAGGATTGTCTGAATTACAAGTGTCCTCTTTAGTCAGCTAAGGTAGCAGATATAAGAATAACACTGTTGTATGTG
GCACTGTATTTGTCAAACAGAGCTTATAGTTTATAGCRGTGGTTTCAGGAACCCTCATTTCTTTCTATAGGCATAGCTT
ACAGACCCAAGTAGTTAACACAGTGTGTTAATAATGCTAAAATCTGTCGTTGATGAATATTTTCAACAGACTCGCTTCC
TTTACAGCCCACAGTTTCAAAACTTTTGGTTTATTTAAATCTGTATGAACAATAACCCTTAGAAAAACTTTGAACAAAA
AACCTTTTCATGTAAATAGCTGCTGGTTTATGACATGCACAAGAATGCATGTTCTSTTGYYTTGYTTYMCATTTTTGTT
TTTTTTTTCTTTTTTTTTTTCGTACAAGTAAAAATACAGCGACAA
>Contig_1941
CCACCTCTCTCCTTGTTCCTAGTCATTGCTGCACAAGTTTGCAAATGAAGGTTTTTTTTCGTGCCATGGCTTGATCATA
TT
>Contig_1942
GGTTTTYTTTGTTGTGCAGAATTCTTTTTCtTGAGaAAAAACCTTCCTATAAACGAAAGGAAGTCGATWTCGTATCATC
AAAACTAA
>Contig_1943
TCGCAGTGGCAGAGGTCAGCTTCCGAGATTGTGAAGTTTGTTCTGGaAAAAAACCTCAAACAAGAGAAAGATCTCAAGA
AGCAGTGCAACTGTTCCGAAGAAGA
>Contig_1944
AATCCTGTATCACTTCACATAACGAAAGCTTCACATGGGAGTCAAGCAAACCCGTCACATAGCAAAAACCTCAGATGGG
AAGGAATCTTATAAAAC
>Contig_1945
TAAATAACGTAAGTAAATAGGCCGAACTGAGGCATTGTCTGTAACGGCGGTGTGAGGCTGAGGTTTTTATATCTCCAGG
CTATCGTAAGGTCAYCGTCTTCAATCTTCATGGCTTCG
>Contig_1946
TTTAACTTGTTTCCTCTCCATTTTATGTTAAAAATCAATTGGAAACGTCTAAAGAAAAACTACAGACAGAAAGAgAATC
AACATAGCTGCACAATTATTTCACTAACTTTCATAGACTTGTCTTTAATAAATAAACCACAAAAACCTCATGTACAAAG
AAGCAAATGTAGAATTcAAACaWCYGcAACTACAGTTCGGAGCAAGTATTCGTGCAGTTCACCTCTGGAGCTGACATCA
GGAGCCACACTGTAAAAAGCGGGTCGTTGTCAGTCCTCCGGTTACAATGTACAGAATTCGATTTGCTGTTTTGTCACGT
ATTCGAATGACTTATTAATCGTAACAGTCGATTCATAACGGACAGTAACTAYTGAGtTCCGACGCCTTGGACAtTTTTG
TCCCTCGCCCTGTATACGTCCATTTTGATGTGTTTCGACAAGTAAAATAGCATACATAC
>Contig_1947
CAGAATAGTAATATGGTTAGTCACTAATATGTCCACAATAAGTCTTGTGCCCAGGGTGAGGTTTTTACATGACRCGCCA
ATSAACAGCATATTTTGARAGCACCAGCTATTACATTGCCAGACCATAGACCAGTGTTCAATGCTAGATGCAGACTTCG
ACAAGGGGGGGAGTAAGCCACATGCGAACAAAAGTAG
>Contig_1948
ACGTTTGCAGATCGTGAGTGACTGGTCATTGCTATGCACGAGGTTTTTGCAAACTAATAAATTATATTTTTCAGTGAAT
CGATGTAAACTATTT
>Contig_1949
CGACGGGTCACGTGGATCGGGCAGCCGTCTGTGGTCTCGAGGATTTTGGAGCCTGGACGCAGAGTCCGGATTTTAACGT
TAGTCCAGCCGAAGTAAAGACGATCGTRACTGCATTTCGTAATCCAGACGCCCTACGTTCATCGGGAATTCTGCTCGGA
GGACAGAAGTTCCTCTACATCCAATCAAGACGAATCGCAAATCCAGGGAAAGAAAGGACCATCAGGGGTCTCCGTTGCT
CGGTCGGATAAATGTGTGATCATAGGAACATATCGTGAAGGCCAGCAGCCGGGCAACTGTCGACTAGAGGTGGAACGAG
TACGCGATCACCTCCTCAAGAGCAGCTACTAGTAAAACAAATTGTTCACTGCTTAATGTCGCCACTCGCCAGAGGTTTT
TGCGCATAGAACAAAATTCCAGTTTTGATGAATCTCTCARCAACCAAGTACTGCTTTAACTTGATAGGCAGATTCCGGC
GTACACGCCATACATCATTGGACAAAAACTGCCCTCCGCGTTATCTTCGTCAGGAAAATGTAAAGTTAACATCTGCATC
AACACTTCTTTTCTATGtTTTTCTCGCTTTWATGTAGAGCATTTTACATTTTGTATGACTTATCAACTTTTTAAAACAC
ATTTGCCATTGTGTCGATTCCGTTTCAGGACAAGTATCGACTTtTTACGTAGtTTTGATGGTATTTTTGTGGATGAAGT
GTTCAGTATTGCACCCCGAAAGTCGACAATACGAATGCCTCTGAGTAACTTTTAACAAAGGCGCTATATAAGCCTCAAC
AATACAGTATTATGGTTCTGACATATAATTCAGACAACATAGAGATTACTTCATSATGAACTTGGACACTTAACTTGGC
TTTCCTGTTTGAAYGGACTAATAAAATAATATTATTACTGATTAGTTTATGATTGCAAGCCAAAGTATAAATGGACGAT
TTTATAAGTTATTACTGGAAAAGAATTTAACTGTATTGGCAGCCATGCATGGCACCCATTACGTCCTGCTCATTTAACC
GCYACCTGGTAAATGAAAGGCGGAGTTGACCTTTGGGAGGGGGAGCAGGAACAGATCCTGGATATGCGMTGATCTCTAT
CCCAGAGAGTTACCAAATGTTGCTTCATCACCACTACATGTATACAGTTGTTTGTTGCCACTTTTGTGCATTAACTGTA
GTATTATTTTAAATATTAATTATTTAAACTTTTTAACTCTGATTGTTGGCATCAACTTTATTATTATCATTARACTGCG
GATTTATAATGAACAGGATATTTGGACGTTAGATAGGCTTGTTCTGGTCATTTGTGACCTTAAGAGATTCGTGATCTTT
GCTAAATGTTTTCCTCTATTGTATTTTCATTTCTGTTTGTCCTACTGAGAAATGTCAGGCAGTTTCCTTCTTGCCAACT
TTAAtTAAATTTTGTCCAACYATAC
>Contig_1950
TTATACCTATTCTTAGCAGCGTTGCCACTGCTTGGGTTTTCTCCCAAGATCTTGGGTTTTTCGAWSCAATCTTGGGTTC
TTKGGTTTTTTTCTGACTGCTTGGGTTTTTTCTAGGTTTTTTCCAAATAGCTTGGGTTTTT
>Contig_1951
TTCTGTTAACACTTATTTTCTTGCTGCTGTAGAATTTTTTTATTTTGACATGGCACAGAAAACCTAGTAWTTTGACAAA
GTGATGAATAAAAAACCCAATCGGGAAATGGTAGGCTCGATAACATGACCAACATCTTAAGTTACCACGAAAAACAAGA
TTTAGTACAGATTCCAA
>Contig_1952
AACTAGTACAAKCTTCTTGGTCAATACAAtTTGGAAtTTAtTTTTTCTTCGTGTTGGGTTTTTGAATACACTGTACTCT
CTAAATAGTCTCGTTTTGTTGCAATTCAATGCAA
>Contig_1953
ATCGTCATTATTATTGATAGACTGGGTTTTTGATAAAACTGCGCAAATCGCGTTACAAA
>Contig_1954
TGCCATCGCAGCTTCTTTACCAAGTAATGCTGATCCAACACCTAAGaAAAACCCAGCCATGTTCCAAACCGGCAAAAGC
ATGGTTGGTCGAGCCCTGTTCTCTGGAATTAATTCACACATCTTCGAAAGATGTTTCTTTTCTTGTTCCAACATTTCCT
CTATGACTGGGCCAACATTACTTCT
>Contig_1955
ACCGATTGTATACCGGTCAGGTTATGTCTGAATGAGTCAAAGGATCGGGTTTTTGTTGGAGTGAATCGTGTTAATAAGA
AGTCTGAAACRTGGGAAGGTGGAMACATTTTGATCCRCAACATaAAAAGGATAAATGCGTTTGAAAGTACAAAA
>Contig_1956
TAATTATAAATTGCACTTGAAGGGTCTAACCTTTTGTGTTTTYTAAGTTAKTaTTGCATCAGGGTTTTTCTTTATTGAT
AATTTTTATTCTACAACCTCCTGAGGTTAGTGGCTTTAAAAAGTTCATACCAAGATTTTTCAATATTTTTAAGAGTTGC
TAATTA
>Contig_1957
CTGGATGCCATAATATTAGAGGTTCTGTACGTTCTTTAGGACTTTGGtTCCATTGGCCGTCCCACATCGaACCCTAGAG
GACAGTGAGCTGTCAGGGTTTTTTCATCTCTGCTGGAACTACAGTTTTCCCAAACCTCTACGCTGCGCAATAATAGGAA
CCCAAAAACGTAGGACCAGATCCACACGTTTTCAGACCTGAACGGTTT
>Contig_1958
TGGAATTGTTGCATCTGCACTCAAACTAAAGGCTACTTAACCTCAACTCAAAAACCCTTTCAACCACAAGACCTTCAAT
GACAGACTGAGGTAGGAATTAAATGAGCACACGCTGACATACAGGAACAGGACATAG
>Contig_1959
TAATTCTGCCATCAGGGCTGTCTCCGTAATGCTGGGGTTTTTGGTTGTGATGTTCTGCTGTTAATGAGCTGTAGCAAGC
AATTCAAGTGACACCTGGTTTTGTCCTGCTGCGGGTTGTAGTTACGTTGGGTTTAATCCTTGAAACCAGTGGTTTAAAC
CACAAAACTCTTTAACCCTCTAACTCCAGTAATGTCATGAGGGCTTAACAATTTGAAGTCAGGCCCTGTGAGGCCAATA
TATGCACAAATGAAATTAGGACTTGTCTTAGATATG
>Contig_1960
ACACAATCCTGAATTCCTCGCAAACtTTAGtTTTTTTTAGtTTTTTTACGTTTTTTTTCTTTTTTAtTTTTTAttTTTA
ACCACATACATGTACACACCTCTGTTAAATGATATGGACATTATTAACCTCAAAT
>Contig_1961
AGTTTGTCATGAAATCATTGTTGCCATATTTTTCTTTTGCTTGATGTAACTTCAGTCTAAGTGTTTTGAGRTGCTTGTG
CCGCTGTTGGTTCAAGCGTTGATTTAGGATTGAAAGAGTTGATATGCGGACGT
>Contig_1962
CTAGTGTATAATAAGCAGACGTCAGAGaAACAAAAGaAAAGAAAATATCATTAGCTTTATGTTTCATCTTAAAAACTTA
CTTAAGTCTTACTTATAACGGAAATTGGTTTCATAATACAGGTCTAAGTATTACCTAGTA
>Contig_1963
TCAATTCCTCCGGAATCTTGATCCGAACTTCGATTTTCGTCAGATAACTCTCCTCTGTTTCTACCGTTGGGTCCATCCG
CGCTCTTTTCTTTTTCGGAGGATCGGTGGAAGAYGGAGGAGGTGGAGGAGGAGCGCTCGTCGAAGCAGACTCCGCCGTC
GTGACTTCCGGAGTAGCGACGTCCGACTGTCGAGTGCGTTTCTTGCGAGCGGCTGCGATCTCCGACAGAGGAACATTGT
CCGTTCGATCAGACGCCGAACTTGAAGTCGCTA
>Contig_1964
GTCAGCGCCCTGGGACAAGGTAAAGAAAGTTTTTTCCATaATAACAAAtTTCTTGATGACCTTTTCTTTTTAGTCGTCA
ACCAAAATTTCTAGTAATTCCTTGCGCCCCTTACTACTTGTTGAAAACTTACCACTTAACCTCCATTTTCCATCCCCCT
TGTGGACAAtATATTACGTTGCAAAATATGTaAAAATACTTACCTGTAACCTAATTTTGCGCCCCTTTTTGACCTGTGC
CCAAGGACGGCCGCCCTCCTCTGCCCCCTCTTTACGCCACTGAAGCAAGAGAAAGGAGAAAtCATTAGGAATTTAGTTG
AATTAAGTGCGWTgGACCTGGTGACCGTTCTGTGACCTCTGCTTCTCTTTGCCCCATAGAGCCTTCAACTGCTTCTAGT
GG
>Contig_1965
AACAAATTCTTGATGACCTTTTCTTTTTAGTCGTCAACCAAAATTTCTAGTAATTCAGCACCGTATATGCATTCCTTGC
GC
>Contig_1966
TATGGTGACCGAGAGGATCTAGATCGCGAGGATGTTCGTGTGCGAACTTTTCTTTTCTGGCCGAAATGGACCCCCCAGT
CTTTGTCCAGGGAGTCCCTTGCTAAGGCTGGTCTCT
>Contig_1967
TTGATGCCGATAGCAAGGACTGGCTGTTAGTGCTTGAAAACTGGATTGTGTTAGCAGAAAAGAAAAGTCATGCTAAATC
CAAAAG
>Contig_1968
TATAAACGCTGACTCCCTGTTTATCTTCGCMTTTYGCCACCATMAATGGCGTTCATCATTTTCtTTTTGGCAAACAGAG
CaACCAGCCTAATTGACATCCGTCTTTTCAAAGA
>Contig_1969
GAATAAATAGAAATAGTCTTCTTCAAATCGTCAGACAGCCGTAGGGCCTACGCCGCCATTTTCTTTTAGCGCAGATCAG
ATTGTGGCGACGTCATAGATTGCGGGG
>Contig_1970
ACACAGCAACTGTGAGCTTAGAAAAGACATGGAAAACAGTCTTTGGTCCATTTGATTTTCTTTTGATGGTCCCTTTACG
ACACAGCAGTCTTTAAATAGGAATCATTTAATTGAGAATCCTCTGAATGACCACATTTGCCTGTGATGACTACATATTT
CCCATGATGCTTGACGGTGTGAACAGACCCATTCGCTGTTTCTGCTTTCTTTGtTAAGKCATTGTCTGTCTTGGACGTA
ACCGACTT
>Contig_1971
TAAAGTAGGAATTCTACTCATGTAGCCAGGGTAAATCTTGACTAASACGACTTTSTRTAGATTTTCTTTTCTATTTAAA
TATAGACCTGAAGATTTTTGATTAAGCAAGTGACTGCCTTCTGTTCAAATATGTTGTTT
>Contig_1972
CCTCAATAATCTTCTCCGGCGATGGGTTTGTCTCCTGTTTTCTTTTGTCATCTTTCCCCYTCCTATTCTTATCGCTGGA
AAGACTCCCAGGCGCTATCCGCCTCTGTCTTCGAGGCAAGGTGGAATAA
>Contig_1973
CTAGTGCCCGAATTTAGCTGTTGCTATCCAACATGGCGTAATGTTTTCTTTTAATATATTGCTTTGTATGTCACTTTAA
GCTCCCAAATCAGTAGATCACTGTCCTTTCTTAAATGCAGTCTTCTCGTGTTTAAATGCTCTGCAGTTAACTGAAGACT
GCTTAACGTTTCTTACGCTGGATATTTTGTGCTTTGTAACCTCTTA
>Contig_1974
AAACCCTGGTCACTGCCAAATGACGATAATCTCTGTTAAATGATTTGTAATTTTGTTGTACRGCGTCCATTGCCTCTTC
CAGTCCATTTTACGGTTTATGTTTTCTTTTGTTCAGGCTTCAGTGTAGGCCTACACTCATGAACTGTTGAATGAATTAA
ATTATTAAGTTAC
>Contig_1975
TCCTCCTGCTGTCTGTCACATACGGTTCTCTGGATGTGGATATCAATGACGAACGACTTCTTTTTCTTTTTTCATCGTC
CGAGGAACAGCTTCTGTGTTTTCTTTTACCCATAAAGATAATGTGGAACAACA
>Contig_1976
ATTCATGTTAGTTCTAGAGAGTAATTATGGAACTCGTAACCTTGGCGTTACATCAAAAAGAAAACGTAGTTCGTAGAGA
CAGGGAAAGAGGAGCCAGGCAAATGATATGGATCCATAAGGAAAAACACAGAAGGGAAGACTGGAAGAACTTGCCGGG
>Contig_1977
TTAAACTCGAGTTCAGTTTTCTTTTGGCTTAAACTCGAGTTCAGTTTTCTTTTGGCTTAAACTCGAKTTCAGTTTTCTT
TTGGCTTAAACTCGAGTTCAGTTTTCTTTTGGCTTAAACTCGAGTTCAGTTTTCTTTTGGCTTAAACTCGATTTCAGTT
TTCTTTTGGCTTAAACTCGAGTTCATTTT
>Contig_1978
ATCTATTGTCTTCCATTTTCGCCACTTGCCCAAACCATGTTAGCTATGTCAGTTTTCTTTTGCTGATCCTGCTGACTAG
TGTTTTGATCTGTCCCAACTCCCTCCGGGTGACCTCATTACGAATCCTGTCTCGTCTGGTCTTAGATTCTGTTTAGCTC
GAACACTATAAGGTTTTATCTAACGTTGAAGGTCTATTTTAGCTGTGTTTGGTTAACTCTGTATCCCATAGAATGGTTA
TTTTTTACCTGATCTTTTCATGATTGTTTCGGTTTTAAGCTTGTTTCCCAAAGATTA
>Contig_1979
TGCTCAGTTTATAAGATTGGACAAATGTTTTAGtCAACCTCCTTCTAATTACTTACCTGGCTTTAAATACTGAAAAGAA
AACCTTGCACCGTCCTGGCTTTAAGTGGCTGTGAGTTAC
>Contig_1980
GCTTTATCGGGTACTGCATCTACTTTGATCACAAACGAAGGAATGATCCTATGTTCCGATCTAAGCTACGGGAAAAAAG
AAAGAAAGCAAGGGAAGCGGCCAAAGGTCAAAGACTGGTGGATCTGAGATTCCTGATCTGAAAGACCCAGACTCAATGC
AGAAGTTAACTTCCTGCAGGAAATACAGATYGGCGAAGAACT
>Contig_1981
AAACCGAAATGCTTTCTTTGACCTTGATGCTCTCGACGATTTGGCGGAAGCGTACTGGAtGYGAAAAGAAAGAGAAGAC
ATGTTGCTGAAGTTTTAAAATGGACCGACTTAGAGTCTTTGGGACAGTTGGAGGCCAAGAATGATTGTGCTCCTCTCTC
TTGTA
>Contig_1982
CACTCTGATTCTGGCGGAGAGGAACGCATTACGAAGAAAAGAAAGAGAGTAAGAAGCAAAGGCAGTGATGAAGATGACA
GT
>Contig_1983
CAGGGGTACCTTTTTTCTGGATGTGCAGCTGTTTTAAATTTTTAAACCAATTCAAGATGCTCTTTCTTTTAGATAAAGG
TGGTAGATGAGAGACTCTGGACGTATCGGCAGGAGG
>Contig_1984
CTGAAGGCAGCACTTTTCAAGAATAAACTTCCTGATTTCCTCCTCATCTTTCTTTTGGCTGAAGTTCTAAATAAATGAA
GATATATATAGGATTACGATGATGGTTAATCAG
>Contig_1985
CACCTTAAATGTACAATGGTTCCTAGACAAAGTTCCATcCATTTTCTTAACAGAAGCGCCTAATAATGTGTACAGGTAA
AAAGAAAGACTTAAAAGCAGTACCAWTGCAACTGTAACTWGACAATATACTGCAATTGAACAGAAACCATTATAAAGTT
TTA
>Contig_1986
TCATAGACTTGATTATTCGCTTCTTCAGGTTTTTATTTAGTTTTCCTCTAAGTAATTCCTTTCTTTTATAGAAGGCATC
TTTCCCCATYGCTATTCTCCTCCTTRTTTCTACATGACACTTTGCA
>Contig_1987
ATGGCCCAGCAGTGTGAAGGAGGCATACAAGAGCTTCTTGATATCATCTTCAGCTTCTTGGCTAGGAAAACAGACTTTT
ATTTTGGTGGCGGTAAAGGTGCTGCAGAGAAGTTTGATCCTTGATATGTTCCGTGCTTACGAAAAGAAGGCTTTGGATC
GTGCAGCGAAGGAGAAGGAAGAGAGAGAAGAGGAGGAACGGAAAAGAAAGGAGAGGCAAGCTAAGAGAGAGGCAGAAGA
GAAGGAACAACAGCAGAAGATGGATGCTGAACCAAAGATCAAAGAATTGACTGATGAGGAAGCAGAGAATCTACAGAAG
GAGATTGATGAAAAGAAACAAGTTAAGTCAACAGAGGAGGTTAAAGAAGATGACAAGGAAAAGAAAAAAGATGACAAGG
AAaAgAAGAAGGAGACTAAAACAAAGGAGGAGGAGGAAGAAGATGAGAAGGATAAAGGTAAACTGGCTCCAAATTCAGG
GAATGGTGCTGATCTTCTCAAACTACAAATGGACACAGACGCTATCTGAAGTTGAAATTTCCATTCCACTGCCTGTGGC
TGTCAAAGCCAAAGATGTTGATAGTCAACCTTCAAAAAGAAGGGTTTGGTGGCAGGCATCAAAGGAACTCCATTAATCA
TTGATGGTGAGACGCCTAAAGAAATTAAAGTCGACGTTTTAATCAACTTGGTGTCTAGAGGATAAAAAGACCCTTCTTA
TCAATGTGGAAAAGGTTAATAAGCTGGAGTGGTGGAGTCAGATTGTGACGACCGATCCCGAGATCAACACGAAAAAAGT
GCAGCCAGAGAACTCTAAGTTGTCTGATTTGGATGGCGACACTCGCGGAACTGTGGAAAAGATGTTGTATGATCAACGT
CAGCGAGAACTTGGCCTTCCAACATCTGATGACCAGAGGAAGAACACAGTTCTTAAGGACTTTATGGCTGCTCATCCCG
AGATGGACTTCTCAAAGGCCAAGTTCTCTGGTTAGGGTGTTTTGCTGTCAACTACTTTGAACCTTCTGCAGCAACAGTC
CATGAAGAAAATCGTTTTCTAAGAATCAAACTACCAGAATTAAAGTATATTATTACCTTGAGCCGTTGCAGATCGGTTT
CACTGGCTGAACAATATGGAGATATACGACTGCCTTGTTGCTTATTCTGATTTATGCACTGTGGAGCTTAAAATGAAGA
TGCTGATTGCTGaAGAAAAATAAGAACGTTTAAATACAAG
>Contig_1988
CTTGTGAAAAGTAAAGCACTTTGTTCTTAAGCTGTTTTTAGACATACTGTCTGGTGACTGGGTTCTGCATCCTTTCTTT
TTGGTGGGATATCATCCTGATGCTATCGCAGTGTCCCTTTGCAGCAATTTCTTTCTTGACTTCATGCAYCAATGTCTGR
CATCAGAAGTGAA
>Contig_1989
TTTGTGGCATCATCACCACTTTTTATTCGACSACACCACTGGACAGAAGAAAYTTARCTTTGCTGAGGATTGTACATTT
TCTGTTTGtTTTCTCCATCAGGTTGCAGTGGTAGCGGGAAGGACTTTCTATCTAGCGTCCTTTCTTTTTTTTAACTAAT
CTAAGTAGTAAGTGTATTTCATRAAGTATATAATGCTAACTARTGGACTGCAA
>Contig_1990
GGACTCTGGATCGGTTCCACGGGAACGGAACTGGAACAATTCAGAAGAGTGAGGAACCCCTTTCtTTTTTCCCTCGCAG
TCGTCGTAGATCGCCAGAAACGGTTCTAGAGTTCGCCTGGTT
>Contig_1991
GAACAGCTGGAACGTTTCCCGAATCACTTGCtATCTGTATCGACGTGAACTGACGAGATTCTCTTTTCTTCTCTTCCTC
TTGACCTTTCTTTTTC
>Contig_1992
GGGATGATTCTGGAATGTCTTGGATCAAACGAGATGAAGAMAAAGAAAGTGGGATGAYTCTGGAATGTCTTGGATCAAA
CGWGATRAAGaCAAAAGAAAGTGGGATGACTCTGGAATGTCTTGGATCAAACGTGATGAAAACAAAAGAAAGTGGGATG
ACTCTGGAATGTCTTGGATCAAACGTGATGWAAACAAAAGAAAGTGGGATGACTCTGGAATGTCTTGGATCaAAACGTG
ATGAAAACAAAAGAAA
>Contig_1993
CCAGTCCGAATYTGACTCCAATTCAGAAGAGGAGGCAAGGCGAAAAGAAAGTCGGAAAAGACATTCTCGCCTCCCGAAC
TCTGAT
>Contig_1994
ACCTTCAAGCGTTTACCAAGCGTCAGTTGATAGTTTGGAGGTGTGTAACGAAGAAGGCTGTCACTAGCTTATCTTTTTT
GGACTAAATTCAAACTTCATCACCCAAAATGGGCAAAGACGGA
>Contig_1995
GTTAATGATCACTTGTTCTTAATTATTTCTTTTCTCGTAAGTTCAACCATAAACAGTGCATGCACCTCTTTGGTCACTG
GAGAAGCTTTGCTATGGAAAC
>Contig_1996
TTTTCTCACTAACTGAATTATTAACATTATTCCAAAAAGAAATAACTGATTTCAACTTTCTAAACTGATCAAATATTCT
ATTTAGACAAATGACTACCTTG
>Contig_1997
TGTTCTACAGCCGCTTcCAAGTTACCTGTTCGTATTTCTTTTAAAGTAGtTACTTAATAACCTATTCATCAACACaAGT
AAATCTTTCCCTCAACGTACCTAAATATTCTAGTCAAGGATGA
>Contig_1998
CATCTATGTGCATGCTTTGGtTTTGCAAGATAATCAAAAGAAATGGCATAGATTCATAGTCACATCTTACACGAAACAG
TTTGAAACTCTCGAATAGCTCTTGCAGTAATAAACGTTCAAGGAAGCAGCGGAGTTCTTGGCAAACGAGGAGCAACAGA
TTTGTTGACCAAATGCCTTTATCCAACCTGCCACTTTAGACCTTGACCAGGTGGTGTTTGCTCCGCTTTGATTTGTCTT
GCTTCGGCCTGGCGCTGGAGCTTTCGAACAGACTCAGGtATTTTGAACACCTCTTGCTTGTTGTTCTTGTATGCGTTTG
TCGGCCGCTGCGGCAGCCGTTTGTCTTCTCTGCTCGGCGGTAGGTGTAACCGGtTTCATAATCGTCAACCAAGCAGGGC
AAACAACAACCCATTTTACGAGGGCCTTTGCTTGTCTTAAATAATAAAATTAATCTAGACTTTATTTTAAAA
>Contig_1999
GAATTCTTTAAGATGAGACACTTAAACGTCCTAAAGCGTGATGTTCCCTCATTCCGTAGCCCTCTTTTGATGCACATTT
CTTTTTCTGGCTTATAGGAT
>Contig_2000
GTTTGTTGACTAATTGTTTTCATGCTTTTACAATGGCAGCTAATGTGTTGTTAGGaAATGTCGCCAGCATTTCTTTTAT
CAGACTTCATGAGTTTTAATACCTTGCTTCAGACTCTCCCTCCAAGAAACCAT
>Contig_2001
AACGAGATCCTTTGACTTTCTTTCCAGCAGTTTGAAGAGAAAAGCTTTTCAGtAARCAACTAATGACTGCCGACGTTTT
TCTTCCTCGCCCAATCCTGCCACCCTTAGCTTAATTTCTTTTCTAAGCGCCTGCTTCGAAAGTCTAATTCCTGCCGCTC
CTGCCATTTTTAAAGAACTTTCA
>Contig_2002
TTATTTTCGGACTTTCTTTATGGACAACCCCAAACWGTCTCTGACCAAATCTAATTTCTGTTATAACTAATTTCTTTTG
ATTTTCAAGCGATTTAATTGTTAACTGTTAGGAAGTGCAC
>Contig_2003
GTATAAGCGCCAGAACAACCTTCCATTCACCAGTCGGGGCATTCATCTCCGCAAATGTCATTCGAAAAGTGGCACGGTA
CAATTTCtTTTTCTCATCAAGTGACAGATTCTTCCAATCTCCTTTCTCCTTCTCCCTGAGGGCCAACACCTCCTTCGTG
TTCTCACCAAATCGAACAGCAGGAAGCGGGAATTCAGGACGATCCATGTAGTACGGGATTCCATTCC
>Contig_2004
TCCTGCTGGCAACATTCTTCCATGCAGATGAATGGCATCTGTATTTCAATATGATTTCATTGCTGTGGAAAGGGATTAA
ATTAGAAAAGAAATTTGGTAGCATCTACTTCTTGTGTCCTGTGGCTGTCTTTTCAGTCCTTGTTAATG
>Contig_2005
TTTTTTATACACTGTACTCCGTGACGATGTATCGTGAAGGACTGACTGGGTCGCGTGCAGCCCAAGGCTAGTTCAATAC
ACGTATTTTGCGTCTTACATCAGCAACGATTCATGGAAAACACAAACACAAGTGCGACTAAAAACATACACAAGCAAAT
TTCTTTT
>Contig_2006
AACTTGCAGTCAATCACAAATTAGAGCACAAACAGGAGGAkRTWAGAACCAATGTTCCCTCTAATTTTTAAAGTCTGTG
TGCGCATAAAATTTCTTTTGTGCAACATTTTACCWSDAYTMATYTGWATKTGGAATGAWGTGTAWGAAATRTGTGCaAA
AACATTTTGGAGGGAACATTTGTGTGCACTCCAAACTTTCTTCCGTGTGCAG
>Contig_2007
CTGCTGATTACCGTCGATGAAGATTTTAAGACGAGTTCTGTTTATTTGAATTGACTGATATTATGTAGAATTTCTTTTC
TAATCGTCTCAATTGTTCCATTTCTCTCAGAGTTCTGCAACGT
>Contig_2008
AGTGACAGAGTTGCAATAAATAAAAATTGACAGTCATTTCTGAATTGGTKAGTAAAAGTTTAAAARAAWTTCCAATTTC
CTTGCTTGCTGTTCACAAAATGTTTCTTGTAAAATGGTTACAAGATCATT
>Contig_2009
ACTGTTACCATGGCGCGTTTGTTTTTGGTGTGTTAAAAACAAGTCGCGTACATTTAAAACAAGAATTTATTGATTTCTT
TT
>Contig_2010
ACCACCTCTACAGCCTTGCTTGATTTCGTTGCACCTGCCAGCATTATATCGGCAGAACAGAGTCTCTGTAATGTAATTT
GCGTGTCCTGTTACCGGTGTGATTTCTTTTGGCCGTGTTATATTTCCAACATAATTGAACGTTAATGATaaGCGTGGGA
CTGTTTTCTwGTATGaAAKTACACAATTATGTTCACTGTTTATTGTCTGATGGTCATTTATTTAGGTTTGCTGACCCTG
GGCTGCACAATAGTGGTTAGCGTGGTTGGCCTAAAAATGAGAGGACAGTGGTTCATATTCCTACAAGGATAGAACTTCT
AAGATTTGGCTCCAATGCATGCTACTTATCCAGCTCAGCTAGAATGAGTGCAACTACTGTGCGCTGTCAGCGGGATGAT
GAGATGGTAAGGGAGGGGACTGGCCACCACCTACTCTGATATCTCAAGGCTGAGAAATGAAGTCGTCGGCATGTTGTTT
GTAC
>Contig_2011
GACATCGATTCTAGATTACACGGACTATCTTTCTTAAATCTCGCTATTCTTGCAGATTTCtTTTTAAATGCAGAATACG
ACRCTAgAGAAAAATGAAGCCAAAAAGGACCTTATCAATAACAATAAAGATTAGGAAGCTTT
>Contig_2012
TGCAAAGATGGCTGCCTTTCGTGCCTTTACCATCACTTGATGAAGGTTGAGCCAACGATGGTCAAGGCACTCCTCGACC
GTCAGACGACTCCTTGGATTTCTTTTCAGAGTCTGGTAGATAAACTTCATGGCATATTTCGTGACATTATGGTAGAGTG
CATTTGCATCATATCGAACATGTCGTATGTTGGCTGATGTGTC
>Contig_2013
TCAGAATGGCTTCGAAAAGTGTAATTGTTCCTAAATTACTTCACCAAATGTTACTGCAtTTCAAACAAGCGAGCATGTC
AAACAACAGTATGCAACACAGAGTTCCTTTAGTTAAAACCTATGATAACCTTGAAGATCTATAAAAGAAACAACACACC
ACAGTTGACGACTATAATGTATAATTAACAATGTKGTCTTCT
>Contig_2014
TAAGTATGCCACCCAAACCGCATAGGGCRTAGTACTTGTTCGAACCATACTCACAGCTGTATGTTTCTTTTCCAGTATC
TGCCGCCAATGCCGCTACCGTCCTAGTCTCGTTGACTTT
>Contig_2015
TTGATGAGAGGGAGCAGGAGAGCCTTTAGTATGAGATTGGAGCAGCTGAGGCAACTTCATGTCGTCCAACTGGAAAGAA
AAGAAACGGAACGAGAAAAGGATAGATTAACAAAAATATAAGATAAGAAA
>Contig_2016
AACTCATGGCGAGTGAGGATATTTTTAATCTTGGGAAGGGTTAAATATATCGTGTGACATAGAAACAGCTTAGTAATTG
CATTCATAGTCATTGGAGTGTTTTCCGTTTCTTTTCGTTGCCGTTTTGTTCCGTTGGCTTATTTCGAAGTTTCAGATTT
TAATAATGTGTCCATAAGTTATATAGATGGAT
>Contig_2017
CACTGGTTrGAACTGATGAATTACATTTTGGATAACACACAGATGTCACTAAAGGAAAAGAAACGGCGCTTCAGACAAT
TTGCTAAGCAGCACCGACACCTTTA
>Contig_2018
CAGGAAAGTCTCATTAATGATCAAACCAGTCAAAGGTGAATCGAGGACATCAACTGCRAAACCGAACTCYTCACGTTCt
TTTCGCCATATCTAGTTCAAAGAAGGGTTTAACCAATTTACGTGGAATTGGTACAATAAGTACATATTCCCTGGGACC
>Contig_2019
TGCGGGCTTACATTTTCAAGAAGATaCaTTTAGGATGAACCCTCAATAGYCCCTCAGAACATCTTATCGCAATCTTTTC
GGCAGATGCAGGCTAGTTTCTTTTTGGTTAAGCACATGAAAAGCCAACAGCCAGTTGTTAACGAAGACTCGTTTCTTGG
CGAGATTTACAAAGAGA
>Contig_2020
TAACGCTAGTGGTAGTCAACGCAGGAGTTAACTTTTTTTTTTTTTTTTTTTTTTTCTTGTCTGAGCAGAGTAGTTTCTT
TTCTTCTAAGAYGACACACAAAACAAACTATCTGCTAATCTAACGGTGTCTTCGCCACCTGCATGCAGTTTACTCGAAG
CAGCCAACTCTCGTTCCAGCTGTATCCGACATTTAAATAATAAAATTCCTAATTTTRAAAGCACTAGAAAAAAGGTTAA
GTCCCTGCCATCA
>Contig_2021
TTCAAATGAAAACACAAtTCAACATAATTATGACAGTTTCTTTTGGTTTAAGAATCTGCGCGAAATATCTGCAAACGTA
ACATATTAAATAGTTCAGTGAA
>Contig_2022
TACTTCCGGAAGCTCCAGTAAAGTGAGGGTTGACTTTGAGATTTGTTGCATGACTTTTCAAGGAAGTTTCTTTTAAATC
TCAGGGCAAATCGTAGCGAAATGTTGTCCAAGGCC
>Contig_2023
CATGAAGAAATTCTTCTGCACACCATGCATTCCTTCTTCCGGAATCACGAATTCTTTCCGACACAACGGACAAGGCATC
TTCTCTCCTGGTTTCTTTTGATCCGCTTCTCCAGTTCGATTCAGACATTCAATACAGAATGTGTGAATGCATGGCAACA
TTCTTGG
>Contig_2024
AAGAGTTAACTTTGTATTTCCTTGCTGCTATTTGAATCTCATGGATCTGGTGTTTGAAATTGCACTTCTTTTCTTCtTT
TTACCTGAAACGCATGTaAACCTTTGAGGACTGATGAYAATGAYGACTTTAGAGAGTGTTTTGGtTTATAACCATAGCC
>Contig_2025
TATGTAAATGTCGAGAAGTTGAAGAGACTTCCGATAACTGCTATTTTAAAAGAAGAAAAGTTGGGGAATCTGGCCCCGA
SKTACATCCGTTGAGGYACTTCGATTGCT
>Contig_2026
GCGAAAGACATGACTGATGACGAGGGATCCATCGCAAGTACCAGCAGCAAAAAGAAGAAAGTTGTTGAGGAGGAAGACA
ACAGACCAAGAGGCTTTGATCGAGGACTTCAGCCGGAGAGA
>Contig_2027
AGAAGGAGGAGGAGGAAAAGGAAGAAGAGGTGAAAGACGATAAGACATCTAAGCAAGCGAAACGCAAAGTGGTAAAGCA
AAAGAAAGACAAAGTTGAAAAGAAGAAAGAAGAAGAGGAGGAGGAGGAGGGAGATGAAGAGGACAGCGAAGATAA
>Contig_2028
TTAAGACGCCATGGATGACTACTCGTCTAtTTGAAGTCATCCAGGaAAAAGAAGAAATTCTATTTACAATATATCAAAA
ACACTACTCTATCATCGTGCACA
>Contig_2029
AAACCAGACAAAGTAATAGCACTCATGCAGAAAAGAAGAAACATAGTCCAACAATAATATTTCTTCTGATTACTTTATC
AGTACAACTGAGTGTAYAGTCAAAGACATATTCTTTTACTAAAGTAGCTAATAGTACTTTTAATAAATGAGTTTTATAA
ATTCCTGTAAA
>Contig_2030
CTTGTTCTCTCGCMAGTCGTTCCTCTTCTTCTTTTCGYTCGTCTGCCTCGCGTTGTTCCTTTCCTTCCTCTCCTGCTCC
TGCCTTCG
>Contig_2031
ATTCATCTTAATTCTTCTTTTTCTCTTCTCACTCAGACTAACTTTCGATCGATTTTTGGTGTCAGACCAAACCGTTTGC
CCTGTCTCATGGGACTCCGGCTGCGTACGTC
>Contig_2032
TTGAAGTAATGTTCTGATGTGTTCTTCtTTTTCTCATCAGAACTTCTTCAGCAGTGACCAATTGAGCGGTCAGATTATC
CAGCCGACTCTCAAAGTCTTTCTTTAGTACGGCAACTTGAG
>Contig_2033
AAATGCAGTCCATTGAACAGTCAGTCTCTTGTGATGTGGGTTGATGTACTGTTCTTCtTTTTCATCAACAGAAGTGCAT
CACGATTCGTT
>Contig_2034
CATTAATTCACTATAAYACTAACTYCACTTTGCCTTAAGCCAATTTCTTTCAGTKCYTCTTTTATTCTTTGTTTTGTTT
ATTTCAGACTCTATTATTTCATTATGTGCATTGACTCaTTGTTATGTCGYGGTTTGACRACTAACTTCTTATaTaATAA
TAAAACGAATATACASTRWTGTCCMAtTTKAAAAAATGAGATTCCYTCATCATWTTTTAGA
>Contig_2035
AAGTAACAGAGAAGAAAGAAAGAAGAAGAAATACGAAGGAAGCAAGAAGAAGACCTTAGGAAAGGCAAGAAGAAGAACT
cAAAWTGaAAAGAAGAGAACAGATAATGAACGAATAATAAGAABTAAAGCGCGATGAAGACGACGACAATGATGACGAA
GAAGAAGAGGACGATGAAGATAATGATGACGACGACGAAGAAGATGATGATGACGATGACGAAAGTGACAAAATGAAAA
GAAGAGATCAGATAATTGAA
>Contig_2036
AAGAGAATCATGTCGATGGCTCAGGTGGTAGATGGAAAAAGAAAGGCTCGTCTGGTCGACTGGTTTTCCAGGATCTTCT
TTCCAGTTGCCTTTCTTCTCTTCAACATCATTTACTGGATCRTGGTGAGAGCWTGAGTTACAACGACCAACCCRCTGGY
GTAGACATCCGAACGAAGTGTGCTCTATTAGAATTGTTTTCACAACTTTATATTCTTTGCACGCACCTATAGAAGCGGT
GAAGAGATGAATGATCCCGTCTGAAAATATTGGAGACGTTAACAACGAGCTGCTTTGATGTTTCATTCATTTTTGGTAC
ATTCTAGTCGTTAAAGTGTTTATTCACCAATTAGTATTGTAAAAGCTGTATGCTTTCACACACTAGTGTaAAAGATGGA
TGGAAGATAAATGRTTCTTTATTGTCAATATTGCATTTAAATCTATTGTATTTATCTTCTAAACGTTAATCTTTTCACT
CGTAGATCTAAAAAGAAGAGGAACGTTCCCCAAAGACAYAATATCATCCTCTTTCACAAtTTTCTAAACTTTATTCTTT
TGAGTTTCACCTAAAACAGAGCAGACGAAGAAGGCCATGGCGTTCCATAAAGACAGCGCAWGATTCTCGTGGTTGTAGC
TTTTCCTTATTGCTTCATCtTTTCACCAACACAAAGGAGAGGAAGRAATACTTATRTAAACCAAACCCCAGACGTATAS
TCATGTAMAGAGRGTGTTCTAGAATCTAGACTTTGACGGAATCGCCAGTCGTTTGTTGCATTGCACTGTTTTATTTACA
GTTGATGTATTATTCTTACCTGCTCCAGCGTAACGATTTCAATAGAGCTATTTGTCAKACAGTKATATTCAATGTGAAT
AAAGTGAAATCGTAATGAARTCATAATCAGTTGGTTAATTCGTTTGGGTAGTTCCGTTGATATCTGTTGRTTGACCTCC
CAGACTTTTGATYATTTAGGTTGAGACTGCTACTTTGAACAGGCGGATAACTWTTGTAATGATGAAATGTTAAGGTATT
ATTGGACTGATCTTATAATATATATTATGTATGCAAACATGTACAAAAACACTCGATATGACGTGCTTTCAGGGCTTTT
AAAAAGGCCGTGTACTGAGTYCGTAAGTTTGCAATATATTATTATGTTCAAATTATTTCRCTACGACAGAGTGACCCAT
GTAGAGATAAATTTCAGAGGTGTTTGGGATTTGGGGRATTTCYATTGAYTTTGTGGGTATTTTAATGCATTTTTRGCTT
TTACCACACGGACGGAATCATTTGGGAGGTTGAACCAGGAACAACCCCTCAAATACGCCCATGCTACGATCATTTAAAT
ATCAGTCTAGAATTAGCAAACGGACAAYCATGCTGtTTAAATATTTAGCACCGACGTTCATGTAAGCTTTCTGAATAGT
CGCTTTGCCTKTGAGATTATATCAACARTATTTAAACATTGCTTTTTTATTAGACGAGAGTTTAACTWTCTAACTATTT
TTAGMATTGTTTTAGAAAACAAAGCTATTTCTTTGTTCCTAATAAATGTTGCGAGTTTTCTCATTTCTCTGATTCATCA
TACATGYTTAATTACACGTCTTCAGCGAARRTRAACAATGATAATAAACGACTATGTATGCCTATACAATGTCAATTTA
CAAGTGTTTATTTCTATCATTAAATTCAAAGGTTGaYAAATTT
>Contig_2037
GGGCAGAGACGATTGGTTGTCATCTACATCTTCTTTTTATAGACATGATGATAATTTTGACGCTGATGAACAAAATGAC
TA
>Contig_2038
GGATCAACATTTGCCACTTGTTTCGAAATGTTGTTGTAAAAGAAGATCAATCCACTAGAATCACTCTGTCTTTCCCAAC
CGTATG
>Contig_2039
TTCAAACTGCTGGTGGTCACACAGATTCTGGTTTAGGGAGATTCCACACGTGTAGGTTATTCCGTCTTCTTTTGCTCTA
CTGAAACGTCGTTTATCACAGGTTCACTGTGCCACGCCATGTAAATATAAGATGCGATA
>Contig_2040
ACTCTAGAAGACAAAAGAAGACTTGCTTTGTTGACGAGAAGAAACCTCTACAGAAATCGGTCGACTTTCTTCAACTCAA
GAGACGGGTTGCATAAAACTGGAAATGTCGCCATCGTGTGCTATCC
>Contig_2041
GAGCAACATGGAACTTTAATCAAAGATGTTTTTTCAGTTGACAAGACAGtAAAAGAAGGAAAGGTGCGGACAAAGGACC
TCGGAGGGCATGCAACTCGCACAGACTTCACCCAGGAAGTCRTCGACAACCTTTCTCTGTGATCATCCACCTTCTGACR
ATGTGTCTATTTTTAACTGAATAAGCGATTACTTTGAGGGAGAGTTGACGTTCTGCCCAAGCATTTAACTGTGTGAATC
TCACGGGCATATGCAATATTTGGAACTGTTAATCATGTCTTCCGTAGATTGTAGTGGCCTATCCTAACCTATTCCCATT
GAGGAGGAAGTGATGCTTACGCTAATACAATAGTCATGGCAGGAATGTGT
>Contig_2042
TTTTGAAGGCACCACGGACGATGCTTAAATGTCTCTCGACAAcTTGTcACTTAGTCAAAGTAGACCAAATCCCATGTCT
TCGTCCTCCTCTTACCTCTTCTTCCTTCTTTTCTTCCTTCTTCGCTTCCTTCTTCTCCTCCTTCTTGGTATCGGCAGCY
GGTGCCGCTGCTGCAGCAGCAGMCGGGGCAGCTGGACCGGCGCTTCCCACCTTGGTAATCAGA
>Contig_2043
CACATCGAATGCYGCAGTTGATMGAGGAAAAGAAGGAACACAGGGTCAGCAGTGGGGCTATTTAGACGYGAACCAAACC
ACGCCCAGGTCATCACAATCAAGTCCTTCCTGTATKGTTCCACCTCAGGATCCGCCGCAGCACGACCCGCTCGCACTGC
TTGGAGCAGGTTCGTCGTCTATAATAGTCACTACGTTCCGACGGGTTGAGGGGGAAACCGGAGCTGATTCATCC
>Contig_2044
TTGCTTTCATCATCCGACAAGTCTTCGATTGTTACCGTCTTCTTACCAGTCTTTGTYGTCTCCGTTGCGTTCAACTGGT
TGTCCTTCTTTTCTGAAAYAGGTTGCACCCCGTGTCCTTTCAGTAAACAAGTATGATCATGTTTATGTAGAGGTACTTC
CAAAGAGACGTTCTCTTCAATTGCRTGACTATTCTCATCATTAAMTTTCC
>Contig_2045
TTCCGTTCATTGTCACCGATCTTTCGTGGTGGTTCTCTTTGTYGGTCGTCCATGTAGACCAGTCCAACATCGTAGCTGT
TATTATTTTGTGTTTCACCTTCTTTTGCTACTTTCACTACTCCGATTTTCTGAAACCTGGGTCTCGATTCGAATAAAGT
GCcGcATTCCT
>Contig_2046
TGAAGGCGCTAACACGTCATACCCAGGGCTAGCTTAAGGGACTGCTTGCCTTCTTTTACTCACACCGCTGAAATTTGAT
TCATGACAACCAAAGACGGAAATCATGCAGAGGTCTGAGAGAGCTGACC
>Contig_2047
CCCCTTGTATTACAAATCTCTTATGTCCATGTAATTAAAATTTTGATCTTCTGAGTTGAAGTCTTATTTGCTAAGCCTT
CTTTTAAATTAACTAATAATTATATTAGACAAATTATTTTATTCGTAGATTAAATGTTGTCGAGTATTTAATAGCTCTG
CCGCTAGTCATTTGTTGAGTCAGTACA
>Contig_2048
TGTTTCTTTCTCATTATGTACTCTAATGAGGTACGTTAtTCGATTTTTAATAAATGMGTTAACTGTACACAGCTACTTC
TTTTAATCAGACTCCATTAGTCAGTTAGACTTA
>Contig_2049
CCTATGCAGTCTGAGAGATTTAGGAGCAACCCCTAGTTGGGCTTTAAGAATAAAAAGAAGTATTTTATATTCTATGTGA
GTAGAAATTGGAAGCCAATAAAGGTGTTCCTTAATAAAAGAAGTATGGGAGTAGCAAGAAAGTCTGGCAATAAGACGAG
AGCAGCAGCATAAAGTACCGACTTTAGGGGAAAGTCGGATTTTGGAGACACCTACAAGCAGGGAATTACAATAGTCAAT
CTGGG
>Contig_2050
ATTTACGAAGTTACATGTACCTAAGAATAAAAGAAGTACAAGTATTTAGAGTACTTAAAAAAAATAAATCTATCACTGC
CAGTCAGATTCGTTTAGACTGCAGCAACAACTAAGTTGGCATTTCTACCAGGTGTAGCCTATATATGTAGG
>Contig_2051
TAACCAGGATAAGAATTTACCACCGTTTTCTAAGCATGAAACTATCCCGGATTTTAAGATAGATTATGTCGGTACTTCT
TTTCTGGCCATTCAGAGA
>Contig_2052
ATGAACAATCTCTTGACAACAAAAGAAGTGACGTTACCATGGCAACAGAATATGACAACAGTCTAGACAAATGAAGCAT
TTGTTTGTTGTTGCCATACAAAA
>Contig_2053
CAGGTCCTTCAAGCGAACACTATCTCtTTGAATTCCTGCATCTATTTTGAACTATACGCACTTCTTTTGACGCACACCC
TTCTTTGAACTATCCATCCTTATT
>Contig_2054
TTCCCATTGTTCTTTCGTCATTGGCACCATCACTCGKWTGTCACAMGRCMCAACGTCATCGATTCGTTCAGATTTCGTT
GGCTCTGAAATTTCAGCAAAAGAAGTTGAAGGCATTGGACCAAAACATTCGGGTGAAGAAGAGTGCTTGCTTTTGTAGT
TTCTTCTTCTTTTTAATGCTCTTTCTTCRCTTTCTTTCTCTTCATTTTCTTTGCTTCTTCTTTGCTCTCTGTCGACTTT
CGCCGCTTTTTGTGTTTACTTGGCTCCTTTGAGCTGCAGCTCACAACGTGTT
>Contig_2055
AGTACGTTGATTGTGYGATGACCGCGTAAAAGAAGTTTTTGCGTACTTTGCATATCGTTCTTTAGCAATTCGGTCCAAC
CAATCGTCGAATGTTTCGTAYWCCTCTTCGTCGTAT
>Contig_2056
GATAATATAATTACATTTGCTGGATWKWAAgACaTGTcAaCTTCTGCAGCCTTTAAAAATAGCTTGATCGAAACTTCTT
TTAGCCGTTAGaAAACTCTTAATTATTTGATTTGATTTGTTAAAGTGTAGAAGACATAGAATTAATAGTCGATGAGtTc
GTGTCTAATAATG
>Contig_2057
ACATCAGCACCAATTTTTGAGTACCGGCTACCTTTTTTTACTAAAAGGCACTAGATATATAAGTTTCTGGATGAATGAA
ATCAATCAATATGGAGTATAAAGACTTCTTTTGGATGCAGCCTTGCCAGTTTTcTCATCTGTATTTTATATATTTT
>Contig_2058
TAGAATAGAATACTGGCAGGAAATTAtTAGACAGGAAATGAGGAACTCCTGAAAACAAGTCTGGACTTCTTTTTAGCTA
ATCACGTGTGCCAATGAAATTAAGC
>Contig_2059
GGAGTAACGAGTGGCCAAAAAGACCAGAGCGAGACTCGTGGTGGTGGTCGGAGGAGGTGCAATTGGCAGTCAAGAACAA
AAAAGAAGCATTCAAGAGATGGCAAGCGAACCGGCTAGATGCAGATCTCA
>Contig_2060
AAGTCTACTGTAATAGTCCTGTGCATCAACCTATATTGGTCAGTCATATTTGACCACATGGGTCAGCAAAGTCTCCCGA
TCGCACAAACCGCTTCTTTTACTTCAACGCAAGTAGAAAATCTTTCATAGCTTTCCAATGGATGCTACTCCCAATCTTC
AACATCATCATCTAAGTTTATGTCAGCAGCCGACGGATCTATGTTGTCATCGAGCTTCA
>Contig_2061
TTTTGACTGCTCAGATGAAACATCCTTCACAGCATGATCAGGCCTTTGAAGTACTCTGTCGGCTGGTGGAGAATAAAGG
AAAAGAAGCTACAAGGAACCGACTCGAACATGCACTACGACGAATCGGGCGAACAGATATT
>Contig_2062
CCTTCTTCGTCTTTATTGTATGaATAATCCATGTACaaACTaAAAAGAAGCCATATTATGTCTTGCATAGGGGT
>Contig_2063
TGAATTACACCAGTTTTCGTCGATTCTCAtTTCGCAtTGtACAGACAGTATTGGAAGGCTAAAAGAAGCCTCAATTGTA
AAGAATGTTGATGTATACAAACGA
>Contig_2064
TGACAAGGTCTTTGGCTGATATTTTATTCTTTTTCAAGTCTCGGTTTTCTTCCTCTTCCAGCGGCTTCTCAAAGTACGA
CTTCTTCTTTTCTCCTCGATCACGTTCATAATCCGGACGACCTTCCTGATGATCTCTGTCTCGACGATCTCTGTCACGA
TCTCGATCACGTCTGTCACGTTCTCTGTCACCTCCTGATTCTT
>Contig_2065
TCAAATTAAATGCTTCTGAGCATCATAATCTGAGTCAGATGTTGGTTATTCTATAtTTTTTCTTCTCTTATTCTTTTTC
AACATGTCTATCGCACCATATCATAACGTTAACATCCACTT
>Contig_2066
TAAAGTTATGCAACACAATGACTTTAAAAAAGAATAATAACTGCTCAACATTAATCGCCTATTATTATTTTTATTATTA
ACATCATA
>Contig_2067
GTATTTATTAATATTTGAGCTAtTTTATTATATCGATGTATTATTCTTTTGTGGGCATATTGTATTACTAGATTAAATA
ATATTGTTATTTGAGTATAATTTTTCTCTGTGATTACTGTTCACAGATGAATCTTACGTT
>Contig_2068
AGAGATGTgCAGATTAATGGAACCTGAAAAGAATAATTCCCTTCAATCTTCAGAGACAGCTCAATGACCACAATCAACA
TTAGTATTAGTATTATTAG
>Contig_2069
GAGAAACCAAATCGAGATGTTAAACTAGACATTACTGTTAGAAAGAAAACTGTAGGGTGCTTGTCGGTTATTCTTTTTG
CTATCAAGCTGTATTTGTGGACAAAA
>Contig_2070
GTCTCAAGACCGGAAACAGGTGGCCTCCATTATTCTCCTCCTTCCATCCCCTTCTTTCCCATCCTCCTCCCCTTCCCCT
ATTCTTTTTTCCAATTCTTAATGGTTGTCCTCCGGTTTCTCCTCCTGTT
>Contig_2071
TCCCAATGTTACAGGTACTTTATCGGCTGCTGtTTAGAACTCCtTACATAAGTTAAGAAAAGAATATGAGAATTTCTCA
CATCACTGGAATTCTAATTGTTTGAA
>Contig_2072
AAAGTGGAACGTTACTTGGAAGKAACATATTGCAGTCATAAAAMGAATATTACGGCCACTCACCACGAAGGGAATGACA
CAAGATTATTGCAATTCTCTTCTGGTTGGTCTTCCAAAGGTTCGTCTTTCWCCTATTCAGTCTGTTCTAAACGCTGCTR
CTAGACTGGTTGGCCGACTTCCTCGTACGTCCCACATCTGTCTTCATGTTTGACCATCTTCGTTGGCTCCCACTCGG
>Contig_2073
AACATATTATAACCAAAKAGATTTAGARATCTAAGAAGTTGCTTATGCTAGGACTGTTAAACATGCGTAAATATTCTTT
TRCTAATAGGAGCCYAAAMACATT
>Contig_2074
CTAATAGAAGCAGTTTAAAAGAATATTCACCAGATGGACAATTGGTCAGAGAAATAGTTCTATC
>Contig_2075
GCGGGCTCTTTGTGAATAGACTCTTCTTGGTCGTTGGAAGCGCGAGTCAGTGAATATTCTTTTCGGTAAAATTCGTCGA
TATGGGCGTGGATGTGGCGACTGTAAAACCCGGCGATGGTGTTACCTTCCCTAAG
>Contig_2076
ATGCTCTTTCGATGGCCTATACAAGAATTTCCTGGTAAACTAGATATTCTTTTCTTCGGTCATTAGCATAAGTAGAGGA
AGTTGCTT
>Contig_2077
CTCCTGCTCCTGCTCCTGCCCCACWACCGTCGACTCCTGCAGCACCAAAAGAATACAAGGACACAAGAATACAGATTCG
GATGCTGAATGGTGAGACGGTTGTTCAGCCGTTTGGAGTCAATGAGATGCTGGCAGCCGTCCGCATCTTTGTCCAACTT
AATCGACCTGACTGCCAATTTCCTTTCACATTCTTTTTTCGACAAGCTATCCtTCGCAAAGTTTTCAGTGATGAGGACA
TGGTGACGCCTCTTCAGCAACTAGGGTTGGTTCCATCGGCTGTGCTCATGGTGaAAAAACTCTAGGATGAACAGTGCAT
GCATATTCTAAGATACTTATTTACGATTAAAGTCCTCCTCTCAGTTAGG
>Contig_2078
TTTTGGCAYGATTTCGTGAAGCAACRASGAAAAGAATACGTGTATCATTCATTATTCGACCGATTGACGTGTTAAAGAA
TAATTTTCGGTTGACGTCAATaATCTTAMGCATCACCGTAG
>Contig_2079
GAAACTTTGTTGATGTTCTCGTTGTTCCAGGGAATGCAGGAYTTCTAGATTTTCCTTGCTGGTATAGACGCTGGATTGA
TAAAAAGAATACTAGAGAAATAGAAGCTGGATCAATGCAAG
>Contig_2080
CCTTGACCAAGTTCTTGACTCTCAATTGCTTAGTATTTCAGATTTTGATTTACAGAATGGTAAATACAATGTAACAATA
GTAAATAGTCAAGCCCTGTTGAGCATTCACaAAGAGGAGCACCTCTGGGTATTCTTTT
>Contig_2081
CTCCTTCTATTCGTTCTTCTTCCTCTTCTTATTATCGTTCTCTTCCTTTTCATTCTTTTCTGCCTCCCTTCTCATCAAT
AATCGTTATCACTATTGTAGTCGTCA
>Contig_2082
TGCACTTGTATATAATGAAAAGAATGTWTACAGTGTGTATATATATGTGAATATTATGTGTTTGATGATAATAAATTGA
AACATCTTTCCCTACTAAA
>Contig_2083
CGCTGCAGAGTGGAAGAGACGAAAGTTTCGCTGGCTGAAGCTGGTCGATTGTCTGGAGGCAAAAGAATGTGAAGTACAA
GAAAACTGGTTCGTTTAGTC
>Contig_2084
ATGCACAGTCTTCACACATTGCATTCTTTTGRCCTTGACAATGTTCACAGATTGCATTCTTWWGACCTTGACAATGYTC
ACAGATTGCATTCTTAAGACCTTGATGCCAC
>Contig_2085
TCATGTGTTTTACATCGACTATACCCCAGCACCGTCCGTCCAGCGGTTGTGCATTCTTTT
>Contig_2086
ACTTATTTTATWATTTAAACTaAGaAAAAGAATTAATAGCACCTCCATTATTGTCtTCTTTCCATACATCAATTAATAA
A
>Contig_2087
AATACTGTGTTCAAGAATTTCACAGATAGAATATAATGCTTAAGTCATTGTTTGTTTGTTAATTCTTTTATTAAATGTC
TCATGGATGATAAAAATCCAGGCTTGAGAATATTATGCAAA
>Contig_2088
TGTTATACCACCGGGAAAATCGAGATCAGTTTCTGTAAGATCGGTTGCACTTTCTCAAGATAACACAATTAACATTTTA
AAAAAGAATTAGTCACTACACGGTGCCTGAATGACGCGAGGAAAATCATAAGCAGACTTGAGCGTGATACTTCTTTTCT
AACTCCGCGTAGAGAAAAAA
>Contig_2089
ACATTGACTGGGTTACCAGGATTGTTGTACTGGGATTCATCATTGATAAAAGAATTATTCAGCGATATATACGCTGGAA
GGCGCCTTTCTTTCCAAGGSAGGTTAACATCATCA
>Contig_2090
TGCGATGTTTCAtTTTAAtTTTATTGTTGtTTCtTTTGtTTAYTkTTGTTgACTKACtTTGtTTGTATCATGTAATCAA
CTGATCGTATGTTTAGAATTCAATTCTTTTTACTTGCCTGCTTTAGTAAATTTAAAATAARTCAACTGTGTTWAAAACG
TTTTAAATGAGAGGTCTTACTATACTTATGCTGTTATCCTGGGA
>Contig_2091
TTATCCTATTCTATTTTGTATCGTATTTTATCCAATTCtTATTCCTACTTTATGCAATTCTTTTTCGTATaCCTATTAT
ATCTAATCATCTGTCTATCCCATTT
>Contig_2092
ATTAAGCCTAAATGCTTGCaATTAATTCTTTCTATATAGTTGCATGTGGTTGTAAAAGAATTGCGTGAATGGACTAAAA
CGTAGCATCACTAGAAAGCAGT
>Contig_2093
GTAAAGGTAAAATAAACAAACGCAGAGTTACTTTTTTTTTTTTTTTTTNTTTTTTTTTTTGGTTGATGTCTTTATTTAT
GACCCYTCRGCTGCAGACATCYAAAAGAATTTATGCATGCAGGTTTAACACTGATGAGATTGCCTTC
>Contig_2094
GAATCCTTAGCCAATGACTGTAACATAATTTCTTATCGTCGTCGCTCCAGAATAAATTCTTTTCCGAAACATCCTTAAC
AACAGAGTTTACGAATTCTTCGTAATCA
>Contig_2095
GRCTTTCTTGTTCCTTACTTCAGTTGAATGTTTTGAATCATCAAGTTTATCATCTTCACTGACATCTTGATCAAATTCT
TTT
>Contig_2096
ATATATGTACCTTGGACAAATGGACTTaAAAACAGCWGaAAAAGAATTTCACATACATGTTATTCAATTACAAAATTTG
ACAACTGTAACATTTTCTTCAGCCCAGCTGCACAGGATAA
>Contig_2097
AATTGTTTAATGGAGAAACTTTGAAGTTTTATCCTTAATTTGTGCTTCtTTCTCTGATGTGATATTTTCGAGCTTATAG
TCTGAAATTCTTTTAATTTGCATATCATTTAGATTATATTT
>Contig_2098
GAACAGAATTGTCGAGGAAACATGAtTTTTGAAAAGAATTCAACTGCCAAGTAAGCTGGTTTCATGATGCAACAGAACT
GAGACAGGGG
>Contig_2099
GATGAGAAACTATAATTTCGTTACCTGTTCGTGCTTCAAATGTACAAGGCCTTTTCAGTTAAATTGAAATTCTGTTTGC
GTTTTGACTGCTTTCGTGACCAGCTGTTTTAATAAAAtTCCTTGTATAATTGAATTCTTTTAGAGAATTATATGCCAGG
GTGCATTGTCCCTATTTTAACCCAGATGATAATTAATGAGAGTAGAATTGCTTGATAGATAGAACAAACAATGATATGT
GAAATTATACAGACCAATA
>Contig_2100
GTGGCTGTGGCTCTTGTTGGGGACAGAGCAACGGTCATCAGTCACCWCACAGGAATGAAGAAGCGAATTCTTTTATCTT
TCTTAGGATGCAGTCAACTGTTAATAATAATCAGGTATATCAGTTATTTGAGGAGATTGTTTTCTAGATGTCGTGTTCA
TTGGATCGAAATTTATTAATCCTGAGATTTTGATATAGGTGTCTGTAAAGTTG
>Contig_2101
CCGTTGACAAGGAGCGAGTGATTCCGGGACGAGGCAATCAAAAGAATTCTTGCTGAAAGTGTTGTGGCCA
>Contig_2102
TTGTTTTACCTGAGATGAGATTTCTTTAACATGTGAAGACAACTCTTTTATTAGGAGAATTCTTTTACATGATAAGAGA
ATTCTTGTAAATGATAAGAGAATTCTTTG
>Contig_2103
ACCTTGTCGTGGTATTTGGCTTTGAGAGGTTTTTCCCGTTTTGTAAGCCATGTCCACAACCTACCTGCTGCTGTTTTgT
TCAGTGATAGAATTGCTGTCGtTTTTGTTCCTATTTCGGTCTTTAACATTATTACATTTGATTCTTTTATTTATTCTTG
TCGTCTTGCGTATCTTTCTTTAACTTCTCTACTTGTCATAATATACCGTAATT
>Contig_2104
CCCTAGCTGAATAGCAGAAGAGCTCTGCATTAAAAAGAATCAATTTTCATCACTTTCATGCATTGACCCATAAATCATG
CTTCCAACCTTCATTCATCAAGTCAGAAGT
>Contig_2105
CGTTGAACATTTAAAGAATATGAAGCGCTCTATGGATCACTACAATGTTCTCGTTAAATACTGTCAAAAGAATCAGAGT
GCAAGAGA
>Contig_2106
AACAAGAGCGAAAAATCCAAAGTACGCAATTCTTGAGTTCAGCAACGCtAGAAACTGCTGAAAAGAATCTGGAGAAGAA
CTTAGAGGTCAAAAGGTGAACGGTGCTGACATTTATGTGGACTTTGTTGGTGGCAAAA
>Contig_2107
CCATCAGCCATATCCTCAGGACTAAGCGCATCGCTGGTTGTGGCCAACTGGATTCTTTTTCCATTCATTGTCACCGATC
TT
>Contig_2108
CTAACATGGATGATTGATGCTACGATGAGCTAAATCTGTCATTGCTTGCTTGCTTGTTCTTTTTATCTTCACCTGAGTA
GAGCAAAACACATTTTCATGGTACTATGGAAG
>Contig_2109
CATGATGAAGGTGGTCCAGCTGACAAAGCgGAACTGAAATCTTGTCCAAATGCTGTTGTTCtTTTTGACGAAATAGACA
AAGCACATCCAGATGTATTAACGATCATGCTTCAGCTTTTGATGAGGGTCGGCTT
>Contig_2110
AGTGATATGTTCTGTTACAAAAGAACAACATTAATTTACAGtAACTTTCTCTGGCCACACATGTGAGATACG
>Contig_2111
ACTGTAAGCTGTTAATAAGGTCCACCACGTTGACACTTGGTGAGCACATGAGGGCTACAAAAGAACAGACAAAGCTGTT
CAA
>Contig_2112
TATACTGGTGCTCGCTTCGACCTGTCTTGCTCATCTCCTCATGCAGTGAGTTGCTGGAATGAGAATCACAGTCCTGTTC
TTTT
>Contig_2113
TGGATCACTTGTTGTATGGTTGTACCTTATGGGGAGGGAGGAAAAGGTCATGAAGGGTGTGACATGGGATTAATAGGAC
TGAGCGGAAAAGAACAGTCGGCTCTAGGGCAGCGTTCTTCAAAAGAAGGAAAGTCAACGGGAAGAAATCCAGAACGAGC
CGATTT
>Contig_2114
AGAGACATGTGCATTGCTGGTGAACTGAAAAGAACACCACATACCACCCCAAAGAGAAAAGAACAGCACGTATCGCTCC
CAAAGAGAAA
>Contig_2115
GATGCATATTGCATACCCACCTATTTTTTTTTATCAAAATTTACAAATTCGCATTATTTTCGTTCTTTTTGTTTTAGTT
TCCTCTGCTTTGAGGATGATGCATTT
>Contig_2116
GTTGCCCTTCCTGTAATCCAGGAACTGGAGAGCGGCGTCAACTCCACAGACAACTGCCGCTGCGAAGGAAAAGAACGAA
GTAGCGCCTATGGTACTTCTACAACCGCCGCC
>Contig_2117
AAATTTCTTCAATTACTGTTAAAATTATTAAAGTTGAAATTTTCATTCGATTGCAACGTCGTTCTTTTGTCGGAGGAAC
TTGAAAGAAGTCCTATTCATT
>Contig_2118
TTAAACACGCCCTGCAAGTATACATAACTATAATTTTAGTAATTTTTACCAAATATGTAGGCtTTAtTTGAGGTAAAAG
AACGGTCAATTCGTTACTGGtTAAGCAAATGCAAACATGACAATTTTTGTAGTTGGCTTTTCTAGCCGTTTAAAGGTAG
>Contig_2119
TTCAAGTTGTAGGCTACTGCAGAAACTGTTTGTGTCTTACGCTTATTTTCACGTTCtTTTTGAAATTCCTACTTTATTC
ATCGAAGTCTTCAATAT
>Contig_2120
CATGCAGGCTACAAACTACAAGTAGTAGGCTATGTTCGTTTATTTTCAAAAAGAACGTCAACCCCTCAACTCGCTTAAT
GAAAAATGATGTCAAAATCAAA
>Contig_2121
TGCTTTCCATGCGATTGAACGCAKAGAACCGAAGAACGTTGAAGGGAAAAGAACGCAGACGACAGATTAACATATAGGC
TATTTTAAGCAATTCCGTTTCTAAATTATCTGAAGTGATAGTTGTAAG
>Contig_2122
CTTGACAATCCGAGATATGTGAAGAACAGCGTTCTTTTTATTCGTGCGACCGTTCKTGWTTCGGACAGCCTGATACCGT
CTGCACGATGATAGTATTAGAGTGATGATAACGGACGAAAACGGATGATAGCACAAGAAAATTGGTGATAACGACGTTT
AAGTTATTAATCTC
>Contig_2123
GAGGCTGCGATAGAGTTCATCAAGCGGTCGTTGGATGTCGCTAAAAGAACGCCCGGCTGCGGAGGAGGAGGAAGACGAT
GAAGGTGATGGGTCGTTCCACTGTTTCCGACTGAGAATCATTGTCAACGTTTCTCTCAATCCTCCCGGTCCKTCGTCGA
TCGAAGAGGGTGCGGAGGAGGAGTAGGGTGCAGAGCTCCCCCGGCGGTCgTTTTGTTTcgTaCCGTGTGCGTGATTTCA
TTGTTTCGTTTAACAGTCCGTTTCGTGTTACAGTTCCTCGGATGAAGAACTTAGCACATCATCCYCACTCCGGCTCTTC
GTGTAAGAAGTATATCTGTGCTGGTTAAATGGTATACTTTGTTCGTTCTATCAGTTTCACCTCCTAATTCTCCGTACGT
AGGATAATCCATTACGATGGAAACGACGAGCATCAGGAAGAGCCAGGCAGCTCTGGAACCGTTCATCGGCATCCTTCGG
ATTTCCATCGCCGCTTCAGCGCATTCACTGCTGCGCCCCTTCGCGTTGGATATTGTGTCTCAAGACGCTC
>Contig_2124
GTTTTCTTTCTCTTGATTATCTAGtTCCAGCCATTCAGCAGCGTAGGttACCATGAATTGTAGTTCTTTTCTCTCCTTG
TTCATATCTAGTATTTTATCA
>Contig_2125
CGAACTCTTGGATTCCTGTAGTTCAGATCCACTTGCTGTGGAGCATACTGGTGGAAAAAGAACTGTTTCCTGAGCGAAT
CCCACTTCCACGCAGGTCCAGAGAAGGCCGACAGCCAGTTGTTTGGTGGAAC
>Contig_2126
[truncated: 11,107,870 more chars]
