# Supplementary material for: Design, Validation and Annotation of Transcriptome-Wide Oligonucleotide Probes for the Oligochaete Annelid Eisenia fetida
Source: PLoS One. 2010 Dec 8;5(12):e14266. doi: 10.1371/journal.pone.0014266 (PMC2999564; doi:10.1371/journal.pone.0014266)
Supplement: Table S3 — Validated oligo probes and their target sequences. Name and sequence of validated 60-mer and 40-mer probes and their target ESTs, as well as their length and hybridization signal intensity (mean and coefficient of variance). (5.34 MB ZIP) [file pone.0014266.s004.zip]

Archive with 1 entries (1 files):
- Table S3_ProbeTarget.txt
