# Supplementary material for: Design, Validation and Annotation of Transcriptome-Wide Oligonucleotide Probes for the Oligochaete Annelid Eisenia fetida
Source: PLoS One. 2010 Dec 8;5(12):e14266. doi: 10.1371/journal.pone.0014266 (PMC2999564; doi:10.1371/journal.pone.0014266)
Supplement: Table S3 — Validated oligo probes and their target sequences. Name and sequence of validated 60-mer and 40-mer probes and their target ESTs, as well as their length and hybridization signal intensity (mean and coefficient of variance). (5.34 MB ZIP) [file pone.0014266.s004.zip › Table S3_ProbeTarget.txt]

ProbeID	Probe sequence	Probe length	TargetID	Target sequence	Target length	PMT400-Mean	PMT400-CV
TA1-185436	TGGAGGATGACGTTTCGTAGCAGTTGTCTCTTTATCAGTAGCCGTGACTGGTGCTAAATA	60	AB008013.1	CTCGCCTTATTACTCGTGCGCAGTTGGCTAATTCGTTGGCCCTCCGCCGGTTTATAGATTTAATTATTCTTCGCTGTGCAGGTACCTACCGAAATCGCCAAGATGCCGAAGTTCACCGCTCGGCAGAACTTTCCCGACTACAAGAGCAACGGTCACAAGTGTATGGTTGGACGACATCTAACGGAAGACATGTACGAGCGTCTGTATGAGCTGCGTACTCCGAATGGTGTCTCCATTGACAAGTGCATTCAGCCCTCTGTCGACAACACCGGTCGCATCATCGGATTAGTCGCTGGCGATCCAGAGTCATACGAGGTCTTCAAGGAGCTGTTTGATGCCGTCATCAACGAGAAACACGGAGGGTTCGGACCCACCGACAAACACCCCCCTCCGGATCTG…	1838	39998	21%
TA1-096460	CTCTCATTCTCTCGCTCGGACATCAATATTCTTTTGACAAGTCATTCAGTTTGTAAATTA	60	AB181226.1	AACATTTTGTTCCCTTGTCTTAAGAGCGAGATAATAACAGCAAGGCGATTTAATTAACCGAATTTACACCCAGGTTTAAATCGAGTTTCGGTGAACTTACAGCTAAGCACCAGGATCATCCGCAACAGTTTTTTTCTATCCAACTGCGACAGTGACCGTACAAATACGTCATTATTCAGATATTACACAGGGTCGAGAGAGCTCTTTACCTGCGTGAAACTACAACGGTTTAGAAGAACCATGGCTGACTCTGGGGAAAAGGATAAGAGACCGAACCGCCTTTTCGTCGAACCATCGACTTCCGACGACGATTGTTCCATAGTCAACTTAACAAAGAAAAAGATGAATGAGCTTCAGATGGGAAAGGGAGATTACATACAACTGTGTGGGAAACGCCGT…	2726	3444	16%
TA1-039573	AGTATCACTGACAGTATCAAATTTTTCTGTCGTTGTAGATTTCCAGGTGGCCAGCCCCCA	60	AB284052.1	GAAAAAGCGCAGCTCAGTGACTTGTCATTTTGGAAGAGTCGAAAGATTTGTACAACGTCAACGTATTTTGAAACACTTCGGCACTATTCAGCAAATTTAGACATTATCAGCACAAATGGCGGAAGACCAGAAGTAAGGTCTGATTGCCACTGTGAAATCAGTTTTTAAACTGGAAATATTTTGACATCTGCGTATATTATAAACCATTAGAGAGAAGGCGTCGGCATAATTTCTTCTATCCTAAGGATTACGTGGACAGTTTTTGTGCCGTTTTACGGTCATCTGATTGAAAGTGACATTTAAAATACCAGGCTCAAGAGTGCTTGCCAAATGTTTACATATTCAGTGACACGAGTGGTGTGTGACAACAAATTTATTAAAATTGGACCAGCATTGATT…	16397	115	20%
TA1-111034	GACGAGGGAGACAACAATGCCATGCAGGTCGATTACATCCGAGTCTACAAGCGCAACTGA	60	AF030028.1	ATGAGGTGGACTTTGGTGGTCTTGTGTCTGCTGTTCGGTGAAGGGTTCGCCTTCACCGACTGGGATCAATATCACATCGTCTGGCAGGACGAATTCGATTACTTTGATGGCGCGAAGTGGCAACATGAGGTCACAGCAACTGGCGGAGGGAACAGCGAATTCCAACTGTACACACAGGATGGGGCCAACAGCTTCGTTCGAGATGGAAAGCTTTTCATTAAGCCGACGTTGCTGGCTGACAACATCAACCCACAGACGGGTGCGCCATTTGGAACCGATTTCATGTACAATGGAGTTCTAGATGTCTGGGCTATGTACGGGGCCTGCACGAATACGGACAACAACGGATGCTACAGGACGGGAGCCGCTGGCGACATTCCACCGGCCATGTCGGCACGA…	1155	10447	11%
TA1-049837	ATCTGAGGGATTATGACTGAACGCCTCTAAGTCAGAATCCCGTCCGAAAATGCAACGATA	60	AF212166.1	TACTAAGCGGAGGAGGAAAAGAAACTAACAAGGATTCCCTCAGTAACGGCGAGTGAAGCGGGAATAGCCCAGCACCGAATCCCCCGGCCTTGGCCGGCGGGAACTGTGGTGTTCGGGACGACCTTCGTTCGTCGGCCGGTCGCCCGAGTCCTCCTGATCGGGGCCCTACCCAGAGCGGGTGTAAGGCCTCTACGGCGTCTGGCCGGCGAGCCCGGGGAGTCCTCGGAGTCGGGTTGTTTGAGATTGCAGCCCAAAGCGGGTGGTAAACTCCATCTAAGGCTAAATACTGGCACGAGTCCGATAGCGAACAAGTACCGTGAGGGAAAGTTGAAAAGAACTTTGAAGAGAGAGTTCAACAGTACGTGAAACCGTCTAGAGGCAAACGGAAAGGACCGTATG…	3633	64847	2%
TA1-157054	TACCCAACAACATCCGAGTCATCGCTGGTCTTTGGCAACAGTCGGACACAAGCGGCACTC	60	AF393512.1	GTGATAGGGGGCACTAACGCTAGCCCAGGAGAGTTCCCATGGCAACTGTCTCAGCAACGCCAAAGCGGTTCTTGGTCGCACAGCTGCGGAGCATCGCTTCTGAGCTCAACTTCCGCTCTCAGCGCATCGCACTGCGTCGATGGAGTGCTACCCAACAACATCCGAGTCATCGCTGGTCTTTGGCAACAGTCGGACACAAGCGGCACTCAGACCGCTAACGTCGATAGCTACACCATGCATGAGAACTATGGTGCTGGTACTGCTTCGTACTCCAATGACATTGCCATTCTGCACCTCGCAACGTCCATCAGCCTCGGAGGAAACATCCAGGCAGCTGTCCTTCCCGCCAACAACAACAACGACTACGCCGGAACCACATGCGTCATCTCCGGATGGGGT…	729	684	8%
TA1-007785	AACTATCAATTCAGGTGGAATCTGCTGTCCCAACATTCTGCGATACGTGACGCTGAATGT	60	AF432224.1	CCCTACGAGTTTCCATGGCAGGTGTCCGTCCGAAGGAAGTCTTCCGATTCCCATTTCTGCGGAGGTAGCATCATCAACGATCGTTGGGTTGTCTGCGCTGCTCACTGCATGCAGGGAGAGGCCCCCGCTCTGGTTTCATTGGTCGTCGGTGAGCACGATAGCAGCGCTGCGAGTACAGTGCGTCAGACTCATGACGTTGATAGCATCTTCGTCCACGAGGACTACAACACAAATACCCTAGAGAACGACGTTTCTGTCATCAAGACATCTGTTGCCATCACTTTCGACATCAACGTTGGTCCAATCTGCGCCCCAGATCCGGCTAACGACTACGTCTACCGTAAGAGTCAGTGTTCCGGATGGGGAACTATCAATTCAGGTGGAATCTGCTGTCCCAAC…	540	897	8%
TA1-134257	GGGTGCATTAAATTCGAAGAATTTATAAAGAGAGTGATGGCTGGACCTCCCGAGAAGTAG	60	AF537290.1	ATGGGCCTCCTTGGTGCCTCTGCGTCTTCGATACCAGTCACTCCAACCTGGCGGATCGAAGAGGTCGTTAACACTGTAAACATGACTGATCTCAGCTCAAGCGAAATCGAGGATGTTCGTGAAGTCTTCGACCTCTTCGATTTCTGGGATGGAAGGGATGGAATGGTCGACGGAGCCAAAGTGGGAGACTTCCTTCGATGCTGTGGTCTCAACCCAACACAGGCCATTGTCATAGCCAACGGCGGAACGAAAAAACTAGGAGACAAACAGTACAAGTTCGAGGAGATCCTTCCCATCTACAAGACGGCCAGCGCCGAAACGAACGTTGGTACCTTCGCCGACTTTATGGAGGCCTTCAAGACCTTTGATCGCGAAGGTCAGGGCCTCATCGCCGCCGCC…	555	13841	19%
TA1-183847	TGCGCTGTCGAAGGAATCTGCTGCGCCGGTCACAACTGTCGTTACGACGCTCAATGCTGA	60	AJ426471.2	ATGGCTTGCACTAAGAAGTCGGCGAACATGAAACTCAGGAAGTCATTGACAGTAACAGCCTTCCTGCTATTTGTCAACCTGTCGCTTTCTTCCGCCTGCTTTGTTCGCAACTGCCCGACGGGCGGGAAACGGTCTGTTCTACTGAGCCCATTGCAACCTGCCAGACAGTGTATGCCGTGCGGTGCGACTGTCGGTGGTAGGTCGGTTCTCGGAGTCTGCGTCTCTGAGAACACCTGTTGCGTCGCTCACCTCGGCTGCTTCGTCAACACTGAAGAAAGCAAGGTCTGTGCCCTCGAGAACCATCTGTCGACCCCTTGCCGCCTCCAAGGGCCCCCCTGTGGATCGGACGGTCAAGACGTCTGCGCTGTCGAAGGAATCTGCTGCGCCGGTCACAACTGT…	420	5113	17%
TA1-021429	ACAGACGTGTACTGTTTGGACAAACGTGAAGACAAGTGGATTTTAGAAGTGGTTAAACCC	60	AX641852.1	ATGTCGGCTAAAGCAGCAGAGGGATATGAACAGATAGAAGTAGATGTGGTGGCAGTATGGAAAGAAGGCTATGTATACGAAAATCGCGGAAGCACCAGTGTGGATCAGAAGATCACAATAACAAAAGGCATGAAAAATGTGAATTCAGAAACAAAGACATTGACGGCTTCGCATAGTATTGGTTCTACTATTAGCACTGGAGATCTATTTGAAATAGCAACCGTGGATGTTAGCTACAGCTACTCACATGAAGAATCCCAAGTTAGTATGACGGAAACTGAAGTTTATGAATCAAAGGAAATCGAACACACTATAACGATTCCACCTACTTCAAAATTCACAAGATGGCAACTGAATGCTGACGTTGGTGGAGCGGATATTGAATACATGTATTTGATT…	894	9667	16%
TA1-118348	GCAACAAACGTGTACTGTCTGGACAAACGTGAAGACAAGTGGATTTTGGAAGTGGTTGGT	60	AX641854.1	CTGAATGCTGACGTTGGTGGAGCGGATATTGAATACATGTATTTGATTGATGAAGTCACACCCATAGGAGGGACTCAGAGTATTCCACAGGTCATCACAAGTCGGGCTAAAATTATAGTTGGCCGACAGATAATCCTTGGAAAAACAGAAATTCGAATTAAGCATGCAGAAAGGAAGGAGTACATGACAGTCGTTTCAAGAAAAAGTTGGCCAGCTGCAACTCTTGGACATAGCAAACTTTTCAAGTTTGTGCTCTATGAAGATTGGGGGGGATTTCGAATTAAAACGCTGAACACCATGTATTCGGGCTATGAGTATGCCTATTCCTCTGATCAAGGAGGAATCTACTTTGATCAGGGTACTGATAATCCGAAACAGCGCTGGGCAATCAATAAGTCA…	543	9782	8%
TA1-082011	CCGTCGCGGAGCGGCGTCGACCGCCCGTCGTGTTGTCGCGTTCGACTCGGGGGGACTGGT	60	AY048508.1	CCCTCAGTAACGGCGAGTGAAGCGGGAATAGCCCAGCACCGAATCCCCCGGCCTTGGCCGGCGGGAACTGTGGTGTTCGGGACGACCTTCGTTCGTCGGCCGGTCGCCCGAGTCCTCCTGATCGGGGCCCTACCCAGAGCGGGTGTAAGGCCTCTACGGCGTCTGGCCGGCGAGCCCGGGGAGTCCTCGGAGTCGGGTTGTTTGAGATTGCAGCCCAAAGCGGGTGGTAAACTCCATCTAAGGCTAAATACTGGCACGAGTCCGATAGCGAACAAGTACCGTGAGGGAAAGTTGAAAAGAACTTTGAAGAGAGAGTTCAACAGTACGTGAAACCGTCTAGAGGCAAACGGAAAGGACCGTATGGTCCGCCCGTCGGATTCAGTCCGCCTGTGCGGCGAC…	709	51097	7%
TA1-185725	TGGATTGGATCGCAGCCAACTCTTCGTAAGAAGGGATCATGTTCTCACGACAACGATTGG	60	AY172839.1	ACTGATCTTGGAATTTGTTATTTCAGGCTACACAGTAATACAAGATGCGTTCATTTGTGGCCTTTCTCGCCGCTCTCAGCCTGTGTCAGGCGAGGCCCCAAAAATTCATCGATGGTGCCCGTCCGTCTTTCATGATGGGTGGTGAGCAGTACGTAATCGGTGGAACGGACGCTTCTCCAGGAGAGTTTCCATGGCAACTGTCTCAGACACGTGGAGGATCGCACAGTTGCGGCGCTTCACTGCTCAGCTCGAATTCCGGTCTTAGTGCATCTCACTGCGTCGATGGAGCACTTCCAGGCTCCATCACAGTAATCGCTGGTCTGCATGATCGATCGGGCACACCTGGATCTCAGGAAGTAGACATCACAGGATACACGATGCACGAGGAATACCTGACGG…	1049	51868	16%
TA1-171597	TCCGTTTACACCCGCACAAGCGCCTACCTGGATTGGATCGCAGCCAACACTCCGTAAGAA	60	AY438623.1	CCGTCCGTCTTTATGGGTGGTGAGCAGTACGTCATCGGTGGAACGGACGCTGCTCCAGGAGAGTTTCCATGGCAACTGTCTCAGACACGTGGAGGATCGCACAGTTGCGACGCTTCACTGCTCAGCTCGAATTCCGGTCTTAGTGCATCTCACTGCGTCGATGGAGCACTTCCAGGCTCCATCACAGTAATCGCTGGTCTGCATGATCGATCGGGCACACCTGGATCTCAGGAAGTAGACATCACAGGATACACGATGCACGAGGAATACCTGACGGGTATTTATACCTATTCTAATGACATATCCATTCTGAACTTTGCAACGCCAATAACCATTGGAGGCAATATTCAGCCGGCCACCCTTCCAGCGGACAACAGCAACAACTACCTCGGCCTTACT…	752	56263	19%
TA1-181217	TGATACTCTTCAGAAGGCATCCATTCAAGTCATCGGTACTGCTCAGTGCCAGAATCTTGT	60	AY438624.1	ATGCGTTTTTTTGTGGCTCTTCTCGCTGCTCTCAGCCTTTGCCAGGCGAGGCCCCAGAAATTCCTCGATGGTGCCCGTCCTTCCTTCAGGATGGGTGGTGAGCAGTACATCATCGGTGGAACGGACGCCAGTCCAGGAGAGTTTCCATGGCAACTGTCTCAGACACGAGGAGGATCACACAGCTGCGGCGCTTCACTGCTCAACGCACTCAACGGTCTCAGTGCAGGTCACTGCGTTGATGGAGCACTTCCCGGCACCATCACAGTAATCGCTGGTCTTCATGATCGATCGGGCACACCTGGATCTCAGGAAGTAGACATAACCGGATACACGGTGCACGAGGAATATAACCAGGGTCTTACTACCTATGCCAATGACATATCCATTCTGCACTTTGCA…	819	10881	15%
TA1-090261	CGTCAGCGCCTACTTGGGTTGGATCGGAGACAACTCTCGTTAGGAGAGTCACACTGATAA	60	AY438625.1	GTGATAGGGGGCACTAACGCTAGCCCAGGAGAGTTCCCATGGCAACTGTCTCAGCAACGCCAAAGCGGTTCTTGGTCGCACAGCTGCGGAGCATCGCTTCTGAGCTCAACTTCCGCTCTCAGCGCATCGCACTGCGTCGATGGAGTGCTACCCAACAACATTCGAGTCATCGCTGGTCTTTGGCAACAGTCGGACACAAGCGGCACTCAGACCGCTAACGTCGATAGCTACACCATGCATGAGAACTATGGTGCTGGTACTGCTTCGTACTCCAATGACATTGCCATTCTGCACCTCGCAACGTCCATCAGCCTCGGAGGAAACATCCAGGCAGCTGTCCTTCCCGCCAACAACAACAACGACTACGCCGGAACCACATGCGTCATCTCCGGATGGGGT…	746	8969	24%
TA1-205371	TTGGTTGCGCCTCTGGCTATCCAGGAGTTTACTCCCGCGTCGGATTTCATGCTGGATGGA	60	AY684711.1	GTTACTTCTCGCTCTTGCATCGCTGGTAGCGGTGGGCTTTGCCCAACCACCAGTCTGGTACCCCGGTGGTCAATGCGGTGTCAGCCAGTATTCAGATGCTGGCGACATGGAACTTCCTCCCGGAAAGATTGTCGGAGGAATTGAAGCCGGACCATACGAGTTCCCATGGCAGGTGTCCGTCCGAAGGAAGCCTTCTGATTCCCATTTCTGCGGAGGTAGCATCATCAACGATCGTTGGGTTGTCTGCGCTGCTCACTGCATGCAGGGAGAGAGCCCTGCCCTGGTCTCATTGGTCGTCGGCGAGCACGATAGCAGCGCTGCGAGTACAGTACGTCAGACTCATGATGTTGATAGCATCTTCGTCAACGAAAACTACGATCCCCGTACACTAGAAAACGA…	1020	4282	5%
TA1-055270	ATTACCTGCAGTTAACGTTGCTCATGCAGAACGAACATGCACTTGCATCACCTATAGGTC	60	AY684712.1	GTTACTTCTCGCTCTTGCATCGCTGGTAGCGGTGGGCTTTGCCCAACCACCAGTCTGGTACCCCGGTGGTCAATGCGGTGTCAGCCAGTATTCAGATGCTGGCGACATGGAACTTCCTCCCGGAACAAAAATTGTCGGAGGAATTGAAGCCAGACCATACGAGTTCCCATGGCAGGTGTCCGTCCGAAGGAAGTCTACCGATTCCCATTTCTGCGGAGGTAGCATCATAAACGATCGTTGGGTTGTCTGCGCTGCTCACTGCATGCAGGGAGAGAGCCCTGCCCTGGTTTCATTGGTCGTCGGCGAGCACGATAGCAGCGCTGCGAGTACAGTTCGTCAGACTCATGATGTTGATAGCATCTTCGTCAACGAAAACTACAATCCCCGTACACTTGAAAA…	1023	1574	22%
TA1-187712	TGTAAGGGACGTAAGCCCTGGAATCGGCTTGTCCGGAGAGAGGGCCTTTGTTCCCGTAAA	60	AY874486.1	AATAGCCCAGCACCGAATCCCCCGGCCTTGGCCGGCGGGAACTGTGGTGTTCGGGACGACCTTCGTTCGTCGGCCGGTCGCCCGAGTCCTCCTGATCGGGGCCCTACCCAGAGCGGGTGTAAGGCCTCTACGGCGACTGACCGGCGAGCCCGGGGAGTCCTCGGAGTCGGGTTGTTTGAGATTGCAGCCCAAAGCGGGTGGTAAACTCCATCTAAGGCTAAATACTGGCACGAGTCCGATAGCGAACAAGTACCGTGAGGGAAAGTTGAAAAGAACTTTGAAGAGAGAGTTCAACAGTACGTGAAACCGTCTAGAGGCAAACGGAAGGGACCGTATGGTCCGCCCGTCGGATTCAGTCCGCCTGTGCGGCGACGGCGCCGGCCGCGCATCCCTCGTGGG…	2031	48148	5%
TA2-188707	TGTATTGTATAGTTGGTCACTTCCTAGGAAGGCACCTGGCTGACTTAACTCGATTCGAAT	60	AY874514.1	ACTCTTTATTTTATTCTTGGAGTTTGGGCAGGAATAGTGGGTGCTGGAATAAGACTTCTCATTCGAATCGAGTTAAGTCAGCCAGGTGCCTTCCTAGGAAGTGACCAACTATACAATACAATTGTTACAGCTCATGCATTTGTAATGATTTTCTTTCTCGTTATACCCGTATTTATTGGTGGGTTTGGAAACTGATTACTACCTCTTATACTGGGGGCACCAGATATGGCCTTTCCACGTCTAAATAACATAAGATTCTGACTTCTTCCGCCCTCTCTAATCCTACTAGTATCCTCTGCTGCAGTAGAGAAGGGGGCTGGAACGGGATGAACAGTATATCCGCCTCTATCCAGTAATTTAGCCCATGCCGGGCCCTCCGTAGATCTAGCCATTTTTTCA…	657	130	15%
TA1-005315	AACACCTCATTCTTTGATCCTGCTGGTGGTGGGGATCCCATTCTATACCAACATCTATTT	60	AY874517.1	ACTCTTTATTTTATTCTTGGGGTTTGGGCAGGAATAGTAGGTGCTGGTATGAGGCTCCTTATTCGAATTGAGCTAAGACAACCAGGTGCCTTCCTAGGAAGTGACCAATTATACAATACAATTGTCACAGCCCATGCATTCGTGATAATTTTCTTTCTTGTTATACCTGTTTTTATTGGTGGATTTGGAAATTGGTTGCTACCTCTTATACTGGGGGCTCCAGATATAGCTTTCCCACGTCTAAATAACATAAGCTTCTGACTTCTGCCCCCCTCTCTAATTCTACTAGTCTCCTCCGCTGCAGTAGAAAAGGGGGCTGGGACAGGATGAACGGTATATCCCCCCCTATCCAGTAATTTAGCCCATGCTGGGCCCTCAGTAGACCTAGCCATTTTTTCT…	657	34706	19%
TA1-178600	TGAACACCATGTATTCGGGCTATGAGTATGCCTATTCCTCTGATCAAGGAGGAATCTACT	60	BD285350.1	ATGTCGTCTAGAGCAGGAATCGCAGAGGGATATGAACAGATAGAAGTAGATGTGGTGGCAGTATGGAAAGAAGGCTACGTTTACGAAAATCGGGGAAGCACCAGTGTGGAGCAGAAGATCAAAATAACAAAAGGCATGAGAAATTTGAATTCAGAAACAAAGACATTGACGGCTTCGCATAGTATTGGTTCTACTATTAGCACTGGAGATCTATTTGAAATAGCAACCGTGGATGTTAGCTACAGCTACTCACATGAAGAATCCCAAGTTAGTATGACGGAAACTGAAGTTTATGAATCAAAGGAAATCGAACACACTATAACGATTCCACCTACTTCAAAATTCACAAGATGGCAACTGAATGCTGACGTTGGTGGAGCGGATATTGAATACATGTAT…	903	16618	5%
TA1-222604	CACTTAAACACGTGTATGTTCAATTGTTCGTTTAGTTTCTTTGGTTAAGGAACCATCTCT	60	contig00001	AGTAGAACGTGTCATTCTCTGACCAATCTGTTGTTTCACTTAAACACGTGTATGTTCAATTGTTCGTTTAGTTTCTTTGGTTAAGGAACCATCTCTtAGTTTtAtAAGATGTAAaTTATG	120	152	20%
TA1-215934	AACAATGTCGGTCAATCTGAGGCTTTCCGTTGTCAAAAGACGGATAGAGACTGATCTTCC	60	contig00002	ACTAAaTTCTACGCTGAAGAACTGAGAACAATGTCGGTCAATCTGAGGCTTtCCGTTGTCAAAAGACGGATAGAGACTGATCTTCCGTCGACGGATCTCCTGTGG	105	84	20%
TA2-048765	ATCCTACCTCTGCTATAAGTATGGCCCATGTTCTGCTGAATTAGTTGGTTTGTCGTGATT	60	contig00003	aaTCACGACAAACCAACTAATtCAGCAGAACATGGGCCATACTTATAGCAGAGGTAGGATTTTGGTTAAAGTGAAACCCCATTCCAGTCCATCTACCAAATAATGTTACATAGCTTAGTACTACTtCATGATTCACAACAATTAAATACATAAAAAAATGAAACATTGTTTCTTTATGTCCTTGAATATTCAAGTTCACATGATTAAGGAACTGATTTTTtAGGTCTTAATATGTCCACAAGAAGTTGCCTCATCACCTGAACTTCATGTTCTTTGTCTTGTATCTCTTGTTTCAGTTCCTTATTTCGGACCTCAAGCAGCTCAATGGCAGCCTGCATCTCCTGGTCCATCAGTTTCTTTTtCTCTCTGTATCGTGTAGCTGCACTTCTGTTTTGCTCC…	431	598	10%
TA2-162529	TATATGGCGACTCTAGGCCGAATCACAGTGACCCTAATCTTTGTGCATGCAGCTCAATTT	60	contig00005	aGATCCGAGAGAAaTTGAgCTGCATGCACAAaGATtAGGgTCAcTGTGATTcGgCCTAGAGTCGCCATATATTTTATGCGAGGGGgTTGTAaCGTGCACATtCAAGCAATtACTAAGACGTtc	123	1017	11%
TA1-233614	TAGTAAAGGGAGTAGGTCTACAGGGTCAGTCACATCATCAGCATGAGCTACAGAATCAGT	60	contig00012	TCACACAGAATAGCAAGCATTTTCTTTTCCGGATCTGTCCAGTATAGTAGTAAAGGGAGTAGGTCTACAGGGTCAGTCACATCATCAGCATGAGCTACAGAATCAGTGACGTCATCGGCCCACCGTATATGACTAGGTCTACAGAATCAGTGTGTCTTCATTgg	164	597	13%
TA2-102130	CTTACCTTCACTTTGGGGTGAAAAGGTTGTATTAGTCTAAATGTGACTTTCTGTTAGCCG	60	contig00013	cGGCtAacAgAaagTCACATTtAGACTAATACAACCTTTtCACCCcAAAGTGAAGGTAAGAACTAAACTCGCAAAAGGGCGTCCATGAGACCATTATGTCTCTGAACATAAAGTTAGCCCACTTCAGCTGCAGGCATCATCAGCTCATTTACAAATTCGCTATTTAACAAATGACAATTGTATGTCTATCGGCTACGTAACAAATAGAAGCACGTCTTAACGCCAAGTCAAGCAAACTACAGTCTAAGCAATCTAACGAGAAAAGTTAATTATTTTAAGCAGCAACTCATTTGACAGGAAATGTGATCTCACAATTAAACTAGTACAGAATGATGAAATAAGTGAACTCTGTTTTGTGCTGATACAATACGTTATCGATtGTAATCAACCAATGCTATG…	696	10958	13%
TA1-051978	ATGCAGCATAGTGCGACTGGTCTTTGCTTTGGTTGACATTGTTGGACTTTTCAAGTGTGG	60	contig00014	ttttCTgTATCACAGaCtGGAaCCAaTTtCctCAAaGCTGAAAaTGCaGCATAGTgcGACTGgTCTTtGcTTTGGTTGACATTGTTGgaCTTTTCAaGtGTGG	103	938	15%
TA1-138173	GTACAGGGTGTGTCATAATATATGTGATGACAACCTGAGTGAATTTGAACATCGTTCTGG	60	contig00016	gAGTTCGCACATAGAGTACAGGGTGTGTCATAATAAATAGTGACTACCTGAGTACAGGGTGTGTCATAATATaTGTGATgACAACcTGAGTGAATTtGAaCATCGTTCTgg	111	195	10%
TA2-162849	TATCATGGAAGGAGGAGAAGCATCACGAGCTGCAACTCGAAAGATTCTTGATGAATAAGG	60	contig00021	CCttATtCATCAAGAATCTTTCGAGTTGCAGCTCGTGATGCTTCTCCTCCTTCCATGATATGCTtCATTGGTGAaTAaGGGAAaTGCTtGTTTCAGTCAATGCTTtGTa	109	344	7%
TA2-083761	CCTCCTTAAACACTATGGCTCTAAAGATAACTGTTTTTGATGTTGTTTAGTGTTTGTCAG	60	contig00023	tcagcaaaacaaactcctttaacataagaactacttaaactagtagaaaCTGACAAACACTAAACAACATCAAAAaCAGTTATCTTTAGAGCCATAGTGTTTAaGGaggCAGCaGaaa	118	85	20%
TA2-154595	TAATAATATTATGTCAAAATTCAATGGATATCTTGCACCAGAAAACTAAAAATCCGGAAA	60	contig00024	tttCcGGATTTTtAGTTTTCTGGTGCAAGATATCCATTGAaTTTTGACaTAATATTATTATTCTACATTTTCAGGCTTTAGTAACAGTGATGCATTGATATa	102	191	14%
TA2-046819	ATATTGGGAAGGAGCGTTTTGTATTCACTGAGGGACCGTTTTCTTTCTTTGGCTTACAAA	60	contig00025	TTTGTAAGCCAAaGAAaGAAAaCGGTCCCTCAGTGAATACAAAACGCTCCTtCCCAaTaTCAaTTTGCACGTTACCAtCCAGTAAAaGAAcAAAAAAGtCAGAGATTTTTCCAGCTTCa	119	420	9%
TA1-086850	CGATGCATCTGCGGTTGGAGCAACTTGCACCGGGTAATGTCAATGTCGAGCAATCGGAGT	60	contig00027	cATATGAAGCCACTCAAGGAGATTGCaGATACGATGCATCTGCGGTTGGAGCAACTTGCACCGGGTaaTGTCAATGTCGAGcAATCGGAGt	91	1266	12%
TA1-140891	GTCATATCATTCAAATTAGAATAAACTGATGCTACCACAGTAATATCCGACGTGGCTTCT	60	contig00031	aTCAGTTtCCTaTTtCTGTGGgTGTACGTACGACTtCTGACGTTGTTCAGCTGTTTGCGATTTGGGCGATATGAGAAATGTGCTGTTTGTTGTGCCGCGACAACACCGTGGACGATTTGTTGCTGTGTAGAACAAAAACTGGTTTTAATGGATGATTCACTTGGCTGTGTTGTATGATGTCTTCTGGTTTCATCAGTGTGCATGACTGCTCTCCAAATGTAGTGATGTAGTCTTAATTCTCTGTTGTCATATCATtCAAATtAGAATAAACTGATGCTACCACAGTAATaTCCGaCgTGgCTTCt	305	270	21%
TA2-175688	TCTCTGCACATGTAGTCAGAGTTCCCGTTAACGTCCAAACGGCCGTTTTTATGTCCAAAA	60	contig00034	TCTGGaCGTTTtGGACATAAAAaCGGccGTttGGaCGTTAACGGGAACTCTGACTACATGTGCAGAGAATCGTTGATGAGGTAAGAAAAGTGACTTGAAAGAGCAGTGTGTTTACCATAATGCTATACAACAGAAGTGACTTTCTGTTAGAAtATTGAGATTTATTTAACAAATCAGAATGAA	183	191	16%
TA2-064159	CAAGCCTGGATCTTCCAATTGGTTTAAGGACAGCTACTTCGAATATAATGGGAGAGAGTA	60	contig00035	TACTCTCTCCcATTATATTCGAAGTAGCTGTCCTTAAACCAATTGGAAGATCCAGGCTTGATTtAACCACCGTTtCCTTATGTTTGATACTTTTGCTCCGGCTGTTTTATTATTG	115	1627	2%
TA1-056261	ATTCACAGCTCAAACGTCTGGAGTCATATGGACTGGCTCTCTTCTATTCAAGTCGCGATT	60	contig00038	cTGTCCTaCGCaGTCACTaTTcACAGCTCAAaCGtCTGGAGTCATATGGACTGGCTCTCTTCTATTCAaGTCgCGATTGGCCATGCAC	88	101	29%
TA2-034534	AGATGCCTATCGTTTGGTGACACATTTTATATACCCAATCGGAATGCTTTGATCGGAGGA	60	contig00043	tCCtCCGATCAAAGCATtCCGATTGGGTATATAAAATGTGTCACCAAACGATAGGCATCTGAGTTAGCAACTGCAACTGCCACTGAAGCGAGGAACAGAAAGTCaCgg	108	265	19%
TA1-117418	GATTCCAAATGGTGGTTAGGAGAGGTTTCAGAGATGTTATACACTAGGATTGGCACATAA	60	contig00051	cggTGCtGTGTTGTGCCCAtGCTCTGATTTCGTCATCGCAGATTGGCCTGATTCTATGTGATTACTACGAAGATTCCAAATGGTGGTTAGGAGAGGTTtCAGAGATGTTATACACTAGGaTTGGCACATaa	131	484	18%
TA2-096126	CTCAGTGTTTCGTTTATAGTTAACGACTGACATGTCCACAGAATAACTCATTTTGTAAGA	60	contig00052	ttATCTTACAAAATGAGTTATTCTGTGGACATGTCAGTCGTTAAcTATAAaCGAAaCACTGAGATTCTTCTTTtCAGCGTGTCTTTGaGAAAaGTTtCCACtGAA	105	153	6%
TA2-143160	GTCTCTCTTTTTAAGGTGGATAAACGAGTTCAAATAAACTTTTGAGAGATAGCGAGTTTC	60	contig00054	TAAACTGTAGAAaCTCGCTATCTCTCAAAaGTTTATTTGAACTCGTTTATCCACCTTAAAAAGAGAGACACTCATCATTCCAGTCACTTAGGCATTaCAAAaGaGCTGTTAAG	113	89	11%
TA2-131936	GGCAACGAACATCGGAAACCAATTTCTTTGTTCTTTTAAACACCACTGATAATTTCATCA	60	contig00057	AgTTAAaaCAAGCAAatCAgATTACAGGaTTGATGAAaTTATCAGTGgTGTTTAAAaGAaCAAaGAAaTtGgTTTCCGATGTTCGTTGCCTTGCTGCATACGTACTAG	108	120	14%
TA1-205267	TTGGTGGAAGACATCGACCAGGCACTGAAGGCTGCGGTTCCTGATGCTTAATGATGTCCT	60	contig00058	aCGTCTCTCAGTCGGCATAGAAGACGTCGAGGATTtGGTGGAAGACATCGACCAGGCACTGAAGGCTGCGGTTCCTGATGCTTAATGaTGTCCt	94	96	11%
TA2-019139	AATTGTCTAGCATACTTTGCTCCATCTTATCTCTGTTTCTCGGTCTCTTCCATTCCCGGA	60	contig00060	CTGCGTCCGGgAATGGAAGAGACCGAGAAaCAGAGATAAGATGGAGCAAAGTATGCTAGACAATTAtGCATGAGCAGCACTAACaGTACACAACAGTCACGCTGTGATTTGAAaTCAAAaTGTGGTCTGTCAGTGTGAAGTAATCATAATTGTCATAATTACGATTAAaTGAAGATTGTAGAaTCTATGGGCTTtGTATGGGCCACACACGAGTCCCCcATAAGGAACCACGAGt	235	154	10%
TA1-225108	CGGCGTTTAATTCAAAGATGGATGTCGCAGAAGATTATGATTTTGACACCGATTTTAAAT	60	contig00061	GCTCTGAAAAATCCAAAAAacAACAGCGTAAAaCAGAGGCATTTGTATCGGCGTTTAATTCAAAGATGGATGTCGCAGAAGATTATGATTTTGACACCGATTTTAAATAGACAAATGAaGTTTAACaCATGaa	133	97	14%
TA1-124055	GCGATCTGTTTTCCTTGCCTTGTGTTGGTCGTTTTCTATGGCTTTCTTTAAGTTTTCGTA	60	contig00062	TAAGACTATGCTTAAGACTGTGGTGATTGTTTAAAGTGATGAaCGGTGTGTGTGCACGCGATCTGTTTtCCTTGCCTTGTGTTGGTCGTTTTCTATGGCTTTCTTTAAGTTTTCGTATTGGCTTTATTCTTTCTTTGGTTTAAAAaTGACTGCAAAGTAGTTGCCATTTGAATTATAGAGACTCAAGAAGATTATg	196	1941	11%
TA2-178133	TCTTTGGAGACAAAACACAACCGGGTGAGAATAAGACTACGAGATATTTGCGGACGAGAG	60	contig00063	CTCTCGTCCGCAAaTATCTCGTAGTCttATTCTCACCCGGTTGTGTTTTGTCTCCAAAGAAGTAGATCTTCTTGAAaCCATCTTTTtCGATGTGTCGTAAGCAATATCGCTTGTCCCATCCAATTGGGAAGACGTCGATGCTGATCTGACCa	152	544	7%
TA1-091386	CGTTCTTCTTCCCGAAGAAAGGTAACGGTTTTGTTTGCAGATTTCTAATTAAATTTGGTA	60	contig00064	cTTCTTCTAACACCTAGGCTTTGTTGTACATTtACGGTTCATCTTGTCCTAGCAAAGAGCCAACTATTAGTTTTtAAATTTTATTTAATAATCTGATAAAATGCGAATCAAGTGTCTTCTACTATCACGTTCTTCTTCCCGAAGAAAGGTAACGGTTTtGTTTGCAGATTtCTAATTAAATTtGGTATTGTTa	193	196	11%
TA1-204195	TTGCTACATGGACACTATCTCGTATTAAGTCTGAGGTGATTCTGACGACATAATTTGGCG	60	contig00067	tGTTTTAACTAAATTTCTAGCTGCTTAGCACCTAGGCTACAACTGCTACTAGTCATTGCCGTCTCTATTGCTACATGGACACTATCTCGTATTAAGTCTGAGGTGATTCTGACGACATAATTTGGCg	127	281	24%
TA2-045337	ATAGGAACTAACGTCTCTTTCTGCTAACTTTATGATGACCTCTTGGTGTACTGTAAGTCT	60	contig00068	AGaCTTACAGTACACCAAGAGGTCATCATAAAGTTAGcAGAAaGAGACGTTAGTTCCTATCTtCTCgATCTCGTCCAAATCCGTtGCATCAAGTTTAGCGATTTtCCg	108	277	3%
TA1-103835	CTTTCAGGATTACGTTCCATGTGTTGCGATTAGTTGCCACAGTTTTCCCTGATCGCATTG	60	contig00070	TAAAaTAATTATCAGCAGGCTTGTGTGCTTGTAGAACATAGTAGATAGTTAAAGATAAGGGAAAaCTTtCAGGATTACGTTCCATGTGTTGCGATTAGTTGCCACAGTTTtCCCTGATCGCATTG	125	189	16%
TA1-061796	CAAACACTTGTGCCTTCTCATTTGCTACTAACAGATTGTACAGTAATAATTTGTAGGTGA	60	contig00072	aCACCTTtGGACAGATGCCTTTGTTAGAGAAATGCTCTCACaGATGATGGGCAAACACTTGTGCcTTCTcATTTGCTACTAACAGATTGTACAGTAATAATTtgTAGGTGa	111	283	12%
TA1-150534	TAAAAAACAGATGAGGTGCAGTATGCGTTCACACGATGATAAGAAAGTACAGACATTGGG	60	contig00073	ccTTtCATGGACGAACTCGCTGAACTAtGTGGCTGTAAGCCTGATCTGTTTCGTCTGTTTCTTACGGATCCAAGACTGGCGTTTGCGATAGTATTTGGTCCTAGCGCGCCAACCCACTACCGAATCATGGGCCACGGGGcTTGGCCCGGGGCCAGGGCCTCCATCctGACGATTaTGGATCGCATTGCTGTACCACTAAAGACAAGGAAacTCCCGAAGAATGGACAATCcTCCACGTTGAGATACCTTTttGTCGTCGTATtGGCcATTGCCcTTtGCTTtATtGCTATTtGTGTGAGTCGATAAAAAACAGATGAGGTGCAGtATGCGTtCACACGATGATAAGAAaGTACAGACATtgggg	364	379	39%
TA2-071622	CAGTAATGAAATTTAGTACCAGTTTCAGTTGCTCTATGGTGGCATTGTTTAGGAGGGAAT	60	contig00075	ATTCCCTCCTAAACAATGCCACCATAGAGCAACTGAAaCTGGTACTAAATTtCATTACTGATGAATCATTGAATTGAaGAAAGTACAACCTAAAAATGTAAAGCaGaaa	109	99	22%
TA1-187148	TGGTGGAAAGCTGATGGTTTTGTTTACAGTTGCAGATGTAGATTGTGTTTAGGAACCAAA	60	contig00076	ttGGATAGGTATGGAGAAGCCTGATTTCTAAAATTGAGCTGGAATACCTTAGAAGATTTGCAAAATAAATGGTGGAAAGCTGATGGTTTTGTTTACAGTTGCAGATGTAGATTGTGTTtAGGAACCaaa	129	423	13%
TA1-091140	CGTTAATGAACGAATTTTTTAATAGAATTCCCGAAGACCTTTTATGACGTTCAAGCGGAA	60	contig00079	aGACACTTtATACCTGATAAATCCAGATTAGCCTACTATAGTGTTtCGTTAATGAACGAATTTtttAATAGAATTCCcGAaGACCTTTtATGaCGTtCAaGCGgAAAACTTTTATCGCAtt	121	140	6%
TA1-140128	GTATTTTGCTTTTACTGTTTTGCACTGGCAGTAAAATTGGTTTTCAGAATTGGTGCAAGA	60	contig00080	cTTTtAGTGACAAATTTGTTAGTTTTGTTGAACCTAGTGGGATACATGCCAAGGTCTGTCGTGATTAGGTAATACTTtCAGAATTGGCCAAGtATTTTGCTTTTACTGTTTTGCACTGGCAGTAAAATTGGTTTTCAGAATTGGTGCAAGa	151	328	9%
TA1-223046	CAGTTAGTGCAGACAACCTTTGACTTTAACCCTATACTGTTATTATATCTGCTACAAGAT	60	contig00082	aGAGGTTGGTGATTtCTGTACTGTTTCGAGTTGACGATTTTGAAGTTGAATCACTGCTGTGTAATTTCATTTTGTTTACAAAAGCGTTTTGTATCGTATTTATCGTAATAGTTGGTGCTTAGCATCGCAGTTAGTGCAGACAACcTTtGACTTTAACCcTATACTGTTATTATATCTGCTACAAGATAATAGtCAaaTAAAAaCGTCGgAaTAAAc	216	124	12%
TA1-018779	AATTTGAAAGTTTTCTTGTATCAGCTATTTTCTGTTCGTTTGCAATGCAAGGTATTGCTG	60	contig00083	aTTCATTAACAAATTATTGgTATTtGATTGAGTATTGatAAAAAaTTtGAAaGTTTTCTTGTATCAGCTATTTTCTGTTCgTttGCAATGCAAGGTATTGCtG	103	103	5%
TA1-053357	ATGTAAACCAAGTGCTTAGCTGATCAACCACTGTGGCAGTTTTTTGTGTAGGGTCGAGTC	60	contig00085	aaTTTTGTGTAAAaTTTGGAGGCAAATAAGTTTTAAACAAGATTTATGCTAGATTTTtCAAAAAGTCCTTGAGAAACAGATTTGATCCGGTCATTTAATAATAAGTGAAGTCGTGGTTTATGCCATGATTTTGAAAGCgAGCAATAGTTTGTTGTGATGTAAACCAAGTGCTTAGCTGATCAACCACTGTGGCAGTTTTTtGtGTAGGgTCGAGTC	216	191	4%
TA2-084446	CCTGGATATTATTTATTGAACATTCATGCCTGTCTGATGCTCTTTATATCTTATTCTATA	60	contig00086	TATAGAATAAGATATAAAGAGCATCAGAcAGGCATGAATGTtCAATAAATAATatCCAGGTTTGTTCAGTAATAATAACAATTTGACAAATAACATCA	98	126	15%
TA2-195867	TTATCCTTGTCTCCATCGTCTGAGCCCTGAGCTGCTGCTGCTGAGCCAGATGCTTCACCT	60	contig00087	GGAAGCAACTGAAGAAGGCAGGTGAaGCATCTGGCTCAGCAGCAGCAGCTCAGGGCTCAGACGATGGAGACAAGGATAAAGATAt	85	220	26%
TA2-178672	TGAAATTGTTGGTGGATCAATGCGTATGTATGATGAGAAAGAACTACTGGAGGCTTTTAA	60	contig00088	TTAAAAGCCTCCAGTAGTTCTTTCTCATCATACATACGCATTGATCCACCAACAATTTCACCAACTCCAGGCATTAGGATGTCAACAGATTCTGTAAGTCg	101	166	29%
TA1-033520	AGATAACTGAATACGGGGATTCAAATTGGCTTACTGCTAATTGAAATCACTAGAAGAGAT	60	contig00091	aCTCCTGCTGtGTTTGTTTTtACATGGTTtCATTATATGAGAGATAACTGAATACGGGGATTCAAATTGGCTTACTGCTAATTGAAaTCACTaGaaGAGAT	101	135	21%
TA1-230122	GGATGTGTCTGTCAGGAGGTTGTTTGTGTGTCTGCTGTCACATCTAATGCTGGTTCTTAA	60	contig00092	tttAGACATAGGTGTAACAGTTGGCCTTACCTTGTGTttCTGGATGTGTCTGTCAGGAGGTTGTTTGTGTGTCTGCTGTCACATCTAATGCTGGTTCTTAA	101	3180	11%
TA2-022504	ACAGCTTTGTCACATGTGTTGCACCTCCATCACATATGTTAGACCTCCGTCACATGTGTT	60	contig00094	aTGTGTGACAGAGGTCCAGCATGTGTGACAGAGCTGCAACACATGTGACggaGGTCTAACATATGTGATGGAGGTGCAACACATGTGaCAAAGCTGTAaCa	101	530	18%
TA1-038891	AGTAAAACTACTGTCTTAATATGCATGACAACGTTTGAGGGCTATGGTTCTTCATGAGAG	60	contig00095	CACGGAGGGTCACAATTAACAAAATTAATAAAaCCAAATGAAAAATTCCTCAGTAAAACTACTGTCTTAATATGCATGACAACGTTTGAGGgCTATGGTTCTTCATGAGAg	111	354	5%
TA1-021339	ACAGAATCATCCAGGAATGATGGGTGACATGGAGATGAACCGGATGCCGTTGATGTCTGG	60	contig00096	ccTAAGACCAGACTtCATGATGGgACctGGTCCACaGAATCATCCaGGAATGATGGGTGACATGGaGaTGAACCGGATGCCGTTGATGTCTGG	93	144	34%
TA2-124078	GCCTATGACTGCCTTGGAAAATTTATTATTATTATCGTTATTATTTCTCGGAGGTTGGTG	60	contig00098	GTTtAAGGAGCGTGAACGATTACACCAACCTCCGAGAAaTAATAACGATAATAATAATAAATTTtCCAAGGCAGTCATAGGCATGAACCATTGACTTTGACAGCCTTTTAAGTTTTAGGCTCCAGAGAaCAATACAAAAGCGACGAGAAGAAATACTCCAtAGTTACAAACACaa	175	91	13%
TA1-161107	TAGTGCTGAGATTGATCGGCGAGAATTTGCGAACTGGTGAAGATCTTTTATCGTGCAATA	60	contig00100	cactggacgcctctggctaatgcaggtaggcctagtgctgagaTTGATCGGCGAGAATTTGCGAACTGGTGAAGATCTTTTATCGTGCAATa	92	838	21%
TA2-005074	AAATTTTGTGAAAATAGGGGGAATATGCATCATTGTTGGAGGAGGGATGGACGCTCCTGC	60	contig00101	aTTTAACGTAGGCAGGAGCGTCCATCCcTCCtCCAACAATGATGCATATTCCCCctATTTtCACAAAaTTtATAAaTTTtCCCCCcTTTtCTGCAAGATTtCATCCTATTTTCGCA	116	355	30%
TA2-127505	GCTGCAGGACCTTTGTTCTTTGACTTAACATTAGAGTCGTAAGACTGTCTAATAAATAAT	60	contig00102	CAGACTGTTTCACTGTATCAGACAATTATTTATTAGACAGTCTTACGACTCTAATGTTAAGTCAAAGAACAAAGGTCCTGCAGCGAGCAATAAGTTCCAAAATATTtccAAAaTGAGAGCAAATCTACATAATAAACACAAAg	143	146	17%
TA2-139968	GTAGTGACATTTGCATGTGAGAGAATGGTGTAGACAGAATTATGTAACTAGCCATTGGTT	60	contig00106	AACCAaTGGCTAGTTACATAATTCTGTCTACACCATTCTCTCACATGCAAATGTCACTACATGTGAGAATAGCCATGGATGAAAGAGAGaGaCTCATGCCAAAATGAAAAaTa	113	219	18%
TA1-002271	AAAGGGACACACGAAATCAGAAAGATCACGGAGCTCAAGTCGATCCAAACACACCTCAAA	60	contig00110	ACAGAGCAAAGGAGCAGGAGAAACATCACAAGCAAAAGGGACACACgAAaTCaGAAAGAtCAcGGAGCTCAAGTCGATCcAAaCACACCTCAAaGAg	97	294	10%
TA2-103188	CTTCGTCTGATTAACTACGACGTAAGTTTGGCATCGATGTAATTTATTCATATTGAGATG	60	contig00113	cTAACATCTCAATATGAATAAATTACATCGATGCcAAACTTACGTCGTAGTTAATCAGACGAAgcaaatcagaaaGAaGCGgATaTAAAAACGAAATAAACcAAaTAATGt	111	93	24%
TA1-229945	GGACAGTAGTAACAAAACTATTGAACTCTGTCAAGAGCTAATGTCCAGTTTCTGTTTTTT	60	contig00115	tATGGACAGTAGTAACAAAACtATTGAACTCTGTCAAGAGCTAATGTCCAGTTTCTGTTTTTTTTATATgTTTtACTTCTCATTCAAaGCATTTGAATATTGTTtGAAtaTTATTTTCAaGTGATGtCTCTGCAGTtgg	139	359	11%
TA2-105011	CTTTCTTAGGTCTTGCTGTAGTAGTTCATTCACTCATTCAAAAACAATGGCTGAAATGTT	60	contig00116	aaaaCATTTCAGCCATTGTTTTTGAATGAGTGAATGAACTACTACAGCAAGACCTAAGAAAGCACTCAAAGATCACAGGACAAGTGTAGTGACATCCTGAACATTTCTCTGCAATCCAAATGACC	125	147	16%
TA1-167071	TCAATAGCGAGGCTAAACCAGATAGGGAAACTACGCTTAAACTCTCGCTTTCAATTCCTG	60	contig00117	CCaCTTCaCATCGCTTATCGAAGAGAgTCcGTGCcgCATTCAaTAGCGaGGCTAAACcAGATAGGgAAACTAcGCTTAAaCTCTCGCTTTCAATTCCtg	99	5350	13%
TA2-168285	TCAGATGGAACAGTACCTCATGGAAGGCAGCTACAACAAAGTTTTCATGTCAAGGGAAGG	60	contig00121	cccTTATcGtCTTCAGAAGGATCTCcaTAAaGAACTtGTAGCTGGCCGCTGGGACGCCTTCCCTTGACATGAAAaCTTTGTTGTAGCTGCCTtCCATGAGGTACTGTtCCATCTGAACAGGATGCTGGATGTAGAGgTTCTTCTGCAGATCCGCAg	156	589	11%
TA2-081507	CCGAATAGATCCAGGATCAGTTTTTGGAAGTAAAGATTACTTTGTTGGCTTGGCTATTTT	60	contig00122	aaaaTAGCCAAGCCAACAAaGTAATCTTTACTTCCAAAAaCTGATCCTGGATCTATTCGGTTCTTTGTATACCAAACGGCTAATCCATCTCCAAAGAGATCAGTCCcTGATCCATGAACCTtGAAATGaa	130	227	14%
TA2-147801	GTTCCAGTCGTTCACAAAAGGACATTCTGAAAAACCTGATAGTGAAAAAGAAAACGACAG	60	contig00125	cTGTCGTTTTCTTTTTCACTATCAGGTTTttCAGAATGTCCTTTTGTGAACGACTGGAACTTGTAGCACGCAATGTCTCCTCCAACTTTGGCTTCTTCTaGaCACAGTTCCATTCTCTTCGACAACGCTTtCC	133	545	9%
TA2-066355	CACACGTATTTAGGTGCTTATCTGTCGGGATATGCCAAGCATAAACCTGTGCAGTTTTGT	60	contig00127	ACAAAaCTGCACAGGTTTATGCTTGGCATATCCCGACAGATAAGCACCTAAATACGTGTGTAGTTCATTTTTAAGATAATTACAACAATGCTGTTGCATTAA	102	214	34%
TA2-103771	CTTGATGACAAGCTGTTTCATTGGTTTCCCAGTCACTTTTAGGTAAAGTGTTATATCATA	60	contig00128	tAGTATGAaGCCTaTAAATATaTACATATTATATATGATATAACACTTTACCTAAAaGTGACTGGgAAaCCAATGaaaCAGCTTGtCATCAAGCGTTAAGATT	103	85	26%
TA2-035043	AGCAAATTCTGCATGACTTTTGACTTGCTTTGTATTTGCAGTGAGTTTCCATTGATATCA	60	contig00130	aTtCATAAAaGTATATAATtATCTGCCATAACTACATAACATAATATAAACTGAAACTCTTATCAAACATTgATATCAATGGAAACTCACTGCAAATACAAAGCAAGTCAAAAGTCATGCAGAATTTGCTCTTAATGGAATTCTTTAAAAATATCAGTCAAATTCTCTAACAGCTGATCGTGGGCAAATTAAAGCCCAAGGTTtCCATCAGAATTGTCTTGAGAATAGTGTATATTATTCATATACATTTTATGCATATAACTTTTTGAAaTATACATCCACTGTATTTGATCTTTGAAACTGCTAAACCGGAAGCAAATTAGACGAGGAACAAGCGTCAAATGTCCAATTTATTTCCAGATTGGTCCAGAATGACAGAAGTAACAAGATGCAACAAGT…	462	604	13%
TA1-113718	GAGGAGACAAGTAGTTTACTCAAGAGCTTCATGTTTGAAAGTTTTTTGCAAAAACTCATG	60	contig00131	tCTcATTCGAATTGGGTATCGGTtATGCCATtGCACGGAGGAGACAAGTAGTTtACTCAAGAGCTTCATGTTTGAAagTTTTTtGCAAAAaCTCATGATTAAATTAGAAAaaGCg	115	764	18%
TA1-127181	GCTGTTTATAGTGTAACGTAACGGTAACTCTTTCTCGTAAAGACAGAAGCTTAATACTTT	60	contig00134	AGAGTTAGATACGCTGTTTATAGTGTAACGTAACGGTAACTCTTTCTCGTAAAGACAGAAGCTTAATACTTTTATCTAaTCATTATAaTACGGAACGTTCTtGTTTTCTTGGCCATAAG	119	252	20%
TA2-041959	AGTTCTATGTCTGACCGCATCTGTATAGCATCCAAAGGCAAAGCGAAACGCACACATTTC	60	contig00135	ttCATCGCAGCAgCTCAGCAGATCCtCAGCcGAAATGTGTGCGtttCGCTTTGCCTTTGGATGCTATACAGATGCGGTCAGACATAGAAcTGGCGgCACCAAAGGCCcAAcACGa	115	783	24%
TA1-006614	AACCCTGCGGCACTCCATATTTAACCAAGACCCAAGGAGTTCTTGTGTCTCCACAAATAA	60	contig00138	GGGAAGGAATGTCGGCTGTATATAGCAGGTAAaGGAGAAGACCCAAGACTGAACCCTGCGGCACTCCATATTtAACcAAGACCCAAGGAGTTCTTGTGTCTCCACAAATAACGA	114	125	19%
TA1-121806	GCCAACTGATTTAGTATTGATGGAGGTTGTGTGAATATGATATGTGTCTGTGGAACATAA	60	contig00139	cACCTTTTTCATTGCAGGTTGCTAATGCATTTGCTTCTAGATAACAAGTCCAGGAATtCCAAAAGTCGGCTTGAATTCTGCACTACTAACCTGTCTGCTTAAAGTTGATGTAATAATTATGGATGTTAATACCGGTTTTTGGCAAGCCGGATTTCGGTTGTTGAAAaCCAGATTGAAaCTGGTTTtCGGTTTtACTGACCTTcGTAGAAaTtAATTtCAAGCCCAaTTAAaTCTTGTAATATATGGTTTCTTTGGCCGGCCATATTTGACCGTTtCATGAAAACTTTcGTAAACACTCAACATTAAACAAATGTGTGAATTAATTTtATATGACATTTGGTAATTTTTCTGTAATTTCCTCGGCGAAAATGACAGAAGTAAATAAATTTGAATTTTGTT…	653	692	14%
TA1-208259	TTTAGGACTCACGACCTCCCAGTTTCAACCAGATTGATGCCTTCTGTTCATTGATAAGTT	60	contig00141	CTACATtATACGTACCTCCAGTGCCCTCCATCTGTCGTACTGTTtAGGACTCACGACCTCCcAGTTTCAACcAgATTGaTGCCTTCTGTTCATTGaTAAGTT	102	409	31%
TA2-176427	TCTGGATATGTTGTTGCAACGCTACTAAAAAGAAGTGAAAAATGCCCAATTTTTCCTCTA	60	contig00145	TAGAGGAAAAATtGGgCATTTTtCACTtCTTTTtAGTAGCGTtGCAACAACATATCCAGAAATCACATAAATATCTAGTGTTAAATCAAAGACGATTtGGGGgCCCCAAaTGTtCGGGCCCCTGCCATATGGCCCGAATGGCCCCCTCTGAAAGGGCCTGTGGATTAATGTTCGTTTACTCGTGAATAGCAATAAAACGAGCAAAAACATAATAAGTAATAaTAaCACTCCAAAACATTtGTTTACAATGATTtGAAACCTAATTGTGATGAAAaGAATAATAGCAACATAAATGACAATACAGAAATCAGACCCCTAAAaTATTTCAAACACCCTAAAATATTTCAAATACCGATACATCCTCTCCCTCTCAGGTTAAAAATACATGATAATGACAAT…	427	177	18%
TA2-183036	TGCAGCAGTTTTCTGCCATTACAAATGTTAACCAGCTGGGAATGGTTAGAGTAACGAAGG	60	contig00146	CCTtCGTTACTcTAACCATtCCcAGCTGGTTAACATTTGTAATGGCaGAAAACTGCTGCATTGTTGTCAaCTCTACATCACCAAGGAaGTTagtACCAGCATTATTAACAACTCC	115	108	35%
TA1-002331	AAAGGTCTACTCCTTGGGGGCGACTGTCAAGGAGACGAAGTGTGAGAGATGCGTTTGCCC	60	contig00149	tGACGGAAAGGTCTACTCCTTGGGGgCGACTGTCAAGGAGACGAAGTGTGAGAGATGCGTTTGCCCCACTGAGGGCGGGCCAACGACCTGTACCCAGAAaGTCATCTGTCCAGAAATCCa	120	213	10%
TA1-081321	CCGATTACCTAAGAACTCTTAAGGAGAATTCAAAGTGACAGTTAAAAGCTTAACGAGTAA	60	contig00150	AGCGACTTCGATTTCTtAGCCTCGGCCtAATTTAACAATCCcTCTCCTTCTCCGATTACCTAAGAACTCTTAaGGAGAATTCAAaGTGACAGTTAAAAGCTTAACGAgTAaTCTATTcA	119	347	15%
TA1-135309	GGTCCTCAGATTAGGAATTCTTGGTCTTTGGTTTAGGAATTATTGGTCTTTGGATAGATA	60	contig00151	aaTTATTGGTCTTCGGATTAGGAATAATTGGTCTTtAGATTAAGAATTTAGTGGTCTTCAGATTAGGTGTTATTGGTCCTCAGATTAGGAATTCTTGGTCTTTGGTTTAGGAATTATTGGTCTTTGGATAGATa	134	182	14%
TA1-113510	GAGCTGCAGCGGCACAGAAAGTCAAAGACTTCTGTCAGAATCTTCCGGCCGATAACAGGG	60	contig00156	aTTCCAGAACCTCCTGAaGGATTGTGAAGCTGAAGTCAGAGCTGCAGCGGCACAGAAaGTCAAAGaCTTCtGTCAGAATCTtCcGGCcgATAACAggg	98	93	25%
TA1-047943	ATCATCTTTCGTGGAGGAGACATAGAAGCGAAAGAGAAGGAATATGTTGATCTGTTTGCC	60	contig00157	CACGCAaGGCTTATGgTGGaGCTtACttGCGTCATGAACTCtAAGCACATGCGAGGTGACCTCAACTATGCTTGGCCAACGGCGGAAGTGGCTGTGATGGGTGCCAAGGGAGCCGTTTCAATCATCTTTCGTGGAGGAGACATAGAAGCGAAAGAGAAGGAaTATGTTGATCTGTTTGCC	180	263	10%
TA1-224916	CGCATGATGCGTTTTAGTGGCAAGAACTTAAATTATGAACTTAGTTGAATCGTAAAGCAA	60	contig00158	tGtGCACTGTTAGCACTGTTAGACGCATGATGCGTTTTAGTGGCAAGAACTTAAATTATGAaCTtagTTGAATCGTAAAGCAATAAAGTCTCTtCAGTTGgtaaaaaaaaaa	112	4940	8%
TA1-030673	AGAAACTTGTTCCCGCCTGTGCTTTGCTTTTAAACAGTTCTTCAGTAATTATCTGCTTTT	60	contig00159	tGTTATTAGATGGTGAATTAATTAAGCTTCCTTTGACAGCTTTGTCAAAAACAATTTCTAGAAAGTTATCATAAGAGGCATTTCTGGAATATCATAAGTTTTAAATTTGGGTATGTGTTGTATGAGAAaTTATCCATATACGAGTTACCCAACTATAGTGTTTtCCTGCATTTATAAAAGCAAGTGCTGGGAGTCTTATATCTTGTGTATAAATTACTAGTCTTTTACTGCTTtCCTGATATCTCTAGGCTTAACATGGTGCTCGTGAAGAAACTTGTTCCCGCCTGTGCTTTGCTTTTAAACAGTTCTTCAGTAATTATCTGCTTTTGCTTATATGATATGTACGTTTCTGATTCAAACATATATTAAACATGGtGattAGCTCTTg	388	2209	21%
TA2-133075	GGCGAGTCAGTTGCTTGTGAGACGTATTTTGGGATGTCAGGTGAAGTTATTTTAAATGCA	60	contig00165	tGCATTTAAAATAACTTCACCtGACATCCCAAAATACGTCTCACAAGCAaCTGACTCGCCTTTTAAAAGTATTTACTGATCACACAGACAAATCAAAGACTtGTAgggg	109	524	11%
TA2-208060	TTTATGTCGACGGCGTGTGGACGTCAATGGGGAGAGGGTCAAGTCTCATGTGGACAGGGA	60	contig00166	TCCcTGTCCACATGAGACttGACCcTCTCCCCATTGACGTCcACACGCCGTCGACaTAAAATACACATCAATCTCATGGAACAGCTAGTACaa	93	1208	5%
TA2-122384	GCATTTTCCAGTGGACCATTTATTTGAATTCCTTAAATCTGTGTTTAGGCAAAACATGTG	60	contig00167	TTTTTtttttGAAACAAATTCACAGCATTTATTTCATTCTCTAAACTCCAAATTTCTCACATGTTTtGCCTAAACACAGATTTAAGGAATtCAAATAAATGGTCCACTGGAAAATGCCTGCAAACAGTAAATTTCTAATCAGGCCATTGCTTTTCTGTAGTTTTGATGACATTGAAATTTGAACAGAACAAATACATGTTTTGAACATGTTTAGATCTTGTTGAAAGCTGCAATGTCCATACTCTGGATTAAATCTTCGAAGGCAGTGATCTTTTCTTCAaGGTCTtCGGTGCCTACTTTGTCATCTTCaa	311	9651	9%
TA1-014447	AATATTATTTTTCATGAAGTAATAGTATGCTTAGTATACAAACAGTATGCATTTAAATCG	60	contig00169	GAGCAACTTTATTTGTTGCTTATTTCTTTATTtGAGTTAaCTATTtAACTAaTATTATTTTTCATGAAGTAATAGTATGCTTAGTAtACAAACAGTATGCATTTAAaTCg	110	83	31%
TA2-031198	AGAAACAAAGGAATGATCCTAAGCTGAAGGCTATCCTTCAGGCCAGCCTCAAATGCCTTT	60	contig00170	AGAATTCCTCACGCTGAAGGTAACCGTCTTCGTTGGTATTCATTGCCTCGCAAAGGCATTTGAGGCTGGCCTGAAGGATAGCCTTCAGCTTAGGATCATTCCTTTGTTTCTTAAGGGAGTCAATGAGTACAGCTTCCGTCAGGACTCCCTTCTCATCCGTGTTCGTTGAACCCATGTATAGCAGCCATTCATCAAAatAGCATTTTTCAGCTCCTccGTTtGACAGGATCGGTTTtCTCAGCATCACATAGaCTTtGaGCCGcAA	265	409	22%
TA2-001489	AAACTTCTTCAGTCATTTCTCTTTGCCATAGCTGGGCTGAGAGTGCCTCTGAGTAGGTTT	60	contig00171	tGCCCcTTcAAGAAACCTACTCAGAggCACTCTCAGCCcAGCTATGGCAAAGaGAAATGACTGAAGAaGTTTGTAGAAAGAAGaCACATTGTTtcGGGCAGTAaG	105	502	27%
TA2-087213	CGAGGGACTCTACCTTTAGAATTTGAAATTCCAATGTGTTTCATGTGATGTTTCTCTAAA	60	contig00174	cAAAGAGAACAGAACTCTTATCATATGCAAATGATTTAGAGAAACATCACATGAAACACATTGGAATTTCAAATTCTAAAGGTAGAGTCCCTCGGGTGTTCCTTCGTTCTTGCGGTAGAGGACATTCTCTTTCGCCTTCTTGAAATCCTCATTTGTCACCTTCATGCGTCTCTCTCTCAGCGCAAGCAGTCCAGCTTCTGTGCAGATTGCCTTAATGTCGGCTCCAGAGAGATCGTCCTTGGCCATGATGTAGTCTTCAAGATTAACATCTTCAGCAAGGGTCATACGACTCGTATGGATCGTGAAGATaCGTCTCTTCGTCTTTTCATCCGGAAGTGGAAACTCAATCTTTCTGTCTATTCTTCCAGGACGAATTAAAGCTGGATCAAGCGTTTCAAT…	1023	3182	15%
TA1-153693	TAAGAGATTTCTATAGCATCACTTCAAGGTTATCTACTTGGGGACTTCCGACCCAGCCCT	60	contig00175	CCATTTGTTGCATCCTGCTAATACTAGACACCTTGGAACAGATCAATTGCTTAGGCAATCTTCGATAAGTCTTTCTTTCATTTAAGAGATTTCTATAGCATCACTTCAAGGTTATCTACTTGGGGaCTtCcGACCcAGCCcTGTCGATGAAGCATTGGGGgAGGAGGgCAGTAGTGTTGCTGTTGGTATAGGAATATg	198	204	24%
TA1-091660	CGTTTATCCTCAAACATTTCTTCATCCTATGGAAATTACAATATAGTAGTCACTCCTGCA	60	contig00177	cTATTTGTGGGCATGATCCTCATTCTTATCTTCGCTGAGGTCCTTGGTCTATATGGGCTGATTGTGGCTCTGATCCTTTCCACCAAGAACGGTTAAAACAAGGTCCAGCCGACGACAGATAGAAGAAGAACGCTCCAGCTTTCCTGCGTCGTTTATCCTCAAaCATTTCTTCATCCTATGGAAaTTACAATATagTAGTCACTCCTGCa	209	283	26%
TA1-014749	AATCAGATGGGATGATTGCTTGGGCGTATTTAGAAGTTTTTTGTCGGTTAAACCCCACAG	60	contig00178	tAGtCTgTTTCTTAAGGCTGCTGTTTGTTGCTGTGTGGCATTGTTGTTTACCTTTGAGGTATAATTAATTGACCATCcTGTGTTGTTtCAATTGCTAaGGCATTTTAATCAGATGGGATGATTGCTTGGGCGTATTTAGAAGTTTTTtGTCGGTtAAACCCCACAg	166	110	24%
TA1-130306	GGATAGCAAATGCCAGCAATATTGAATAAATCGAGGACAACTTTAAAGGATTGTGCGAGG	60	contig00179	ttcatttcaaCCACTGGCCCAGAATtCAATTTTtCAACAGCTCTCTtCaGGATAGCAAATGCcaGCAATATTGAATAAATCGAGGACAACTTtAAAGGATTGTGCGAgg	109	133	30%
TA1-064432	CAAGTCTTGTATGCGGTTATGCCTGTCTACCAGGACAAGTTGGATAACACTGTTAACACA	60	contig00181	gggTGTATTCTGTGAaTTAGAAaTTGTTATTTATCACATTATGTACAAGTCTTGTATGCGGTTATGCCTGTCTACCAGGACAAGTTGGATAACACTGTTAACACA	105	291	24%
TA1-046280	ATATGGGCCGAATGACATTTGGTAGTCCTCCAGCTGTTCTTAAGCTGAAAAGACGACTGA	60	contig00184	GActGgAAgAaGgtGAaTTAAAAGGTGAAGAGCTTACTTTGGAAaCAACGCATATGGgCCGAATGACATTTGGTAGtCCTCCAGCTGTTCTTAAgCTGAAAAGACGACTGAGATTgg	117	255	17%
TA2-048836	ATCCTGCGCATTGACGACATGATCAAGTTGACCCCAGAAGACAAGGGTAGAGGCCATTCA	60	contig00185	TGAATGGCCTCTACCCTTGTCTTCTGGGgTCAACTTGATCATGTCGTCAATGCGCAGGATAGTGATGGCTGCCTCCGTAGCAAATTTGAGGCTTTTG	97	2119	9%
TA2-073159	CATAGAGGTTCAACTGTGATGGAAATTGCAATCTAACAGCAAATGCTGTTCTTTAAAGTT	60	contig00186	ATAAAaCTTTaTtAAaTTTAAAGaGTGatAAAAAaaaCTTTAAaGAACAGCATTTGCTGTTAGATTGCAATTtCCATCACAGTTGAACCTCTATGTGATTTGACTGGGAGCTTTtCAATTTAAGACTCAATAGCAACTTACAGGTTTTGACCAATGGTCCAAATTAGGTATGAGGGCCCTGCCAGCAATCAACGAGTCaTTGATGCAAGCATGCAgg	217	519	4%
TA1-110653	GACCCTGAATTCCGATCTGGTTCACATAATAGATGCCATGAAAATGGTCATACGCTACAG	60	contig00193	tttAGAAAGCTCTAGtcTTCCTTCTGAAaCCCAAGATGAAATCGAGATGGCACAGAAGACCCTGAaTTCCGATCTGGTtCACATAATAGAtGCCATGAAAATGGTCATACGCTACAg	117	212	18%
TA2-042516	AGTTTGATGTTGGGCCTTTCTTGGCTGGATTACTTTTCATCTTCAGTGTAACCATTGAAA	60	contig00196	TTtCAAtGGTTACACTGAAGATGAAAAGTAatCCAGCCAAGAAAGGCCCAaCATCAAaCTAGTATTAAaCATTtGCCAaCATtAATGAGGCAAaGCATTAAATTATGT	108	107	7%
TA1-015783	AATGAAGTTCTTCTGAAGCTGCCTCGCAAGAAATATCTCTTGAACTCGAAGGAAATGTCG	60	contig00204	aaGACAACTgAGGACGGAGGaTgAGGACcGGtCACTTCAgCTACGAaCATTAtCTCGCTGACTTGCATGAAGACgAAGGCATCAAGTGCTTGaTGGACTTCGAAGCAGAaTGGTcGAAAGAGCGGAAaCAaaaTaCGAAAaCGgTTGCAGTCCTGAaTCTGTTGTTAGAcTCACTGCTGAaGaGAATGaagTTCTtCtgaagctgcctcgcaaGAAaTATCTCTTGAaCTCGAAGGAAATGTCg	244	130	15%
TA1-127728	GCTTGCGGTCAGAAGGGCTTGCTATGGTGTCCTGCGATTCATAATGGAGAGTGGGGCGAA	60	contig00207	cGTATCAGGGAACTTACGGCCGTCGTCCAGAAGAGGTTCAACTTCCCAGAAGGCACCGTTGAATTGTATGCCGAGAAaGTTGCTACCCGAGGACTGTGTGCCATCGCACAGGCCGAGTCTCTGAGATACAAGCTCATCGGAGGGCTTGCGGTCAGAAGGGCTTGCTATGGTGTCCTGCGATTCATAaTGgAGAGTGGGGCGAA	203	11627	22%
TA2-031083	AGAAAACAATTTCAGCTGTGGCAGCAGTCAGGAAGCAGGCTTCATTTAACTCAGTGACAG	60	contig00209	tGACACTGtCCTGTCACTGAGTTAAaTGAaGCCtGCttccTGACTGCTGCCACAGCTGAAATTGTTTTCTCcTCcATCCCCcTCCTCTTCTTCCTCcT	98	363	7%
TA1-140246	GTCAAATCTGTTCAGCACTCATCCTCTGGTAAACTGTGTTCTAAAACAAGTACCAGAGGG	60	contig00217	CATtGGtCACAttGttACtATTGGAGACtCTGTtAGTTAAGCCTTTAGTCAAATCTGTTCAGCACTCATCCTCTGGTAAACTGTGTTCTAAAaCAAGTACCAGAggg	107	129	12%
TA2-018074	AATTACGATGGGACTGAGCCTGCTCACTATATTCACAGTCAGGCACATATACTTGAAACA	60	contig00219	tGTTtCAAGTATATGTGCCTGACTGTGAATATagTGAGCAGGCTCAGTCCCATcgTAATTCCAATGATGCCGACAATCAACAGCAGTT	88	105	13%
TA1-058813	ATTGTTGGTCCTTCTTTGTCATTGTGTTACGGCATAACTGGACCAGATTCTGACGTAGCC	60	contig00222	CTGATTTTGgATtCCTGAGCAGATtGTTGGTCCttCTTtGTCATTGTGTTACGGCATAACTGGACcAGATTCTGACGTAGCCCTGGAAGCTACCAGCCAGCTGt	104	275	13%
TA2-141046	GTCAATAATGCATGGCTTGTGCTTTAAATCTGAAGAACAATTTCTGTAGTAGAATTGCAG	60	contig00223	TTCATtaTTTtGCCGTGAAaTAAAAATCTGCAATTCTACtaCAGAAaTTGTTCTtCAGATTTAAAGCACAAGCCATGCATTATTGACAGCTTCATTGCATGTTAtGTTTtGTTAATTCTGATGCATGATATCTAGCAATTCTTCAACTCAGAAATAACCATTTtGTTaaaaaaaaaaaat	180	92	9%
TA1-035242	AGCATGCACTAGAAAGATATTAACAGATTTCGGGTGCACAAGTCACCTAATAAACTTGTT	60	contig00224	CTAAGGTTAGGTTGTCATCTGTTTGGTTATtATTTGAAATTTAGTGAataGCATGCACtAGAAaGATATTAACAGATTtCGGGTGCACAaGtCACcTAATAAaCTTGTT	109	1176	10%
TA2-127792	GCTGGCTCCTGCGACTTCGCTTTTGTAGGGCGCTCTAGAAATCTAGAGTTTACGATTACC	60	contig00225	GGTAATCGTAAACTCTAGATTTCTAGAGCGCCCtACAAAAGCGAAGTCGCAGGAGCCAGCTTATTCACAGGCGCTTAACCAAAGCAAAATCGATAGGCAGCGGTCAAG	108	3458	6%
TA1-104078	CTTTGAAGGGTTTAAGCAGATTTTTGTCAGCATGCTTGGATTTGTTTGTGCAGTTATTTT	60	contig00226	ATGCCATGTAAaTTGATTcgATTTCAATTGACTAATTGCTAAATAACTGTGGTATACATCTTTTTAATGGTTTGTATTtCATTCTGGCACTTTGAAGGGTTTAAGCAGATTTTTGTCAGCATGCTTGGATTTGTTTGTGCAGTTaTTTTTAaT	153	275	5%
TA1-181054	TGAGTTGACTCAACGGATGGCTCGAATTCTGGGTTGAGTTGCCTCAAAGAGTGGCTCGAA	60	contig00230	CCTCAATGGATGACTTTAGATCGCTCACATCCTGGGTTGAGTTGACTCAACGGATGGCTCGAATTCTGGGTTGAGTTGCCTCAAAGAGTGGCTCGAA	97	82	14%
TA1-147145	GTTCAGATTACCGAGTTCTTGTATCAGGTCCTCCCAAAGTCCGGAAGTTGGCAGGATTTG	60	contig00236	ggAaGAGATcGGGgTAaCAGAGGTGGTGGCAGAGGGGCTACAGGTGGCCAAGGAAGCAGGCGTTCAGATTACCGAGTTCTTGTATCAGGtccTCCCAAAGTCCGGAAGTTGGCAGGATTTg	121	797	18%
TA1-068687	CACTTTTGGTGGTTTACTGATCTTGATTAATTGGTTCTTTGAGCATATACACATAGGGAA	60	contig00239	cGATAACATATtCAAAACTGGAAAGATCTGGCTTGGAGTTCTTGATGAATGATTACAGTGACTTtCCAGCTGAAAAaGAAGGAACAAAAACCCTTAAAGAGGATTTtGAGGAAATAAAGgAATTTGATGACGTAGAAGGCTGGGACATCCTCTTtAAGCAGTATtCACcAGATGGTTTGTATTTCCCTGAATCTGCACCTCCAGATCCAAGAGTTCCAAGAAGTCACTTTTGGTGGTTTACTGATCTTGATTAATTGGTTCTTTGAGCATAtACACATAGGgAACTg	287	145	15%
TA1-197475	TTCAATCGAGTGTAGCTCGTAAACAACTCTCAGCTTGGATGAGAGGAATATCCAGCATTC	60	contig00240	TAATGACGGGTACAATCATCGTAGGGGTATCGGCAGATtCAGCAGAACACGAGAGCACACTCTTTCGGAATTCAGCCAACGTATTTTTCACCAGCTATTACATGAGTCTAAGTGGAGTGGGCTATAGGGACAAATTTGCTTTCGTCAtGCAGAAaGGATATCCGCAGAAGACTATATACCAGAGAAAACCTCGACACGGTGAAaGCCTTCAAATGACTGTTGCGCTTCGTGGTTCGTCCGTATACGATGTGTCCTTCAATCGAGTGTAGCTCGTAAACAACTCTCAGCTTGGATGAGAGGAATATCCAGCATtC	314	532	22%
TA2-115778	GATAGAAGTATCTCGAATTGTAGTTGCCCCTCAAAACAGATGTACTGTAGTAAACCTCAG	60	contig00242	cTgAGGTTtaCTACAGTaCATCtGTTTtgAGGGgCAAcTACAaTTCGAGATACTTCTATCCCCACAgTGTAATGTTCACCATAGACAACACACATAAGCAAGCAagCACATACACCAGGATTTACTGAAAAGCACAACTGTtAACATtAGAGCCAAAGA	159	553	9%
TA2-082717	CCGTTTCATTTGTTAACGTTAGCTACTCTCATGTACTAGTTGATCAGGTCATTAAGGTTG	60	contig00245	CAaCCTTAATGACCTGATCAACTAGTACATGAGAGtAGCtAACGTTAACAAATGAAaCGGTAACATCACAAAACGGAACGCACGCTTCTTACATGCAAATAT	102	151	15%
TA1-120178	GCAGCCTCACAGCATATCGATGTAACACTGGTGTTCATCCACAAAACACAACAGCAAACA	60	contig00246	TAAAGACCTTAagATAAGAAGGCAATCCAAATGGACAACGATCATGGACGCAGCCTCACAGCATATCGATGTAACACTGGTGTTCATCCACAAAACaCAACAGCAAACa	109	737	8%
TA2-058377	ATTGGTCATTTGTGTCTCACCATGCTAGCCATGTAGGTCACTGTTCTTTGGTCAAGAGAC	60	contig00247	cAAGGTCTCTTGACCAAAGAACAGTGACCTacATGGCTAGCATGGTGAGACACAAaTGACCAATTTCACAAATGTATATTGAGGTCTGATCt	92	115	16%
TA1-000930	AAACGTCTTAATGACGAAGATGTAGCCGTGAAATCGCCCATCGGATATCTGCCCAAGAAA	60	contig00248	cGCAAGgTGCCAAAGATTTTCCACGTCAACTGGTTCCGTGTGAATGAAAAGGGgCAGTACCTTTGGCCTGGATTtGGAGACAACATCCGCGTCGTCGATtGGATGTGCAAACGTCTTAATGACGAAGATGTAGCCGTGAAaTCGCCCATCGGATATCTGCCCAAGAAaGGgTCGATCGATCt	182	386	13%
TA1-047012	ATCAACGGACAATAGTCCGATCAAGCAAGACAACCAGCTGAAAAATGATAATTGTTTCAA	60	contig00249	cTGATACAAaCACCAAGTTCTGGAGTACCAAGGATCCAGGTCAGGATGTGTTTACTTtCAAAGTTGGAaTTGGCCAAGTGATTAAAGGTTGGGATGAGGGCTGTCTAACTATGAAGAAAGGTGAGACCTCGCTGCTGACATTAGCACCCCACAAAGGTTATGGGGCAAAGGGATTTCCAGCATGGGGGATTAAACCAAATGCACCTCTCAAGTTTGAGATCGAGATCGTCAAGATCAACGGACAATAGTCCGATCAAGCAAGACAACCAGCTGAAAAaTGATAATTGTTtCaa	293	187	17%
TA2-110744	GACAGAAATTGTGCTAGAACTTCAAGGAATGTCAAACTTTTAGTTGCAAATTTGTTACGG	60	contig00251	GTTTtCAACAGTTACAGTATTACAAAAGAAaGGTACAATTACAATGATACATAGGAAAAaTACAGAGTTTGAAaGCCATGTTTACAATTTTGGCTGTATCATTtAAAACTCATAGATCATGTATAATAaTCTCTCTAAaTGTAAAGTAGAAAACCGTAaCAAATTTGCAaCTAAAAGTTtGACATtCcTTGaagttctagcacaatttctgtccagtaat	220	212	6%
TA2-163881	TATGCCTGTGGTGGTCACTGTTGTCACTAGACAAATGACATCGAGCTGTTTGATTGTGTG	60	contig00254	ccACACAATCAAaCAGCtCGATGtCAtttGtCTAGTGACAACAGTGACCACCACAGGCATAAAaTCCGTTGTGTCCTGCgACCTgTGGATTAACGaC	97	1792	23%
TA1-193011	TTAAGTAGCATTCATGTGTGCCCTCAAGCAATATACGGTACCCTGCGGCTAACAGATTGT	60	contig00257	aCAAACCAGGTCCCAGGCGTACTTGGTGTGAACATCGGTTTTAAGTAGCATTCATGTGTGCCCTCAAGCAATATACGGTACCCTGCGGCTAACAGATTGTGCTTACATGCACATTGCAGGTCTAGGCTTAGATCTAt	137	901	16%
TA1-119607	GCACTCGAGAAAAAATATTTAATGTTTCTGCTGTTAGTACCAAACTGTAGAATCCTGCTT	60	contig00259	cTTTGCTGgTCCGATtCCAAAaTATCCCTACcaCACAATCGACATGTGgATAAACTGGGAAaTCGCACTCGAGAAAAAaTATTTAATGTTTCTGCTGTTAGTACCAAACTGTAGAATCCTGCTTa	125	105	24%
TA1-084605	CCTTGTTTCATTTGGTTACGTTAAGATGAGAATCGGTTTTTTAGTTTGACAGTTGACTGT	60	contig00260	CTtCTCTTCTaTGCTGCACATTTGGAATGCGAAAGATTCCTTGTTtCATTtGGTTACGTTAAGATGAgAATCGGTTTTTtaGTTTGACAGTTGACTGTTGTTTATtCGA	109	226	18%
TA1-121438	GCATTCATTTTGGGGGTTAAATTCATGAACCCTGTATTTACACCCATGAATGTATTGATT	60	contig00262	aTAATGCATTCATTTtGGGGgTtAAaTtCATGAACCCTGTaTTTACACCCATGAATGTATTGATTtATTAAAAaTATGTCAAatATTTTTATATGCTTCGATGGTATT	108	148	14%
TA1-036286	AGCTATTGCATATGATGCAGATGAATATTTGGATATTGCAATAGAAAACTTGGAGCACAC	60	contig00263	ATAAGCATTTTTGATAATTGATAGCTATTGCATATGATGCAGATGAATATTTGGATATTGCAATaGAAAACTTGGAGCACaCAAAAAAAAAAAAAAAAAaaaaaaaaaaaaag	113	94	24%
TA2-198984	TTCCGTATCAAAAGGCAATGCCTTAAACTGCTGAAGATGTAACTGAGAAATGGTGAAACA	60	contig00264	tGTTtCACCATTTCTCAGTTACATCTTCAGCAGTTTAAGGCATTGCCTTTtGATACGGAAaGGCAATGTCATAGACCGCCAAAGCTTATTGCAAAaaTTTTtCTCAGCATAGACAACAGCTTAATAAACATCCCtGaTGgtCcGTGGGAAGAacTGTACTCTCGgCtCAACACAGAAGTGTACCCTGCTGTaaa	194	156	5%
TA1-123102	GCCTACTTACATCCTGACATAAAATTGTGGACGTAGTTCATTTCTTACGGCGATCACACC	60	contig00266	cAACTaTAATGTTtCTAATAGAGTCCAAATAgAGGACTTGTAGCCGTTGTAGGCcTACTtACATCCTGACATAAAATTGTGGACGTAGTTCATTTCTTACGGCGATCACACC	112	281	10%
TA2-096268	CTCATGGGAGCAGCGAAAATGGTACTTGAAACCGGGCAGCATCCGGGGGAACTGAAGGAT	60	contig00268	aGACTCCATCCTTCAGTtCCCCcGGAtGCTGCCCGGTTTCAaGtACCATTTTCGCTGCtCCCATGAGGgTTTGAGCTGCCAGTTtCAGAGCgaCATCACGCgg	103	82	14%
TA1-122554	GCCCCCATCCAGTTTGCCTTCAGACTTCGGCCCCCTCGAACGAAGAATAAACCTGAGATA	60	contig00269	TCaCCTCAAAaaTCAGTtGgTGTGgAaTCCTATTtGGcAAAtCCGGCcAtGgCCCccAtCcAGTTtgCcTtCagACTtcGgCCCcctcGAAcgAAGAAtAAaCctGAGAta	111	180	23%
TA1-022579	ACATCCAGTTGACGGTTTTAATTGTTTTTCATTTGTTGAGGCTTGCTTCAGAAGACTTGG	60	contig00272	CAAACCAGAACCCACGACACCCCcGTTTcAAaCCATATTGACGCCCCTGGTCTATGTCAGGATTCTATaaTAGCGAGCACTCAATTGCAtGTGTAGTGttGCaCACAGTTTGGACAAAAaTCAACTgTTGTTTAAGAATGGGTCGAATCGCTTCAACATCCAGTTGaCGGTTTTAATtGTTTTTCATTTGTTGAGGCTTGCTTCAGAaGACTTgg	215	689	22%
TA1-180704	TGAGCCTTGCTTCTGCCTATCTTCGCAAGCTCTGTTGGAAGACTGGTACCCTGTCCTTTG	60	contig00275	ATGTACAGTGTACCTTGTTCTGGGGGACTGGTTGCTACCTACTCTGAGCCTTGCTTCTGCCTATCTTCGCAAGCTCTGTTGGAAGACTGGTACCCTGTCCTTTG	104	134	16%
TA2-078188	CCACTCATGGACTAATGCAAGAACAATCGCCGCCGAACGAACCACCACCTATCGACGAGG	60	contig00278	ccTCGTCGATAGGTGGTGGTTCGTTCGGCGgCGATTGTTCTTGCATTAGTCCATGAGTGGCGCTGACCACCTGAGTCGGCTCCTCTTTAATCTCTTCTTTAG	102	879	23%
TA1-235111	TCTCTTGTGAACAATAGTCTGTGTTCCTCTGACAGGGTTGCAGCATGTCTTGGATATGGT	60	contig00279	GGTAGAGTCTGTCTTGTTGTAACAGAGGTACAGCTTCTCTTGTGAACAATAGTCTGTGTTCCTCTGACAGGGTTGCAGCATGTCTTGGATATGGTg	96	119	6%
TA2-069709	CAGAGTCAGTTCTTATTCAGATTCGGTCTGTTGATTTATATTCAGTTCGAGTTTCAAGTT	60	contig00280	GGAAAaTtATTtCAAAaCTGAAGCTGCAaCGAAAaCTTtGttAAaTTTtATTTTtCGTTAAACttGAAACTCGAACTGAATATAAaTCAACAGACCGAATCTGAATAAGAACTGACTCTGGAAa	124	179	16%
TA2-045135	ATAGATCTGGGAGCTCATATTGATGGCTATATCGCTGTGGTCGCTCAGACGATAGTTGTT	60	contig00281	aGGCACCAACAACTATCGTCTGAGCGACCACAGCGATATAgCCATCAATATGAGCTCCCAGATCTATTTTAACCATGTCTCCTTGTTTAATTGTGACTTCAGCTtCGCTCTTCAGAGGGaGAaGTGACAGATACAGTTGTTg	142	130	6%
TA2-067684	CACGAGTTGTTTCATCAAATTTAGGCTGTTTGTTACCCACGTTTATAGTCACCTTCTTTA	60	contig00282	TAaTACTAAaGAAGGtGACTaTAAaCGTGGGTAACAAACAGCCTAAATTTGATGAAACAACTCGTGTGACATGACTTATTCACGAGACTCACTATCCATTAGAGTGTAACAACCTACAACGTTTtCCAGAGATTAATTTCTAAATGCATTGGACAAGTAACTTCAAACTTTCTCGATTTACTCAGTCGATATTCCGTACCAAGAAGGCAACAATTTTaaCGTGCAAGCTCAGTGTGAACAATTTtATTCcTCGGTGCAGAGACGTCCAGTTtCTACGTAGGAaCGCCTTGTTAATACAACACaGCATACGCAATCGTAAtCTTCCT	326	734	5%
TA1-195236	TTAGGTTCAGACCGTAATTAAGCAATTGGTTCAGTGTGTTACAATGTAGACCATGTACTA	60	contig00283	CaTCaGCTCAGCAACCACTACtCAGATTACAGTTAACAATTAGgTtCAGACCGTAATTAAGCAATTGGTTCAGTGTGTTACAATGTAGACCATGTACTA	99	98	20%
TA1-012890	AAGTTGAAGTAATTTTTCATAACTAATGTGGAAGAGGTTCACTTTGGTCATGACACATCG	60	contig00284	ATGGCCTCAACTCGGTTTTCAATGAATTTTCATAGTAATCGGACAAGCTAGTGTAGTCTGAAaCCCTGTTACCAAAATGAGGCATACGGATAATTGCTTCAACGTATTGAACCACAGTTAATTCTCCATGCAGAGCcTTGTGTGAAAATGTTTGCTTGTCGGACTAACCTGTAATGGGTAGTTTTGATGAACAGAATACATATGAAaCTACACGTATATCcTAGACATGTGTGACTGGAATTtGTGTTTTAaGTTGAAGTAaTTTttCATAACTAATGTGgAAgAGGTTCACTTTGgTCATGACaCATcg	310	272	20%
TA1-043063	ATAACCATGTGAACGTTCTGCCACAAGACAAGGAATTACACCAGGAATGGCATCTGGCTA	60	contig00288	AcgTCAGATTCTCATCAAGGTTtGGAAaTTATGCAGACCACCATAACTGGATTCAGGAGCATCGCTACCACATGAGTACACCAAAATACTTTCTACCATCCAGTCGTTCATCACAAGGACCCACATAACCATGTGAACGTTCTGCCACAAGACAAGGAATTACACCAGGAATGGCATCTGGCTACAGGAGtGACaa	196	472	11%
TA2-197392	TTCACAGGTGACATTCTTCGATGCAGGTCTACATTATGTTGTCTGTGGGTCTCGTATTGC	60	contig00291	tCGCGCAATACGAGACCCACAGACAACATAATGTAGACCTGCATCGAaGAATGTCACCTGTGAACCACGGAaCTCACTGAaTAACTGCTat	91	1041	12%
TA2-092805	CGTTTTATGAATGCAAACGCCCAGCTTTATACAGGAAAATGTCTAGAATTTAGTTTCTTC	60	contig00296	GGGAATTGACGAAGCATTTAAGAAAAaCTTCAAATTAGAAGAAACtAAATTCTAGACATTTTCCTGTATAAAGcTGGGCGTTTGCATTCaTAAAaCGTACAATATACAAaCACACGCTAACg	122	103	14%
TA1-129095	GGAATTTGGGAAGACAGATTGAATGATAGGCCTAATGCTGTCCACATTGGTCCCAAATGG	60	contig00297	TtGTAGAAGGcgcAAGACAACGAgaCATCTATCTACCAGAAGGAATTTGGGAAGACAGATTGAATGATAGGCCTAATGCTGTCCACATTGGTCCcAAATGg	101	189	24%
TA2-088864	CGCGTATATGTCCACACTGGAAACAACTAAATGCTGAATGTGAATGACAAAGATTTCGAT	60	contig00298	aTCGAAATCTTTGTCATTCACATTCAGCAtttAGttGtttCCAGTGTGGACATATACGCGGTTCTTGGATGTGGCAATCGTTCTtGCAaTGTTCTGTGCTGCCcg	105	337	7%
TA1-051821	ATGCAAATGAAGATGTTTCATGTAGCGGCTATTTGGCACGGCCTTGTTAATTTGTGAATA	60	contig00300	AGCTGCAATGTCTGCATTGCTATTGGTTGTTGGCCGTTAAGTTTCTGTTCACTTGTTAAAGTGACTTTATTTTCCTAGTACATGGTGTACGGTTTAAGGTGATTTTATTGTCTTGGAACATGGAGCTTAGAAACAGAACTGATATAGGTTATGGTGATTTTATGTTCTCTAATAATCATTGCTGATGACTTACAGATCTTTTAATGAAGTAAACTTGTTAGTGAGATAAAAGAATTAATTTTtGCATATTtCCTCTTTTTtAATCAGCATTTGTAAACATTCCTGTGCTGAGAAGATCTTGCATCTTGAAAATTGATTTTACCAGGTGCTGTTGAGTGTTGTTTGTGATCAAGTTGTGCTAATGCAAATGAAGATGTTTCATGTAGCGGCTATTTGgCA…	424	1567	11%
TA1-103964	CTTTCGTTACATTACATGGTCTCAATGTTGCAATGTAACAATAAATGTTAGAACAATTAC	60	contig00303	aTGTTtCCATTCTTGATCTGATGGTAAATAAGCTTAAAAGTGTGATTACTTTCGTTACATTACATGGTCTCAaTGTTGCAATGTAACAATAAATGTTAGAACAAttaCAAAAAAaaaAAAAAAAAaaaaaaaa	133	340	33%
TA2-011682	AAGCTTTGAACAGGTTGGCCACTTGTAGTGAAAGATAATGAAATTTTAATTGCTTTTCGG	60	contig00308	ccGAAAAGCAATTAAAaTTtCATTATCTTtCACTACAAGTGGCCAACCTGTTCAAAGCTTTtGATGTGTTTtGATtCAATTAGTAAAGAAAaTCTCCAAGGgAtGgTAAGTtGTGAATTaaa	122	159	11%
TA1-180007	TGACGAAGAGATGGAAGGAACCCTGCCTTGGAGTGACCTTCCAATCAAGAAATAGTGCTA	60	contig00311	AGATCTGGTCTAAGCTCCGGAGGgAGACTAGTTCTGGTCGAAGCTgaCGAAGAGATGGAAGGAaCccTGCCTTGGAGTGAccttCCAATCAAGAAaTAGTGCTA	104	1291	14%
TA2-130294	GGACATTCCTATCAACTAGTTTACTCAAACTGTACTACAAGACTCAACATCAGATTCTTT	60	contig00313	tAAAaaGAATCTGATgTTGAGTCTTGTAGTACAGTTTGAGTAAACTAGTTGATAGGAATGTCCCAAAAGGCGGCAAATTCGGAGTAGTTGAGTCGATTGTCCTGATCTTTGTCCGCCTGA	120	241	19%
TA1-100068	CTGTCTGTGGCTTTTTCCAAAATTTGCTTCCATATTCAACTATAATAGGCGTCCTTATAA	60	contig00316	TCTaCATTAAAAAaTtaGgTcGACAAGATCcAaCtAGAtCtGTCTGTGGCTTTTTCCAAAaTTTGCTTCCATATTcAACTATAATAGgcGTCCTTATAaTAGTTTTAATGTCGTA	115	5307	12%
TA2-159493	TAGAGGGATCTAGGAATGAATCTATTCGTCTGTAGGTGAAAGCCAGCAAGGGCATCATTC	60	contig00317	AGGAATGATGCCCTTGCTGGCTTTCACCTACAGACGAATAGATTCATtccTAGATCCCTCTACTTAGACGATATGCAACAGTGGAACGTGGTTCAg	96	81	4%
TA2-189922	TGTGATGTTCTGCTGTTAATGAGCTGTAGCAAGCAATTCAAGTGACACCTGGTTTTGTCC	60	contig00320	ggACAAAACCAGGTGTCACTTGAATTGCTTGCtACAGCTCAttAACAGCAGAACATCACAACCAAAAACCCCAGCATTACGGAGACAGCCCTGATGGCAg	100	514	34%
TA1-092898	CTACATACATAATTAACGTCTGGGGGAGATGTCCGGATACCGTGACTGTTGGGTGTAATT	60	contig00322	GGAAGTTGGAATtGATGAAagTAGTGCATTGCTTAAATAGAaTTGGATTCATGACAGTTAtCGCAGCCTAcATACATAATTAaCGTCTGGGGgaGaTGTCCGGATACCGTGACTGTTGGGTGTAAtt	127	258	9%
TA1-037193	AGGACTGTACAGTTTAAAAGCAGCTGTGTTTTTCACAGCAGTATTATTTTGTGCTGATCA	60	contig00324	ACACTTTtGGAaCGATTaGTGCGAACTTGCtATCGTCTGCCGATCAACATATCATCTACACAACTTACCCATCACAGATCACTCATCAACAGTCGTTGAATTTTGGCTGAAGccGCGGTATCTTGCAGAAAACATGCTAACAAGGACTGTACAGTTTAAAAGCAGCTGTGTTTTtCACAGCAGTATTATTTTGTGCTGATCa	202	179	3%
TA2-125269	GCGCTTCGAAGAACGACAGCAGGTGATGAAAGAAGTTAGAAGGAAAGTTTGACGAAATAA	60	contig00325	aTCTGTTGCTTTATTTCGTCAAaCTTTCCTTCtAACTTCTTTCATCACCTGCTGTCGTTCTTCGAAGCGCTGCTTCTCGATTTCAGATTGGGCATTCATTT	101	449	27%
TA2-203970	TTGCTGTGGTAACTTAATGTGTTTATGTAGCTGCATTATCTTTCGTGTCCTTTGTGATAG	60	contig00328	CTATCACAAAGGACACGAAaGATAATGCAGCTACATAAaCACATTAAGTTACCACAGCAAAAGCAATTTTTTttAAAGCTCCTGCTGTTGTAAAATGATGTAGTGTAAACTCCGTCAAaGGAAGAGAGTTACTTGCGCTTTGTGTCAATTCAAaCCATCCAAATTGCATAGAATCTATTTATTGAATTTAAAaGCTTtGTTTtGCACTtCCAAGAAGATTACTtAGATTGTCAAGCTGCAAaGCAAGATCtACTT	255	181	13%
TA2-179902	TGACAGTGGCAACCAGCAATGCTTTTCCACTGAAGAGGTTTAGGAAATTTTGATTTAAAG	60	contig00333	CTTTAAaTCAAAaTTTCCTAAACCTCTTCAGTGGAAAaGCATTGCTGGTTGCCACTGTCAACAGAAATACACATCAAGCACACTATATGCAACACAACGGCTCTGTACAGCTTTAACTTCAAAAGAGt	128	89	15%
TA2-109697	GAATGATCCTCAAGATTGATGATGTGCGTGCTCCACAAGATAGATATTAAATCAATCATA	60	contig00334	ACGtATGAttGaTTTAATATCTATCTTGTGGAGCACGCACATCATCAATCTTGAGGATCATTCTAACCACCTGTGTTGCCAACATGATCTGTTGCTTTTTGGAAaGCAGAGTCTCAACCACATGCtGATCCTTCATATCATtGGTTCCCTTGGAAAGGCAGTCAATTCCAAGACGTGGATTCTTCTCAAGGACCTGTCGGGACTTGACATCAGCCACAGTCTTAATGGGATGATGGCCGCTGTTCTCAGCCAGTGCCATTGGAATGTTCTCCAGGGCATCACTAAAAGCTCtCATGGCATACTGTTCCAAAGTCGAGATCTGGTCGGCACGGTGTCTAACAGCTATGGCGCAAGCAATCTCCGAaGCTCCGCCACCATAAACAATGCGGTTGTCTTtGA…	444	954	9%
TA2-171460	TCCGCTGAGGAGTTCTTCAGTCAGACAGACTTCCGGATAAAGATGTGTACAGAGGTGACA	60	contig00337	tGTCACCTCTGTACACATCTTTATCCGGAAGTCTGTCTGACTGAAGAACTCCTCAGCGGAAGCATGGCATTCTAGTTGTCTGTTGTCTGGCGGGCgAaCcaTAACaGAAT	110	504	6%
TA1-170451	TCCACGCGAAGGAATTAATATGGGAGACCACTTGTGGATGGCCCGGTTCTTGCTTCATCG	60	contig00341	AGGAACAAATGCGGAGGTTATGCCTGCACAGTGGGAGTTCCAGGTGGGTCCACGCGAAGGAATTAATATGGGAGACCACTTGTGGATGGCCCGGTTCTTGCTTCATCG	108	549	9%
TA1-085050	CGAAATGGACCCCCCAGTCTTTGTCCAGGGAGTCCCTTGCTAAGGCTGGTCTCTACTTTA	60	contig00343	ATGGTGACCGAGAGGATCTAGATCGCGAGGATGTTCGTGTGCGAACTTTTCTTTTCTGGCCGAAATGGACCCCCcAGTCTTTGTCCAGGGAGTCCcTTGCTAAGGCTGGTCTCTACTTta	120	117	9%
TA2-150226	GTTTGTAACTTGTAAGCTCATAGAGCGGCCAATTGACTAGAGCTCTCGACTTGTAAAGCG	60	contig00345	CctACGCTTTACAaGTCGAGAGCTCTAGTCAATTGGCCGCTCTATGAGCTTACAAGTTACAAaCTACCGTACTACTACTACTGTTTACTTTTAACGGCAGTTCATGCAGAGCGGTAATATACAATAGACTTAAAGAAGCTTTAGAAAaTCCTAACTAACGCTGTATGGAAGCCATAGGAGCGAAGACAAAGTCACTCGGATATTAATCCAGTGCTTTATACGGTGTTCGGATCGTCTAGAAGAAACGAACGATCAAGGCGCCAATCATCAGTGACGTCATAAGTGTTGCTATGGCAATGCGGCTTCCATCACGATTGGCTTCGTTGCAATAGTCGCTTTGGCAGACATGGTTGCCACTGGATGGATTGGCGCAGTTGATA	380	172	21%
TA1-092622	CTAATGTTATTGTATTGTTACTATGACTATTGGCAGTTTAATTTAGAACATGAAGAAGAA	60	contig00346	GGTTCTTAATAATACTCAACATTCTCTCGACATGTTGAGTCATTCTAATGTTATTGTATTGTTACTATGACTATTGGCAGTTTAATTTAGAACATGAAGAAGAA	104	107	24%
TA1-079319	CCATGTTCACCAGGAAACCGTGTGAATCAATTCATTTAAGTAAACCTATTTTGCTTACCG	60	contig00350	TCCaaCACAATAATTTTTtAaCAGAAaTTTGGGCCTTTTtGGCTTATCAGTTGAaCTACATCTAAGATCCATGTtCACCAGGAAACCGTGTGAaTCAaTtCATTTAAgTAAaCctATTTtgCTTACcg	128	1495	9%
TA1-134105	GGGTCAACTACCACCTACGACGCTCCGGATGTGGTCGCGTCATCCACAACTTTACCGCCG	60	contig00351	AAaCTCtCGaGgacTTCcTGaaGCTCtCGCccGaggaGATCCTCAtCCGGtGGGTCAACTACCACCTACGACGCTCCGGaTGTGGTCGcGTCAtCcACAACTTtACcGCCg	111	665	2%
TA1-100054	CTGTCTGAGCACTGTGCAAGTGTGCATCTTGTATTTCATGTCATGTTCAAGTCTTTTGAG	60	contig00353	CTGCTTTtCACTTTGCtGTGTtCTGAAAACtGtCtGAGCACTGTGCAAGTGTGCATCTtGTATTTCATGTCATGTTCAAGTCTTTtGAG	89	221	11%
TA2-011333	AAGCCTGAGCCGCAGATGGGGTCATTGTATTCGCTGGATAAAAAGTGTGCACTGAAGAAA	60	contig00355	tttCTtCAGTGCACaCTTtttATCCAGCGAATACAATGACCCCATCTGCGGCTCAGGCTTTGCAGGCTCCGTCTCGAGTCCCATAGTTCCAGCCCa	96	347	2%
TA1-041633	AGTTCGTAGCAGAAATCTTATCTATTATATTTGTTCGCGATATTAATCCATTCAAAAATA	60	contig00357	CTGTTTAATAGTGACTTTGTTAATTAATTAATCGTTATGCTTATTtAATTACAGTTCGTAGCAGAAaTCTTATCTATtATATTTGTTCGCGATATtAATCcATTCAAAAATA	112	154	33%
TA1-121874	GCCAATATCTTAATAATATCCCTTCTTTTATCGGCCGTATTTGCCTCATTTATAAGATCC	60	contig00358	CGGgATGACCTTAACCCTTTATATGCTAATAATAATTACCACTACATTTACTCTATACTTAGCATCTACCCCcATTATTTtGGGGgCcAaTATCTTAaTAATATCCcTTCTTTtATCGGCCGTATTtGCCTCATTTATAAGATcc	145	1084	7%
TA1-163382	TATCTTGCCAGAGTTGGTCCAGATTACGACCGCGAACAACTTATTTACACCGTCAGAGAT	60	contig00359	TGGCGGCGTCGAATGCTTTGTATCCAGTtATCTTGCCAGAGTTGGTCCAGATTACGACCGCGAACAACTTATTTACACCGTCAGAGATCTGGTAGCTG	98	133	17%
TA1-114976	GATAAGTATTGCGTGCCGAGAACAATCGTAATTGTTTTCGTAATCGTAATCGTAATCTCA	60	contig00360	CTtAAAAAGATTtAATATATTtGTTTACTGGCGACATTAGCTTTGTATCAGATAAGTATTGCGTGCCGAGAACAATCGTAATTGTTTTCGTAATCGTAATCGTAATCTCA	110	102	15%
TA1-161462	TAGTTTCCGAATGGAACAAGCCTCTGACTTGATTGAATTCGCGACAATGTAGGCCTACCA	60	contig00361	cGAGATCGTAGGCCTACTGATTCTGAAGCAAACGTTTAGGACGATTGGAATGAACTCTGCAGAAGCTAGGCAGACAAaTTAATtGTCAGAATAGGCctAACGCTTGTAGGGTCTTTTCTCTCGGAAGCCTAGAACAAAAATAGTTTCCGAaTGGAACAAGCCTcTGACTTGATTGAATTcgCGACAATGTAGGCCTACCa	200	115	5%
TA1-124426	GCGGAGACTGACGAGGCGTAAAGACCGATCAGTTGTCAATTAACTGTTCTTTCTTGTGTA	60	contig00363	tAGCAGGGATTACGTCCTTCTGCACGATAaTGCAGATAGTGCGGAGACTGACGAGGCGTAAAGACCGATCAGTTGTCAATTAACTGTTCTTtCTTGTGTa	100	311	10%
TA1-222805	CAGCATCGACTACATTTTCTCTGACACTATTTGCAAAACTTCTCTTAGAGAAAAATGGAA	60	contig00367	TCTTCTCtACGTCATtGTCTGCTGAATACCTGCATGCAGCcaCAGCGTTTGACCTGACGAAAGAGCAGCTATTCAAACTGTCATACGACAGCATCGACTACATTTTCTCTGAcACTATTTGCAAAaCTTCTCTTAGAGAAAAATGgAAAaaCTTtATGATGg	162	224	24%
TA1-006161	AACATTCCAGACCTTGTTCTGTGCTTTAAGTTCCTTCAAAGATGTTCCATGGATCGAATA	60	contig00368	TGGACCCTGGCCGAGACAGCCTCATCTACCGAATGACGAGCCAGAGGAAGAAGAACGACTAAGGATGGTCCTCCGTTAGATGTTGTTTGATCTGCTAGAAaGTCTTTACTGTACATAATTCGCAATTTtCAAAGTTGAACAAAGTTATGCCAATTGTGTATTCGAAATAATAAACGCATCCTgTGTATGTGCAAGAAATTtCCCATATATGGCATGGTGTGTATACGTATGGTCTACATTATACGCATGCATACATAAATACATTCGTGTACGCCGTGTATACATGCAAGTTATTTGAATACATAGATATTATAGACTGGCCACATAATTTAATCAATCAGATTGTAAAAGTGAATTATTTCTTGTGCTAGTTGGACACTCGTAACATTCCAGACCTTG…	446	1378	37%
TA1-148521	GTTGGCTCCACTACAGGTTCTAACTATTATGTGCGTATCTTATCGACAATTGACCGGGAG	60	contig00370	cccTTTGGTCATCGGACAATTTTTGGAaGCTGTCGACCAAAACAATGGAATTGTTGGCTCCACTACAGGTTCTAACTATTATGTGCGTATCTTATCGACAATTGACCGGGAG	112	286	26%
TA2-159921	TAGCATGTGTGTGTCAGGTACAGTACGGTACAACTTACATGCTAAGACTATCAAATCGTG	60	contig00372	cACGATTtGATAGTCTTAGCATGTAAGTTGTACCGTACTGTACCTGACACACACATGCtATtCATTAATTACAATGTCTTTGCTGAATAAGAAGAGCTAATTATGCTCTTGAAaCTACTCTCTACCAACAGCAGACATTACCATGGCTACAGaCTGACCACAAGTCTCaa	170	666	13%
TA2-162273	TATAGGCCTTGTTGGCTCGTTCAGTAGGGGCCTAATCAATTAGGCTACTCTAAAGAGTTG	60	contig00375	cAACTCTTTAGAGTAGCCTAATTGATTaGgCCCCTACTGAACGAGCCAACAAGGCCTATAATAGCGCTTAAACTAAGAAGAATCGAGTTATTAAGAGCTATTCTTCT	107	772	16%
TA2-193619	TTACAAGCGTTACCGATCGACAAGTCTTGTAATACATTTTTGCGTAGAGAGCTAAGACAA	60	contig00376	TTGTCTTAGCTCTCTACGCAAAAATGTATTACAAGACTTGTCGATCGGTAACGCTTGTAAGCATACTTCTCAGCCcAACATAAaCAATAGAAaTTATAGGTaTTCATTATAAAACGtcATCTTACTGTACTTCAGAACACTTAATAGAGAGGCCATTTAAATAGCAGAAaTATCATTTAGAAATGACGAATCAAGATTAGAATtGTAACAGGCATTAGCCTACGCTATAGCCACACACAGTACATCTAGCaaaa	254	1367	16%
TA2-019383	AATTTCATCCAGCCAAATATGAAGAAATTCTTAAGCGTACCTTTGCGATGTCATGTCTGC	60	contig00377	GCAGaCATGaCATCGCAAAGGtACGCTTAAGAATTTCTtCATATTTGGCTGgATGAAaTTGAACAGATCCTTTCTCTTCCATCATTGTGATGAGATCTGATGAGTTAATGAAGTATTCAGTTGTAAAtGAATtCCAGTGTTTCTTTGttCAAaCATaTCG	160	110	19%
TA1-041482	AGTTCAAACTCTTCAACAAGAATGAAAAGGTCCTCTTCCAAGCGCCGACACTGATCTGTG	60	contig00382	GAGTGtAGACTGAAGGATCATAACCTGCTTTATCTCAGGCACACTGATCGAGATGGAAAGTTTCCAGTTCTGGCTCGGCAGAAAACTCCTGGTGAAACGTGCGAGTTCAAACTCTTCAACAAGAATGAAAAGGTCCTCTTCCAAGCgCCGACACTGATCTGTGgCTGAGCCGTTATACCAAaGCAGGCGTGa	192	148	12%
TA1-069796	CAGATGTGCCTCATCATGGATTATCATCAGTATAGTGGTCCATTTTACCAAGGGCTTGAA	60	contig00385	aaCTTTTAGTTGTCTTTGGACTCGTGTAATACAGCACAGATGTGCCTCATCATGGATTATCATCAGTATAGTGGTCCATTTTACCAAGGGCTTGaa	96	765	8%
TA1-181671	TGATGCATGAAAACCAGGAGCTGAAGGCAAAGTTATCAATGCTGGAGGCTTCATCAGAAG	60	contig00386	aaTTAAAACACTTGCAAGCAGAGAATGGAAGGCTGATGCATGAAAACCAGGAGCTGAAGGCAAAGTTATCAATGCTGGAGGCTTCATCAGAAg	93	107	29%
TA1-015362	AATCTAATGATGAATTTCGTTATAATTGCTTTTAAGATCTGCAGGATTTTAGGTCTGTGA	60	contig00388	tAAaTGTTGgaGGAAGTTcTTTGTTTAGCAtAaCtAAAGTtATTGTTTGTGATCATCATTCCCAATATTTGTAATCTAATGATGAATTTCGTTATAATTGCTTTTAAGATCTGCAGgATTTTAGGtCTGTGa	132	107	48%
TA2-013365	AAGTTATGTTTACCTCCAGTAAAGCAAAAAGTTCATATGGACTGAATCCAGTCGACAAAG	60	contig00391	CTTTGTCgaCTGGATTCAGTCCATATGAACTTTttGCTTTACtGGAGGTAAaCATAaCTTGTCATTGTTACAGAGAGCcACAAgACAGAAGATGATGTTTTtCGGGCACGaCGATGAGGGCGgACGGgcTGGAGAAAGAAATGat	145	245	16%
TA1-144651	GTGGAGAGTGTTCCGGAAGTGGCTGCCTGGATCGCCAAGCGTCCTGTTACCAAATTCTAG	60	contig00393	cGAAGgAGGAGACGGATtCTTTGTCGGAGACAGTCTGACgTGGGCCGATCTAAACCTTCTCGtGTTCaCCGACTGGGGgAAGCTGGGAgaCAATGAGGCTATTCTCAACAAGTATCCGAAGCTGAAGGCACTGGTGAAGCGCGTGGAGAGTGTTCCGGAAGTGGCTGCCTGGATCGCCAAGCGTCCTGTTACCAAATTCTAg	202	7199	24%
TA2-015469	AATCAGGCATTTACATGAAGTTGATCAGGCTACCAAGGGGACCAACAATTACATTCAGAA	60	contig00394	TTCTGAATGTAATTGTTGGTCCCCTTGGTAGCCTGATCAACTTCATGTAAATGCCTGATTTTGTCTGGCTAAACCCcACTAGATGTGAGACATTAAATATGCCTGCaGCACTGACAAAATCCTTGATAACATTGTTCtGTcGaa	144	208	10%
TA1-037714	AGGCCAGTATGCAAGTATATGTCCTCGTTTTGGACTTTAACGGAAACACTGTGTGTGTAG	60	contig00395	cAAaCTTTTTtCACTCTGAtCACcGTtAGAAattGAGCTACGTCCAAAATTCTAGGCcAGTATGCAAGTATATGTCCTCGTTTtGGACTTtAACGGAAaCACTgTGTGTGTag	113	121	28%
TA2-017184	AATGGAGACACGTAGTACAACGTCTCGTGTATGCGGGAATATTCGCAAGTTATTGAAATT	60	contig00397	aaTTtCAATAACTTGCGAaTATTCCcGCATACACGAGACGTTGtaCTACGTGTCTCCATTTCCCGACCCGGCTTTAACAAGTCTTGAaGTCAGCTATATTGTtCcaaTTCTAACGCGATGATCCTGTTCGGCTTGAAGCtAGACGGCACAGAAACGGTCTATGCCATtGGTTtgAcTCCGgCTTCTTtCGCCAaCATGTTCAtCt	205	9194	19%
TA2-069504	CAGACTTTGATTTTTCCAGAATGGACAGCCATTGAACATGATCTTGGATGATGGTGGTGA	60	contig00400	tCACCACCATCATCCAAGAtCATgTTCAATGGCTGTCCAttCTGgAAAAaTCAAAGTCTGTtCAATGCACCAGATGtATTCCTCGCcg	88	377	37%
TA1-035060	AGCAGGCGACCGACTATATACAACAGATGACGTCCAAAAATGTATCAGTTCAGAAAGATA	60	contig00402	ccAGTTCGTCTGCAGGGggTAGTACTTATATGTCAGAAGCTGaCAAAAaGGCTCACCACAATGCACTGGAGCGGAAACGCCGAGATCACATCAAGGAAAGTTTtGCGGGTCTTCGTGCCTGTCTACCAACAACAAaGCAGGAGAAGGCGTCTCGAGCTCAGATCCTGAAGCAGGCGACCGACTATATACAACAGATGACGTCCAAAAaTGTATCAGTTCAGAAaGATA	228	1561	5%
TA2-156699	TACAGTGCGGATGAAAAACGAGCATTAACTAGATTTGACATCGAAGAGAGGAAAAACGAG	60	contig00403	aTTATCTtAACTTCTcGTTTTTCCTCTCTTCGATGTCAAATCTAGTTAATGCTCGTTTTTCATCCGCACTGTAGATTTGGTTCTCCTTTCGTAGACGCACAGCTtCCACTC	111	174	9%
TA1-081488	CCGCCTCATCGCCATCAGCATCAGCTGTTGAGTGTTCCGATGGTGGTTTCCTCAATCCAA	60	contig00404	tCCAAtACcTACGACTACATACcATATGCTACCGcctcatcgccatcagcatcagctgttgaGTGTTCCGATGGTGGTTtCcTCAATCCaa	91	131	14%
TA2-108635	GAAGCAGTCATTGACAATTATTACCGAAAGTGCTTTACGATCTTCTGTTTCATCTGTATT	60	contig00407	aaTACAGATGAAaCAGAAGAtcGTAAAGCACTTTCGGTAATAATTGTCAaTGACTGCTTCCACCAACCACCTGTACAAGTAATCCGACTAATTTACATCTCACTCTGCAATCTATTCCAGTTTCATTTAGAAaCCTTCATTATTTGAAAATCCTCTCAAAGTTCATCAAttAGCTAAGAGCTACTAAGCAAG	192	80	13%
TA1-065810	CACAAAGCTATGTTGTAATATCTCATCTCAAGCTGTTTATGCTTTTGTCTAATATGCTGC	60	contig00408	TCATTACAGTGCCGCCGATGGTCTTCCAGTTGTACACAAAGCTATGTTgTAATATCTCATCTCAAGCTGTTTATGCTTTtGTCTAATATGCTGCATTTCTATTATATTAACACAGTCGTTTATTTTCGTTTTAGGCTGTTTGATTATGGgTACATCTCTTTCGTTCCTTCTCTCTCTTTCTCTCTCTCTCGCACACACACaCaCACACACTCACTCACtCACTTGTGGTTCTCATTtCTtATTATGATACATAGAGCATC	260	578	28%
TA2-148783	GTTGCTAAACAATTTTAATCGGAACCTTACTAGTGTGAGTAGGTAACGATTGGAAACTTT	60	contig00410	aaaaGTTTCCAATCGTTACCTACTCACACTAGtAaGGTTCCGATTAAAAttGTTTAGCAACTGTTCACATATTTCAGAAGACCCGAACGATAAtCAAGATCTAAAAaCTGGAGTTTATTtCTTTG	125	1249	5%
TA2-169289	TCATCATAGCTGCTGATACTCTGGGATCTTATGGTTCTCTTGCGAGATACCGTACTGTCA	60	contig00413	AAaCGgCTGACAGTACGGTATCTCGCAAGAGAACCATAAGATCCCAGAGTATCAGCAGCTATGATGACACCTCCATCAAATTtCACTCCAAGGACAGATGTACCTGTTACCATAGGGCTCgAgAgTAtGCcTCACt	136	426	14%
TA1-036566	AGCTGTCTGACGTCACTGGAACTGTGAAGGTCAAGGTCACGAAAAGCGAGGATCATGTGG	60	contig00419	gACAGAGCTGATCGTCGGATTCTGgTCAAaGCAGCTGTCTGACGTCACTGGAACTGTGAAGGTCAAGGTCACGAAAaGCGAGGATCATGTGG	92	901	18%
TA1-204570	TTGGAATACCGCATGATGTATGTCGTGCAGAACAGCATGTATCGTTTATTTACAAGAGTA	60	contig00420	TTCAAaGATCCTTTGACACAGAAATAAGACGTCAACAAAACCACTACACGTTTGGAaTACCGCATGATGTATGTCGTGCAGAACAGCATGTAtCGTTTATTTACAAGAgTa	111	96	21%
TA2-126558	GCTATTGTTCATGCAGCTAATGCTCAAGAAGATCCGATGTCCAGTATGTTGCCATTTAAG	60	contig00428	CTTAAATGgCAaCATACTGgACATCGGATCTTCTTGAGCATTAGCTGCATGAACAATAGCCATCTTAGCTGCCAACTTAGCGCTGTCTT	89	202	18%
TA2-057080	ATTCGTCGGAGCGCGTCGTGCAGATTACTGGTTCCACAAGACAGATTACCAACTGCATTG	60	contig00433	cAATGCAGTTGGTAATCTGTCTTGTGGAACcAGTAATCTGCACGACGCGCTCCGACGAATAAGGccGCACAATCCATATAGATCTTTATCTGAGATCCAG	100	761	24%
TA2-100482	CTGGTATTTTTACTGTGATGTAAAGCTGCTAGAACCTGTCCGAGTTTTCTTTTTATGCCC	60	contig00434	gggCATAAAAAGAAAaCTCGGACAGGTTCTAGCAGCTTTACATCACAGTAAAAaTACCAGCCGGTCCTATGATGTACGAAAaTCATCTGTTATGATACAaCAAAGaGgTTGAAGTAAGACAGCAGTTACATCAACTACAAAATTtCa	147	365	7%
TA1-013496	AATAATAGACTATGTTGTTCATATGGGACTTGCTGTGCTGTGAGGTGGAGGAGAACTTTG	60	contig00436	AtGTTCCAaCTGTACTGTAAaGtAAAATGCTAAGGGCATAATAATAGACTATGTTGTTCATaTGGgaCTTGCtGTGCTgTGAGGTGgAGGagAAcTTtg	99	90	30%
TA2-048866	ATCCTGTTTCGCAGCCAATTGCTTTACTCAATGCGGTTTGATGACGTCATCGTGTACATC	60	contig00437	GATGTACACgATGaCGTCAtCAAaCCGCATtGAGTAAAGCAaTTGGCTGCGAAACAGgATTCATtGAAAATGTTTtACATACGTATTTACCAATCTACTAACCGTCTTAtAGATTTAACCTGCAAATATGGTTAGACAGCATCAAACCTCAGGTGTTGACTTGTTGGCGGCTCCTCCACAGGGAATGAGCAACCGCTTCTACTGTGCTTGCTACCCCAGAAAAATTCGCCTGTTTTCTAGCAATTGCTCAAGTCCTTtCTCTTTGACTAGGCTTCTTGAAGaGGTGCTATATAAATCTCTGgACTGaa	308	183	24%
TA1-185761	TGGATTTTTCGCTGGATTGATTCCTCGATTAATTGGTGAGGCCCTGACGATTTGGTTGGT	60	contig00438	ttCcATTtcTtCATCAaTTCAGGAAATCTGGgAAAAaGATGGAGTTCTTGGATTTTTCGCTGGaTTGATTCCTCGATTAATTGGTGAGGCCCTGACGATTTGGTTGGT	108	158	18%
TA1-031111	AGAACTCTCAACAGGTCTGTTCTTGTTTGTTGAGGAAAAACAAAAGGACCTGTGGAATTT	60	contig00439	TAGCCTAAAAGTCAAaGAATGgAATGGaCCAAaTAGAAAGAaTtACAaGTGTATCAATCTaTTGTTGCCTCATTTTtGTGTCTGAAaCAGTGAttttGTCTCTGGCTAGGTCGACAGgAGAACtCTCAACAGgTCTGTTCTTGTTtGTtGAGgAAAAaCAAAaGGaCCTGTGGAATTtAAAAAAAaaaAAAAAAAaaaaaaaaaaaaAAAAAAAAAAAAaaAAAAAAAAAaaaaaaaaaaa	241	157	27%
TA1-231090	GTACTGGTAACGTGGACTCATGATACCTAAAGTTATTGATTTTGCACGAAAACAAAGTAA	60	contig00440	GGTGGAaTTtCAAaCCTTGGACTGTCAAGTGCttAAaGTAATAGCTTACAGGTTGGTCTGGTTATATCAGTGACAGCTAGCTTACTACAGTTCTATCTGTTTATCAAACTTTTTtGGCTTTTGCCGGTACTGGTAACGTGGACTCATGATACCTAAAGTTATtGATTTTGCACGAAAaCAAAGTAAAaTTATGGTTTAAGTTGTTAACCATTTAGAAGTATTCTGTAGTTGTAATTGCCCTtATCTTTAGTTCTATGGCTtATTTATGGTTTGGAG	276	612	18%
TA2-010757	AAGATGTACGATGGTGAACGACGACAATACTTCAGTGTCGATTGGAACTACTTCAAAAGA	60	contig00444	TCTTttGAaGTAGTTCCAATCGACACTGAAGTATTGTCGTCGTTCACCATCGTACATCTTGCAGCCAGGATGTCGCCTTCTTTGACTGAAAGTTCTGGATTCGTCACGTTGTAGAACATCTGCGGCAGCTGTGGGTTTTTTCTTCCGATCTCAGTCCACCTTCCATCTCTCACGCGATAGCCAGATACAACttcGTCCGTGAGTGTGTGCGTGTGTGCGGAAGGCAAACGGATGTAGTTCTATTGGTTCGTTGAATGAACAGGCAg	266	324	7%
TA2-043859	ATAATGGATGTATGTCACTTACCTTGGGGCTGATTCAAGTGGGGCATGATGGATGCACAT	60	contig00447	TTTATGGGATGTGCATCCATCATGCCCCAcTtGAaTCAGCCCcAAGGTAAGTGACATACATCCATTATGAGAAATCCAATTGAATCTACACAAg	94	132	16%
TA2-154192	TAAGGATCTGTCAGACTCAGGTCTTTAGCCGACTGTGAACTTGCGATGCTGGATTTGACG	60	contig00448	cGTCAAATCCAGCATCGCAAGTTCACAGTCGgCTAAAGACCTGaGTCTGACAGATCCTTAGCCTGGTGAAACCcGTAATTTCTGCAAaCGCTCCAGCCCGT	101	518	3%
TA2-083765	CCTCCTTATGCTCCTCATCGTGATATAACTTGTGCCGTCTGCACAAAGTGATGTGAGCGT	60	contig00449	ACGCTCACATCACTTTGTGCAGACGGCACAAGTTATATCACGATGAGGAGCATAAGGAGGACACGGAAGAGATCCACAGACGCCTTCCACA	91	543	32%
TA1-001201	AAACTGGACACACAGCGAGGAGCAGTCTTGGCTACGGAGCTGAAGAACAACAGCTGCAAG	60	contig00452	GGTCCCTCAACGAATGGGACTCGCGTTATTCTGGAGGTGTTGACTGGAGACTGAAACTGGACACACAGCGAGGAGCAGTCTTGGCTACGGAGCTGAAGAACAACAGCTGcAAG	113	316	19%
TA2-185105	TGCTTTGCATTATTTTTGCTTTTATTTTATGCATAGACTATCACATTTGTGTGATCTATG	60	contig00457	CATAGATCACACAAAtGTGATAGTCTATGCATAAAATAAAAGCAAAAATAATGCAAAGCAAGCTAAAAAaTACATTATGTGGTAAaGCTAATAACTGCTAGAAATT	106	135	21%
TA2-150559	GTTTTGTGTGTGTGTGTGGTGTACACTGTACAGTATTTCCTAAGTTTGAATCTTGAATAA	60	contig00458	ttATTATTCAAGATtCAAAcTtAGGAAaTACTGTACAGTGTACaCCACACACACACACAAAaCACCAgTCTCTAAGATGAAaTGCACATTTcAAG	95	899	9%
TA2-185324	TGGAAGAGGTTCAGAAACGGCTGTATCCGATGACATCAAGAAACGGTCTCTAGGTTTTGT	60	contig00459	cACAAAACCTAGAGACCGTTTCTTGATGTCATCGGATACAGCCGTTTCTGAACCTCTtCCAGACTTGGCGTATtGTTTTTGACCCCACTCATATACTtGAGTTTAAAAATCTCTt	115	206	11%
TA1-161377	TAGTTGCGTTGTCACTCTATTAAGTCGTCAAGTTTGCTGGCCTTGCAGTTTCTGGCATCA	60	contig00460	tttttGTAGATTTGAaGTTAGgTtGTGCATGCTATACCTTCTGCAATCTTCAGTTCACgATGGTTAGTTGCGTTGTCACTCTATTAAGTCGTCAAGTTTGCTGGCCTTGCAGTTTCtGGCATCAGt	126	204	4%
TA1-001716	AAAGAGCCCACTAGTTAATTGTAACTCCACTTGAAGCTAACAACACCACATCTCCTCGAG	60	contig00461	cACTGTTTCCTACCTGTGCATaGAAaCTAACCCAGCACATGTAAAGTTGGACACTATCTTAATTTTGCGTTGCTCGATACAAAAATGCTTCTAAAAGAGCCcACTAGTTAATTGTAACTCCACTTGAaGCTAACAACACCACATCTCCTCGAg	153	2630	15%
TA1-239733	AGAAGGTACCTGCACCCGTTCCAAGCATGCCGCAGATGAGGCCTCCGGAAAATGGATATG	60	contig00462	GGCCCTCAGAAGGTACCTGCACCCGTTCCAAGCATGCCGCAGATGAGGCCTCCGGAAAATGGATATGGCGTCGGTGGCCAGGGTGGCTATTACGTCCCGATGGGCTACTGGGGCTACCAGCAGGGCTATCA	131	717	21%
TA2-044726	ATACTATATGCGGTTTTACTACAAAACTGGAGTTTGATTCTACTAGTAGTCGCTTCGGCA	60	contig00463	tGCCGAaGCGACTACTAGTAGAATCAAACTCCAGTTTTGTAGTAAAACCGCATATAGTATTAATCCACAGGTCCTGAATTAAATTAACAggAAATGaTCTTTAcTAGTTACATAAATTTtCAGTTAaGcAACCTtg	136	292	9%
TA1-079122	CCATCTGCATTTCAAAGGACTTGCCATGTTTTGTTCACAGGATTGACAAATTGATTTATA	60	contig00464	cTTCATGTTCCAGAAAATTTTGGTTTGCTGTCCAACATGCCATCTGCATTtCAAaGGACTTGCCATGTTttGTTCACAGGATTGACAAATTGATTTATAATAATTGAGCAAATGCAATTATTATCAAACTTTATGAaGTATTGAGTAGTTTa	152	194	23%
TA2-093231	CTAACGACAACCACCTTGCACACCTATTAGGCTACAAATGCAGCAAAAATGTGACTCCAG	60	contig00465	CTGGAGTCACATTTttGCTGCATTtGTAGCcTAATAGGTGTGcAAGgTGGTTGTCGTTAGgTCTAGGtcTAGgCCTaCATTTGATTTgctgacatgctttCTGCTCATATACGAAaTAATCTTg	124	422	45%
TA2-125998	GCTAACAGCGTGTGGGAAAATATGACTCACTTCAATAAAAAATTTAGGATGTCTCGGTTG	60	contig00468	CAACCgAGACATCCtAAATTTTTtATTGAaGTGAGTCATATTTtCCCaCACGCTGTTAGCTGTTCATTGTAGTATTGTCATTCAATGGCAGATTTCGGAATCCTTGGCTCAATACTTATCCACAAAGTCTCTTTTGGTTGTAGAAaCAAGCCATTGACCATTTtCAGTTtCATTgg	176	152	18%
TA2-106472	GAAACACCTCCGACAACACTGAACACCCAATCTAAGGCCCACGAAGACTTTTTAATGATA	60	contig00470	tGTAtcaTTAAAAAGTCTTCGTGGgCCTTAGATTGGGTGTTCAGTGTTGTCGGAGGTGTTtCTCAGAGCAGCCTACTTTGTCAGAAATAGCATGAAACCGTTTTTAAGAAGGGCACTGCTGTGCGTTAGTtgCTCTGTATACACGCCTGTATGAGTTCAAAGGGCTTTACTTTATGGAC	179	114	17%
TA1-216823	AAGTTGGTTCAGAGTTTGGTCAGTTTGATGAATGTGGAGCCCTTGAAAGTGTGAAGGCAG	60	contig00471	cAGTTGCCTGAAGTTGGTtCAGAGTTtGGtCAGTTTGATGAATGTGGAGCCCTtGAAagTGTGAAGGCAgCGtCaGAACTCTACATTCCTGTGTCAGGG	99	300	14%
TA1-010989	AAGCTGATGGGTTGGGAGTTGAAAGGGAACACCATACTGGCTGGTTGCCAATTCCTGGAA	60	contig00474	GCATGAGGCTGGCTCTGCgCTTGGGGGTCATGCTGTAAAGCTGATGGGTtGGgAGTTGAAaGGgAACACCATACTGGCTGGTTGCCAATTCCTGGaa	97	2523	14%
TA1-006471	AACCATCACCAGCGATGGTGCAATTATTTGTGCTAGAAATTACTAAGCTGACCTTTAACA	60	contig00476	cGAGGCTACTTCTCATCTGTAGCAGCAGCCGAACCATCACCAGCGATGGTGCAATTATTtGTGCTAGAAATTACTAAGCTGACCTTTAACa	91	428	8%
TA2-162647	TATCAAAGACAAAAGAAAAAAGCTTTTTCCAAATCTGTAGACCATCTTATTTCCAGAGTT	60	contig00478	CAGCTCACCATGAATACTTCAtAATTTCATAAGAAAAACtctggaaataagatGGTCTACAGATTTGGAAAAaGCTTTTTtCTTTtGtCTTtGATAGCTAtCTGaa	106	119	23%
TA2-070278	CAGCAGCCGGGCATCTCCTCATCCAGCCTCTGCTCATCTTCATTGCGCTTCCTTATCACA	60	contig00481	tGTGATAAGGAaGCGCAATGAAGATGAGCAGAGGCTGGATGAGGAGATGCCCGGCTGCTGAGGCAGCTGCAGTCCGAGCGTGTCAGCCTCCGTATCAGTTATTGaa	106	215	6%
TA2-061455	CAAAAGGTTTGAATGCTATTCTTGTCAGCTGACACATGATTTCTTCCACCATTTGTACCT	60	contig00484	tAGGtACAAATGGTGGAAGAAATCATGTGTCAGCTGACAAGAAtaGCATTCAAACCTTTTGTAACACGAATTAAATTAACAATTGATATAACAACTGACAGCAGAACCcTTCATCAAAg	119	145	12%
TA1-228293	GATGGGTTGAAATGCAGGCATCATTGATTTCAAACGGCTTGTTAAGTATTTTGGTAATTA	60	contig00488	GGGTTATATGTAACCAAAGAAGGCCAGATGGGTTGAAATGCAGGCATCATTGATTTCAAACGGCTTGTTAAGTATTTTGGTAATTAATTAGCACTAATTGCAT	103	113	40%
TA2-080111	CCCAACTATGGTAATCTGTAGTCACCCCTCTTAAAATTCTGGGTAAAATTGTAAAGAAAA	60	contig00490	CTAAACACATTGCAcATAAGTAtAtATTGGACATGCATTaTAGATGTATTTtCTTtACAATTTTACCCAGAATTTtAAGAGGGGTGACTACAGATTACCaTaGTTGGGAGCtCAACAATGTGCCGTGATAAACC	134	95	12%
TA2-185104	TGCTTTGATTTAGGCCTAAACTATTTTTGTTAAGTTTCTACCTATCCGAAGGGTCCCACT	60	contig00491	CGAAaTCTATGaGTCTCATtAGCTTtATTGtttATTTttACGTTtCttagtGGgACCcTTCGGATAGGTAGAAACTtAaCAAAAATAGTTTAGgCCTAAaTCAAaGCATTGATTGCAAGG	120	258	5%
TA2-107223	GAAATGCGTCTGTTGATCGTTATGACTCTTCTGTATTTCTATCTGTTCTTAAATGAGATC	60	contig00492	cTAATGAATAGGCGCTATATAAATCGGTGATtACAAAAACACAATAATTAgAACTAGAAAAGATCTCATTTAAGAACAGATAGAAaTACAGAAGAGTCATAacGATCAACAGACGCATTtCACtGCAGGGAAaTTTTCTTCTGGCAGAAAAaTCActAAAaTAATC	166	110	17%
TA1-235619	TGAGGATTGGGAATCTATTTCCATTCGCAATTCTATAGGAGTATTAGATGTGAGCCTATT	60	contig00494	AAAGATTATAGGaGGCTTGGAGATCTGTACAGTACATTGCCATGAGGATTGGGAaTCTATTtCCATtCGCAATtCTATAGGAGTATTAGaTGTGAGCcTAtt	102	401	23%
TA1-046614	ATATTGATACACTAATATCTCTTCTAGATAACATCCACGTTCGCCCGCTCTCTGTCTTGC	60	contig00496	GGaCCGACATATTGATACACTAATATCTCTTCTagATAACATCCACGTTCGCCCGCTCTCTGTCTTGCCAGCCGTGGTCTCGCAGCTCGTCAT	93	282	15%
TA1-037733	AGGCCCGAAAGAATGCAGAACCTCTCCTTAAAGACGTCTTCAATGTTCACCTGAATGTCT	60	contig00497	ATATGGACACGATTTCACCTCCGTACGTCAACATCAAGTCGGAATCGTTCAAAATCTGGATGGAATTCAATTGTAGCGCGAAGGCCCGAAAGAATGCAGAACCTcTCCTTAAAGACGTCTTCAATGTtCACCTGAATGTCTCCG	144	34979	37%
TA2-137711	GGTTTGGCTACGGACAAGTTGTCAGTATTCATATTTTTAGTATTATAGTTCAGCGAGTAA	60	contig00502	GATTtGTTTGATACACAAGATTAAaTTTTTTACTCGCTGAaCTATAATACTAAAAATATGAaTACTGACAACTTGTCCGTAGCCAAACCTAAACTAAATTTCCACTGTTCATTGTGAACGAACTGCTTCGGTTGACACACGTAGATGTTAGAACACTTCCTGTATCTGtCCGTTTATAT	179	370	15%
TA2-023570	ACATGATCTTCATCATGTCATTCCCAAAGAAAGCAGAATAATTTACACGCCTGCCTCCAA	60	contig00505	TTGgAggCAGGCGTGTAAaTTATTCTGCTTTCTTTGGGAATGACATGATGAAGATCATGTAGAGGCTTAATCCGACGCCCAGgaCAGAACCTAGGAGGGTCACATTGTAGGGTAATGTGTCGATGGTACCCTTCTTCTGCcaaa	144	1726	9%
TA1-051964	ATGCAGAGTGCCTGAGTGGTTCATTTCCTTTTGGAATTCGATTAGTATTAGATTGAATAT	60	contig00510	CGAaTGTtACGgggAACAGAGGGGAAatGTCTTTGaCGTTCTCGTTTCTCTTACCAACTGACTTCCTTCCTTTTCtCCAGAATTGTTCCTTTTCTGATCTTCACAATAAATAGCACACACTGGATCCCTTAATAGTTTCTTACTCAACAGCAGGCCACCATCAATGCCGATTCACATTACTTTACTAGAGAGCTGGTAGAGCTGCCAGAAGGCATCCCTGATGTAGCTGGCTGTATTAATTCTGGACTGGAGGAAAATAAGATCAcAAAGTTCTAGAGACTTTTTTTACTGATTTAATTAGACTAATAATTGCCATCTGTAAGAATTCATTCTGGCAGATTGTACTGAAGTCAGGGTTTCTGTTAGTGCCCTtAAAGTATGCCCATAACCTCCATATTT…	617	967	12%
TA1-132264	GGCGTACCGGCACCTTTTTTCTATGTAAAGAAAAAATTATCCACCTAAGGGATATTATAA	60	contig00511	GTGTCAAGTTTTCcTGCACCTCTTTGGACGCCTCAGGTGCAGGGCTTTTTTtGTGACGGTACGCtCCAGTACCGCGTAACGGCACCTTTTTTGGAAGtCAaTAAAaaaaGTTTTGTAATgCTTaTAAGTGACGGCGTACCGgCACCTTTTTTCTATGTAaaGAAAaaaTtATCcACCTAAGGGATATTATAaTGATCAAgATAGTGGTTATACGtCGAAAaTGtaGAAaTATTGAGTaaaaaGa	244	439	10%
TA1-031787	AGAATTATTTCAGTGTTAACTTCAAACTGATGGACAGGGCTGTAGAGAGCCAAGGTGGGC	60	contig00512	aCTTTCCATATGTTGtACGACTGGATTTCTCTTATGGGAAAAaTTAGAAaTTGGCAAATTGTTTACTTTAGCAGGAGAGAATTATTTCAGTGTTAACTTCAAACTGATGGACAGGGCtGTAGAGAGCCAAGGTGGGCCCcGTGGACACAAATTTATCTCTTtCCGGCCAaTTTTCaaa	178	145	5%
TA1-007888	AACTCATTGAGTGTGTTTTACGAGGAAGAGTCTGCTAACGATCAACGAGATTTTACTCTT	60	contig00513	cTTTTtATGTAGTAATTTAACCTAAATTTtGAGATGCCATACTTTCTGTATATTATGAAaGCTAAATTTCCAACTTAAATCTGAACTCATTGAGTGTGTTTTACGAGGAAGAGTCTGCTAACGATCAACGagATTTTACtCTT	143	82	19%
TA1-203566	TTGCAACGTGAGGAAGAAGAACGTATTCAGAAAGAAGAGGAGGCTATTCGACTGAAGGAA	60	contig00514	GATGATGGAGATGAGACATCAACTGTAAAGTCAGTGGCACAAAAGAAAAAGGAGAAGAAAGAACGACAGAAGGCTGAAAAACAGAAGAAAACAGAGGTGAAAGGAAAGGAGAAAaCACCGGCCACGAAAGAAGAAAAGGACTGCACTGAAAAGGTGCATGAGAGCATAGAGGGCATGGAAAGAGAACGTGACGAAAAGCAGGCAGACGAGAAACACGAAGTAATATCTGAAAGAGAAACTTCAGCAGACCAACCCACTCAGGAACAGTCAAAGGAACTTGGTGAGACAAAAGAAGCAAAGGCATCAAAGAAAGACAAGAAGAAGAATAAAGATGACAAGGACAAAGAGAAGGATAAAGCAAAGAAACCTCCGTCCAAAATGGTCCAAGAGATTCTTGAG…	534	759	10%
TA2-092115	CGTGTGCTAGTGATTAAAATTAACCCAAAATAGTGCAATAATCGTAATGTAGATAGGCCT	60	contig00515	TTTTTTTtttttttttttTTTTTTTTtttGTCGTttGTTGTTCTGTTGCTTtATATATTTtAATtCTCAGTATCAAGGCCTAtCTACATTACGATtATtGCacTATTTTGGGTTAATTTtaaTCACTAgCACACGCTCTATATTTTtAGCCTTtaaTGTCGAgg	164	89	17%
TA1-233486	TAGATCAGATTTGACTGGCTTTCTATTGAAGCAGACCTTTCTTTCTTGGCCGGTCGTCGT	60	contig00523	ccATAGAtCAGATTTGACTGGCTTTCTATTGAAGCAGACCTTTCTTtCTTGGCCGGTCGTCGTCAGCTCTGCtCCAGCAtAcAAGGGGTTACGGTTAGGGTTAGGCTAACCCTAACAGCATACATGGga	129	87	21%
TA2-198997	TTCCGTGCTGAAGAGCTGGAAAGGTCAAGCGGGAAATGTGAAGGCTGCGCAGGATGAGTT	60	contig00530	aaCTCATCCTGCGCAGCCTTCACATTTCCCGCTTGACCTTTCCAGCTCTTCAGCACGGAAGCCTGGAGGGCTCGACCAAAGCTGAAGGACAGTGCCCAAGGCTTGACACCC	111	820	7%
TA1-200428	TTCTACACGACGCCACGCGGACATCTCGAAATATTTAGCAAAATCACGGAATATTAGACT	60	contig00531	cTGGAaCGGGGGgCGATATCAAAAACAATGAAaTCGTAAGCGAACAACTAGCAAAGCCTTTGACAGAGTTCCCTGCTAAACCAACGGTCGCCAAAGAGATGAGGCTCTTGGAAAGgCTCCATGTCAGATTAGAACAACACTTCAGCGACGGTCACGGATGGTTCTACACGACGCCACGCGGACATCTCGAAATATTTAGCAAAaTCACGGAAtATtAGACt	221	232	4%
TA1-125968	GCTCCTGCTTGCAATGGAACTTTGATTTTTGCATCATTTGTGATGCAGATAATGAATTAA	60	contig00533	TGATGTTtGTGTTGTcGTGTAAGTAATTTtGTaCTGAtGATTtCTTGCTCCTGCTTGCAATGGAACTTTGATTTTtGCATCAtttGTGATGCAGATAATGAATTAAACTCGATTTTCAGTGTCAGTCa	128	1800	10%
TA2-110415	GACAACTCCGGAGATAGCCCGTTCTCTCCAGCAGGCTCTCTACTTCAACACATTCGGTGG	60	contig00534	ccACCGAATGTGTTGAAGTAGAGAGCCTGCTGGAGAGAACGGgCTATCTCCGGAGTTGTCACGACGGCCCCCATCGGAAaTCCATTGCCAATACCCTTCGCCAGCGTCACAATGTCTGGTTGAACTCCGTGGCCCTGAAaGCCCCAATAGTGATCT	156	287	3%
TA1-012053	AAGTAGAGACCGCTTTCCAGAGGATATGGCATAGAGACTGTCATTTCTCATGCTGACGAT	60	contig00536	gCGAATGCAAGTGCTGATGtCAGCCTCCTCTGGTTCTGCAGCAAAACCTGAGAAAACAGAAACAACGAAAAAGAATGCTCCAAAAGCAGGAAAAGTGACCAAGCGAGGAAAGAAGAAGACGAGCAGCAGTCCTAAGAAGACCACAGCCAAAAGGAGCTGTAAGAAGTAGAGACCGCTTTCCAGAGGATATGGCATAGAGACTGTCATTTCTCATGCTGACGAT	223	5164	2%
TA2-117369	GATGGGTCCTGTTACTTCCTTGACAAGAATTTTAAATGTGGCCTTGAGCTGACTGGATCT	60	contig00543	aGATCCAGTCAGCTCAAGGCCACATTTAAAATTCTTGTCAAGGAAGTAACAGGACCCATCACCTGTTGAAATGAAACAGCCTTCTTTGTATGGCTGCAAAGATAGAATGGCTGATCGAGttt	122	155	16%
TA1-041447	AGTTATGGAACACAAGAACCCGTCTGGGGGAAAGATCATACTCAGTGTTTGTTAGGGGAA	60	contig00544	CCcGTCATCAGGgAGGAATTCCcTTtGGAATCTGCTGCTGAAGCACACCATGAaGTTATGGAACACAAGAACCCGTCTGGGGgAAaGATCATACTCAGTGTTTGTTAGGGgAAGgaTGTtGCg	123	1235	15%
TA1-075866	CATTGCTATCGTCTGGCTCAAGAATCTCCAAACTCTTCATTACTTTGCCATTCCGGTTTC	60	contig00548	taGCgtCGgTGCATTTGTCCTCTTCCTTGGCAAAATCGGAGTCACTGCTGCCACGTGTGCCATTGCTATCGTCTGGCTCAAGAATCTCCAAaCTCTTCATTACTTTGCcATTCCGgtttC	120	205	3%
TA1-150212	GTTTTGACATTCATCTGAATGCGTTCTTTCCACTTCTGATGATACTCCATCTCTTCCAAC	60	contig00549	attatccAACcTCCCAGAGGCCAGGATGTTGAATGGGgATACTGTTTTGACATTCATCtGAATGCGTTcTTtCCACTTCTGATGATACTCCATCTcTTCCAACt	104	157	12%
TA2-013380	AAGTTCAAGGCCAACTACGACTTTCAGGCGAGGTCTGACGAGGAGCTGGACCTGGCAAAG	60	contig00552	cTGACtGTTttCCGGACTTCGTGTCCCTCTCCACTTGACCAAGCCACCAGGCTTCGTCTCTTCTGTCCaGCGCGGTCACCAGGTCACCCTTTGCCAGGTCCAGCTCCTCGTCAGACCTCGCCTGAAaGTCGTAGTTGGCCTTGAACTTCGGCATCTTCATATCTCGTAGGATAACG	176	714	13%
TA2-042437	AGTTTCCTAAGAATATCAGAGGTGTGTGGCGCATTTCGGACAATGATCACAGTTCCAGAG	60	contig00553	CCTCTGGAACTGTGATCATTGTCCGAAATGCGCCACACACCTCTGATATTCTTAGGAAACTTCCACGaTCGTTATTGCCGATATCAAAGAAGAACGTCTTGTTTtcGAcGTGTAAaCTATTTtCCTTGTTCTTGTGAAGGTtGCGCGATGTGTCCTCGCGTCCGTGTTTGCTAAGAATCTCGATCAGAGCGTCTCGAACATCAACCATGCCCTGAGCAGGAATGACGATCTGGCATCTCTCGTGAGTCGGAAGGgTCATCGAAACTTTtAAg	272	1295	22%
TA1-177501	TCTTGCATCTTGCAGCAAATGAATCAAGTTTGTGGGATGACTTGGAAAATGACAAATCTA	60	contig00556	tttaTGTCCTTCAGTTtGTGAAaTTGAGAGTAAAGAGAATCTTGCATCTTGCAGCAAATGAATCAAGTTtGTGGGATGACTtGGAAAATGACAAATCTA	99	321	25%
TA2-071295	CAGGGACTTCTTGTGATGCTCTGAAGCAGCTATTTTTATTCTAGTTAAAGTTTTTATCAC	60	contig00561	TTTTTTTTTTTTTTTTTTTTTcTTTTTTTTttttCGttAGATGtGaTAAAAACTTTAaCTAGAATAAAAATaGCTGCTTCAGAGCATCACAAGAAGTCCCTGCACTGTGTAAGCCACAGCTAGCTGCCACCTg	133	4461	11%
TA1-050943	ATGACAACGTTGACAAAATCCAGGAACGATTCGCCGGAGCGCCGGCCAAGATCGAAATGT	60	contig00563	cGAATAAAGTCGGCAAAGGCGGACTGAAGAGGATCCAGCCAGGACCCGATGACAACGTTGACAAAATCCAGGAACGATTCGCcGGAGCGCCGgCCAAGATCGAAATGt	108	742	14%
TA1-224813	CGATCTTGCATTTATTGCTACAATAATACATTGTCTACGCATGCTACCAAACAAGAATTG	60	contig00567	AGTTtATATATGTAGGTTTGCTTAGTTTCATTACAGTACTGTAGTTACAAagACACTGCATTCGATCTTGCATTTATTGCTACAATAATACATTGTCTACGCATgCTaCCAAaCAaGAaTtGTTTGc	127	266	16%
TA1-211650	TTTGGAAACCGTGTTGGGACTGCTTCGCGATGCCATGCTGAAGAAGGCGTCCACCAGCAA	60	contig00569	cgaGgAAaGgAGTtGAccAAGATTATGGAGAAaGGAGAATTGgTtCCTTTGGAAACCGTGTTGGGACTGCTTCGCGATGCCATGCTGAAGAAGGCGTCCACCAGCAAGGGGTTCCTCATCGACGGCTACCCCCGGGAACTCGACCAGGGCAAGCGCTTCGAGAATGACGTTGCACCcGt	179	8144	9%
TA2-210757	TTTGCTCTGGAATGGGCCATCTCTGGCACTGCAATTGTTCCCTAGGATTCTCTGTAAAAA	60	contig00571	CGTGTTTTTACAGAGAATCCTAGGGAACAATTGCAGTGCCAGAGATGGCCCATTCCAGAGCAAaGGACCAACCACTGAGAAGGCACGAACAACAGTTCTATCC	103	613	12%
TA2-017786	AATGTTCTCTCTTACAGCCAGGTGTGCGAATGTTATTCGGTTGTGAATGAGTTTGCCTCT	60	contig00572	aGAGGcAAACTCaTTCACAACCGAATAACATtCGCACACCTGgCTGTAAGAGAGAACatttAGATGGCAGTATCATCTCCTcTGCCCAcAAaCa	94	872	6%
TA1-001651	AAAGACGCAAAGGCTGCTGCTGCCAAGGCGGACTAAGGAATCCGTGACTGCTCGTGTTTG	60	contig00574	aaGGCGGCGCCAAaGAAAgCAGCTAAAGgTgACGAgACGAAAGACGCAAAGGCTGCTGCTGCcAAGgcGgaCTAAGGAATCCGTgACTGCTCGtGTTTg	99	572	19%
TA2-190350	TGTGTAGTGCGACAGCAGTGAAGAAGTTCTTCGGTGCTTTTCATTTGATAACATTTCCGT	60	contig00575	ACGgAAATGTTATCAAATGAAAaGCACCGAAGAAcTtCTTCACTGCTGTCGcACTACACACTTGGCCAGAAGTAGTTtAACAATtCTACAAGTCATCAATAATtCCAaGgCATATATTtAAAACAAAGTTCTGGaCAGTTGTGCTTAAAaTGAAAaTTTCATTTTAAGCACATAATAATAGTAATACTGCAGCACTAATAGGTAATCATTATTATCACTATTATTtCTATAATATAACATTCATTATTCATTATTATAACAGAGCATACAAAGTGTAATTGTGATTAGTAAAGTCTTCTATTACATTTGTGTGTCAAAGGCCTAGCACaa	330	1002	12%
TA2-091919	CGTGCGGTTAAATCTAACTCCTAGTAATAACTTGCTATCATTCATTTATACCATGCTTGT	60	contig00589	aTTAcAAGCATGGTaTAAATGAATGATAGCAAGTTATTACtAGGAGTTAGATTTAACCGCACGGCAATTACACAGGgtGCCCATCACGTTATACATCtaa	100	204	31%
TA2-101685	CTGTTGGGATATGATGTCATGAGATCCTTCTGATGTCAGTTATGATGTCACGAGATCTTT	60	contig00590	aaaGATCTCGTGACATCATAACTGACATCAGAAGGATCTCATGACATCATATCCCAACAGAACTTACTACTAATACGCAACAGCGTTTGCTATaTCCTCCTCACTCAAACTtCCCTATAACAACGt	126	106	33%
TA1-148607	GTTGGTGGTGAAGCATAGGATTTGAATGAAGATTTCTTAGTGTGACTAAAGTGTGACTAC	60	contig00592	tGGGaGCATATACAGTTGTCTAGTCAGTCATTtGTTGGtGGTGAAGCATAGgaTTTGAATGAaGATTTCTTAGTGTGACTAAAGTGTGACTAC	93	196	24%
TA1-026266	ACGGATGTTAGCAAGCTATTACAGGAGTCAATTAGCAATTTTTGAATTGCTCATCAACCT	60	contig00593	gAGTCATCTATCTGTTTCGGTTTTtAATTTTTTttAAGTTAAGTTGAGATTTTTCATTGCATACAGGTAATTGGATATTTAAAGTCTCTGTATTATTAACGAAGTATATCGTCTTATCGGGGACAATTTCACTGTTGAATGACACGTAGATAGTATGCGTCGGGAAGTGGCTTTACCGAATTTGCAGCAAGGCTTGGAAAGAGTGAAATTGTTAATAGAGAAaTCTgTTTtGTAAaTTAATGAGTAGCCTGTTAATTAATTAATTCTAGACATGCTACCGGCCAATTGTTTCCAATTTTCAGTGCACACTAACAGTGAGATGGTTTTAATAATAATATTTTCGTTTTGACATTCATTCTGACATACCGCAAAATGATTACAAGCTTAGTATGAACGGAT…	453	358	30%
TA1-155736	TAATTTTATTCATAATTAGATGTACTCCGTCCTATAGCATTCTTCTTCTGGTTTGGTATG	60	contig00594	GGTTCATACTCGTATTATTATTGTTTTTTCGTTTGTTGTTGCTCATTACTTAATTTTATtCATAATTAGATGTACTCCGTCCTATAGCATTCTTCTTCTGGTTTGGTATG	110	122	20%
TA1-112263	GACTTTGTGACTGTTGCTTCAGATATGGTCAAATACATACACCAAGAAAATAAGTAATGC	60	contig00596	tAAGGAGtAcGGGGTATTTAAGAAAGAACTAAAAGTTtGTTTCTCACAGATTAACTTTTCCGACTTTGTGACTGTTGCTTCAGATATGGTCAAATACATACACCAAGAAAaTAAGTAATGCTATAGAATAGa	132	4665	45%
TA1-099097	CTGGATCTGAAGACAACACTAAATCTGGAGACAACACTAAATCTGGAGACAACACTAAAT	60	contig00599	cTAAATCAAAGACATCCTCACAAACAGCCACCAAATCTGGATCTGAAGACAACACTAAATCTGGAGACAACACTAAATCTGGAGACAACACTAAAt	96	5438	8%
TA1-093511	CTAGATGGTATGTTTGAGTTAGTTCTGTCAGTTGTGAAAGCATTGCGTTTGTAACCGACA	60	contig00603	CCAAAGAGGCAAATATCAGTGATGTGACAATCTATACCATAGCTGGATTTATCCCAAGTTCACCCGTTGTTTAGCTACTAGATGGTATGTTTGAGTTAGTTCTGTCAGTTGTGAAAGCATtGCGTTtGTAACCGACA	137	722	8%
TA1-154307	TAAGTTTAGAACACTGAACGAAACCATTCAGGTTATTCTCCTCTCTGCCACGATGCCTGC	60	contig00604	GGTTTCAaGGATCAAAAAGAAAAATAAAACTAAAATAAGAACGTAAGTTtAGAACACTGAaCGAAaCCATTCAGGTTATTCTCCTCTCTGCCACGATGCCTGCCGATGTGCTTGAGGTg	119	543	9%
TA2-203946	TTGCTGGTGCCGGAGCTGTCAATCATCGTCAGTTGGCCGAGTTGGGTGAGAAGCACTTTG	60	contig00606	tGCTGCCAAAGTGCTTCTCACCCAACTCGGCCAACTGACGATGATTGaCAGCtCCGGCACcAGCAaGTACCATGCGCGGCGGCTtGAaGTGGgt	94	2134	14%
TA1-150218	GTTTTGAGATGTTTTTTGCTCAGGTTTTGTTGGGTTGTGAAGAAATCATGTCTTTGAAGA	60	contig00607	TAATCTGCCTGATCTGTCTCGTGAAAaTCGGTTGTGATTCATCATTTTATATACTGGCTTtGGCTTAGACTATTTTTtAATCAAaGTTtGTCATCCTTtCAAAAGCCGTTTtATAGGATTATTCACAGAAATTCCTGTcGTCTGTTTtGAGATGTTTTTTGCTCAGGTTTTGTTGGGTTGTGAaGAAATCATGTCTTTGAaGaa	204	226	29%
TA1-106462	GAAATTTGGAGGTTCCTCTTTGCCACACTTGTCGATGCTCATCTGGCTTTCTTTTGCATT	60	contig00608	GGGTTATATTTGTGTCtCcAAaCATTGTGCTCTGCCGCCAGGGAAaTTTGGAGGTTCCTCTTTGCCACACTTGTCGATGCTCATCTGGCTTTCTTTTGCATT	102	308	9%
TA2-111918	GACGCAAGACACATCTTTAAATGTAACACAAGAATCCCTGAACGTTTACGCAAACTGTCC	60	contig00609	GgACAGTTTGCGTAAaCGTTCAGGgATTCTtGTGTTACATTtAAAGATGTGTCTTGCGTCTGATTCAAGGCGTCTaGCATCGTcGCTCTTCTGCTTTTT	99	218	25%
TA1-123382	GCCTGATTCTAAGCCAACATTATTTCAGTTACATTTTCTACCTTATTGGACAGTACAGTA	60	contig00612	CACaGATTAACTGTTTtACAAaTtGTCgaCCATTAAGTAGTAAGTTCCTAGTGGGAACAATTTCAATCTGCCTGATTCTAAGCCAACATTATTTCAGTTACATTTTCTACCTTATTGGACAGTACAGTATAACTTAATtCCTATtCaTGAAAaGgTg	157	604	14%
TA1-060480	ATTTTCACCATCTAAGCTGCATTATAGTGGCATCTGTTCTTTGTAATTGACTGTTGTTGG	60	contig00613	CATATCTTATTCACCATGTAATCTTTTGAATCCTATTTTCACCATCTAAGCTGCATTATAGTGGCATCTGTTCTTTGTAATTGACTGTTGTTgg	94	674	7%
TA1-108876	GAATGAGGGTATGCTGCTCGAGAGAGCCCTGCGAACTCAATCAAAAAGCTCTAACTTATG	60	contig00615	ATAGAGGGAGAGGgAGAGGGAGGGAGAGAGAGACGAATgAGGGTATGCTGCTCGAGAGAGCCCTGCGAACTCAATCAAAAAGCTCTAACTTATg	94	106	23%
TA1-071126	CAGGTAGCATAATGTAATTGCGTTCTTCAAATGTGCAAAGCTTATGAAGACCAACTAATA	60	contig00623	cGTGTaTTTGGTGTATTAATTACAATATCAAATTGAGATGAACCTATTTCTGGATTCTGTTTtAGGATATGAaCATTCTATCTCTGATTCAAACGTATaTAGGTTCCAGTTGACGATAGTTATTCTTAAGACATTTTGAGTCAGCTTTTAGTAGGTCTATGCTTAATAACGATGATTTGACGCCCAACAGCTAATGGAAaCCGCTTGTACCAGGTAGCAtAaTGTAATTGCGTTCTTCAAATGTGCAAaGCTTATGAAGACCAACTAaTAAAaaTATATAaTGtGCATGCaaa	293	2226	7%
TA1-027462	ACTAGATAATCTCCAAGTTACGATGCAGGTTACACGAAGAACTATAATCTTTGTATCCAA	60	contig00624	tttttCATATGAaTTTtAaTTTATCTAACCTTGAAATGACGGCAAGAAGTTGTCtCTGGACTTCTACTAGATAATCTCCAaGTTACGaTGCAGGTTACACgAaGAACTATAAtCTTtGTATCCAA	125	128	2%
TA2-121429	GCATACAGCCAGATCGCATTCTACTGATAGGATACCTTCTTCCAAATTATCATCTACCAC	60	contig00625	GGTGGTAGATGATAATTTGGAAGAAGGTATCCtATCAGTAGAATGCGATCTGGCTGTATGCTACTTGTGTCCAGCAACACCGGCTCGGGAGGTCCATTG	99	158	22%
TA2-134378	GGGCATTCATGACAGTAACAGAGACTGAAATATCATCTGAAAATAAATAACCTGAAGCAG	60	contig00629	ctGCTTCAGGTtATTTATTTtCAGATGATATTTCAGTCTCTGTTACTGTCATGAATGCCCTGTTGACACATGTAGCAGCAGTGTaGGTCAATTGGTTTACTTTTATcAca	110	94	13%
TA2-052996	ATGGATGTCATCAGTTGAGAGACTTTCTTGTTACTGCGCTCTACTTGCCATCAAAATTAA	60	contig00633	TTAATTTTGATGGCAaGTaGaGCGCaGtAACAAGAAaGTCTCTCAACTGATGACATCcATTCAGCTGCATTTGCTTGGCTTTGTGATGt	89	84	16%
TA2-131342	GGATCAAGTGAAGGATTTTGCAGCCAACGTCTATGAAGCTTTCTGCCAGACACATGACAA	60	contig00635	ttGTCATGTGTCTGGCAGAAAGCTTCATAGACGTTGGCTGCAAAATCCTTCACTTGATCCTTAAGCAGGAGATCCTGTAAGAAAGGATTTGGAGCATCAGCT	102	98	11%
TA1-083330	CCTCTGGAGCTGGTTTTGCATGTCATTTTGCTGAATTATTTAACAACATTGTATTTAACC	60	contig00636	AACTTTGCTGTGGGCAATTTTGATTTACGTTTGCTTTTAAGGTTACACTAAAACAAAACAaCTGATGCGCATTTGCAGAAGACGGTACGATGCAAAGCAAATGTGCTGCTTTATAACACCGTGTTGGACGCTCTAATTAAGAACACCTCTGGAGCTGGTTTTGCATGTCATTTTGCTGAATTATTTAACAACATTGTATTTAACCAATA	209	9793	12%
TA1-191665	TGTTTCTGAACGTTACGAGACTGCTGCTGAAACTCAAGTTTACGATGTTGGAAGCAACCC	60	contig00637	TTtGAAAaGTTCACAAAGGAGaCAAAAGGTGGAGCCACCGTTGAGGtGTCTGATGTTTCTGAACGTTACGAGACTGCTGCTGAAaCTCAaGTTTACGATGTTGGAaGCAaCCc	113	329	15%
TA2-095918	CTCACGTCGAAAATTTGGGAATTCTTAATCATTTCTGTGTGTTTGGGATGGCTTAGCTGG	60	contig00641	CCAGCTAAGCCATCCCAAACACACAGAAATGATTAAGAATTCCCAAATTTtCGACGTGAGCCACAACAGATAAAGAACGACAACGTTAAATATAAGAATTCTACAGCATTCCAGaaaaaa	120	139	10%
TA1-162856	TATCCAATCAACAGAGCTGTCTGTGCCATGTATAAGTCTAAGAGTGGCGATGGGAAACTG	60	contig00642	cTGTcctATCATCTGGCAGCGTCTCCTATCCAATCAACAGAGCTGTCTGtGCCATGTATAAGTCTAAGAGTGGCGATGGGAAaCTGGt	88	153	25%
TA1-204233	TTGCTCAAGAGCATGGACTTGTCTTCATGGAAACATCGGCAAAAACTGCAGCCAACGTCG	60	contig00646	TTAGAGGCACGACGTGAAGTGAAGAGGGAGGAAGGCGAGGCGTTTGCTCAAGAGCATGGACTTGTCTTCATGGAAACATCGGCAAAAACTGCAGCCAACGTCg	103	291	10%
TA1-232509	GTTTTAACTATACTGAATTATTTCCAGCTTAATTGTTTTGCGGTTTGAAGTCCTAGCGCT	60	contig00649	GTAAATTAGTTATGTGAGATGATTAATCGTTTAAAAAACGTAAGAGTGGTCAACAGGTGGTTTTAACTATACTGAaTTATTTCCAGCTTAATTGTTTTGCGGTTTGAAGTCCTAGCGCTTTa	122	554	23%
TA1-016410	AATGCTTTGGCACAAGAGGAAACCTGCATACCGGATTTTGACCTTGCGTAAACTGAGCAA	60	contig00651	TCTATTTTCTGCAAaTACTTGAATACAGttATCGAATTCAaTGCTTtGGCACAAGAGGAAaCCTGCATACCGGATTTTGACCTTGCGTAAACTGAGCAaCAAG	103	266	37%
TA2-118429	GATTTCTCCAGAGGTGGCTCTTCATCACTTTATAATTATAATCTGAAAATCCGTATGTGA	60	contig00655	TTCACATACGGATTTtCAGATTATAATTATAAAGTGATGAAGAGCCACCTCTGGAGAAATCTAATCAGGGACACTCTGTCTTAGACCTATGTAATGGTAAaTAGgAag	108	93	7%
TA1-074343	CATGACGTTGACGTTTAGTCACGTATTAGTGATAAATGCGGCAATAGTTTTATTAAAGGA	60	contig00656	ttAGCATTtGGCAaGTTTTTtGTtAtGTTTATTtGATAtCATTtGTTtATTTATGCTTCAGTTAACCGAaTAAAGGAAATAACATGAGATAAACATATTtATTAATTGTCAAAAGTTTTCATAGCTGAACCTATTTAAAGCTTTAAATTCTAAATGCTTGTGCTTTGTAAAGCCTAAGACTTGCATTTTGCATTTTAGTTCGAATGTGACAGAGTAGTTGGATTGTTTCAGTAGTGACCATGACGTTGACGTTTAGTCACGTATTAGTGATAAATGCGGCAATAGTTTTATTAAAGGATTTATCATCCTGTagtaaaaaaaaaaaaaaaaaaaaa	335	2115	9%
TA2-083327	CCTATCCCCTGACTTACATGTGTGATATCACCTTTACAATTAGTATCTAATGCTATGGGG	60	contig00657	CCCCATAGCATTAgATACTAATTGTAAAGGtGaTATCACACATGTAAGTCAGGGgATAGGCCTGAGCCaTCTAAGCAAAGTCAGAGGAATATAGT	95	342	39%
TA1-115546	GATCAAAATGAGGATATTGTTGGTTGGTCCTTAATTACCAGGAGGCTATAATGTCATTTT	60	contig00663	tttGACATTAGTTCTATTAAGTAACAAGTTGACCCAaGTGCTGTCACAGATCAAAaTGAGGATATTGTTGGTTGgTCCTTAATTACcAGgAGgcTATAaTgTcaTTTTA	109	300	30%
TA2-153978	TAAGCAAAGCAAAGATAAAGGCACTGGTGTGAAACACATCACGTATGGCTGTAGTCAACT	60	contig00664	aGTTGACTACAGCCATACGTGATGTGTTtCACACCAGTGCCTTTATCTTtGCTTTGCTTAgCATAATCAACCAGGTTCTGATATTCTATATAGTtCCcGCCTCCAACAACAAAAACGACAGCCTCATGGAATGGAG	136	382	15%
TA2-082077	CCGGAAAAAGATGTCCAATACATGTGAAATGACGATAAATCATTGACTGTACTACATTTG	60	contig00665	CAAATTGtAATTTtCAAATGTAGTACAGTCAATGATTTATCGTCATTtCACATGTATTGGACAtcTTTttCCGGATTTGTTCGCGTCTTTAAAGTCAGTGCTAACGAGACCAAAATCaCTATTAACAGAGTAAATCCATCCGCCAGACATCAGTCCGCCCAATCATCCATGtcTTTACTCATACTTTAAaTGTACAGTGCCATCTCATCTTTATTCATCCATCCATCTACATTTTAAACAaTAATcAAGTCAt	253	264	24%
TA2-203012	TTGATTAGTGGGCATGGTGGCTCATTAGGTAAGAATTTGACGCCTTTCGTCGGAAAGGTT	60	contig00666	TTCGAACCcGCAACCTTTCCGACGAAaGGCGTCAAAttCttACCtAAtGAGCCACCATGCCCACTAATCAACCACaTCTTATCATGGATTTAATGCCTGTGGAAaCGGTtg	111	319	9%
TA1-050022	ATCTGTATAAACAAGCTTCATTAGGCATTAAATGTTATTCTGATATAACCAGTAGTTATT	60	contig00668	aCTTTaTtGAGTAgCATAATTAAaTtACGCATAGCCTCAATCCTTGTAAATATCTGTATAAACAAGCTTCATTAGGCATTAAaTGTTATTCTGATATAACCAGTAGTTATT	111	219	14%
TA1-236162	TGGGTTTACAGTGCAGCTTATTGGCCCTACAAGGCACAGCTTGCAGACTTGTTGATATTT	60	contig00669	TCAGGAAGAACAAATCAAGGACCATCCGCTGGATCAATGGGTTTACAGTGCAGCTTATTGGCCcTAcAAGGCAcAGCTTGCAGACTTGTTGATaTTTg	98	195	20%
TA1-109850	GACACTGTTTCATCACACTTTCTATAAATTGGTCTCTTCTTCTTTGAATACGTCAAATCC	60	contig00670	tCCAaTTATGCAATTGTCTTTGCGTGTTGTGCTGGTAGTCTACTTTATTTTCGAGAGATGTGTTTCATCAAATTGTTAATAGAATTtCAATTGGAGATTTTAGAGTATGATTTATGCAGTTTTTACTGGCTGCCACTTTGGCTGCTACCAGAGTTTAGGGAGATGGTGTACTTGTTTCTTGATATTAGGGTCTTGGTTCCATGACACTGTTtCATCACACTTTCTATAAaTTGGTCTCTTCTtcTTTGAaTACGTCAAATCCAATGCTTCTTATGAAAACTTTGACATTTTTCAGATACTTATTGATGACAAATTTTCTAGCCATCTGTGAACAAAaCAGAATTAAATtGTAACAATAGTAAGGGAGCg	369	4150	16%
TA2-049258	ATCGGAGTCTACGATCCAACGGAAATCCACAGCCGTAGCTTATTGAAGTACTACATGAAG	60	contig00671	tCCTTCATGTAGTACTTCAATAAGCTACGGCTGTGGATTtCCGTtGGATCGTAGACTCCGATGTtGCCAGACGGCTTTTTtACAAACCTGTAAATTTGCCAGCTGGTAAGAGGCAGACttCAAAAGGAAAaGCATCCAATGCCATGAGAGAAACAAAATCAGACTTTGTACtGTCTGACCAACAATCt	188	249	17%
TA1-091349	CGTTCGTCGTAGAAGGGAGTTTAAGACGTAAAATGTTGAGTTTGAATTTCTTTCGTATAA	60	contig00674	TACGGCTGTTGTATCTGATGTAcGgAGAGGGGGGgTTGTAAGTtCAAAGTTCAGCGGAAGAAGGTTACGTTCGTCGTAGAAGGGAGTTTAAGACGTAAAATGTTGAGTTTGAATTTCTTTCGTATAAATTTTGTACAGTACGAATAAaCGTTATTCTGGTAAAAAAAAAAAAAAAAaaaaaaaa	184	591	8%
TA1-188328	TGTATACAATGTGGACCAGCAATTTGGCTGGGATCGGATCATTTGAATTTGTTGCGCCTG	60	contig00675	AGAGGTGGCCTAATGCATCTGTATACAATGTGGACCAGCAATTTGGCTGGGATCGGATCATTTGAATTTGTTGCGCCTGCCGCTTACGTCGTTGACGTCTGTTGAAtt	108	473	19%
TA2-163193	TATCGTTGGTCCGGGTCTGAACAAGGCTGGCAAGTTTAACCATCTATGCTGACACACAAT	60	contig00676	aTtgTGTGTCAGCaTAGATGGttAAaCTTGCCAgCCTTGTtCAGACCCGGACCAACGATACGTGGGATCTGCTTGATCAGAGAATCCGAAGCAAGGAAAg	100	15272	21%
TA1-224446	CCTGTAGTCACTACTTATAACCAAGTAGCATGCTGAAACTTATTACAAATATGATGGAGT	60	contig00677	aCACGTGCACAgCTTAGAGGgAaCATTGATCATAAGTGACCCGCCTAGCCACCAAACAGGTGTCGCCCAGCTACACAGGTTcACTGGGTTCACTTCTGTCtCGGAATTGTTCCTGTAGTCACTAcTTATAACcAAGTAGCATGCTGAAacTTaTtacAAATATGATGGAgTTGTATGTATAAGTaCAAACGgAaTTTAaTtGAcaCAGACTTa	213	85	16%
TA1-049858	ATCTGATTACGTCATCAACACGCTTGCCCACGTCATGCAACGACACGACCAGCTTTCATA	60	contig00681	aaCCATCAtCggTCGATGGTAGCCATACACGTATCTGATTACGTCATCAACACGCTTGCCCACGTCATGCAACGACaCGACCAgCTTtCaTa	92	2337	10%
TA1-228298	GATGGTGATTAGCTGCAGATTTTTATGTCTCAGGACGACTTCTGATGAATTTAATGTAAT	60	contig00682	tAACGTGTTTtATAGAAGGAACCATGATGGTGATTAGCTGCAGATTTTTATGTCTCAGGACGACTTCTGATGAATTTAATGTAaTATTTTTAAaTtGAAaTAAACTTATTcTAATT	116	695	11%
TA1-106647	GAACAGCTGAGAGCGTTGTTCTGCAGATTGTTGGTTTATTACTTCTTGTTTCGTGAATAT	60	contig00683	tGACcGTACCATCGCAATCTGTCCTCTCGTTTTGTCAGTAATGCATGCCACTCCCAGCGTCTTTCTGATGACCTCAGACCTTTACAGTGTTCGGTGCAAGTTGAATATTCAATGCACAGTTTTCTGTTCATGTTtcGTGGGAATATTGTTTTGGATGCATGTTATGTCTTTTGCTTGCAGCACAAATGTGGCAATGCAGCTCAGAAAGAACAGTGCTTCTCAATTTCGTATTGTTTTGGAATTTtGTTTtACAAAGATACGAACAGCTGAGAGCGTTGTTCTGCAGATTGTTGGTTTATTACTTCTTGTTtCGTGAATATTTt	323	1203	14%
TA1-002178	AAAGGAGCTAATGAAACTACAAAGACGTTGAACCGGGGCATTGCAGAGTTCATCGTGATG	60	contig00684	CaGCAAgCCtCcAaCTAtAAACAGCttttACgtAAAAGGaGCTAATGAAaCTACAAAGACGTTGAACCGGGGCATTGCAGAGTTCATCGTGATGGCCGCAGATGCAGTTCCACTGGAGATTTTGCTCCATTTGCCGCTGCTCTGTGAGGACAAGAATGTTCCGTACGTCTTtGTGAGAtCCAaGCAaGCcTTGGgTcGTGCATGTGGCGTGTCTCGTCCAGTGATCGCGTGTTCTGTGACAGTCAACCGAGACTCaCAGCTGAA	264	1061	31%
TA1-181379	TGATCAGCATAATAGCAGCTTAGACAAATTAGTGGACAGATAAAGGAGCAGCTTTACGTG	60	contig00685	aTTATTtACCTtGGTGCAGAAGACAGTAAAaTTAGCGTGCATTTCTGAGTGTAACTCAGGTTTGCTTTAGAAaGCAATTATTTtttATGACTTTGATCAGCATaatagcagcttagacaaattagtggACAGATAAAGGAGCAGCTTtACGTG	153	179	14%
TA2-071027	CAGGACTTCACTACCGATCTGACCAAAGCGCTGCTCAGATATCTGCAGTCACCACCTACT	60	contig00691	AGTAGGTGGTGACTGCAGATATCTGAGCAGCGCTTTGGTCAGATCGGTAGTGAAGTCCTGCGATGAGACGAATAGTATCAAAAGCCg	87	395	6%
TA1-118188	GCAAACTTTGCGATATTAGAGTGTTCAGTCGTTTGGCTGCAAGTGCAGAAATCAGATAAA	60	contig00692	GCTAaTTGTAATgATTtAATTGTGTGCAGTGCAGATGTTTTCATGAAACTAATGCTCATCTATTACAGTTTTATTTcTGGCACCGCAATTGTATAGCATAGCATAGAATTGCAAacTTTGCGATATTAGAGTGTTCAGTCGTTTGGCTGCAAGTGCAGAAatCAGATaaa	170	853	16%
TA2-029682	ACTGTAACAATGCTGTCATTGTTACAGAACTTCAACAATGCCTATTACAGTTTTCAGAAC	60	contig00695	GTTCTGAAAACTGTAATAGGCATTGTTGAAGTTCTGTAACAATGACAGCATTGTTACAGTCACAGGCCTACATAAAAAAaCTAGTGCTTAATCAAGATGTGAAaTAAACCTTAAACGCATTGAAAAACTACATTGCATAACAATTAACAGTAGCAATAACAGTAAACAACAGATGCTGAAaCTGGTATAAGTCAAAGAAAGGCACTCCTAGAAAaGCAAGGCGATCCAAaTGAAaCAGTACAGGCACTTCAGCACATCAACAGCACCGTAAT	272	431	20%
TA1-103950	CTTTCGGCGCTTCATCTTGCGGAATCGAGACTCGGATCACCGCCAATCTACGAGAATTGT	60	contig00696	cGTGCAAAgCaCTGTGGAaCGCCTCATCATTCTTTCGGCGCTTCATCTTGCGGAATCGAGACTCGGATCACCGCCAATCTACGAGAATTGt	91	684	5%
TA1-104870	GAAAAAATATGATTCACTTCGGCAGAGCGCTTCAGAAGAGTTTCGTTTATGAACTCTGTG	60	contig00697	CCACACAATCGACATGTGGAATAAAATTGGTAATCGCACTCGGGAAAAAaTATGATtCACTtCGGCAGAGCGCTtCAGAAGAGTTTCGTTTATGAacTCTGTG	103	272	18%
TA1-205233	TTGGTGAAAAGTTTTGTTGCGAGGTTGCTTTTCTCCTCAGCGAGTCACTTCTTCACATAT	60	contig00700	CTGGTGTAttcGAGCaGCTACTCTGTGGTGACTCGGTATAtGGtGGAGAACTTGGTGAAAaGTTTTGTTGCGAGGTTGCTTTTCTCCTCAGCGAGTCACTtCTTCaCATAt	111	197	24%
TA2-177868	TCTTGTTGAACTTGAGATAGGTTGAATCTTGCGAGCACTCGTCTGAGTTTAGCAGCCAAG	60	contig00702	cTTGGCTGCTAAACTCAGACGAGTGCTCGCAAGATTCAACCTATCTCAAGTTCAACAAGAAACAGAATATTtCCAACAGAAAaGAGTATGTAAATGACAGCAATTCGGCTTCACAAACA	119	877	9%
TA2-037862	AGGATGCCATAGCATCCAAGTACGGCATCACTGGCATTCCTTCACTGGTTCTGTTGGATG	60	contig00703	CATCCAAcAGAACCAGTGAAGGAATGCCaGTGATGCCGTACTTGGATGCTATGGCATCCTTTCTAGCTCGGTCTTGAATGGGAGGGCAAGCCAGGGCATTTCGGCGAAGTAGGCcGCCcACTGCGATTCATCTCGGTCgg	140	1600	8%
TA2-176719	TCTGTCTGTCTGTCTTTGGATCACTCTTGTTCTGTGTAACTATTGTCATTGGTTGCTGTT	60	contig00705	aaCAGCAACCAATGACAATAGTTACACAGAACAAGAGTGATCCAAAGACAGACAGACAGACAGgaCCCTCAGTTGATGACAcTCTAATTCAAAGGCATCCcTATTTCTTAATCCAGATACCCAGTGTTTtCTATTCAGTCACAACGGCTAGGAGCAgCGTtCCACGACttATTTc	175	794	5%
TA2-131201	GGAGTTTCTGTCAAGCATTTCCTCTGTCTGTACTGTTATTACAGGTTACTACAGCATCTC	60	contig00707	GAGaTGCTGTAGTAaCCTgTAATAACAGTACAGACAGaGGAAATGCTTGACAGAAACTCCGTCGGAaGCAACAGGCGTAGTTTGCATCGGTTGATAACGCTAGGCAGTATTtCAATCCACAAAGGGCACAAGTTATATACCTCCCAAAAGCAACTACGAATAGCTGTGGTTTGAt	175	498	25%
TA2-193288	TTAATGAATGCATGTTTAGCATTAGCCTTTTGCGAAATCTTTCCAATTTGGTCGTGCAAG	60	contig00709	cTTGCACGACCAAATTGGAAaGATTTCGCAAAAGGCTAATGCTAAACATGCATTCATTAAATGTCAACTGTTAAACGTTCTGCTGTACACAACAACAACAATTGTGTGGAACCAGACTGCAGAACAGCGTTAGATATCATCGAtATTAAGATCaTCGtCTTTTtcGt	167	250	8%
TA1-066632	CACATCCATTTATCTTCAAAGAGTCTACTTTCTGTGACACATTACAACGATTTGCAAATC	60	contig00711	cAACAAAGGTGGTTTGGTGTATGaCTATCTGCcACATCCATTTATCTTCAAAGAGTCTACTTTCTGTGACACAttaCAACGATTTGCAAATCTTATTGAAaCa	103	147	10%
TA1-028890	ACTGGCTGCCCGACGTGTTTGATTGTGAATGTTCGCGGTGTTTCATTCATTAGTTTTTAG	60	contig00715	tttATTTtGGCTtGGGCTGCAGTTTTGGAGcACGTATTTTATAGGTTACCTCGTTGGTTGGtCCAGCTCATCGCACTGGCTGCCCGACGTGTTtGaTTGTGAATGTTCGCGGTGTTtCATTCATTAGTTTTTAg	134	557	26%
TA2-034038	AGATAAATCCAGACATTGGCTACCAGAAGTTCTGAAGGACCAAACAATAGCAGCAAAACG	60	contig00717	cGTTTTGCtGCTATTGTTTGGTCCTTCAGAACTTCTGGTAGCCAATGTCTGGATTTATCTGATTGCGCTCTTGATATAGTCGCCTATAGATGCGTGCACAGt	102	322	19%
TA1-154231	TAAGTGGGGATTTCTGGTATTTTGTGGGGTTGGGTAAATACAGGGCATGTACCTCTAAGG	60	contig00719	cATCATAAATGCACGCCTCTGAACGTCTGCTCTGGTCTCCAGTAACAGATGACAACGTTTTGCCCATAACCAATTCCcACAGAACAaGGACAGTTTATTGTAGCCGAAATGTTCCGTTGCCAGCTCCTTAATCCCTGAACtcGTACTGCTTAaGTGGGGatttctggtATTTTGTGGGgTTGGGTAAATACAGGGCATGTACCTCTAAGGGCA	213	4284	22%
TA2-167225	TCAATTAAGAAGGCTGTCGGTGACAACCATACCTTGGACCATCTGAAGGAAATCATCTGG	60	contig00732	ttCAGATGAGCCCAGATGaTTTCCTTCAGATGGTCCAAGGTATGGTTGTCACCGACAGCCTTCTTAATTGAGCGAAGGAAGATGAGAACCTCCTGATTTGCAAGTCCGTGCAGAGGACCTGCgAGACCATTAATACCAGCAGCGAAGGACAGATATGGGTCTGACAGTGCACTGCCaa	178	618	3%
TA2-138994	GTACATTTGCTGTGCAATCACTTTCTGTTTTTCTGTCTGTGCAATGATGAATATTTCGAA	60	contig00735	TTTCGAAATATTCATCATTGCACAGACAGAAAAACAGAAAGTGATTGCACAGCAAATGTACGTTTtGgCCTGCTCAGTTTACAGGAACCAGAAGaGTTtCTAA	103	297	30%
TA2-086592	CGACCAGTTCATTAATTTCTGTTAGATTGGTTTAGAAGTTGTCTTCTTACCTTAACTGTC	60	contig00737	CAATTCTGAAAGTAGCCAACAAATAAAaTAATTCTTCTCATGTCTGTTACTTTAAAAAAAATTAAAATGTACAAAGTACAGCAGGCATCTTAAAATTTCATACCGAATAATATTAGAGTCAAGAAAGTTtCAATAACTTTTCTTATATAATAAAAGTTATCTTCCCATTAGACAGTTAAGGTAAGAAGACAACTTCTAAACCAATCTAACAGAAaTTAATGAACTGGTCGCAATTATTCTAACATACAAGAAGAGAATCACGATCATTTCAAGTTTTATCTG	282	147	15%
TA1-173607	TCGTACGACATTCAAACTGAAGTTAAATATAAATTTCTGTACGATTAGGGTCCTACGGAA	60	contig00739	ATGTCGCGCATTCTAGTTCTGAGTtATtGGCAATGCCTTGCTATCGTACGACATTCAAACTGAaGTTAAATATAAaTTTCTGTACGATTAGGGTCCTAcGGAA	103	1164	37%
TA2-181470	TGATATTGGGTGCATTGTGAAAGAATTTCAAGATGGTCCAAACATTTGGTTCTACTTAGA	60	contig00744	tCTAAGTAGAACCAAaTGTTtGGACCATCTTGAAaTTCTTTCACAATGCACCCAATATCAATCAACATCATTGTGATTGCTGTGATAAATTTGCTCa	97	94	21%
TA1-128510	GGAACAGTTACTGTAGTGTAGACTGATGTTTAGCAGCCAATGCTTTGGAATATTTGCATT	60	contig00746	GGCGGAGgcAGATAGGACTTTTTCTCCATAGTGTTCACTAGGGGAACAGTTACTGTAGTGTAGACTGATGTTTAGCAGCCAATGCTTTGGAaTATTTGCAtt	102	2252	14%
TA2-171237	TCCCTCTAATTTTCAAAGTCTGTGTGCGCATAAAATGTCTATTGTGCAACATTTTACCAA	60	contig00747	ttGgTAAAATGTTgCACAAtAGACATTTTAtGCGCACACAGACTTTGAAAATtAGAGGgAacATTGcTGtGGAACCTTCATCgaTTTTCAGCTGCGTgtt	100	303	19%
TA1-183165	TGCATTGGGACAAAGTTCCTCAAGAAATGGTCTGACTTGGCTTGTGACATAGCGTTGGAT	60	contig00748	gggAGGAGATGAAGAAGATCATCAAGAGCTGCATTGGGACAAAGTTCCTCAAGAAaTGGTCTGACTTGGCTTGTGACATAGCGTTGGATg	90	515	9%
TA1-092075	CTAAAGGAAGAAGCTGATAAAATCAAAGAGCAAGACAAACGCTAGCTAATCGACCCAAAA	60	contig00749	TAACGTTCATAGCAAAGACACGAAGCCAGTTCAAGAGACGACAACAGTTCGAGGTTACAGACCAGATGAGGAGAGTTtCTTTGATGACCTAAAGGAAGAAGCTGATAAAATCAAAGAGCAAGACAAACgCTAGCTAAtCGACCCAAAAAaaC	152	83	35%
TA2-001251	AAACTCGTTTTACTCCATGTTGCGGCTTTTTGCGCATGTAGCCTATAACTGTTTCAAACG	60	contig00750	cGTTtGAAaCAGTTATAGGCTACATGCGCAAAAAGCCGCAACATGGAGTAAAACGAGTTTGTAAGTTTTTGAAATGGTCAGTTtCATTTTGACATGCGCCACAGGCACACAtACATACAtgcATACGATCACACATGCGTGCTTAAATAGAGGGCGCCTACAAGCAGAGCCGATTGTCACTTACTAaTTtCAATAGGAAGAGGCAGAGATAG	212	2063	5%
TA2-005062	AAATTTTCTGCAGTGTCCTTTATGCCGGTGTATGAGGTCTTGACAACTCTGCCTGATTAT	60	contig00751	ATAaTCAGGCAGAGTTGTCAAGACCTCATACACCGGCATAAAGGACACTGCAGAAAaTTTTAGCAAAATTCTTTTtAATGTTACAAAGAACTCTAAAGCAGAGAAGAa	108	84	11%
TA2-177293	TCTTCCGTAGCCATTGGAAGCGCATTAGTTTAACCATTTTCTTCAGACCTAGAACAGGAA	60	contig00754	TTTAAATATACAACAGCGACAACAACTACAACAACAACATTCCTGTTCTAGGTCTGAAGAAAATGGTTAAACTAATGCGCTTCCAATGGCTACGGAAGAAGTCTCTCGACAACAGTtCGATCATGATCAGCGACGCTAAGGATCACAGATAAGGACAACATCCGGAAAGTAACTTGCCTACTCATACCCTCTCAATGGATGAACAAATGCCACACAGACAACTAAATCGGACGAGTTCCAGCTTTCCAAAATGTCTGGTCAACAAGAAACAGCTGATCAAAGCTCAATAGAACTTCTACATGA	303	4613	30%
TA1-081883	CCGTAATGCTAGCCTTTCTGCACTAAAAGTATCTTACTTAATGTTCAAATCTCGTTCAAT	60	contig00755	ACATGTCGTTCCTGGCAGGAAAATAGTGAaCGTGGAATCGACGCcTTtCCcGTAATGCTAGCCTTTCTGCACTAAAaGTATCTTACTTAATGTtCAAAtCTCGTTCAATTtCtAAATGTACGTATTtCTGaTaa	134	101	21%
TA1-190822	TGTTCATCATTCTCATCTTTCTCTCTGTCTGACGGCTGTGTAGTCTCTATCCAGGTGTTT	60	contig00759	cGTTTCTGTGCGTTCCaGTCTCttCGTCTTGTTTCTCTGGTCATTAGCGGCGCTTCCTCTTCATTCTGTGTTCATCATTCTCATCTTTCTCTCTGTCTGACGGCTGTGTAGTCTCTATCCAGgTgTTt	128	450	40%
TA2-188186	TGTACTGAACGAACTTGGATTGTTAGACCTGGTTTGATCACAAGTGATACGGTAACTAGG	60	contig00763	CcTAGTTACCGTATCACTtGTGATCAAACCAGGTCTAACAAtCCAAGTTCGTTCAGTACAATCGGATaCAATATAAACTGAaGTTGTtCAATATAAaCGTtCATCAAATTag	112	205	12%
TA1-142869	GTCTTCGTCCTTTGCGACGACCGAAAATGAAACACATTGTGATATATAACTAATTGTAGG	60	contig00764	aGgAgTAGGCACCAGACGAaGCGCTCcTCctCcGTcGTCGtCTaGTATtGTCTTCGTCCTTTGCGACGACCGAAAaTGAAaCaCATtGTGaTAtATAACtAATTGTAGG	109	132	6%
TA2-045903	ATATAGGTCCATCATCACAGAAGTCCTTGGTGACCTCCAGTTCAACTTCTATCATCGCTG	60	contig00767	ccaGCGATGATAGAAGTTGAACTGGAGGTCACCAAGGACTTCTGTGATGATGGACCTATATTCTGGTGGCATGTTCATCCTCATCAGTAATACACAGGAAaCGAAAt	107	564	6%
TA2-060590	ATTTTGAGAAGTTTCTCATCGATCGCCGTGGAATTCCTGTCATGCGGTTCAGCGAAACAT	60	contig00768	aTGTTtCGCTGAACCGCATGACaGGAAttCCACGGCGATCGAtGAGAAACTTCTCAAAaTtCCAGCGGATGTCACTGGACTTCAAGTTCTGATAGTg	97	366	29%
TA1-137932	GTAATGTTTGACAACTGCGTTAGAATTAGACTTCTACTTCTTGCACAAACTCGGTTTTTT	60	contig00769	cGGTATAACCAGATGGCAAAAGATTGGACTCACAAGTACGCCATGTAAAGCTGCAACACGCATGGCGGTCCACACCTCGTCATGTTGTGCGAACGCGAAACATAACAATGTAATGTTTGACAACTGCGTtaGAaTTaGaCTTCTACTTCTTGCACAaaCTCGgttttttttt	172	582	20%
TA1-022210	ACAGTTTATCGACCTCATCACAGGTTAAAGACCACCGAACAAAACAAATAGGCATACTGC	60	contig00771	ACGGAttGATCAAGAAGTACGTCGGCATTTTGATAGGAGTCGTCATCGCAGTTGTTCTAATTCAGGTGGTGTTCATCGTTaTTGCATGTCTGCTGAGGTCAAGCATGGCCAAAGGATACGAATATGTCTAGTTCGTTTACAGAGGCAGTGTTCTGAATTTAAATGGGAGACAATCCAAAGTAGCCTAGTATTTCGTTAATGAGCGAATATTTAATAGAATtCCTGAaGACCATTATTTTATGATGTtCAAGCAGAAAACTGTTATCGCATTCCTTTCTCACTGATGTAAAaTATATTACATGTTTtATAGTTATATGATACGTTCGGTGTTGAAAAaCGTACACATCCTTTGATAACTTCCGATGCACCATACATTAATTCTTATTTAATTTAAATCAC…	506	1294	9%
TA2-065543	CAATTAGTTGCTGCTTATTTCATCATGTTTCTGCCTTATTTCCCTCTCACAGAACTCCAA	60	contig00774	tCTAAAATTGGAGTTCTGTGAGAGGGAAaTAAGGCAGAAACATGATGAAATAAGCAGCAACTAATTGTGGAATAATGCTGAATTACGTTTGCATAGATGTtCAAGCATTACTATAGCCAtACACAAGCATATGACATACATACAAAaGATTAG	153	288	9%
TA2-202790	TTGATCACGAGAACAGAAAACTGCGGCTGATTGATTGGGGATTGGCCGAATTCTATCATC	60	contig00775	AGCAGTTCTGGCCCcTTGAAaTACCTGGATGCGACTCGAACGTTGTATTCCTGCCCTGGATGATAGAATTCGGCCAATCCCCAATCAATCAGCCGCAGTTTtCTGTTCTCgTGATCAATCATGacATtGTGCGGTTTGaCg	141	679	6%
TA1-071002	CAGGCTTGGGACTGGCTCTGTCAGAGTGCAACCAGAGGTGGAGTTTATTCTTCTACAGCA	60	contig00776	TGGTGACAAAGACCATTAGCGTGTCCCTCCTCCTTTAACCAGGCTTGGGACTGGCTCTGTCAGAGTGCAaCCAGAGGTGGAGTTTATTCTTCTACAGCA	99	1044	12%
TA2-101284	CTGTGCAAGAACCACGCCAGGACAGCTAGCCTGGCAAAATTAGTGTGAAGGCCTACGGTA	60	contig00777	cTGTACAAATATTTCGTGAAAGTTAAATCTGGAATACCGTAGGCCTTCACACTAATTTTGCCAGGCTAGCTGTCCTGGCGTGGTTCTTGCACAGGCTTTGCACTTTAAGTCCTGTaa	117	269	37%
TA1-124673	GCGTACTTTATTAGTATTTGGATCTATGAAGGAAAGTTAGCACAATTTTCGAGGCGTGAA	60	contig00778	aTCATTTCTATGAAGTCTATAAaGTAAAAaCAAaCTAAAaTGGAaTGTAAATTTCTGCGTACTTTATTAGTATTtGGAtCTATGAaGGAAaGTTAGCACAATTTTCGaGGCgTGaa	116	138	11%
TA2-212777	TTTTGACTGAGCGTTTGTGAATAACATACTTTTCTCTATGCTCTGCTGCCATAACGATTG	60	contig00779	TTTTTTTTTTTTTTTTTTagTTtATGTAaTTtCTtAATTTAAAACAaTCGTTATGGCAGCAGAGCATAGAGAAAAGTATGTTATTCACAAACGCTCAGTCAAAAGAAAATTGTTAGACAAGTAGGGGAAAAGTAACTGGTTACAAGTTCAAAGACTATaa	160	284	10%
TA2-184645	TGCTGAAGCAACTTATTATGCAAAAAGCGGCCGAGGAGTTGAAGAAGCAACAGGAAAAGG	60	contig00780	ACTCGAGCTGCAACGGCCACCcTCTTCTCTTCcGCctCcTTTtCCTGTTGCTTCTTCAACTCCTCGGCCGCTTTTtGCATAATAAGTTGCTTCAGCAACTTCTTCTTTTCTGGGgTCAGACTGATCCCCTTCTTCTTCTTGGCCTGTTTCGGTGGCATGTTTGTTAAAGCTGGACTATAAAACGAaTtGAGGTCTGgTtcGTCCTtCCTtCaGtCTAt	218	1936	25%
TA2-169229	TCATCAACGATCGTTGGGTTGTCTGCGCTGCTCACTGCATGTTTGCTGTGTCCCCTGATG	60	contig00781	CAtCAGGGgACACAGCAAACATGCAGTGAGCAGCGCAGACAACCCAACGATCGTTGATGATGCTAGCTCCGCAGTCATGAGAACCGGAATGTTTGCTTCTCACGGACACCTGCCATGGAAaCTCGTATGGTCTGGCCtCAATTCCTCCGGCAATATTtCcGGgaGGAAGTTCcATGTCACCAGCATCt	188	715	11%
TA1-095671	CTCCCTCGTGACTAACTGCATGAATTATAATTAGACGCTGAAGTCTTTGTAAAATATCTT	60	contig00782	cTAGCCcTGGCCTGTATGCAAGGTGTCACCAGAAAGTGCaCCGACGTCATTCGTAATCCTCCCTcgtgaCTAACTGCATGAaTTATAATTAGACGCTGAAGTCTTTGTAAAaTATCTTaa	120	1101	5%
TA1-206322	TTGTGCAGGACTGTTTTACTGATGCATGTTTTGAACATGAATTTTGACTGTTGTTGTTAG	60	contig00784	TCGTTTTCTAGCAGCcACAGTGGGaCTTTCGTTtATGTTTtGGTGTGTGGTTATCGTCAGTTGTGCAGGACTGTTTTACTGATGCATGTTTTGAACATGAaTTTTGACTGTTGTTGTTAg	120	2625	11%
TA1-064224	CAAGGCTAGTAACAGGGGTCCTGCCAAAGACAAGTACCTGAATGTTCCACTCTTTCGATA	60	contig00787	ACAAGAGACGTTGGAACGGCTGCTGAAGAAGCaGGATAGTAAGGtCAAGGCTAGTAACAGGGgTCCTGCCAAAGACAAGTACCTGAATGTTCCACTCTTTCGATa	105	289	23%
TA2-193467	TTAATTGACGACAACATTCATCAACTGTCACCGTTTCTACTGAGTGACAGCAGAGGTCGC	60	contig00789	cGTCGTAATCGTCATTTCGCTCAGCGTTgTCGTTGTGGCCATCGAATCTCGAGTCGCGACCTCTGCTGTCACTCAGTAGAAACGGTGACAGTTGATGAATGTTGTCGTCAATTAACGGAGTTTGTTGAAGGTCGTCCTGTTCTTCATTCTGCTCCCGTAGTTCCTCTCGTTTTCCCAAATCGCCTCGGAATGAACTTCTCGCTCTCTTTCCCAGATCACCGCGGAACCTGCTGCTCACCTTGATCCTCTTTCCCGGAAGCCATGTGACCCTCGTTGACAGGTCGTCTTCCGGTGAGAGGGCATCTGTCAGTACGAGCATCCGCTTtCCTAGGTCGCCTCGAAATGAACTTCTGGCCCGCTTTtCCTGATCGATTGAGGACGAGGAAGCGACAAAGAGAG…	441	102	24%
TA1-056351	ATTCAGCAGTCGAGAGTTCGCCAGGAATACAGCAGCTTCAGCGGACAGGCAGCATCTCAG	60	contig00792	aGATCGTCGaCAAGTtGTCATCAGGCGGAGACATTCAGCAGTCGAGAGTTCGCCAGGAATACAGCAGCTTCAGCGGACAGGCAGCATCTCAGGCTACAGGCGgAGTCGATTCAg	114	15295	15%
TA2-144437	GTGATCTATGCACAATTCCACTGAGTTCTAAGGGGTTCAATGAGTGCGGTGTTTGCATTG	60	contig00796	cAATGCAAaCACCGCACTCATTGAaCCCcTTAGAACTCAGTGGAATTGTGCATAGATCACAAACGTCGCTTAGACTGTCAGTGAGTTCAATATTGCCGCATCAAATCGT	109	951	24%
TA2-167163	TCAATGCATGTCTATCTCCGCTGGGCAGGCAGAACTTATTGTCTCCCCCCTCGTTGGCTG	60	contig00798	GGAATGCATGGCACTACCTGGTGGCAGCCAACgAGGGGGgAGAcAATAaGTTCTGCCTGCCCAgCGGAGATAGACATGCATTGAGAAGAAACACAg	96	326	33%
TA2-178098	TCTTTGAGCAAGGACTCTATGACCAGTGTATTGAAGAATGTGAGAAGGCTGTGGAGGTTG	60	contig00799	cTGCTCTGTGTTCAcGGCCAACCTCCACAGCCTTCTCACATTCTTCaaTACACTGGTCATAGAGTCCTTGCTCAAAGAACACCGCTGCCCTGTTGTTTCGATAGATTa	108	245	13%
TA1-206132	TTGTCTCCTCTGACTCATTAAAAATTGGACTTGAGCTTACCATGGACTACACTTTGGACA	60	contig00803	cTAATCaTCCACCcTCCCAATcTAAACGACACCcACCTTAACAGTCACTTTGTCTCCTCTGACTCATTAAAAaTTGGACTTGAGCTTACcATGGACTACACTTtGGAca	109	171	13%
TA1-002266	AAAGGCTTTGCCAAAGAAAAAACGAAGCTCTACTGGAGAAAAGTCGTCGAAGAAATCAAG	60	contig00804	aaGgAAGACATTCTTGATCGGCTCATAAATTTTCTGATGAAaCCCAAGAGTTCTGGAAAGGCTTtGCCAAAGAAAAAaCGAAGCTCTACtGGAGAAAAGTCGTCGAAGAAATCAAG	116	361	13%
TA1-040495	AGTGAAAGCTGCTGATGATGTCGACTACAAGGGTGAGATTGAAATTCCGAACCTAAGCGA	60	contig00807	cTtCTtCTATgAGTGGGAGATtACCGCtAAaTGgACAGGtagagtgaaagctGCTGATGATGtcGACTACAAGGGTGAGATTGAAaTTCCGAACcTAAGCGa	102	116	24%
TA2-171478	TCCGGAAGGGACTTTCGTTTGACCTTGATACTGAACTGGATTAGCAATATAGTTACACTG	60	contig00808	cAGTGTAACTATATTGCTAATCCAGTTCAGTATCAAGGTCAAACGAAAGTCCCTTCCGGATCACGTGACCTCGGTTGAAGACTCTGGAGTGATGTTCCGCTTGTTTTTCCGTTTTtccatcaTccGAATCCAGCTTGCCTGTAAACGTCCGTTGAttACGGTATCCAAGCGCCGTTGGTTCGAGTTTGCTGtATAAAaTTCCGCCTAAACTTtCGCTGGCAaTTcTcGGGTGTAACTGGCACATCGCCcGAAaTCCCATGCtctgcgatttttcaacataattttcgttcatcGAACCAaGTAGAaGATaaCCTTCAACGATGACGTGGATGATGACGACACCTTGGCCACTCCGTCTCCCATCgCAGCGTTACATTCCTGACAGTTGTAAg	392	153	48%
TA2-129507	GGAACATCTGCACTCTGCAGTGAACGCCAAATGATAATCATTTATGGCATGATGATTTTA	60	contig00810	tAAAATCATCATGCCATAAATGAttATCATTTGGCGTTCACTGCAGAGTGCAGATGTTCCAAGCATGAAGGAACCATcgTGGTCTTCTGCGAACC	95	1444	14%
TA1-138544	GTACTGTATGATTGTAAGCCTTTTCTATCATGTTTGTGACCTTGAATGAGGCCAGTTTCA	60	contig00815	ccATCTGTGTATAGTACACCTACAGTGTGTTGAATGGAAATAAAGAACCATCGTTGAACATGTACTGTATGATTGTAaGCCTTTtCTATCATGTTTGTGACCTTGAATGAGGCCAGTTTCa	121	83	10%
TA2-184238	TGCGTGGCTCCCTTGCAGTTAATTCAACTCCAGTAGCAATATGCTATCATGCGTTCATAA	60	contig00817	ttATGAACGCATGAtAGCATATTGCTACTGgAGTTGAATtAACTGCAAGGGAGccACGcAaGgcGCCACgTCACGTTATAcATCTCATTtAAC	93	119	8%
TA1-130034	GGAGGGAGTTGGAATTGAGTTTTGTATTTTTAAGTTGTTTTGGAGATGGGTATGAAGTAA	60	contig00820	GGTCAGATCATTTGCTCTGACtGTGACCTTAAGTGTTGAATGGaGaaTaGCTTTAAAtGTAGCCAACTGACAATGGAGGGAGTTGGAATTGAGTTTTGtATTTTtAAGTTGTTTTGGaGATGGgTATGAaGTAAATTaTTTg	142	7174	5%
TA2-191212	TGTTGAAACTTGGCCGATTTCTTTCGTGTGTTTTTATGTGTGTGCGGTTAATGTTGTGAA	60	contig00824	ttCACAACATTAACCGCACACACATAAAAACACACGAAaGAAATCGGCCAAGTTtCAACAGAgCATAAAGTAACAGCtGAAaCCcGTTGaGaCGGTtCATCAGAAGC	107	562	11%
TA2-188948	TGTCAGTCAGCAAGCATCTGTGAACCAAAGCGAACTATTCTATCAAAACAGTTTTTATTG	60	contig00825	cAATAAAAACtGTTTTGAtaGAaTAGTTCGCtttGGttCACAGaTGCTTGCTGACTGACATCGCATGATATGTATACGACTGGGAGTTGCAGGTAGCAGGCGCCTCACCCTATCAGTACCGGGAGGCGTTTCATTAGCAAAGTCCTTTGCCAGCTTGtctttaactacttcacaaaGTGCCTTGgTAGAAtGCACTAACACTGCCAGTGCCTCATCAAGATGAGTTtCATGTGCTGGAAaCAGTAGTTGAGATGGTGAAAAATTG	265	103	19%
TA1-110346	GACATTGTACGCTGGTAATTGTTACTTTCTTTGCCAGCTTTAGTTAGCATGGATATAATT	60	contig00826	cTGCTGTTTATTATTAGGTGACATGGACATTGTACGCTGGTAATTGTTACTTTCTTTGCCAGCTTTAGTTAGCATGGATATAATTTTtATTAGCATCCATATAATCTGt	109	107	42%
TA1-121617	GCATTTGATGACACAGCATGTTGCTGCACTGTGATAAAATCCAATTTGTCTTTTTGAAAC	60	contig00827	tGTGCTTGTACGTATCTATGATGGTTAGAATACGATCAGTTTGATTtGATTGATAGTCTTTATTTtGAaCGTCTTCTTtCAGTGACCACACTTCTAAATTAATCAAACCTTCTCGGAAAGTCCTATAGGCCTAGCACATTTTCATGATCCACAGTCGGTAGGCTAACGGTTGGAGCAGGCAGTTGCCTtCAATGCTGTAATTtCACAAGAATtAGGCTCATGCTTTtAAACCTTATTCTGTGACTTACTTTAAAGCGACAGTAATTTTTCATGTTGATATGAATGGCATTTGATGACACAGCATGTtGCTGCACTGtGaTAAAaTCCAATTtGTCTTTTTGAAaC	345	319	7%
TA1-186646	TGGGTCGTTCTGGAGAGAGCTTTAGACAACATAGGTGCATTTTTTCGAAAAGTCACTTCA	60	contig00830	CTGTCTGGTCACAGTGGAATTACAGCTTTACTGCcAAATGCTTtGGGTCGTTCTGGAGAGaGCTTTAGACAACATAGGTGCATTTTTtCGAAAAGTCACTTCA	103	128	33%
TA2-206790	TTTAAATGTGTGATGACAAACATGACCTTTACACCATCACACTTTCTAGGCCCTCTCCCT	60	contig00833	AGGGAGAGGgCCtAGAAaGTGTGaTGGTGTAAAGGTCATGTTTGtCATCACACATTTAAAaTTTTTAATGCACATATTAAAGCTTAAATTTAACTTTGTATTGTGATGCATATATTCAACAAACTTCACTtCTGCgATAAAATGcTGAaTCTCTATtagctCTCCTCCATGTCAGCAGTTTAATATTtCTACAGGTTATCAGCAAGAAAATCAAAaTTATAGAAAAATTGAGGACTCAGAGGTACAAATAAATCATTATGCATCAATTTAAAATTCAAATTATACTAATCATTAATTTTTTTGTTTTAAAGCGTGACTTCTTTTACAGGGAGGTGGTCTGAGACTTGCGAGAGGTGTAGGGAGGAGTACAAATTTGTCAAAGAGAGCGTGACATACTTG…	472	142	14%
TA2-125519	GCGTAACTGTTTGTTTGAAGTAGTATTGTCTTAAGTTCTTTCGAAGTGCGTTTGTGCGCT	60	contig00834	aGCGCACAAaCgCACTTCGAAaGAACTtAAGACAATACTACTTCAAACAAACAGTTACGCAGCTTTTAACGTCAATCATTGCATAGATCAGATTCCAACCAGTCTTTGCCACTtGAGGAATAAAGACAATCGTACAAACgatacaagtcggattacaacacgttgaacgttatgaaagctaccacataggctg	193	860	16%
TA1-112606	GAGACATCGATGCTGTTTGTGTGGTCGTTTATGTACTTCTGAACTTCAAAGAAGGGCAAT	60	contig00837	aGTAAGTCCTACATGTACATGCACAATGGCTCCGAGACATCGATGCTGTTTGTGTGGTCGTTTATGTACTTCTGAaCTTCAAaGAAGGGCAAt	93	187	15%
TA1-064877	CAATCAAGATCTGTCTGGTTAGTTAGCTGATAAACATTGTGGCTGAGCATACAGAAGTAA	60	contig00839	TtGTTGCCTTTTAGTGAAGGCGCGTCTGCTGCATAtGACGTCAGTGCTTCCATATACTtGCAATCAAGATCTGTCTGGTTAgTTAGCTGATAAACATTgtggctgagcatacagaagtaa	120	254	20%
TA2-133339	GGCTAATGCTTTGACTGAAATTCCAACTAAGACTTTTTCAGACCTTTGCATACATACATA	60	contig00844	TATAAaCTAAGATTCTATATTATGTATGTATGCAAAGGTCTGAAAAaGTCTTAGTTGGAATTTCAGTCAAAGCATTaGCCAAtACATTTTAATCTGCGATCGCACCTGATGATTTa	116	218	21%
TA1-079279	CCATGTACTACTTACTTTTAATTTCAGTTGTGATACATTAAACTACTAATCGTTAAAAAA	60	contig00846	ggACATTTTGaTtAATATGCAGTGCAACGAATTATtCAAaTTTAAGACTACtaGAACATTTGTTTtCAGTAAGTATgTTtCTCTAGGTTTtCAATTTATTGTAAaTATTAGCCATGTACTACTTACTTTTAATTTCAGTTGTGATACATTAAACTACTAATCGttaaaaaaaaaaaG	177	82	17%
TA1-097185	CTGAACGTTTGGTACAGTTTATTGTTGTACTAAGTTTCCTGTTTTCACAAACTCACCATA	60	contig00849	gAGTCCACGTTGATTTAGTTAATGACTTTGCCGTATGAGTATAGGCCGACCCATATTATAATTCGTATTATACGGCGGTTCGGTTCTATTGCAGACGCTGAACGTTTGGTACAGTTTATTGTTGTACTAAGTTTCcTGTTTtCACAAACtCACCATAAATTtCACTAAATTtATTTCTTTtATtGgAGATATACTTAAAGTTCTGTGTTGCaGTAAaaaccTGTAGCTCTCtGTt	235	6606	10%
TA1-187436	TGGTTTGAAGTTCATCACAGTACAGACCAGTTTTGCTTGATGACTGCAGTGACAGTCAGG	60	contig00850	cTAAGGACGAGTCTGGATGACATTGGTTTGAAGTTCATCACAGTACAGACCAGTTTTGCTTGATGActGCAGTGACAGTCAGGGGCGtccAGt	93	511	38%
TA1-085983	CGACTCCTGTAATAACTTGCCACCATCCATTCACAATGATTGTATCGTTCTGTGTTCTGT	60	contig00852	TAGAACGTGATTGGGcGGCCTGCCAGCAGTTAAATTCGACTCCTGTAATAACTTGCCACCATCCATTCACAATGATTGTATCGTTCTGTGTTCTGT	96	237	28%
TA2-155464	TAATTACTTAGCGTTAAACTTGCGAATGTGGTAATTGTCGCTGAAATATTATGATCTGCC	60	contig00853	ggCAGATCATAATATTtCAGCGAcAATTACCACATTCGCAAGTTTAACGCTAAGTAATTATATTGAAGCATTACATGTAAGTAAGTAAGTAAGTAAGTATCGACTTTATTtCACAGTTGCAAACCGCATTCTGCTTTACATACATCGTTATACAATACATACAAGGTAATATACGTTCATAAGCACGaGTAATCAGAATat	201	202	10%
TA1-016269	AATGCCTGTCCCTGCAGTCATTCTCTTGAATCCTAAATTCAAAAGTTTCAGCATCTCCAG	60	contig00857	cAaTGTTAATGGTTTAACTTAATAATTGTCTTTGGCAGAACACTTAATGCCTGTCCCTGCAGTCATTCTCTTGAATCCTAAATTCAAAAGTTTCAGCATCTCCAg	105	514	12%
TA2-035543	AGCAGGGACTTTTAAGGAGTAGACCAGTTTTGCACCCCTTGCAAAATAATCCACAGATCC	60	contig00858	GGGGATCTGTGGATTATTTtGCAAGGGGTGCAAAACtGGTCTACTCCTTAAAaGTCCCTGCTCTTCAAACACACTAAGCAGTAATTCATATATTGACAGTTCACTGTA	108	689	12%
TA1-121902	GCCAATGATTTATTGAGTAGTTTCTTGTGCCGGACTTAGTTTGTCTCTCATGTTTTAATT	60	contig00859	taGGTTGCAGTGtAATtGTTTATGTGGcaCAAAGGTGGTGTTAAACGTTGTTGCCAATGATTTATTGAGTAGTTTCTTGTGCCGGACTTAGTTtGTCTCTCATGTTTTAATTTCTTGTCTa	121	1513	7%
TA1-239376	AACAGGCCTCACTGTTGCTGAGCTGGTAGCAATCTCGCACTTCTCCCATCACTCAGGCAG	60	contig00860	CTCACATACGTGTGGGCCTAGTTGCAAACAGGCCTCACTGTTGCTGAGCTGGTAGCAATCTCGCACTTCTCCCATCACTCAGGCAGGAG	89	169	22%
TA2-069210	CAGAATCCAATGTTAAAACCTTTGGGTGTAATTACTCTGTCTCATAAACCATCAGTGTAT	60	contig00863	ttttGTCATGTTCAAGGAAaGAATAACTGAAaTtCTGCAGACATAAATTGAACAGAAGATTGTATATACACTGATGGTTTATGAGACAGAGTAATTACACCcAAaGGTTTtAACATTGGATTCTGCTAACCGGCGAAAAAGGACAGTCTtCTCCATCAAACGCCAGCGCTATTAAAACTGGTTCACTGTCGTACCAATATCTTTGGCATAGTTCGAGTTTtGAACCCACAACTCTCTAACTATtgAaGCATTAACATAATTATTGCACATCTGTGCCAATTGTCGATTTGTTTCAGCAACACTGCCTTATGCTCTTGATAGATTATCTTCCCAGTGTTCtCTGAAAAGCTt	351	208	12%
TA2-030657	ACTTGTAACTGTCTGTCTTTTTCGTCATCCTTTCTCGAAGTATACGATGCTACCGTTATG	60	contig00865	CATAACGGTAGCATCGTATACTTCGAGAAAGGATGACGAAAAAGACAGACAGTTACAAGTGTTGCGTTTTGTTCCTCCCCTCGCCCCATTCCCCATCTTTCGTGCGGTTGGCA	113	170	14%
TA2-008970	AACTGTTGTAATAAAAAATGTACTAGCTTGCAGGCGTCCTCAAGGTCCTTTACCCCTCCC	60	contig00867	ttaaagccgtccgCAAAGAaGGGgAGGGgaGTTtGgTCcAATGCAGACATCTGCAGACAGGGGGAGGGgTAAaGgACCTTGAGgACGCcTGCAAGCTAGtAcATTTTTtATtAcAaCAGTTTGCTTTgCGGTCACTCTCT	140	295	16%
TA2-010567	AAGATACTCGGAGCGCACATCGTCAGCTCTGTGGCTGGTGAATTGATCAACGAAGCGACT	60	contig00868	AGtCGCTTCGTTGATCAATTCACcAGCCACAGAGCTGACGATGTGCGCTCCGAGTaTCTTGTCCGTTTtCTTGTCGCCcAATATCTtCACGAGACCGTCCGtGTCATtGTTCGTCTtCGATCGGCTGTTTg	131	1361	14%
TA1-016089	AATGATTGGACCTGTTCATAATAGGACTGTGATGCTTTACTAGAGACATCTGGTCACATT	60	contig00875	tGACcATCGTGAaCATTAATCAATGCTTGTGTGGTTtGAATACGAaTGATtGGACCTGTTCaTAATAGGaCtGTGATGCTTTACTAGAGACATCtGGtCACAtt	104	358	5%
TA2-008689	AACTGACTTTGATGAAGTGTAAACTTTGTAACACCTGACTGTGATGAAGTGTAAACTTTG	60	contig00878	CAAAGTTTACACTTCATCACAGTCAGGTGTTACAAAGTTTACACTTCATCAAAGTCAGTTGTTACGAAGTTCACAATTCATCAAAGTCAGGCGTTACAAAGTTTACAATTAATTAA	116	223	22%
TA1-102912	CTTGCGTTTGGAATATTTGAGCTTAATCCTGGATTGTGCTCAACTATCACTCCATGTCAG	60	contig00879	TAGTAAaTGTTTtAATTGGGgTTGTTAGTATCGAAAaCATCTAGTTACTCTTGCGTTTGGAATATTTGAGCTTAATCCTGGATTGTGCTCAACTATCACTccATGTCAg	109	191	23%
TA1-162298	TATATAATGGTGTTCCAATTATAGGATTTCCATTGTTTGCAGAACAACATCAGAATGCCG	60	contig00881	TTTTCATTACTCACTGTGGAaTAAACGGACTACACGAAACGCTATATAATGGTGTTCCAATTATAGGATTTCCATTGTTTGCAGAACAACATCAGAATGCCG	102	82	16%
TA1-137351	GTAAATATTGGGTTTTGTATACAGTGGGGGAAGACAACAACCACCTTTGTCTTTTAAATA	60	contig00882	GGgCTTtCACTTAAaTTGAaTtCTtCCCtGTTATGTTATTATtATTATTATtATGTTGACTTCaGTAAATATTGGGTTTTGTATACAGtGGGGGAAgAcAACAACCACCTTTGTcTTTtAAATa	124	280	7%
TA1-096869	CTCTTCTCTGCATCCTACGTTTTGAATGTTACCACCAATATGTAAATATGACATGGTTCC	60	contig00884	ATcTAATAATAATAAtAAGATGGTACTCACTCAAAAaTCACATTCTGGtAGTGAGGTAATGTATTGTAGGAACAAATTTAGCTCTGGGTGTCGTGCACTTAATtCTGATTTTGCACTTGGAATGTGTTGTATAACAGTTATAAATTGATGAATGGTAGAAATGGAAAATTATTATCTTCCCGGGTTCGTCACTATCCATATTATACTAAATATGCACTTTTAATTTTGCTTTAAACTCAAGCATAAGTTTCTTAAGTTTTAATAAGAGAATTAGTTATTTATATAAGTTGAGATTTTGTCTTAAAATCGAGGAGGCATTTCTTTGGTGTACATGTCAAATAGATTGTAAGTTCTTtCTCTTCTCTGCaTCCTACGTTTtGAATGTtACCACCAATATGT…	416	2236	10%
TA1-142826	GTCTTCACAGCCTAATTTGTCATAAACACAGGAAACCAGTTCTCTGGCCTTTTAACTTGT	60	contig00889	tttATCGTAATTAAATAAATATTGTGCCCTAGAACGCCAATGGTTGTTAGGGTCGTGTTGTTTTTCCTGATTGTCTTCACAGCCTAaTTTGTCATAAACACAGGAAaCCAGTTCTCTGGCcTTTtAACTTGt	132	223	11%
TA1-113109	GAGCAACAGGGCGACTCCCAACATTTTTGCTGGCTTAGTAGTGGATTGTATTGTAACCAA	60	contig00892	tCCAAGGCAAcAGTACCTAAGGACTGTGACAGGCTGTTCTAGAAGGGTGGTCAAACACTTGAGGAGGCATGAAGAGCAACAGGGCGACTCCCAaCATTTTtGCTGGCTTAGTAGTGGATTGTATTGTAACCaa	133	354	11%
TA2-205372	TTGTATCGTCTTTATCAAGACCGGAAAGGGGAACTTGGCTTTCCAGCATTCAGGATCATT	60	contig00893	aatGATCCTGAaTGCTGGAAaGCCAAGTTCCCCTTtCCGGTCTTGATAAAGACGATACAAGATGTAGCTTGTAAAGGGCTTCAGTATCAAGTTTAAAATGGACATACCAAGACTGAATCGCTTTGTATCTGTAGCAGGTATAATGCTTTTGGt	153	148	11%
TA1-182100	TGATTTCATGCAGCCTCCCAATGTGACTATTTCTCAGTTACTTAGGAGGCCATCTGACTC	60	contig00895	aGAAGCTGGAaTTGATTGCTTAAATACATACTTTTGTAAGTATTCCAATGTTGTGATAATAAGGTTCAATTGATTTCATGCAGCCTCCCAATGTGACTATTTCTCAGTTACTTaGgAGGCCATCTGACTCCGGAAAg	137	111	6%
TA1-158012	TACTCAATTACGAGTTATCAGGGTCTATCTGCTGAGGTGGATGCTCCCTAAACTTTGGTC	60	contig00896	tCttGTTACTCAATTACGAGTTATCAGGGTCtATCTGCTGAGGTGGATGCTCCcTAAACTTTGGTCCACTGGgTATAATCaaCGACCTTGGTGCAAGGgTGACGAGTA	108	117	22%
TA1-218812	AGACGAGTGATTGGTGTTGTGTTTCAGTTGGGCAGTTTTTGTTGGATTTGGCCATTTTTA	60	contig00899	tGGTGGAGaCACCaCAACcATtGgAaGTACGTTATGGTAGTtgTTTATGtCAAGTTTTGCAGTCTTAGTCTTATAGCTAGAGATTTTGCAAGAATTAACAAGTTGGCAGACGAGTGATTGGTGTTGTGTTTCAGTTGGGCAGTTTTTGTTGGATTTGGCCATTTTTA	167	1055	23%
TA1-107832	GAAGCGATTCGATCACCGTATTTTTGAGTAAATTCATGTACGTCATCGTTTTCTGTATTA	60	contig00900	AATtctCGTCGAAtACGTTTTTACTGtCATTCCAAGATTtCTCGGTGAaGATGTAACCTCGCGTGTAAATGTTGCTTAGCCTGTTCTAGATTTTtCTGTCGCCAATTTTtCTCGCTGAAGATCTCTCTCTCATCGTTTCAAAGTTTCTTCTCAGCTGATCGACGTCTTCTACTTCGCGGTCGACattCGGTCGGCTCCGTGCACCGATGTTTAGACGGgCGATGACTTTACtAcTTTATGCATTTCGTTAGAAGCGATTCGATCACCGTATTTTTGaGTAAaTTCATGTACGTCATCGTTTTCtGTATTAAAAg	314	252	20%
TA2-130625	GGACTTGTGATTAAGCTGTAATGTCTTTGAGCTTTTTGGTGGCTTTGTGAAATTCCTCCA	60	contig00903	TGGAGGAATTTCACAAAGCCACCAAAAaGCTCAAAGACATTACAGCTTAATCACAAGTCcAGTAACTGTTTTGCACAAGAGACTAGCTTCACTAGgCAAAaaGCTAG	107	129	21%
TA1-083341	CCTCTGTAAATTTTAAAATTTGAGTCTACTTCCGTGTGTTCTGCCTTTTTGGAGATGGGG	60	contig00912	ATATGGGATATGTGGCGTTGCAGCTTCAGTTtCCcTGATCACTATTGCCTtCGaTGAAGACTAGACATTtCCTTGCGTTATGTTAGTGTATCTTGATGCTTAATGCTTCCTGGACAAATGCTTTTGTACCCCAGTGATAAATGTGTGTGAAAAAaCGTTGATGTTTAGTAACAATCGGTAAATGTAATGGTTTTGTAGGATCTTTGCTGTATTTATTTtCACTTTAAGCTCCTTGTATATTCTGGATCCTCGTAGTAGCTTGCCTCTGtAAaTTTtAAAATTTGAGtCTACTtCCGTGTGTTCTGCCTTTTTGGAGATGGGG	322	891	9%
TA1-049327	ATCGTTCACGGCCTCTACGCTGGCACCATTCCAAGTCTAGCTGCCCAGGTCTCTGAGAAT	60	contig00914	tGcTtCcGTATcACCcTCAAGCAGgAGGGTATCGTTCACGGCCTCTACGCTGGCACCATTCCAAGTCTAGCTGCCCAGGTCTCTGAGAATGCAGtt	96	252	12%
TA1-147097	GTTCACATCCTGTAAACTTGACGTTCTTTGAAATGTACAGATTGATGTTGAGGAAACATA	60	contig00916	ggTAAaCATTTAATCGGGTACTTGGTACCAATTTTTTtATTTTGTATTAAGTGATGTACCTCGATGTTGTAGACGGTCAGTTTATCACTGGAGCaGTTAACAGGCTAGATACAATAAGTCTTATGATGAAGCAAAAGCAGAAATTCCGTTTTTGCACCAATGTGTaGTtGTAGTTATAGTtGTAGTGaGGGGAGGGGTATTTTtGAAATTTGTTCACATCCTGTAAACTTGACGTTCTTTGAAATGTACAGATTGATgTTGAGGAAACATAAAATTCTGGATATGTTGCATGTTGTCAG	299	396	31%
TA2-030544	ACTTGCACTATGATTGGACAAGAGATGAGATTTGGGGCATTTATTTTGATTATAGTACCT	60	contig00922	AGGTACTATAATCAAAATAAATGCCCCAAATCTCATCTCTTGTCCAATCATAGTGCAAGTCAATAAGATCATGGCGCTTGTCTTGGTCCTTGTG	94	153	30%
TA2-204041	TTGCTTCTGACGCATATCGCCTAATTATATTACATTGGTATCTTGAAGGTCTTAACATGG	60	contig00923	ccATGTTAAGACCTtCAAGATACCAATGTAATATAATTAGGCGATATGCGTCAGAAGCAAACACCAGACTCCTTACTTTACCAAGGCCATTAACGCCAAGTACCACTCGGCTAAGGCcAGAACCAATg	128	194	5%
TA2-165376	TATTGTAGTCTGTAGTTGCTGCTGCTTGACAAATAACGTGGGTGTTAGAAGTAGACGGCC	60	contig00924	ATGCGGACCACAAAAaCATCGTTGGTGGACCGGTTTTAATTCGCTGGCGGGCCGTCTACTtCTAACACCCACGTTATTtGTCAAGCAGCAGCAACTACaGACTACAATAATTAGG	115	125	6%
TA2-069735	CAGAGTTATCATAGAATTCTTCGGTCACTGTTTCGGAACTGTTCTTATATTGTTTTGGAA	60	contig00927	TGTTtGATGAaTtCCAAAACAATATAAGAACAGTTCCGAAaCAGTGaCCGAAgAATTCTATGATAACTCTGGAAGAAATCCGCAACACACCTGGAACAAAACCAGATGAACGTTGGATGACTTCCAGAGCAATTCCAGAACAATGGCAGAACAATTCGGGAAAaGCTCCAGAAgAATT	178	137	13%
TA2-192022	TTAAAAACAGTTTTATCTGGCAGTGCGCCATGCGATGCACTGTTAGTTGATTTTCTAGGA	60	contig00930	TCCTAGAAAaTCAACTAACAGTGCATCGCATGGCGCACtGCCAGATAAAACTGTTTTtAACATTtATAATTATAACTAGTTCAAAACAACTACATATAACACGTA	105	136	18%
TA1-016651	AATGGTCTGCTGGTGAAGGGGGAAGTCAACGTCCATTTGGTCCTGCTCAGTGCGGACAAG	60	contig00931	ATGCTGCTGGTGCCACAGGAGATCAGCAGCAATCGGcTCCTGAAAaTCTGCGGACCATCAAGGgTGTGATGCGCGCCGGTCTCTTGGCCAATGGTCTGCTGGTgAAGGGGGAAGTCAACGTCCATTTGGTCCTGCTCAGTGCGGACAaGCCAACCATCGCCCTCcT	166	616	7%
TA1-217432	AATTGCTAAGAACGGGGAAGTTGAAGTCTAGTCACAGTTTGTGCTCGTCAGAGGTCAAAG	60	contig00934	CAGAGcGAGTAACAGCAGAATGAATTGCTAAGAACGGGGAAGTTGAAGTcTAGTCACaGTTTGTGcTCGTCAGAGGTCAAAGCCTGAgCAaaGTGGgTTG	100	104	21%
TA2-032979	AGACGAGAGCCATGGCTGACTACATCCTCTCCATATCCGACTCACTGGCCGTCTACGTCA	60	contig00935	ccccACGGGgTCAGTATGTACTGTCCGTAGGAGTGAaGGCTGACGTAGACGGCCAGTGAGTCGGATATGGAGAGGATGTAGTCAGCCATGGCTCTCGTCTCCCT	104	182	19%
TA2-099245	CTGCAGCCAGGCCGAAACTACACTAAATAGACTATAGGCCTAATTCATTGAGAATTGTCT	60	contig00937	AGACAATTCTCAATGAATTAGgCcTATAGTCTATTTAGTGTAGTTTCGGCCTGGCTGCAGTGTGTTCTAGATGTTTCATCTGAACAACCAATGTAAAtGCATTAATaCAGgTAtACaGg	119	148	9%
TA2-036994	AGCTGGTGCCCTGCGCATAGCTTTGAGTAGCGCTTTAGAAATTTGGAGTTTTCGATTACT	60	contig00938	aGTAATCGAAAACtCcAAaTTtCTAAaGCGCtACtCAAaGCTATGCGCAGGGCACCAGCTTATTCATGAGCACAGCATAATGTCAGAGATTGCCCAGATGTGTCAAGTGTACATTAAAGTCCAGTTGCCAGAGAGAGTAGGTAGAGGAGCTGTCAAGAGGCtAGG	165	2101	2%
TA1-228060	GATAACCTGCTTGCTTAACTCGAGCTTGAAGTTTCTCATAAACCTAATACTAGCATATTT	60	contig00939	gaCAAtGTAaGcTCCcTATGACaGATGATGTGACATCGTGTTTGAGgCAACAGCTTtGGAaGAAGATAaCcTGCTtGCTTAACTCGAGCTTGAAGTTTCtCATAAACCTAATACTAGCATATTTTTtATtGGCATTTGAATACTGTTGACTTTTCTGTACTAAATCATAATTATTACTAAAATGAAaGTGCTTACTCATGCTGTTAGTAACTCTACGTGTAGTTTAACAATTCCAACCTTTTTGAg	246	1520	17%
TA2-132266	GGCAGCGTTCGTGAACGGTGTCGTTTTCAGAGTTACGCCCAGACATCATCGAAGTCGACG	60	contig00941	CGTCGACTTCGATGATGTCTGGGCGtAACtCtGAAAaCGACACCGTTCACGAACGCTGCCATGATGACGAGGCAGAAGATCACAGCTGTAACTTT	95	177	8%
TA1-129436	GGACGAACACCGGAGACTCTTTCACCAGCTCGGTGTACCGGATTCATCGTATTCTAAAGA	60	contig00947	cGGTGTTTTTAACCTGATGGATGTCAACTGTGACGGTTATcTGCAGGAGGACGAACACCGGAGACTCTTtCACCAGCTCGGTGTACCGGATTCATCGTATTCTAAAGa	108	404	16%
TA1-181724	TGATGGAGTATGCTGCCAAATGTTCGGGCACCAGGTCATGGCAGTTTTAAATTTGGAACT	60	contig00949	tGTCATACCAGCCaCTTACTCTtGgAGCGCTGaTGGAGTATGCTGCCAAATGTTCGggCACCAGGTCATGGCAGTTTTAAATTtGGAACTcGGCcaa	97	114	15%
TA1-117826	GATTTCCGGTATCAGTGTACTAGAGAAGTCAATAGATTGAATTAGATATAAAGGGGAGTT	60	contig00950	CGATTTCCGGTATCAGTGTACTAGAGAAGTCAATAGATTGAATTAGATATAAAGGGGAGTTTATGTTTtATGTTATTTtGTTGTTGAAtATTCGTTCTTCACAAGACaGa	110	94	22%
TA1-123873	GCGACATTTGGTTCGTAAGTACGAAGGTATTAAATGGATTTTGACGAGTATTTTGAAAGT	60	contig00954	cctCgAAGCGACGATTGGTCAAAGTTTTCGCACACGCTGCAGGAaCTGaaCTGGAACaGgTGGAACAGGAAGAGGAAAACTCCAGCATGCTGTCACAGTCTCCGCtCAgATGAGCGCTGACACGTGTCTCTCTCGTAgtGTTtATTgtCACATGCTGCAACGTAGATATCTTTGGGCTTTATGTCACGCTTTGGGAAaTTCAGATTTTtCAGTTTTTGCTGATTTTATGCGACATTTGGTTCgTAAGTACGAaGGTATTAAATGGATTTtGACGAGTATTTTGAAAGTaa	290	553	43%
TA2-154217	TAAGGCCTAAGCATAAAGAGGAAGTGCAAGCGAAATAGTGATAACGAAAAAACGCGCACA	60	contig00958	CTCGTTCCTTTTGTACTCTCTGTGCGCGTTTTTtCGTtATCACTATTTCGCTTGCACTTCCTCTTTATGCTTAGGCCTtAATGATCtACTTGTGGAaTCAtCTTTAA	107	139	13%
TA2-197548	TTCACTGCTGATCTTTTATCGAATCAGTCGACGGATGCAGTTACGAATCGACGAATCCTC	60	contig00959	tttCTCTaCCGGTGCATCAACTGACTCGAACGTGAACTAAGAGTGCTGCTGGAGGATTCGTCGATTCGTAACTGCATCCGTcGACTGATTCGATAAAAGATCAGCAGTGAAATGGTGCA	119	223	10%
TA1-114488	GAGTGATGATGCTTCAGAGCTTATATAATGTGATTTAATTATGTGGTGTTTAGGAGCGAA	60	contig00962	aaaaaTTACATTGGTGAGTGATGATGCTTCAGAGCttAtATAATGTGATTTAATtATGTGGTGTTTAGGAGCGAATTTATGAAGTTCaTTGGTTACATgg	100	171	10%
TA2-207981	TTTATGACTGTGGCCGATAGGATTTATACCGGTAGTTGAGTAATGGAGTGTATTGCGGTA	60	contig00964	ggaCATGATCATtATGGTTGACTGCTGTGCCACTGGCTGATGCTTTCTTCATTAGACACTACCGCAATACACTCCATTACTCAACTACCGGTATAAATCCTATCGGCCACAGTCATAAATAAGGAGATAAGTTTCGACAGATAGCACCTAAAAGACAGGCCAAGGAAGGGAGGGAAACAACAATTGATTGTATTACCTTACATTACAACAAAGCAAAGTCAAAGTCACTGATTTAAAACTTTTTAAAATGTACAGAAATCTTAAACGAATTGAAGAACACACTCAAAACAGATGTTCTCCTGCAGCCAGACACTACAGGAACTCGTATCATATACGACAGACAAACAAGCAAAGTCAAAATTGGAGCTAAATAATTCAACCTATTTAAGTTAAGAGTTC…	434	114	14%
TA2-176732	TCTGTGACCTCGCTTTTAAAGGTGGTATTGAGAATTGCCATCACTTTTTTGAGCATGTAT	60	contig00965	ATACATGCTCAAAAAaGTGATGGCAATTCTCAaTACCACCTTTAAAAGCGAGGTCACAGACctACAGCTGTCTCTGTAATAAAACCAAGCGAAAACCTCTAAATTGTCAGAAcTGTACATTCATTGGCCACTAATGCAACTATCAGCCACGTTTCATTAAGGCCACAGGCAGAAGCTGCACTACACGTATTACCCAACATT	201	607	14%
TA2-171628	TCCGTTCTCAGCTGCGAAATATCCGTTGTTGTCGTCGACTGTTTCCATCGTTGGATCGAG	60	contig00967	cTCGATCCAACGATGGAAaCAGTCGACGACAACAACGGATATTTCGCAGCTGAGAACGGAATCCGTCGCGTAACGCCTTCAGAATGATGGAACACAATTTCCGA	104	468	17%
TA2-144701	GTGCACTCTTGTGCTATGGTTATATCGAGTCTCATATATATGCAAGATTTAAGATTTGAC	60	contig00969	TTAaTTTtAACATTTGCTAAGCACTAAAaGTCAAATCTTAAAtCTTGcatatatatgagactcGATATAaCCATaGCACAaGAGTGCACACATGTTACAATTTTGCCCAAATTGTGATCACCTTAAAAGAGAGCATCACTCAAAAAaGCACTTTCCGTATAAAGTATTCCTGCTGTACTTATATAAGGTGATATACAGTTAATCATAACAGAATAATATTCtGAGAAtATGCAAAaTAAAACTATTtagAGAGCCTGATGTCATAGTGAGACTATTACgtATgTGt	286	113	14%
TA1-149857	GTTTGGTTTTTGATAGTGATCAGTTGGTGTTCCTATGCATTGTGTTATTTCTAACAGAAG	60	contig00971	cTGGTTTGGTTTTtGATAGTGATCAGTTGGTGTtCCTATGCATTGTGTtATTTCTAACAGAAGTTATTTtCATTAAaTTCATtGCACcTtAaGCACCCcATAACAGAaG	109	1094	12%
TA2-160367	TAGGATACCTTTCGGTCAATCTTCCTCCTTTCACTGCTCCTCCTCCTATTTAAGTTTAGA	60	contig00980	tGCTTCCAAAGTCTGCAGGCAGAAAGCGGTCTAAACTTAAATAGGAGGAGGAGCAGTGAAAGGAGGAAGATTGACCGAAAGGTaTCCTAAGAAAGAATTAATTGTATTTTAGGCGCCTCAAAAGACAACAGTGGaa	136	2651	16%
TA2-145270	GTGGACTTGAAGAGGCACTATAGAAATAGCCTGAATGAAAAAACAATTGATATTCAGAGT	60	contig00981	aTACTACTGTATACTTGTGATAATAACGCATTACAATAGTTTTAATAATAAACAAaGATTATTATTATTACTCTGAaTATCAATTGTTTTTtCATTCAGGCTATTTCTATAGTGCCTCTtCAAGTCCACTACAACTTAAGGCTTTtAAACCATTTGGCTaGAAaCATTACAATGGTg	177	376	14%
TA2-051068	ATGACAAGCAACGAGGGTTACAAGTCCCCGTGTGGGAAACATATCAGACCTTGGTTAAAA	60	contig00982	ccGACCGTTTTAACCAAGGTCTGATATGTTtCCCACACGGGGACTTGTAACCCTCGTTGCTTGTCATCCTCCACCAAGTCCATAACAGCCACTGGGTGTTGgACATATGCATCCAGTGGAAATAATTtCAAAaTTGCTtCCAGCAATGGAGGTAttcGATGAcc	164	364	9%
TA1-207878	TTTACCCTACCCTTAAACGATGACAAGCAATGTATTCCCCATGTCCTATTTAGAGCCTTG	60	contig00984	aaTTGGGCTTAAAGTAAAaGACTGCTGGTCTCCGTAAGTGAGCTCATCCATTtACCCTACCcTTaaacGATGACAAGCAATGTATtCCCcATGTCCTATTtAGaGCCTTg	110	426	9%
TA1-112846	GAGAGTCAATTAGGTCAAAATGATGTGACCACAAATCGTTGGTCATGAGCATCTATGGTT	60	contig00986	tGGTATGCTGTAAGCTtCAgTTTTtCAATCACCTGTGAGGCTATCATTGTGGTACCGGTGAGAGTCAATTAGGTCAAAATGATGTGACCACAAATCGTTGGTCATGAGCATCTATGgtt	119	123	30%
TA1-093240	CTACTCGAGCAGACAAATAGAATCACAAGTAAATATCAGTCTTTATGCTTGCAGGTGTGG	60	contig00990	GGTGTGGCCATTTTAATTTTATGGAATCTGGTGttGAAGAATCTACTCGAGCAGACAAATAGAATCACAAGTAAATATCAGTCTTtATGCTTGCAGGTgTGG	102	150	22%
TA2-001191	AAACTCAAAGAGAAACTGAACCTGAGCCTGACTGACCTTGAGGCAATGAAGCAGCAAAGT	60	contig00991	TCCTTCTTCGAGGTtGAAGTTCCTTCTAaTTtACCAACCTGCTCCTGTAACTTGGCGTGCTCGTCCAACAGTCGATCGTATTCTCTGCTCGTTGCTTCACTTTGCTGCTTCATTGCCTCAAGGTCAGTCAGGCTCAGGTTCAGTTTCTCTTTGAGTTTGGCAATTTCAGCTTTAGCTTCTTCAATTTCCTTCGTTGaCTaCGAaTGTCACCAGACTCATTCGTCTTGTTCTCCTGGTCCTCCATGAATCTCTTGGCCGCAGCTGTcGCACTCTCTGCCTGTTTCTTCGAAGCCTCGCATTCAGCCAAAAGTGTCGCCTGACGGTTGATCAAGACAACTAAACGACGCAAGACCAGAaaaGaaGAAaGAGAGCAAAACCAGCAATGTAGAGGTTACGCTG…	526	623	5%
TA1-164184	TATGTCGAAACCAAAGCATCTCTTCTCCGGAAAGCGGAAGGCAGGCAAGACAGACCGGCG	60	contig00997	cGTCCTCCGCGTGACcAATCTGGTGTTCGTGACGAAGTGATGGCCAAGAAAACCAAGAGGCTGGCGAATATCTCGCAGAGAAAGCTCAATCTTGACGCTCGCAAGGGAGAAGCTGATCGACGTGTACTTATGTCGAAACCAAAGCATCTcTTCTCCGGAAAGCGGAAGGCAGGCAAGACAGACCGGCG	188	1130	7%
TA2-027165	ACGGTGCTGCCGCCGAGCACAGCACAACGCATACACGGATTGTGTTTTCTGTTCCGATTG	60	contig01000	cAaTCGGAACAGAAAACACAAtCCGTGTATGCGTTGTGCTGTGCTCGGCGGCAGCACcgTAACGAACAAAGCTCAAaGTCATCATCAGCGAAaCGAta	98	868	10%
TA1-013337	AATAACGCTGTTGTCTGCTGCTTGCTTTTATTAGACATTGTGGTCGCAAGTGTCCGGTAG	60	contig01001	GGTGAAaGGCGTTAGATTAACCTATTGAGAAAGGTTGTCCTGTTCTAATAACGCTGTTGTCTGCTGCTTGCTTTTATTAGACATTGTGGTCGCAAGTGTCCGGTAGGTTG	110	158	3%
TA1-104430	CTTTTAAAGATGGTTTCCCATAATGTCAAAACAGCATAATTACCCATATCCAGTCATGCA	60	contig01002	tGAaGTCGAGtAACTGAacAATtGTaCAtGAaTagCAaTTtGAGTTTTTTAGgTGTGAAAaTTTTGTTCTTATTATTTGTGTATGTAAaGGTTTtCACTGCCTTCAGTCTTTTAAAGaTGGTTtCCCATAATGTCAAAACAGCATAATTACCCATATCcAGTCATGCa	168	121	21%
TA1-212094	TTTGTACTTGGAAATTGAAATGCTGTGATTTACCGCTGTGTTGATGTACTGATGGCAACG	60	contig01006	TGATTTTTcgTtACACATGTATAGCAGTTATtaGTGGATTTTGCTGTTTGTACTTGGAAATTGAAATGCTGTGATTTACCGCTGTGTTGATGTACTGATGGCAACg	106	120	35%
TA1-056901	ATTCGCAGTCATAGACGATGGTCCGAAGTTATTTGTGACTAGCATAGAAGTAAGTAAACT	60	contig01007	ctGTATATTCGCAGTCATAGACGATGGTCCgAaGTTATTtgTGACTaGCATAGaaGTaaGTaaaCTAAAAAaGAaaaaaaaaCAaaaaaaaaCTaaaaaaaaGACACCATGCAGACATTTTGCT	124	83	17%
TA1-233975	TATGTCTTTTATTCTGTCTGGAGGTCAGACGGTTCCATGGGAGAAGGGAGTGTTCTTTTG	60	contig01011	tATTATTGTTACATTATCTTCTCCCCTTGTGTTCCTTTTTtCCTTCTATACTcTATGTCTTTTATTCTGTCTGGAGGTCAGACGGTTCCATGGGAGAAGGGAGTGTTCTTTTGGGAGGAGTGt	123	193	15%
TA1-041990	AGTTGTCTGGAATCTTTCTTCCTTCATGCTGATGTTGGAGGTGGTCAAGTTCCTCCTTCA	60	contig01013	cccAGCAGCGTCCAaGCTTAGCCGCAACAACATGCAGAATGGAGGTCTTGAAGGCATCGAAGTAGTTGTCTGGAATCTTTCTTCCTTCATGCTGATGTTGGAGGTGGTCAAGTTCCTCCTTCAGGGTCTCTGGTTGATCGAGGGTGTTGATgg	153	213	19%
TA1-020353	ACAATGCTCTGTTGAAAGATTCTGGATACGAGGTCTAAAACCACTCAACCAGGCTGCATC	60	contig01015	ccGAGGTCGAAAATGTATTTAGAAAGCTCAACGACGTCGAAAaTAATGTGATAaTCATTACTGAAGATGAAATTAAGAACCTAGGATCTGAATTCAtGAAGGCAGGTGACGCAGATGCTGACGCAAAAGTCTCATTCGATGAGCTCTACAATGCTCTGTTGAAAGATTCTGGATACGAGGTCTAAAaCCACTCAACCAGGCTGCATCgg	209	99	28%
TA1-150731	TAAAAAGATAAAAGAAAACGTGGTCCATAAGACACAGTCAACAAGATCACAGAACACTCG	60	contig01017	TggAACATACCCAGCGCtACAGGGAGGCTAGGGATAAAGCACTAGCCGTCCTTCCACATCTGGAACCAGTTCTAAAAaGATAAAAGAAAACGTGGTCCATAAGACACAGTCAaCAAGATCACaGAACACTCGAT	134	107	20%
TA2-213659	TTTTTTCCAGGTACCAAGTCAAGTGTGGCCAGGTAGAGGTGTACTGTCGCAAGTTGTTTT	60	contig01019	CATGTGCAaGGAGCAtAAAGTGCAGCAGAGCGAAAaCAACTTGCGACAGTACACCTCTACCTGGCCACACTTGACTTGGTACCTGGAAAAAaCATAACCGTAGCCCTTCACCGTTCATCTCTTGCTCATATCTGAaTTCACAACAGCAACATAAATCAGCAAGCAT	166	476	9%
TA1-211098	TTTGAGACAGGGGAACCAATTAGAGCCAATTACATTGACTTACAATTCTGAGCATTATGT	60	contig01021	cTGTTGTGATCGAGAaaggCTTAAATGGGTGATGAAGAGAATTttGAGACAGGGGAACCAATTAGAGCCAATtACATTGACTtACAATtCTGAGCATTATGt	102	344	27%
TA2-048373	ATCCACATCGCATTCGCAGAAGTATGTGTTGGTACGAGCGTTATAAAACCGCTTGTATTT	60	contig01022	AAATACAAGCGGTTTtATAACGCTCGTACCAACACATACTTCTGCGAATGCGATGtGGATCCATCATGATACaGTATcTCCcATGATACagTa	93	153	12%
TA1-234137	TATTTCTTTGTAACTAAATTGTGTCATCATAGGGGTGCTGTCATCGTAGAGGTGCTTGAT	60	contig01023	TCATTTtATTTTGTCTTTTGCCAAAAGGACATTGTCTTcTgACCAAACAGTTgTGaGAATacGAaTacttatgctagcTGGTGTATtGCTGCATCATtGaCCTATATgCATACACTGACTTATATACATGTGATACAAtGACCTATTAAAAAAaGTTTaTTtCTTTGTAACTAAATTGTGTCATCATAGGGGTGCTGTCATCGTAGAGGTGCTTGATAGAAAAAaGTTGCTGTCAg	236	296	23%
TA2-185062	TGCTTTAAGCAGGCTTACCTGTTGTAAGCTAAGCTTGCTGACCTTGTCCTGGTGTAAATG	60	contig01024	cATTtACACCAGGACAAGgTCAGCAAGCTTAGCTTACAACAGGTAAGCCTGCTTAAAGCAAAACAATTCAAAACCAGTCTCTAGCAACTAATCCAAAAGCAAAGCAACTCAAAAAGCAAAGAGCAAAAAAATCAACAATCTTGCAGAGCAGCACAATTACGCACAAAACGCAAGTTACACCTGCATCCAGTTtGTTTtGaTTACAAAAATTGACt	215	168	10%
TA1-026488	ACGTACACCTGCGATCGGAAAGTGGATAAAGCGTGTTATTATTGGATTTAATGAATGTTG	60	contig01027	tGACAACGTAACCTTGCAACCCGACAACGGGCTGCCTCCCAATTTCTGCAaGGGAAacGTACACCTGCGATCGGAAAGtGGATAAAGCGTGTtATTATTGGATTTAAtGAaTGTtg	116	409	16%
TA1-142105	GTCGTTAGCTGTGCAGTTATTTACTGGAAGACGTCAATAAAAGGTCGATGATTTCCGTTG	60	contig01031	tCATTTAATTATtATGCATGGATCAGTTACTTATTGCTCATTGGTCATTTAATTATTGTGTGTGGATCATTTTATTATTACACCAGGGTCATTTAATTCTTCCACATTGGTCATTTAATTCTTATACCTAGGTGATTTAATTCTTGAGCATGGGTCATTTAATTCGTATGCATGGGAAATTGCCTTCTTTACCTTGCTgTATCGACCTTACCTTGACCTTCACCCTGCTTGACCTCAACCTACCTGACCTTACCTCTCTTTGTGCATGTGTTCCTCATTATATGTGTGAGTTTGGATCTTTGAAGCTATGCGGTTTCTAGTTtGTTGCAAGGCATCGACCAACTCCTCATGAGTTGAACAAAAGCAAATCATTATTCTTTTGTTTtAGAATCAAATAAT…	520	379	17%
TA1-035731	AGCCTGCGAATCGCGAAATTGCGTACCTTAAAAGTTCCTACAGCTGGCGAAATAATGATA	60	contig01032	CTtATACTGTAGCTGTGATCTCTTCTTCTAtGAaTAAGCCTGCGAATCGCGAAATTGCGTACCTTAAAaGTTCCTACAGCTGGCGAAATAATGATA	96	523	9%
TA1-069054	CAGAATCTTGCTGTTTTAGTTGGGTACTAGTTTTTAGATTTCTTGCATCGATTAATTCGG	60	contig01033	ttCAAGTAGTTAAGTTCTTGAATTGTAGTTAAATTTGGACAAACAgtACAATAGGGTGTTGTTGATAAGAAGTTAGTTGATTTATTAGCATCCAAGTTTTATGTTtGAGCAGAATCTTGCtGTTTtAGTTGGGTACTAGTTTTtAGATTtCTtGCATCGATTAATtCgg	169	183	8%
TA1-065259	CAATGGGTCCGATGGGCCCAATGCCAGGCCCAATGGGTCCTATGATGCCTATGGGTCCTA	60	contig01034	aaGCcTCCTGgTGGAGGAATGCTTCCACCTCCTGGAATGGTTCCTCCAATGGGTCCGATGGGCCCAATGCCAGGCCCAATGGGTCCTATGATGCCTATGGGTCCTa	106	840	21%
TA1-236770	TTAACGAGTCGAACGACAAATACTTGGCAACAAATGCTCGAGGAGTAGAGCATCCTGCTT	60	contig01035	CGATAACCCACAGTGCcTTTGGTGGTCTCATATCGTCCAGGGACTTTACGGATCTCGTCATTAACGAGTCGAACGACAAATACTTGGCAACAAATGCTCGAGGAGTAGAGCATCCTGCTTgCCCACCGTGTTCGGAATTTATTCGTGGGATCa	153	153	19%
TA1-116296	GATGACCAGTCACTGATGCAGATTGAAATCACTCAAATAGGAATGTTTATTTGACAGTTA	60	contig01037	tCAACcTAAATGTGATGACCAGTCACTGATGCAGATTGAAATCACTCAAATAGGAATGTTtATTTGACAGTtAATTACAATCCTTtCCaGTTtAACATAAACCATCTATC	110	148	18%
TA1-032820	AGAGACAATGCATGAAGTATAGGCCTAACTGTTCAAAAAGAACTTGAAAAAGGGAGACAC	60	contig01039	ATTCCTTtCTTGAAGTTGTCCGTGATTCTACCGtCAACTAATGTGACAGAGACAATGCATGAAGTATAGGCCTAACTGTTCAAAAAGAACTTGAAAAAGGGAGACAC	107	149	17%
TA1-067895	CACTACATGTTTGCCTGTAGCTATTTATAAAATGTGACCTGAGAAAACTAAACACAGCTA	60	contig01040	TTTTTTGTCtCtACTGGTCAaCGTATAACAATTTTCATAAATTtCATGTTTGAATTTTTTttACTTCACTACATGTTTGCCTGTAGCTATTTATAAAATGTGACCTGAGAAAaCTAAACACAGCTAAATGTCTTATAAAAATGTTCTACTGGTTGATTAAGGCAGg	166	666	12%
TA1-050165	ATCTTCAGAGTCGATGTTCTTCTGACTGACCGTCTTGTTAGCGTAGTGCTGCTTTTCGTA	60	contig01041	CATCTtcAGaGTCGATGTTCTtCtGACTGACCGTCTTGTTAGCGTaGTGCTGCTTTTCGTACcgTGGGGGAGATGGAGCCAAAAGGGGGgAAACGGAGaCCAAAaGCGGCACGG	114	915	14%
TA2-042121	AGTTGCAGGCTCTGTTCGAGGGACTCAAGTTCTTCATTAACCGAGAAGTTGATCGTGAAT	60	contig01043	GGATTCACGATCAACTTCTCGGTTAATGAAGAACTTGAGTCCCTCGAACAGAGCCTGCAACTGTTCCACAGATTTCTGCTCAGTCTCCCAcTTCtCTTTGTtGG	104	145	11%
TA2-049787	ATCTCCGCTGTTTCTCCGGTTTCACGCCGTATGGTGCTTGAGCCAGATGCAGTGGATGCA	60	contig01045	tGCTGCATCCACTGCATCTGgCTCaaGCACCATACGGCGTGAAACCGGAGAAaCAGCGGAGATGGTGCCAaTAGGGAGGAGGATGCTACGG	91	231	11%
TA2-199883	TTCGTGCATTTCTTGTCTCTGTTAGCGCATCAATTTTGTATCGGTCCGTCGTATCCTATA	60	contig01046	tATAGGATACGACGGACCGATaCAAAaTTGATGCGCTAACAGAGACAAGAAATGCACGAATTGAATCATTGCCGTCTACCCTATCCATAAAACATTACTGCAATTACATGTAATGTTATCTACCAAAATAATGATTTATATTATCaGTCTGCTAGAGAACTTAGCGACTTTTCAACACAGTTtAAGGCg	189	5582	25%
TA1-217366	AATTCAAACAAGAAATTGTCTGCAAGTTACGGTGTGACAGCGCTTTCGCTATCTGGCACG	60	contig01050	GGATAAAGGAGGgCTTGAAGGAACTGAGGGgCGAGGtCGGGAATtCAAaCAAGAAATTGTCTGCAAGTTACGGTGTGACAGCGCTTTCGCTATCTGGCACGGCGATTa	108	104	16%
TA2-091349	CGTCATGGTTGATGGGAGACTGGTTCCAGGAGGAGGAGCAGTCGAAATGGCACTTGCACA	60	contig01052	tGTGCAaGTGCCATTTCGACTGCTCCTCCTCcTGgAACCAGTCTCCCATCAACCATGaCGTTACGAGCCACACTCATTGCATCCTGAAGGTTGCg	95	3666	15%
TA2-158149	TACTATTGGGACTCGTGCGTCAACGGTCCCAGCGGCCTGAAGTGTCCCAATTACTCCTCA	60	contig01054	tGAGgAGTAATTGGGACACTTCAGGCCGCTGGGACCGTTGACGCACGAGtCCCAATAGTACGGCACCTGAGCACATCCATGCAAGACCCAGTTGCAGCGCaTTa	104	33147	14%
TA1-099012	CTGGACTGCTTCTTTGGAGATGATCCAGGAATTACCCGTCTAAAAACTCTGTTACATTGG	60	contig01056	ttGCGACACaTAAACAGCGGATTGAaCAaTGAaCAGTGGAACACTCTGGACTGCttctttggaGATGATCCAGGAATTACCcGTCTAAAAACTCTGTTACATTgg	105	216	17%
TA1-032900	AGAGAGAGCAACTGCATCGTCGCTGCTAAATACAGACTCGAAGGCACACGGCGAGGTGAG	60	contig01057	cggATAACGAaTCCACCTCCATCTCACAACTGTCACAGAGAGAGCAACTGCATCGTCGCTGCTAAATACAGACTCGAAGGCACACGGcGAGGTGAg	96	94	29%
TA2-190358	TGTGTATCTTGGTGTATTGTTGTTTGTTTTGCTAGCCCCAACTGGCCCCATAGAGATGTC	60	contig01058	aTCTTCGGGGCCAGCGACATCTCTATGGGGCCAGTTGGGGCTAGCAAAaCAAACAACAATACACCAAGATACACACTACAGCTGAGCTTATGATTACGGACTGGTGATCTtCAAGGTTCATTGGAtCTAAaCAATtGGCTTtGTCCGCTGCGGTCGATTCCcACCATCAGAGTCTCCGAGATCTACTTTGCCTTTGGGTGACGGAAGTTCTTGCCTGCGAACTTTGCGCTGGCTCCCAGCTCTTCTTCAATACGCAGCAGCTGGTTGTACTTGGCCAGACGTTCACTACGACACGGGGCACCGGTCTTGATCTGTCCAGTGCAGAGACCCACAACCAGATCGGCGATGAATGTATCCTCCGTTTCTCCACTGCGGTGGgAgACCa	385	5289	6%
TA1-142780	GTCTTACTTTTCTCGGTTGTCGCGCGTGTATTATTTGAACCTGTTTAACTAATAAACATA	60	contig01063	AaCTTTTGTTGAAaGCgCcACACCATTAGAGAGTATTAGTGAGCAATTGTGAGCTCAATTGAAGACAGGATCGTCGAGTTTAACTCTGCTCCCTCGTTTTTTTtGGGTATGTTTTGTATACTGTGCTTCAaTCTACCCGTCTTACTTTtCTCGGTTGTcGCGCGTGTATTATTTGAaCCTGTTtAACTAatAAaCATa	198	97	25%
TA1-225128	CGGGAAAATTGCGGTCATATATTTGTGAGAGACATATACTTGGTGATTTAATCGTATAGT	60	contig01065	aGgTCGGGAAAaTTGCGGTCATATATTTGTGAGAGACATATACTTGGTGATTTAATCGTATAGTTTTCGTATATAGTGCATGAAGAAACTATTTAGTAGACGATATTTtCATTGTATAACCATATTTAACTt	132	180	10%
TA2-193436	TTAATTCACGAGGTTGCCGGTCCCGTGTCTAGGACCTTGGCACCAGCCAGTCCAGTTGAA	60	contig01067	TATTtGGCCCTTCAACTGGACTGGCTGGTGCCAAGGTCCTAGACACGGGACCGGCAACCTCGTGAaTTAATGAATGGTCCACCCAGCAAATGTGAGCATAACTCGGTTTA	110	108	21%
TA2-045622	ATAGTGGTAAAAACATTGATTTCTGTGTAGATGTCATAAATGGATGGCCCCTCAATCTAA	60	contig01069	ttAGATTGAGGGgCCATCCATTtATGACATCTACACaGAAATCAAtGTTTTtACCActATCTTCCCTGTCTGCATGCATCCACATGAAACTGACCACCCCCTTGTGAACATCCaCATTCTGTTGACATGAAATACACAT	139	190	28%
TA1-015528	AATCTGGAGATCCTGCCTCTACCATCGCGGAGGAACTACTTAGCGAACAAGATTACCAAG	60	contig01070	tGTAGACTGGAAACCaGGTGACCCTtGtCTGATCATGCCAGcGCTCAGTGATGACGAAGCACAGAGTTTGTTTCCAAATCTGGAGATCCTGCCTCTACCATCGCGGAGGAACTActtaGCgaaCAAGATTACCAAg	136	454	18%
TA2-131348	GGATCACAAGAAGAAGACAGGATAATTTTTACAGGCCTATGATTGAATTCTTGGACAAAT	60	contig01072	TGAATTtgTCCAAGAaTTCAaTCATaGGCcTGTAAAAATTATCCTGTCTTCTTCTTGTGATCCATCAGTATTCTCGCTTTGTCCATGTCATGTTCTTACCGCTCTTGGCAGTACcTCTCAACTATACGgCaGTGtCGGTGGAGTTGCTg	149	420	15%
TA2-070854	CAGCTTCCGTAAATTTGCTAAAAATTGCTACGGTGTTGGAATTATGAGTTCAAGAAATTG	60	contig01073	CCTAACAAAaCAATTTCTTGAACTCATAATTCCAACACCGTAGCAATTTTTAGCAAATTTACGGAAGCTGGCAGACGTATATATATACTGAAAGACACATACAACATCAGAACTGCAAGTTATGTAGTGGCAAAATAAAAACAACTTTTGCTCAGCACAAGTTCCACAaTATATTACAATATTTTATACACTCGGCCaGTTTtACT	206	256	28%
TA1-089231	CGGGTGAACGAGCCTCTGCTGTTCAGCACTGAAGTAGATACAGACAATGGCAAGAAACGA	60	contig01074	cATGAGCCTGGCCCCTTGAGtCGATATGTGAACGGGTgAaCGAGCCtCTGCTGTTCAGCACTGAaGTAGATACAGACAAtGGCAAGAAACGA	92	201	12%
TA1-217364	AATTCAAAAAGAGAGAAAGAGTCTGGAGACAAAACGGCTTGACCTGGATGCAGCCAAGAG	60	contig01075	tGATATGAAGATAATTCAAAAaGAGAGAAaGAGTCTGGAGACAAAACGGCTTGACCTGGATGCAGCCAAGAGCAAGTaCAAGCGAGCAAATCcAGAAAaTAAGGAAa	107	128	25%
TA2-119638	GCAATGGAGGCCATATTTGAGGGAATGAATTTTGGCATTTTCAACTGATGTTTAAAGTTT	60	contig01076	cAATGAACTGCATAAAAACTTTAAACATCAGTTGAAAaTGCCAAAaTTCATtCCcTCAAATATGGCCTCCATTGCATTAAAaCGTTTtCCAGTCACTAAAAGTGACTGTTGATTTCCTAAATCCAGCATGTCACGTATGGAATGcTCATaGGATTAcGG	159	2286	12%
TA1-097553	CTGACTCCCCCCTTCATGTGAACGTCATAATGGATGGCCTCTAAAGTCATTTTTATGAAA	60	contig01082	ataGAGCTGACCACCCGGCCTCCCATCCACATGCGTCCAACCTGACTCCCCCcTTcATGTGAACGTCATAATGGATGGCCTCTAAAGTCATTTTTATGaaa	101	914	15%
TA2-042002	AGTTCTTGACTCAATTGCTCAATGCCATCGATTTTGGCTTGGTCATTACTCATTAGAATG	60	contig01085	cATTCTAATGAGTAATGACCAAGCCAAAATCGATGGCATTGAGCaaTTGAGTCAAGAACTTGCTCGGTAAaCGTCTCGTCGAAGGAGGCTCAAAATGGTA	100	91	10%
TA2-040864	AGTGACATCTGCGAATTACTAGTGGAAAGCCATCCGCTTATAAACCTCCAAGTCTTCGAC	60	contig01087	gtCGAaGAcTTGgAGGTTTATAaGCGGaTGGCTTtCCACTAGTAATTCgCaGATGtCACTcGaCAgtctcagcTGATCGCcTtCtCGtCgaCCtCAACaa	100	229	12%
TA1-092339	CTAAGAGAAGATACTTCTGTGAGATTTGTGTCGACCAGATCGTCTATGCGCGGACATCTT	60	contig01088	AATTGTGGTTGCTGAAGCCAAGCACCTACCTGCTAAGAGAAGATACTTCTGTGAGATTTGTGTCGACCAGATCGTCTATGCGCGGACATCTT	92	96	13%
TA2-142072	GTCCCTCATCTCATTTTTATCATTAGCCTATCTAGTCTGGTCTTGCAGAGTGTCTTTCAG	60	contig01090	aCACTGAAaGACACTCTGCAAGACCAGACTAGATAGGCTAATGaTAAAAaTGAGATGAGGGACCACTTTtCACAAGTTCATGAGGCATTTCAGATCATCAGGACTGTTTTtATGATCTGCCGTAGAAATCTTCTGCTCATTTCTTAGCATCAGTCTGTAGTTATGCAACTGGTGCATTGGATTCCTCCGTCGTGACTCAGCATCATTTTCCCACAGGTCGAACACATCTGTGAGGTGACATTCTCCTCGTAAGCAGATTCTTCCGCTTTCTCCACTTGAAACGGTACACAGTCCATTGCGCTGGCCTCATACTCATCTGATCCAAGAGGAAGCAACGACGATCCAGATGCTCTTTTATCACCTGCTGGTGTAATCGGAGACAAAGAAGCCTGTAACAAA…	624	1932	20%
TA1-045975	ATATCGGATCTAGCAAAGGAGGATGCTCAGCTCCAGAAGTTCTTTGATGAACTTGCACAC	60	contig01097	ttctGTGCTGGGCAAAAAgTTGCaGtCTCTGAAGTTTCATCGTCCGTTGAATTCCGGTTAAAAGTGAGAAaGATGACGTTGgAAGGATGTTATAGTTGCATCAAGTATTTGATGTTTGCCTTCAACTTCCTCTTCTGGTTGCTCGGGTGTGTCATCCTTGGAATCGGGATCTGGATTAAAGTGGATCCGACGACATATCGGATCTAGCAAAGGAGGATGCTCAGCTCCAGAAGTTCTTTGATGAACTTGCACACcGCTAaCt	262	238	21%
TA2-200237	TTCTATCCCGCAGGCGGAAGCAACCAACCAGGATGCATCTCCGACATAGCTGGTTGTAGC	60	contig01100	TGGGCtCGACTGTGGCTACAACCAGCTATGTcggAGATgCaTCcTGGTTGGTTgcTTCCGCcTGCGGgATAGAAaTCGATGTGtCCGATg	90	149	26%
TA2-182914	TGCACTGTGGGATGAGAGGAACCGGGAGAGCGTGGATTTGTCAATGTTAAGTTTGATCCG	60	contig01103	cGGATCAAACTTAACATTGACAAATCCACGCTCTCCCGgTTCCTCTCATCCCACAGTGCACTGAaCTTTcACTCtGTACAATCCTCTCTaTCaGTg	96	83	9%
TA2-086913	CGACTTCAGACTTATCTCTCAAGTTGCTGAAGAAATCTGGATCTGCCAAGGTCAGAAGAT	60	contig01105	atcTtCTGACcTTGGCAGATCCAGATTTCTTCAGCAACTTGAGAGATAAGTCTGAAGTCGTGGCTGACGAGCATCATTCCTCCCTCGAAGTCGTTAATAGCATCAGCCAAAGCGTCAATCGTCTCCATGTCCAGATGATTGGTCGGCTCa	150	1143	10%
TA1-183872	TGCGGATTTAATGTCAGTGCCGTATCTGACTGAAATAGCCACTTTCCGGTAGTTGGACAT	60	contig01106	aaTaTCGGTTTTCGACATGCATTTtCAAGCTAAAATTATTCAGATGTTGCGAAATtAAAGTGTGCCCTCTGCGGATTTAAtGTCAGTGCCGTATCTGACTGAAATAGCCACTTtCCGGTaGTTGGACaTCGCGGGCCGgATTTGGCCcGCGGgCCGga	158	171	20%
TA2-149726	GTTTCACAGGTGAACTTGTTGTTGATGCCATATCAATTATAATGACTACTTGACTTTACC	60	contig01108	GGTAAaGTCAAGTAGTCATTATAATTGATATGGCATCAACAAcAAGTTCACCTGTGAAaCATTTCTGAGGAATACTGATGTTGTTCACGATATGCATATGTACTGACTGCACACATATGCGAGGGTACaaccagttttcttttAATCCTTTCTTGGTCAAaGTTCTGTGTAGTTAGCATCTTCACTTGCTGTGTGTGCTCGATACATGTACATCACGTTGCTGATTACATAGTGAAGTAGTTTCGTTACATTTGTATGTTCTCAATACCAAGGtttAAGtCGATTATCGTCATAATAATCAt	302	1355	26%
TA1-196519	TTATTATCTCTAACCTATCAGTACCAAGACATCAGTCTTAGAACCATATGTTGACCATCA	60	contig01109	aGACTTCTCTTAGGCATATCGTATTCGCATAATATACGAATATAATATTATTATCTCTAaCCTATCAGTACCAAGACATCAGTCTTAGAACCATATGTTGACCATCa	107	151	14%
TA1-172816	TCGATTCCCAACAGTGCCTTCTATTCAAACAGAACAAACAACTAGCGGAAAATCTGGTTC	60	contig01112	aTtATCAATTCGtCAAGTGGATGACAAGAAATAAGAAGTTGGCTTCGATTCCCAACAGTGCCTTCTATTCAaaCAgaaCAAACAACTAGCGGAAAATCTGGTTC	104	477	10%
TA2-094305	CTACTTCAACGGGCGTGGTAGAGCAGAGATTATGCGTCTGGTGTTTGCTGTCGCCGACGT	60	contig01115	ACGTCGGCGACAGCAAACACCAGACGCATAATCTCTGCTCTACCACGCCCGTTGAAGTAGGTCAGCTTGTAGTGCACCATGATTTAGGATTATCAA	96	98	15%
TA2-134771	GGGGTGATGCTGGTTAGCCAGCATAATGAATGACTTCAGGGATGAGTGATTTGAACATTG	60	contig01118	cAaTGTTCAAATCACTCATCCCTGAaGTCATTCATTATGCTGGCTAACCAGCATCaCCCCTGATTGAAGAAATTACTGCACTACAGCTTTGGTCAT	96	896	10%
TA2-120694	GCAGATGCAGTATACCTTTTAAGCAGATGCAGCGTAGAAAAAGATTGAATAAAATATCCA	60	contig01127	ACACttAtGGgTTCAAAaCCTGtCTGCTTGTtCGTTTTtGGATATTTtATTCAATCTTTTtCTACGCTGCATCTGCTTAAAAGGTATACTGCATCtGCTTCAAAaTtA	108	192	37%
TA1-027351	ACTACGAAGAATTCGTGACAATGATGACGGCGAAATGACCGACGAAAACCAATGGGACTT	60	contig01129	aGACGGACAGCGAAGAGGAACTGAGGgAAGCCTtCcGAGTCTTCGACAAGGACGGAAaCGGGTACATCAGTTCGGCCGAACTACGTCACgtGATGaCCAAcTtAGGCGAGAAGTTgACGGACGAaGAGGTCGACGAGATGATTCGGgAGgCaGATCTCGATGGGGATGGAACAGTTAACTACGAAGAATTCGTGACAATGATGACGGCGAAATGACCGACGAAAaCCAATGGGACTTCGCACCTGTGCCTCTCTGACTTtGAAGTTTTTTCTTGTATACACGCGCgg	287	209	12%
TA1-084999	CGAAAGGCGTCGCCTCTACCAATGCGCCACACACGCCCCAGAAAGAATGGCAATATAAAA	60	contig01131	cAGTTTtCAAATCTAGAGCGAGAGTCGAACCCATGACATTtCGGACGAAAGGCGTCGCCTCTACCAATGCGCCACACACGCCCCAGAAAGAATGGCAATATAAAA	105	1266	11%
TA1-137493	GTAACCACCCTTTGTCCCCCAATATATTGGTTTGCCCACAATATTTTATACAAATCTACG	60	contig01132	cATGTGCCCCcAATCATTAAGAAACgCatatGCTTTCATCAGTTGTAACCaCCcTTTGTCCCCCAaTaTaTTGGTTtGCCcaCAAtATTTtAtACAAaTCTAcG	104	370	20%
TA2-205183	TTGTACATCGATGTCTTTGTTAATGCCATTTCCTGGTGACGTAGAACTTGTTGTATTGGA	60	contig01133	tCcAaTACAACAAGTTCTACGTCACCAGGAAATGGCATTAACAAAGACATCGATGTACAATTAACCGATTCgaCAAATTGTTCGTCAGAATACGAGTTTtCTTGAgtttt	110	481	11%
TA2-115276	GAGTTCCATCGGACTTGGGTACTAGAAAATTTAATTACACCACAATGGAAGAATTATTGT	60	contig01134	tGAAACTCTGCCGTGTtCATGTTTAAaTGTTtAAtGAGTAACTGGGATATTtaCAATAATTCTtCcATTGtGGTGTaaTTaaaTTTtCtAGTACCCAAGTCCGATGgAACTCAGTaaa	118	237	12%
TA1-234748	TCCGAGTGCCAACCGAATTTCCGACGACAAAAACTAAGACTGTTACGTAGACTGTTAGCT	60	contig01137	CAATTCACTCAACACTCCGAGTGCCAACCGAATTTCCGACGACAAAAACTAAGACTGTTACGTAGACTGTTAGCTGCCCCcGACCAGCTGAGCCCTAGTGCCGCAAGT	108	376	13%
TA1-145730	GTGTGTCCATCTTTTTCGTTTTCGTTCCCACTTGAAACTCGTGTCTCTTATCAATAATAA	60	contig01138	TCCTGTTTtCTCGGTGGTTTTtGTGTGTCCATCtttttCGTtttCGttCCCACTTGAAaCTCGTGTCTCTTATCAaTAATAATTATAGTTATtAAATCAAAaTCGATAaTTATACATGTG	120	141	7%
TA1-004097	AAATTAATCCCGGCATGTATCATAACAGTGGCGACAAAACCAGTGAAACATTGATCCATA	60	contig01140	TGGAGGTGCAGCCCTCCGCTTGAGGTATCTCTCCAGGACAAaTTAATCCcGGCATGTATCATAACAGTGGCGACAAAaCCAGTGAAaCATTGATCCATA	99	171	24%
TA1-030718	AGAAAGCCAGACGAATATAGAGCTGTCGAAAGAAGAGGATTTTGCGCGGATTCTGGAGTT	60	contig01141	ccAAAGATGAGAaGGCGTATTGAGAATCCTAGAATTGTTCTTCTCGACTGTTCCCTTGAATACAAAAAGGGAGAAAGCCAGACgAaTATAGAGCTGTCGAAAGAaGAGgATTTTGCGCGGATTCTGGAGTTGGAGGAGgAGATGGTTCAGTCGa	154	520	22%
TA1-108085	GAAGGTGGTAGTATTCAGTGGTTAAGCTGTTGGGCTTGGTCGTTATATATTGTTGCAAAA	60	contig01147	ttGTTtGggAatCGAATGtCGaGATCTTGACTTTAATTTTGCTCTTAAAaTCCGAAATTGCACAACTGTAGCTTtCAAATGTATTTAGTTGAAGGTGGTAGTATtCAGTGGTTAAGCTGTTGGGCTTGGTCGTtAtATATtGTTGCaaaa	150	594	10%
TA2-118209	GATTGCTTGACTCAAGAACTCTGATTGACTAAAGGTTCAAGAGTTAGAAGCCCAGAATCA	60	contig01148	TGATTCTGGgCTTCTAACTCTTgAaCCTTtAGTCAATCAGAGTTCTtGAGTCAAGCAATCAATCCACTCATTAGCACATCCAATATGTgTAT	92	133	18%
TA2-076748	CCAAAATGTGGAGTTTTACCAGTGTTCACACCATATGTGAATTTGTACCAGTGTTAAACC	60	contig01150	GGTTtAACACTGGTACAAaTTCACATATGGTGTGAaCACTGGTAAAaCTCCACAttttggtttaacactggtaCAAATTCACATCAATAGGCCTATGTACACACTGGTAAAaCTa	115	676	19%
TA2-047811	ATCAGGCCTGAACCATTCTGTTTCTCTTGCTATTGTGATTTCCGAATGACAGCACCACGA	60	contig01152	TCTcGTGGTGCTGTCATTCGGAAATCACAATAGCAAGAGAAaCAGAATGGTTCAGGCCTGATGAATACTAGGCAAGAACAAGAAGAAGCTCAAGGCAGTTGCTAGGCAACATGTTGTCAGAAGATGAGGgACTATAACAAAGCATTGAAGCTGTACTATa	160	142	8%
TA2-204475	TTGGCCAACCATTCCGAGATTCAGAATTGCTTTACAGAGGGAAGATCGATGAGATGGTTC	60	contig01153	GGGAACCATCTCATCGATCTTCCCTCTGtAAAGCAATTCTGAaTCTCGGAaTGGTtGgCCAaCTCCACTATTGCCcACTGCAACGTTGTtCGACACGGTTAT	102	97	14%
TA2-056415	ATTCAGAGGCTGCAGGCAGTGCAGTGGACCGTGGAATGGTCGTCTATGTCACGGTTGATC	60	contig01154	aCTGACAGGATCAACCGTGACATAGACGACCATTCCACGGTCCACTGCACTGCCTGCAGCCTCTGAATCCGTCTTTAGTGCTCTGGCTTTTG	92	410	15%
TA1-004053	AAATGTTTTAAATGGGATAAGACTTTGTGGAAGACTGTTTTCAGCTTTGCTATGCACCAA	60	contig01158	CGTTTTCCCAGCTAAACGATGTGGATGTGATGGATGTGAGGAAATGTTTTAAATGGGATAAGACTTTGTGGAAGACTGTTTTCAGCTTTGCTATGCACCaa	101	177	18%
TA1-106150	GAAATAGCCTGCCAGAAACTATAGGGACACGACAATAACTGTAAATTAAAATGTTTCTAC	60	contig01159	TTCATGTGCTTTGTAGCCAGTATAtCAGCCAACAATaTAAGCCTCAGCGAAaTaGCCTGCCAGAAACTATAGGGACACgaCAaTAACTGTAAaTTAAAATGTTTCTACTAAAaTATTATCATATAAAGGCTGGTGTCATTTAAaTTTCCTCTCTggg	157	306	17%
TA1-022519	ACATCACAGAATGTCTGAAGAAACTGCAGAAGGCAAAATCGAAGAACGAGGGTCTGAAAG	60	contig01161	aaaCTACGAGATCAAAAGTGAGGCTGACCGTACaCTCATCTATCTGACGCTCTACATCACAGAATGTCTGAAGAAACTGCAGAAGGCAAAATCGAAGAACGAGGgTCTGAAag	113	780	40%
TA2-156690	TACAGTCTGGAAGCCACTCTCAGCAGAAAAAATGAAGTAATTACCCCAGGCCTCTGCTAT	60	contig01169	CTGTCAGCCCATAGCAGAGGCCTGGGGTAATTACTTCATTTTTtCTGCTGAGAGTGGCTTCCAGACTGTACAGCAGCCATGCAAAATCACACA	93	141	22%
TA1-148678	GTTGTACGCCTGTTCTAGTGTAGGTACCGTTATATATTCAGCCATAATAATACTAATGAA	60	contig01172	ttATGTCGAaTTtCAGATCACAAAACGTTGtACGCCTGTTCTAGTGTAGGTACCGTTATATATTCAGCCATAATAATACTAATGAaTTAATTAATTtGTGTCCTg	105	925	11%
TA1-143497	GTGACGATGTTGCCCTGCCTGGTTTCGCCAAGTTCTTCCACAAGTGTGCTGAGGAGGAGA	60	contig01173	aTGTGGAGAaTGAGGCTAGTCTGAACaagCAGATAAATATGGAGCtCCAGGCGAGCTACACCTACCAGTCAATGGCAATGTACTTCGATCGTGACGATGTTGCCCTGCCTGGTTtCGCCAAGTTCTTCCACAAGTGTGCTGAGGAGGAGA	150	4418	6%
TA1-227527	GACATTTAATTCGGACTTTGACGTTTGTAATACCGGTATGTACAGGATAATCTTCTACAT	60	contig01174	ATTGAAaCTATATCGAGTGGGTGATTGACTGCTGtAttGGTAGCTTAGGTCTATTTATTCGAAAaTAGACATTTAATTCGGACTTTGACGTTTGTAaTACCGGTATGTACAGGATAATCTTCTACATAATTATATCATACAAAGCCAAAAaaaaaaaaAAAAAAAAAAAAAaaaaaaaagt	181	1337	16%
TA1-239488	AATACCTGCATCTGGTTGCGATCCCAGCCCTTGCCTCAACGGCGGGACTTGTGTCGATTT	60	contig01177	GGAAaTACCTGCATCTGGTTGCGATCCCAGCCCTTGCCTCAACGGCGGGACTTGTGTCGATTTGGGTGGCGGTGCGATTGACTGCAATTGTCCGGTAGAGTGGACCGG	108	1079	9%
TA2-183846	TGCCTCAAACAACAACATCCAGGGTTTGGAAGTGAACGGAGTTCGTGTCGACTTTAAAAA	60	contig01178	TTTTtAAAGTCGACACGAACTCCGTTCACTtCCAAACCcTGGATGTTGTTGTTTGAGGCATTCACGATGGGAAGGAATCCGAAAAAGAGAAAAGGCGAGCCCAGAATGTTAATGTTGATCGGGGCATTGTATCCGGTaTTTTCg	144	182	8%
TA2-167814	TCACTAACGATTGTGATATTGTCTGGGTATTTGAAACCCTAGCAGCGGAGATCATTTCAT	60	contig01180	aTGAAATGATCTCCGCTGCTAGGGTTTCAAATACCCAGACAATATCACAATCGTTAGTGAGAGCTAAGCAGCCAGTTGGCTATAGATCAAACACCATTTCATGAATTGTTtCa	113	1112	11%
TA2-191556	TGTTGTTGTACATGTAATAGTTTCATGAGCACATACATGCCAAAAGCAGGATGCAGAACA	60	contig01181	TGTTCTGCATCCTGCTTTTGGCATGTATGTGCTCATGAAaCTATTACATGTACAACAACAATATTAACTCAAAATAACACAATCTTTAAACTACAACTATAAAAaTTAACTGGAATGACAATATTGTCAGGTGTCATTGCACGGTGGTCAACTCATTTATCAAAAATGCAGTAACATCAACATTTACACaa	191	142	7%
TA2-084168	CCTGAGAAAAGCAGAGAGACAAGAATGAATTCCTTTGAGTTGGGCAATATCGGACTTTCG	60	contig01183	cGAAaGTCCGATATTGCCcAACTCAAAGGAATTCATTCTTGTCTCtCTGCTTTTCTCAGGGTCCAGTTCTCACATCCATATATGGCGACTGGCCATACCATgg	103	118	14%
TA1-178488	TGAAATCGACGTCTTGATAGTTTTGGATCAGGAACGACTACACAGTCAGCTTGTAAAGAA	60	contig01184	tacatGGTGCGGGTTACCAGTGTCTTGTCCATGCAGCGTCTGCTTTTGAAATCGACGTCTTGATAGTTTTGGATCAGGAACGACTACACAGTCAGCTTGTAAAGaa	106	117	21%
TA1-214011	TTTTGCAGTTGGCCAAATGATCTTTCAGCCCCAGCTCTCTTTCCTCAGGACTAGTTTAAA	60	contig01185	tATtATTCTGGACGAaCTGTaGaaGTATTtGGAAaCTATTATCTTTGCTGCTGCATGATATAATCTGATTTGGTTTtGCAGTTGGCCAAATGATCTTtCAGCCCCAGCTCTCTTtCCTCAGgACTAGTTtAAA	133	254	8%
TA2-136262	GGTCTCGATTCAGGCCTAGTCTTCAGAAGAAAATTTCTCGGGCTGATGTGGTGGTGTTGT	60	contig01187	acAaCACCACCACATCAGCCCGAGAAAttttCttCTGAAGACTAGGCCTGAATCGAGACCGTCTGTGCGGTGCTGCTGTACaGAAAGCACGACTa	95	623	6%
TA1-185596	TGGATCGGCAGCAAAAGCACCCAGGACGAATACGGTACTGCAGCCTATAAGACGGTGGAA	60	contig01190	CACCTaTAAGCCAAACCCCAACGGAAACGAACTGGCCttACGtACGTtCATTTCTGGATCGGCAGCAAAAGCaCCCAGGACGAATaCGGTACTGCAGCCTATAAGACGGTGgaa	114	327	15%
TA2-130980	GGAGGATATGGACTTTTATACCTGACTAATACAGCTTTTGTGCATAGAACCAAAACAAAA	60	contig01195	CAAaCTGGTAGAAaGAGGCaCATCACCTTttAAAAAaCTtAAGgTTtttAATTtttGTTttGGttCtATGCaCAAAAGCTGTATTAGTcAGGTaTAAAaGTCCATATCcTCCTGTAcTCAT	121	1115	24%
TA2-127461	GCTGATTTTCATCCATCTTGAGAACTGATTCATTCACCCAAGCAACATCAACTATGTTAT	60	contig01196	aTAACATAGTTGATGTTGCTTGGGTGAATGAATCAGTTCTCAAGATGGATGAAAATCAGCGAAAGAAAGTATAAATCACAGACAACAGTTCGGCT	95	221	41%
TA2-046813	ATATTGGAAGTGATTCATCACAGAACGGCAATATAAGCGGCGCTCTTCGTCTGCGAAATG	60	contig01199	AAGCATTTCGCAGACGAAGAGCGCCGCTTATATTGCCGTTCTGTGATGAATCACTTCCAATATGGCCAGAATGAAGGCTATTGCGCCGAATAGCCAACCGAAaCACCAGAAGACGACGCAAGACAGAACGATGGCCCCTGTCATTGAGACTGGGTGCGGTTGGTAGACAAAGGTCGGAGCCACCGGATgctggACAACGATCATCTGTTGCTGAGGAGGtCCTGGTTGCTGCGGAGgAAaGGATGGAGCAGGGTAACATCCTTCCACTGACTTCGGGTTATTGAGCTCGGTGTACGGCGGAGGTGAAGCCACGTGGCTGGCCATTGCGTCGATCCaGTAGTtGCGTTCGGTAGAGTtCAGGTTGAGAGAAT	371	448	16%
TA2-100266	CTGGCGACGTCGTCGTCATCTACCCTACAAAATGCGGATCCAGGAACCAAGAGGAACACA	60	contig01201	TGTGTTCCTCTTGGTTCCTGGATCCGCATTTTGtAGGGTAGATGACGACGACGTCGCCAGTGGAGgaCAGATGGCGACGACCGATGTCCAGACGACACtGACCG	104	202	9%
TA1-150470	TAAAAAAAACATTGTCAAGAGCATATACTGCAAAAATATTTGTAAATATTGCCAGTGCCA	60	contig01203	CcAGTAGTTtcTTAAATAATTATATGAATGgCATGCTGTATCTGTTCGTAATTTCCGTATACatATATTCTCTGTTATGCCcAAAGgCATGGAAAATCATAAAAAAAaCATTGTCAAGAGCATATACTGCAAAAaTATTTGTAAAtATTGCCAgTGCcATTTga	164	86	34%
TA2-109595	GAATCTGAATATGGTTTGAGGACAATCAAAACTATGCTGGTTAAAACTTTGCTGATTCCA	60	contig01207	tGgAaTCAGCAAAGTTTTAACCAGCATAGTTTTGATTGTCCTCAAACCATATTCAGATTCCATCAAATAAATATACAATTCAGCAGCCAACATATTACCTACCAGTAAACCCTGTTCTCCAAaCATATTCAATTACTTGACTAGTGCGTTGTCAAt	156	400	14%
TA1-008360	AACTGTTGGAGGAGAAACAGTTGCTCGACATCGCCAACCGTCAACTTAACCCTAGTTCTG	60	contig01210	tAGCAAGaGgAGGAGAAAGAAAGGCAGGTGGAAAAGAAAACGTTGCATCTGGAGGCGATAGAGGTGATGAGCTGAGGTCAGAGATCCGTGACCTTAGACAACTGTTGGAGgAGAAaCAGTTGCTCGACATCGCCAACCGTCAACTTAACCCTAGTTCTG	159	804	6%
TA1-146629	GTTAGCTCTTGACTTGAGCTCTTTATGCCACGTGTAGCTCAGTATCACTTCCTATCATTG	60	contig01212	aTCCCTGGAaGCCCTTtCAATATTGTTGCAAAaTAACCAATGTGTTATGATTTTCGAACATTTAAATTGAACAAACATTAAGACGAATTTCAGTTTATTCAAAtCATATTTTATtCATCAACtACTGTTAGCTCTtGaCTTGAGCTCTTTaTGCcACGTgTAGCtCAGTAtCACTTCctaTCATtG	186	2843	25%
TA2-070448	CAGCCATGCGTCCGTCGACAGCAGACCAGTTCGAGCCAAGAGGGACCTTGACTATGAAGA	60	contig01213	tCTTCATAGTCAAGGTCCCTCTTGGCTCGAACTGGTCTGCTGTCGACGGacGCATGGCTGCGGCTGCTGCCGgCCATGTTCTCGGCTGTCa	91	381	11%
TA1-192139	TTAAACCAATTAGAGGTGCTTCTTTCTGGCCAAAGATTGCGTGTTGCCGTGAATTTTTTG	60	contig01214	CATGTTACTGCTGAACAAACTTTTTGAaCATGTACCATGGCTGGACAATaGAGTATTAaGTtAaCTTGCATGAAaTGTAATAAAACTGAATCTATATAGACTCTTCTTtAAACCAATTAGAGGTGCTTCTTtCtGGCcAAaGATTGCGTGTtGCCGTGAATTTTTtg	167	105	15%
TA1-149141	GTTTACTTTCTGATGCCTCTAACAATAACATCGAATAACGGACTAAAGAAGTTGATGTAT	60	contig01217	TGGATATTTTTGTAATTGTTTCCTACGTGACTTGGATAATTTCAAATCATAAGTTTACTTtCTGATGCCTCTAACAATAACATCGAATAACGGACTAAAGAAGTTGATGTAT	112	101	26%
TA2-021005	ACAATCATTTCAGCACATGTGTTTGCACTCGAGAGTGGAACTGGGCTTCTGAATGAAGAG	60	contig01218	tttCGCGGGCTCTTCATTCAGAAGCCCAGTTCCACTCTCGAGTGCAAACACATGTGCTGAAaTGATTGTCCCTACTTGAGGCAGAACaaGAAAaGC	96	130	14%
TA1-232730	TAAAGGACGTTCGCAAAGGGGAGGGTTTTGGTTCAAATGCGGATATCTGCAAACAGGATA	60	contig01220	aGATTGTATAGTTTGAaTTtATAaTTTACTGTAAACTAAATTTGGTATGTCACATGCTTTTAACACTGGTTGTCAAGCTAAGGGTCGTGCATAAAGGACGTTCGCAAAGGGGAGGgTTTTGGTTCAAATGCGGATATCTGCAAACAGGATAGGGGAAGGa	160	320	14%
TA2-098243	CTGAAGCACACATTCAGCAATAGAAGAAATACGTCCTGTAATTAATCTAGCCTATAAAGT	60	contig01221	TAAAaTACTTTATAGGCTAGATTAATTACAGGACGtAtttCTTCTATTGCTGAATGTGTGCTTCAGTCAGTGTACATTATCCACTAACCAAATAATACTTCCGCTCCT	108	677	10%
TA2-185607	TGGACTTAACCAATATTCAGCGCAGCTTATTGAGAACTGCGATCGAGGTGTGGAAAAACC	60	contig01223	ctAtCGAAATCCcAGCCcGgTTTttCCaCACCTCGATCGCAGTTCtCAATAAGCTGCGCTGAATATTGGTTAAGTCCAAGGAAGTCGCCAGTTCCTGCtaTCCTAGCCTTCTCGTCTtcGGTGAATTCCGGCAATCGTGAAGTTTTCAGt	150	268	6%
TA1-101202	CTTAGCCTACTTAGCACTTTCGGATCAGCATAGCCTTTCTAAGGTCTGTTGTTTCCATAG	60	contig01224	tGTTAGACCTATGAAaTCTGTATGCTTtGTAAaGTTtACCCGTATCTGCTTAGCCTACTTAGCACTTTCGGATCAGCAtAGCCTTTCTAAGGTCTGTTGTTTCCATAg	108	735	9%
TA1-111798	GACTGAACTAGTCAGACGTTTGTGTAGTGTGAACGTAGTATTTATTCGAGTTTTAATCAT	60	contig01225	GTggaTGAATGTGTTTAaCAGTTtCAGTTGTGATTTCAATCATGTCCTATGGTGCACATGTTGACGTTGTGTCAAAGAAGTCCGACAACAAATAAGGAACATTTGAAAATTAAACGAATTCGATATTAAGAAGGCAGCCGACTGAACTAGTCAGACGTTTGTGTAGTGTGAACGTAGTATTTATTCGAGTTTtAAtCATATGATATGACGAGTATag	217	87	29%
TA2-125971	GCTAAATGGTGTTTGCAGCTCTAAATGCGGCTTGCAACTGTGACATAAGTCGATACTTAC	60	contig01227	GTAAGTATCGACttATGTCACAGTTGCAAGCCGCATTTAGAGCTGCAAACACCATTTAGCCTATACATATACAAGTATTGTACaTTCAAAAaCATACgTAATCcGAATAAAaCAGTTCTGAATAAGGAaCAAgg	134	93	17%
TA1-024703	ACCGTGATGACCACGAATTATTTACTGTGTATATGTTTCATAAAGATCTGATGACTGCAA	60	contig01229	tATAACCTCTATGCACGTGAGAGCTTGTGTTGATAAACGTTCTGCTAGAaGATTCCAGACTTAATTCGTCGGAAaTGTTTATAGCTATTTTACCGTGATGACCACgAATTATTTACTGTGTATATGTTtCATAAAGATCTGATGACTGCAA	151	107	10%
TA1-108687	GAATCAGTTTTTGGTTAAGTACAGGCATGAAGGAATTGCTGGAAAAGGAACATATTTTTC	60	contig01243	GGtGCTCTCCATACAAACTTGAATCAGtttttGGTtAAGtACAGgCATGAaGgAATTGCTGGAAAAGGAACATATTTTTCAAAATATAGaaGaGAATTGTAAaGACA	107	86	50%
TA1-102621	CTTGACAACTTAAGGTACTGAAGCTGTTAGGTAGCTTGGGATGGTAGTAACCAAATGGCA	60	contig01249	AAGTCTCTCTGATTAAAGAACGAGCATACTGGTGCCcGAAAGAAGTGGAGAGGAAGGATCCGAGTGGCTGACCCtCCCcTGGGAGGGATTAaTTCAAGCCTGAaGGATATATaTGTATTGGTGTTATGAGATTCAAAATATGCTTAGTGCATTGTGATTGGTGCCATTGTTCTTGACAACTTAAGGTACTGAAGCTGTTAGGtaGCTTGGGATGGTAGTAACCAAATGGca	231	204	19%
TA1-144534	GTGCTTTGACAAAGTGTTGGATGATGCTGACTTTGTTTTGTGATTAAATGGAAGTAATGA	60	contig01250	aTATGTTGATTTGGAGCTGGTTGAAGCAACTCGACGAATGTGGTGGTGTGGAGATGATACTGGTGTCAGTGTGAAaTTAGTGATCAGTgagTGAGCAGCATTTGTCGTTGAGTGTCGTGCTGTGGAAGCCAAGGACTGTTGTGACTGTGGAAAAGTGCTGGACATCTTTGTATGGATATTGAAGAGAAGTTGGGTGAAGGATGTGAACGGTTATATAAGTGGAAAaGTGTTGGACATCTTTGTATGAGCATTGAAGAGAATTGGGgTGAAGTATATGAACGGTTAAATAAGTGAGATTGCGGGGAGAACTTGGGTGAAGTATATGAACGGTTAAATAAGTGAGGTTGCGGGATCAGTGTCTGATAAAGTTTAAATGcTtCCCTATGATGATTGTTGCGA…	871	1653	10%
TA1-178453	TGAAAGTTGTGCTTACAAAACTTTGGCTACAGGCTTAGCATATTACATGGAAATAAACGT	60	contig01251	ggcGGaTTTTCCATTACCGGAGGTGACCTATATTTGTtgCcGATAAtGGGGATATCTAGAGCCCTACTTCTGAAaGTTGTGCTTACAAAaCTTTGGCTACAGgCTTAGCATATTACATGGAAaTAAACGT	130	209	38%
TA2-118825	GCAAAGCTTTTACTAAACGCCGGGGCAGAAATGAATATACTTTGTGTAAGTTTGACAGCT	60	contig01254	aGCTGTCAAaCTTACACAAAGTATATTCATTTCTGCCCCGGCGTTTAGTAAAAGcTTTGCGGACTCTGTTATTGACTCAGTATGTTCTGAACACAGCAAATAAAaCAGAg	110	110	12%
TA2-208575	TTTCAGAGAATTGTGTCTATTCGCTGATCATACCCTGACATTCCATAATTAAGCGGTTTT	60	contig01255	AAAaCCGCTTAATtATGGAATGTCAGGGTATGATCAGCGAATAGACACAATTCTCTGAAaTCCATTGTTTCAGCAATTACAATCAGTTAGCCTTTGATTaa	101	559	10%
TA1-211780	TTTGGCATTTATAGAGCGCCAATTACATTGTAAAGTCCCGTCAGTGCGAGCGTTTGAAGA	60	contig01258	ttttAGGGGGgACCcTGTTGgCGGGAATTCTTCGAAGTTTGGtCtCATCCACTTTGTACGCTTAGTAATATTCTCTTGGTTCTCTTCGTATTTGCCCTATTCTAATTTGGCATTtaTAGAGCGCCaaTtaCATtGTAAaGTCCCGTCAGTGCGAGCGTTtGAAGa	165	347	5%
TA2-154131	TAAGCTGTACTCCCAGTGCGAGTACCCAGAGAAAAGAAATAGGTTTTAGAGACAGACAGA	60	contig01261	TCcTGTCTGTCTGTCTCTAAAACCTATTTCTTTTCTCTGGGTACTCGCACTGGGAGTACAGCTTAATGGTCACTGCTGTGATTTGGCGATATAAGTTACTAACCAGTAATCATTTTACATTGCATTATTATCGATGCACGCATCTCATCTCAAGCCTGAACAATGAGATAAGAAgCAATTGTCTTGCATTGAaTGGgaTtATCTGCCTCAAAGTTGCCAGCTACAATGCAATTGCTTTGCCTCAAATGGGACTATCTGCCTCAAAGTTGTTAGTTAAGGTACAATTGCCATGCCTGATATACATGTAGGTATCTcGa	317	194	17%
TA2-039831	AGTAGTTGGGAGGAAGTGTTGTTGATGGAACACTTTCTTACTCTGTAGTGGTTCTGTATT	60	contig01264	AATACAGAACCACTACAGAGTAAGAAaGTGttCCATCAACAACACTTCCTCCCAACTACTTACTCAGTTTGAGACTTTCATGTCTTGATGCTCATaGtCTCATAGTTTCAGACTTTCACCcaacGTaa	128	212	26%
TA2-028190	ACTAGATGTTTTCCACTCGCTCTTTCTGCCATTGGACTTCATCCTGTTTCTTCTTTACGG	60	contig01266	CCGTCCTCTTTAACGAGAACCACACACTACGATGGGTGGCAaTACGTCGGCCGTAAAGAAGAAACAGGATGAAGTCCAATGGCAGAAAGAGCGAGTGGAAAaCATCTAGTATGGAAGGCGAAGGGAaGGgCGATGGACaCCAATACGGgcg	151	391	13%
TA2-185752	TGGAGGCTTAATTGGAGGGAAAAGTGGCCTTCTTCTGGGTGGAATTGCAGGTGCCTTTGG	60	contig01268	CcAAaGgCACCTGCAATTCCACCcAGAAGAAGgCcACTTTtCCCTCCAATTAAGCCTCCAAGGACTGCGCCGATCCCTGTAaTGaaGaCcACCcTtCAGTGAcTcTTtcACAGTtA	116	159	42%
TA1-068310	CACTGGTGGTTCTGATGTTGCTGCAGTGAAGACGCGAGCTGTTCGAAAGGGAAACGATTA	60	contig01270	ccGAAGAGTGCCTTTTTAGTGCATACTGTGTGACTGAGCCCACTGGTGGTTCTGATGTTGCTGCAGTGAAGACGCGAGCTGTTCGAAAGGGAAaCgaTTa	100	508	21%
TA1-230575	GGGTAATTTGTTTGATGTTGCTACTTGTGGCATGCTATTAAATTGTTAACCTAGTATGAC	60	contig01273	cTTCTGTGCTTTGGgTAATTtGTTtGATGTTgCTACTTGTGGCATGCTATTAAATTGTTAACCTAGTATGACAATGTGATAATATAATACGTGTAACATCtaaaaaTAAAAAAAAAAAAAAAAAaaaaa	129	4293	23%
TA1-223732	CCAGCATCATCTGTCTCTGATTTTATTTTAGGCAATTTTGTTACCGAGAAGTGTTTTGAT	60	contig01275	ATGAAGAATTTCATTATTGCATCAGTTGTCAAGTAAGAGGACCAGCATCATCTGTCTCTGATTTTATTTTAGGCAATTTTGTTACCGAGAAGTGTTTTGATTATgtCTAAAGTAATTATGAaTTCTTGTCAGTTTATTTAGTCATTTTTGCAGTTTTTTtATTTAATGTTATTAAATtGCGTTTAGAATTtGAGCAATTTGAGCtGTATggcttttaataa	221	145	10%
TA1-117908	GATTTGGATGATTCAGAGTTTATGAATCTTATCGGTGACTACTGTGGCTCCCGAAGATGG	60	contig01279	AAAaCAACGACCTGTACAAGAAGGGACTGAaGACCTTCACCATGGATGTCAATGAATTTGCGGATTTGGATGATTCAGAGTTTATGAATCTTATCGGTGACTAcTGTGGCTCCcGAaGATGG	122	229	19%
TA1-022861	ACATGGAAGCGGCAGAGGACGAATTCCTCAATAAATGGGAACATCCAACACAGAATAATG	60	contig01280	aGAAATGGGAAaTCACCcAAACAAaGCGGAGAAAGCATACGTGGAAaCGGGCAGTGTAAAAGCATACATGGAaGCGGCAGAGgaCGAATTCCTCAATAAATGGGAACATCCAACACAGAATAaTG	125	111	16%
TA1-000950	AAACGTTAATCTTTTCACTCGTAGATCTAAAAAGAAGAGGAACGTTCCCCAAAGACACAA	60	contig01281	tGTAAaaGaTGgATGGAaGATAAaTGATTCTTTATTGTCAATATTGCATTTAAATCTATTGTATTTATCTTCTAAaCGTTAATCTTTtCACTCGTAGATCTAAAAAGAAGAGGAACGTTCCCCAAAGACACaa	133	158	17%
TA2-040602	AGTCTATCACTCTTAGAGGATCAAGTAGATTGCGTAGACCTAGTTAACTAAACCTAAACT	60	contig01283	AgTTtAGgTttAGTTAACTAGGTCTACGCAATCTACTTGATCCTCTAAGAGTGATAGACTTATAGCGACGATGGTAAAAAGAACGCTGATAGTTCAGTCCACACGCTCCATCGAAATCAACTCTCTTCCTCCTCCGGTTGGCATCGGTTCATCTGGAAATCTAAGCCTAGGCGGCAGCTGGTTCTGCGTGACCTCCTTCGCCGGGGATTTCGTAGATGGGAAGACCCTCCTCGTTCCATTTGAt	244	38179	6%
TA2-143694	GTCTTTATGACTTCTTAGCTCTTTAAGAACTATTATCAGTTGTTGGTTCAATGTTCCAAT	60	contig01284	aTTGGAACATTGAACCAACAACTGATAATAGTTCTTAAAGAGCtAaGAAGTCATAAAGACAAAaCATTTtCCATTACTAACAGATCAATAGCAATCGATG	100	151	21%
TA2-089560	CGGACACCATTGTTTCAAAGTTGAACCAGCAGAAAGGAAGCAGTCTTAAACATAACTATC	60	contig01285	GatAGTtATGtttAaGaCTGCTTCCTTTCTGCTGGTTCAACTTTGAAaCAATGGTGTCCGCTGGGTGAGATACGATAGCACAGAAGACTCCGGCGATATAACCAGCAACAAATGTGACAATAAGCTGCTCTGCCTTGGTGCATTCAGATCTTGGCTTTGGAACAACAAATTTATACAGAGCCTCAACTGTACGTTCAAAGCAGGCAAACTTCATCATCGtGTATGGAATCTGaCGACCCCACAGCGGGACAATTCCCTtGTAGAAACCCcA	271	461	10%
TA1-209365	TTTCAGGTGGACTTGAGTTACTAGAGGGTTGTCAAAAGTTGTTTGTCCTCGGTCTACGTG	60	contig01287	GGgATTTCCAAGTCTACCTAATCTATGCGAGCTGGACTTGAGCGAAAaTCAGATTTCAGGTGGACTTGAGTTACTAGAGGgTTGTCAAAAGTTGTTTGTCCTCGGTCTACGTGGCaaTC	119	496	17%
TA1-018696	AATTTCGAAGTTGGCCGCCTTCATGGACGTGAAAGAAGAAGAACTTGGGACTCATCTCAT	60	contig01290	TATCTTCAGCAACTGAaCATCTTCAtCAAaGAGGTCGTCAACCAGCAACTGATTCCtaCCATTCGCAGTTACCTCAAGCTCTACACGACGCTTCCAATTTCGAAGTTGGCCGCCTTCATGGacgTGAAAGAAGAAGAACTTGGGACTCATCTCATGTGCTTCAAGCa	167	493	12%
TA2-130074	GGAATTTTAGACGGGTTAGTACTGCAGTTGGGTTAAGGATGTTTTGTGATAAAGACACGG	60	contig01291	ccGTGTCTTTATCACAAAaCATCCTTAaCCCAACTGCAGTAcTAACCCGTCTAAAaTTCCTTGAATTTACATTTGAACCTTAGACCTTAGTCCATCCTTTGCATTTATGCACATCGGGCAACGCATCTTCTCCACTCGACTCTaGTCCATAGCCAGCTCcTCCGCCTTCTCCCATGATATTtCCAGGACTCTCAAGTCGTTCTTGACGgTTTCTgcccagttcctccgcggtcttcctCttaCtCTTtCTtCCTtCAGGAATCCAAtGCAATACCTGGTTgg	282	747	22%
TA1-004225	AAATTCAGTACACGTACCGTCGTCAGATGTATATTTTGTTGGTAAAGTTTGGGATCCGAG	60	contig01295	aCGAGtATGCtGTAaGAGAGTTTGTCACTTtCAGGAaGCTAAGGATTTGAAGTTTTATGTGAaCTGTAGTGTTTTCTTGGCATAAAATTATGCAATAATGGGGTgggttaagtactgatattttgTTCGCTGCTGACAGAATTTGTTTAAGGTACCACTAAATGTTGtCtGtCACTGCATGATGAAaTTCAGTACACGTACCGTCGTCAGATGTATATTTTGTTGGTAAAGTTTGGGATCCGAG	244	202	4%
TA1-232130	GTTATCATGTGCTGTCAAAGATTAGAGAAGTTTGTTGTTAATGAATGCATCCAACTGTTG	60	contig01297	cccAATTAGTGTGCAGACATAATtGtCttGttAtCATGTGCTGTCAAAgATTAGAGAAGTTTGTTGTTAATGAATGCaTCCAACTGTTGA	90	183	17%
TA1-080437	CCCGTAAGGACACAAACTCGGCATCCCGTAAGGTTGACTAGTCCTTCATTCGCTAGGCGG	60	contig01298	cATCTGGtGCGTTGgTGCTggCGAaCAGAgTTCGCATCCCGTAaGgaCACAAACTCGGCATCCCGTAAGGTTGACtAGtCcTtCATtCGCTAGGCGgCGGt	101	871	11%
TA2-128635	GCTTCTTCTCTTTCTCTCCATGTGTCCAGGTAAATTTACGGCTTTCAAATTTAATTTAGC	60	contig01299	CttAAAaTGCTAAATTAAATTtGAAaGCCGTAAATTTACCTGGACACATGGAGAGAAAGAGAAGAAGCAGAGGGAGGCAAAGGAAGATCTGGaTAGACAATATCAgggAgACCTGAaGGAGaaaaa	126	96	10%
TA1-186085	TGGCGAACAATAAGTTAGGCCTACCTTTGACTTTGCAAGAAAAAGCGTGCAAACGAATAG	60	contig01302	CCCCTTTtGTCGCTGCTTTGTACTTGTACTGCAAACACGTATTGTGAATTGGCGAACAATAAGTTAGGCCTACCTTTGACTTTGCAAGAAAAAGCGTGCAAACGAATaG	109	168	26%
TA1-119365	GCACCACAGTGTTATGTAACTTGCCTGTTTTAGCTATGGTTTAACATCTGTGTTACGATC	60	contig01303	tGATCAATTTGTGAAaGTCATAACtGAAAaTCATTACTCGAGTCTTTTGCGTTTGAATAGAACTACTATCAAaTGACTGGTGCAATAAGCAGTACTACATCAAGGACTTGTTCATCATTGTTTTTACACAGTGCAGTCACATGGCAGGTAGAAACTCTTCGTATTTAATGTACTCAAAaCAATTACCTGTGCACCACAGTGTTATGTAACTtGCCTGTTTTAGCTATGGTTTAACATCTGTGTTACGATC	250	766	26%
TA1-156827	TACATTGTATTGCATTACCATTGTGCATTTACATTTCCTCATACTTGTTTTATAAAATTA	60	contig01305	tttCAACTTTCTTTGATTCCAGTTATGATGACATTTACATTTACCTACATTGTATTGCATTACCATtGTGCATTTACATTTCCTCATACTTGTTTTATAAAaTTa	105	240	27%
TA2-086432	CGACAATGGTTCACGAAATTTGGTTCACGATGAAAATGGTGAAATAAAAGTTGCATTGAT	60	contig01307	tATCAaTGCAACTTTTATTTCACCATTTTCATCGTGAACCAAATTTCGTGAACCATTGTCGTGACACCACCCTAAAGAGGTTCACACATGCAATCAGTGATACACAACTACTCTAATGTGCcATTCAGTTAGAaTTtgACTGCTCTTATATAAaGAGACAATTAAGTGTCTTAATCTTtCCACAAACTTCCACTACATGAACTTTGAATTATAAaTCACCAATAAATAAGTCATTAGCTGGaGAAAACTGATGACTGTTACAATGCTCCAGAAAGTCCTTATCAGTGTCAAACATTtCACTACACATCCCACATCCAAAaGGC	323	175	14%
TA2-203028	TTGATTCGCTAGGTGGTGGTGAGCTACCTTGGGTGGATCGTAGGTCCAAGGCGGGAGATT	60	contig01312	TCTGCTGGACCCTCGAATCTCCcGCCTTGGACCTACGATCCACCCAAGGTAGCTCACCACCACCTAGCGAATCAAAAGACCGCTCGCTAAGCGGAATCTCGTCGCCACGTGGCGAGTCGATAGATCCCAGGTCGTACGGGCCACGGATGGCGCTGTTATAATAAGGACCTCTGGCGAGTTGATTTGCACGGCCTTCAGcT	200	495	15%
TA1-107016	GAACGGCAGCCAGATGCAGCTATGTACACGCGTTGTCGGTGGCTAATGGACAAAGAAGAG	60	contig01313	ttATTtGGTCTTCAACGGTCAAACTCTGAATCTTGGGTCCGGCCTTACAGTGGAGATGGCCGGCATAAAGAACGGCAGCCAGATGCAGCTATGTACACGCGTTGTCGGTGGCTAAtGGACaaaGaaGAG	129	604	22%
TA2-177926	TCTTTACTTGATGGACATTACACACTGCTAAGACTTTGTGGCTTTGTCTTCTCATAAGTT	60	contig01314	tACAAGtAGTACAAGAtACAGAACATTtGTTTTTTTTAGTTTTTTTTTttATTTTTTTTTTTAACTtATGAGAAGACAAaGCCACAAaGTCTTAGCAGTGTGTAaTGTCcATCAAGTAAAGACAAGCTA	129	214	13%
TA2-212810	TTTTGAGTCTTTCAACTTCCTTGAGTGCCTCCTGGTGCTCGTCCTGAAGTTTCTCTAACT	60	contig01315	CCTGAGCGAGTTAGAGAAACTTcAGGACGAGcACCaGGAGGcACTCAAGGAAGTTGAAAGACtCAAAATGgATTTgTCAaCATTGCCAGAGAGTGTCatt	100	93	30%
TA1-096925	CTCTTGGTCGACTGGTGATAGTGTAAGCGCGTAAGGATTGCATTTTGTGTATATTTGTGA	60	contig01316	aTATTTCACATtCTAATGCAGAGAAATGAAAATCAGTGGACTCTTGGTCGACTGGTGATAGTGTAAGCGCGTAAGGATTGCATTTTGtGTATATTtgTGA	100	8508	10%
TA1-005796	AACAGTGGATAAAGGACTGTACATGAACCGTCACACCAGCTGGTACAAAATTTAACATTA	60	contig01317	TGTATAAAaCAGGCGTGGtAACAAaCTGtAGtATGGAAGAGTTTATATCTATACTTgTATACAAACTCCGAGAGGGTTCGACAACAGTGGATAAAGGACTGTACATGAACCGTCACACCAGCTGGTACAAAaTTTAACATTa	142	416	12%
TA1-139729	GTATGACGTATACATATCTTGTTTGTATGTTTACATATGATAGTTGCCGACCATAAGACG	60	contig01321	taCGaCggCATAATACATAACCTAGTTATTTATaTCATACAATTTGTATGACGTATACATATCTTGTTTGTATGTTTACATATGATAGTTGCCGACCATAAGACGa	106	3262	18%
TA2-118301	GATTGTTAACTTTTACAGATATCGATGCACTTTTGGAAGCTCAATCATAAGGTGTCGCTG	60	contig01323	cAGCGACACCTtaTGATTGAGcTtCCAAAAGtGCaTCGATATCTGTAAAaGTTAACAATCGTATCGTAaCTTTtACAAaCGAATTTAATACAAGTGGTCATCCATAAAGCATGGCcACAAAATATAACCGACTTTGCACCCCTCCcT	147	204	16%
TA1-201277	TTCTGTGGACATGCAACATATACTTGTATGTACAATGGCAGAATATTTTGTGCCATGGCA	60	contig01328	TTTGCATTCCTACTTCATTCTTTtATTCcTGTTTGTTCTGTGGACATGCAACATATACTTGTATGTaCAaTGGCAGAATATTTTGTGCCATGGCA	95	164	22%
TA1-077521	CCACAGATATTCTTTAGGATGCTATTGTTTACTTGTGTAGAATGTTGAAATGGCTGAATC	60	contig01329	cAAtCACATGTTCATCTATATTCCAAGTCGAGTTGCGTTGGTCTATGCGATGGTCGAGTAGCAAAAGAATCTCATTTCCTCGATCAGACTCCGAGAAGCTTGTTCGACCACAGATATTcTTtAGGATGCTATTGTTTACTTGTGTAGAATgTTGAAATGGCTGAatCaTCTGTAACTAGAAAATCATgt	189	80	29%
TA1-179497	TGAATTGTCATTAATTTGCGAAGAATGTTCTCAAGCGAATGATTACTATTGCTGTGTTCG	60	contig01332	GCTGTCCTTACGGCAAACGCTGTTCTTCTCCTCCTGGCATATGCTActGAGGATGGTTTGCGGCCAACTTCGAGGACAGACGAAGCATTGAAGAaGATATGCAGATTGAAaTGTTATCTCCGTGAATTGTCATTAATTtGCGAAGAAtGTTCTCAAGCGAATGATTACTATTGCTGtGTTCg	182	1065	43%
TA1-124826	GCGTGCAACCCTGCTTTATCATGTATTTTGAAATGACTTTGTTTGGTTTACAAGTCTTAA	60	contig01333	cAGATTTGTTTCAGCAaGGCTCAAAGCTCCCAAACCGAaGCCTATGCTGTtGCaataCAAaTCATTtaTGTTGCaTTTGATTGAaTGTGCAAAGCGTGCAACCCTGCTTTATCATGTATTTTGAAaTGACTTTGTTTGGTTtACAAGTcTTAAAGCTTAGTATTCACGTAGATACTATTAt	181	91	7%
TA1-104206	CTTTGCGCCATTGTCGCTTGTGGGCTTGCGTTATAAATGATAAATAAATATTTTCGATAT	60	contig01334	cTGAATGTCATGTGGATTATATACATTtATCTCTTTGCGCCATTGTCGCTTGTGGGCTTGCGTTATAAaTGATAAATAAATATTTtCGATATTtaaaga	99	901	13%
TA2-016432	AATGAACGCCATCTTGGTTTTCTCATTCAATATACCGCAGAAAACTCAAGAAATCGTATT	60	contig01335	aaTACGATTTCTTGAGTTTTCTGCGGTATATTGAaTGAGAAAACCAAGATGGCGTTCATTAGTTCTATGGCAACATTGTAAGATGGCGCAGTCATTGAACTCCTATAATTATGTTTCAGTTAGGGa	126	355	8%
TA2-163447	TATCTTGTGTCGAACGCTGAATCAACAAAGGCTCCATCTTCCATTCTGTCTCCAAATGCG	60	contig01338	ccGCATTTGGAGACAGAATGGAAGATGGAGCCTTTGTTGATTCAGCGTTCGACACAAGATACTGGAGATCACCGACATCAACAGCAGTg	89	440	11%
TA2-064905	CAATAGTGCATGAGCATAATAATATAAAGCTTGTAGTGAGATAACCATAACTGAGCCAGA	60	contig01340	tCtGGCTCaGTTATGgTTATcTCACTACAaGcTTtATATTATTATGCtCATGCACTATtGCATAtGCTTAAGTCTAAaTTATtCAa	86	265	7%
TA2-117004	GATGATGATCCAATCCATCAGAAGTGTTTCGAGACAATACCTGTATAACGTTTTGATTTA	60	contig01345	aaCAAaGTAATTTTAAaTCAAAaCGttATACaGGTATTGTCtCGAAaCACTTCTGATGGATTGGATCATCATCTGTTACCAGAAaCCGCATCTGTCACTAAATAGAaGACTTATCACTTAAATGa	125	1753	8%
TA1-141037	GTCATTACTTGTGTCCTAGCTTTGGTTGGGTGGCATTGCTGCTTTTCCATATTCTTTCCT	60	contig01346	CGGGCAAATGGGGAGGATTAGCTGGACCACAGATCATACCCTTCTTGAGTCATTACTTGTGTCCTAGCTTTGGTTGGGTGGCATtGCTGCTTTtCCATATtcTttCCt	108	145	9%
TA1-095630	CTCCCCACGATCTGTTCAATAAATGTAGATGTACACACTTTACTATAGCAACCGTGTGGG	60	contig01349	CTTATACCTATCTATCATAGGAATATCCTAGTGCTCTTGGACTCCCCACGATCTGTTCAATAAATGTAGATGTACACACTTTACTATAGCAACCGTGTGGG	101	328	5%
TA1-081181	CCGAGCAGAAACATTGTCTTGTTAAGTTCTTATCTATAGTTCTTATGTTTTCACGCTCAA	60	contig01350	caGCGATCGAATGCCgAGCAgAAACATTGTCTTGTTAAGTTCTTATCTATAGTTCTTATGTTTtCACGCTCAAATTGGAGAATAAACTCATTAAGACCcT	100	764	31%
TA1-058555	ATTGTCGTCGCTGATCACAAAAATAGTCGCGTTTTGTCATTGGACTCAGATTTGACATTT	60	contig01351	GGAACGATCCAATCTATTTATCTCTCTGTGGAAATGGATTTATTGTCGTCGCTGATCACAAAAATAGTCGCGTTTTGTCATTGGACTCAGATTTGACATTT	101	100	22%
TA1-113827	GAGGCAGGGCATTCTGCCCTTTAGTGGTTTCTATTGATTATCCTTAATCTCAGTTGGTTC	60	contig01353	AGTGAAGCGGGCGTATTTGCGCATTGTACATACTAAAAACAACATAGTGGGATGAGGCAGGGCATTCTGCCCTTTAGTGGTTTCTATTGATTATCCTTAATCtCAGTTGGTTC	113	390	19%
TA1-218916	AGATAAAGGCCATGGATGAGATTCATCCTGACATGAGGGAACTGATGGACACGATGAATC	60	contig01355	cTGACCTCTATGCCCTGATCAACACACTGCAATGTCTGGAGAAGGCCTACATCAAGGACTCTGTCACGCCAAAAGAATACACGGCTGCCTGTTCGAAGCTCCTCGTTCAGATTAAGGCCGCTTTTAAACAGGCGCAGGACGAGGACTATCGGTCGATTGAGGAATTCGCCAAAAAGTCCAAGCTCAACTGTGCGGCCGCTCTCGACAGGATCAAGGAAGATCGACCGATCACGATCAAGGACGACAAGGGAAACACCAGCAGATGCATTGCGGACATCGTCTCATTGTTTATTACGATCATGGACAAACTGAAGCTGGAGATAAAGGCCATGGATGAGATtCATCCTGaCATgaGGgAaCTGATGGACACGATGAATCGCCTGAGTCTGCTTCCGgCCG…	574	398	19%
TA1-203293	TTGATGAGAACGCTTCCATGTTCGACCGTTACAGAGCCATGTTTGCCTTGCGAAACCTAG	60	contig01356	AaGTGGTGAAAAGGATGTAACCGCGCTTAGGGCtATCGCTGCTTGATGAGAACGCTTCCATGTtCGACCGTTACAGAGCCATGTTTGCCTTGCGAAACCTAG	102	825	6%
TA1-016573	AATGGGAAATGTCGATGGAAAATGTCCGTGTTAAATCTACGTGTATTAAACCCGTGATCC	60	contig01357	ttAAACACcGATAGATtATtAATGTTGATCGATCAACATCGATAGATTATTAATGTTGATAAGAACTATGACGCACTTTCTACTCAACATTtCTCTGGgTAAaTGTTaaTaGCCTAaTGGGAAaTGTCGATGGAAAaTGTCCGTGTTAAatCTACGTGTATTAAACCCGTGATCC	175	132	4%
TA1-157396	TACGACGGATGTGGTGGAACTGGAAACGATCAAGTGGTTCTCTGGAAGAGATCAAATACA	60	contig01361	GGTCTTCAACCAGTTGAGGGaTGCCATGGgAATCTGGATCGGaCTACGACGGATGTGGTGGAACTGGAAaCGATCAAGTGGTTCTCTGGAaGAGATCAAATACACG	106	158	32%
TA2-085673	CGAAAATGACAGCTTATTTGAATGTTGGTTGAAGACCGTTTGGAACTAAGTAGAAGTAAA	60	contig01362	ttttaCTtCTACTTAGTtCCAAaCGGtcTtCAACCAaCATtCAAATAAGCTGtCATTTTCGCTaGCAgTCATCACGtGATCATtAACTCTATACgATCATCT	102	899	9%
TA1-083940	CCTGTCTTGCCCATGGTCTCATAGCTATAATCATTGTTAAAACTAAGATGATCAATATCT	60	contig01365	tATATTTtACATTTTTAAGGTTAGCCTGTCTTGCCCAtGGTCTCATAGCTATAATCATTGTTAAAaCTAAGaTGAtCAAtATCTTtAGTgCaCTAtGGTC	100	170	32%
TA1-039979	AGTCCAATCTGCCCGCTGAAAAAGGGCAACTTCAGTCTGCCGCCCACAACCTTTGCTCTA	60	contig01366	cAGAAGCAGATGAAGAAGATGGTTATATGGACGCGTCACAGAGTCCAATCTGCCCGCTGAAAAAGGGCAACTTCAGTCTGCCGCCCACAACCTTTGCTCTACCC	104	127	22%
TA1-229523	GCTCATACAGGCAAAGCAAGTCTGTTTGGTTTGTTAAGAATTTGTGACATTGATATTTTG	60	contig01369	tGTAGATGTTACAATTATTATTCCATATGGTAATGCGAAAATGCGTATTTGCTCATACAGGCAAAGCAAGTCTGTTTGGTTTGTTAAGAATTTGTGACATTGATATTTTGTGAATTTATAGtt	123	141	31%
TA1-142289	GTCTAGACGAACTATGCCTATTCCAGATAATCTTCGCCAGATCATTCTAAGCACAAACAG	60	contig01372	cAAGAATTGTTAGTATTACATTTtAGAACGTTAGTTTtAAGCATGTCTAGACGAACTATGCCTATtCCAGATAATCTTCGCCAGATCATTCTAAGCACAAACAg	104	251	13%
TA1-112282	GACTTTTTGCTGGAACTGTTTTCAGAGTTGTTTCAAAGAACTAGCATTCATCTGTAATTG	60	contig01373	GggggTAAAAGCgTtATTtGGGgTAATTCATTAGCTGTAAGTTTTTCAGATGTCTGACTTTTtGCTGGAACTGTTTtCAGAGTTGTTtCAAAGaaCTAGCATtCATCTGTAATTGAAATa	120	132	6%
TA2-005834	AACACGTTTGTATTCCGTGTGACTTTCTGATGCCAGTTAAGACTCAGAATCCAGTCCAGG	60	contig01374	ccAAAAGGATCTCATGATGCAGACcTCCCTGGACTGGATTCTGAGTCTTAACTGGCATCAGAAAGTCACACGGAAtaCAAACGTGTTCCTTGGTGGATAAG	101	202	37%
TA1-053705	ATGTCAAGATATTGATTGAAGGTGAGCTGGAGATGTTGATTGAAGATGGCAAGCTTGAGG	60	contig01376	cTAACTGATGCCcGAaGATGTTGATTGAAGGTGGACTGATGATGTTTGAAGATGAGCTGGAGATGTTGATTGAAGGTGTCAAGCGATTGATTGAAAGTGAGCTGGAGATGTTGATTGAAGATGTCAagATATTGATtGAAGGTGAGctGGAGATGTTGATTGAAGATGGCAAGCTTGAGGgTGGGTGAGCTGAAGTTATGCCag	204	700	10%
TA2-123797	GCCGTAACATGTGAACTATCGGCAGTGAGTTTAGTGACTCGTAAATCACGTGTCAGTTCT	60	contig01378	aGAaCTGACACGTGATTTACGAGTCACtAAaCTCACTGCCGATAGTtCACATGTTACGgCCTGCAGTTAACCTTAACGACAaGTTTACAtATCATTCACGtgttt	105	326	22%
TA1-080366	CCCGCACATGACGGCAAAAAAGACAGGTATCCGAAATACGATACGAAAAACGTCAATAAG	60	contig01380	cAGCAACAATAACAGTCGATCAGAAACGACTACAACGACTATTGAaGTGTCAACGAAATATTCTAAATACCCCGCACATGACGGCAAAAAAGACAGGTATCCGAAATACGATACGAAAAACGTCAATAAG	130	145	18%
TA1-104126	CTTTGAGCTTTTGTGTATCTAAAACGAACAACTATTCCATGTCGAATGATGTTGCAGGGG	60	contig01382	cAATGTGTTTTGAATTCATTCATTTTATtGAGTGATTCTTACAACTTTGAGCTTTTGTGTATCTAAAaCGAaCAACTATTCCATGTCGAATGATGTtgCAGGGG	104	81	33%
TA1-105817	GAAACTTGGATTCTGGGGTATGTGGAAAGGTCTCTTCCCGAGGATCATTATGATTGGTAC	60	contig01386	GGATGAAGTTTGCCTGCTTCGAGCGTACAGTTGAaGCTTTGTACAAATTCGTTGTACCAAAGCCAAGGGCCGAATGTTCCAAATCAGAACAGCTTGTGGTTACGTTcGTTGCTGGATACATTGCTGGTGTTTTCTGTGCTATTGTCTCCcATCCGGCTGACACAATTGTGTCAAAACTGAATCAACAGAAGGGCAGCACATTTGTCGAGATTGGAAAGAAACTTGGATTCTGGGGTATGTGGAAAGGTCTCTTCCCGAGGATCATTATGATtGGTAC	277	923	17%
TA2-155745	TAATTGTTGTTATGTTGTGATGATGTACACTGCCAGACAAAAGCATTTACGACAGGTTAC	60	contig01388	TTTTTTTTTTTTTttttTTTTTTTTTtGAGACATGTGTCACATGTATATATTtAGGgACACAATAATTTATTATATGCGTAACCTGTCGTAAAtGcTTTTGTCTGGCAGTGTACATCATCACAaCATAaCAACAaTtaGaGGCTATAGAAAaTAaTtGATCCcTATAATTAATTAATTACTTAACTACGTGGTCATCTGTTTTCAGTAACTGCTGAAACGAGGTCAAGAGCCGTTCGCTATAGCTCGATCGGCATTGCATATCGGAGCTGATGTATACAATTTTCTCATAGATTCAGAATGGAGTTTTAGTATCAACGTAACGCAAATTAAATCAGTGAACACt	344	9979	10%
TA1-128213	GGAAAAACTAAAGTGTTTCAGAACATGTTAGAACACGATGCTGCATTCATAAAATGCTAG	60	contig01390	GGATGCTGCATTTCAGAACATGTTACAACATTAAAAAGGAAAAaCTAAaGTGTTTCAGAACATGTTAGAACACGATGCTGCATTCATAAAATGCTAGaa	99	85	12%
TA2-190688	TGTTAATCAAGGTTTTTATGTATTAAGGCCGGGCTTTAAAGCTGAATTAAATTTTGCTGT	60	contig01391	aCAgCAAAATTTAaTTCAGCTTTAAAGCCCGGCcTTAaTACATAAAAACCTTGaTTAaCATAGTTCTTGTTACAAAAGTTAACAAATAGAAGCCTTGCATTAAAGGAATGAAGAAATGAACGGTAg	126	116	19%
TA1-104410	CTTTGTTGTACAAAGTTCAGTTTCATTTAACGCTGCTGAAATCTCATCTTCTGATCTTCA	60	contig01393	CTCATCAAAGAATTATCCcTTACTTAAAaTTGtCAGGTCAACTGTTGCCAGGCGATTCATTACAAGAATTAAATGGTCATTGTACTTtCAATGGACAAACATATTtCAGACATTTATGCCCAACTCGATGGTGTTTtGTACAGTGATGATTTGAAGCCTAAGtttATAACCGTGTTtGGTTAtAgATtGATTGAAaTCTGTGtgCTGTtCTTtGTTGTACAAaGTTCAGTTTCATTTAACGCTGCTGAAATCTCATCTTCTGATCTTCAATTTAAAACTGTT	282	473	9%
TA1-107255	GAACTGTCGAGAACCAGGCGCCATCTGAAAAAGCCTCTTTTGATCCTTCCGTGCCCCTAG	60	contig01398	cTTGAGACGTGTCTGCCTTCGATGGGtGATGTCTTCTgCATTGCACAGTCGTATCGAGCAGAACTGTCGAGAACCAGGCgCcATCTGAAAAaGCCTCTTTTGATCCTTCCGTGCCCcTAg	120	144	18%
TA2-092883	CTAAAAATGCTACGGCTGAATTAAACACTGTTGAAATCTGTAGTCTTGGCGAAATCAAAT	60	contig01400	aaaTTACGCATGCaTTAAAAAaTTTGATTTCGCCAAGACTACAGATTTCAACAGTGTTTAATTCAGCCGTAGCATTTTTaGCTGAAAACCCGGCTTTTCTTTAAAGATCGAGAG	114	109	14%
TA1-084674	CCTTTCATCCAAGCTACTACTGGAAGTTGAAACTGCAATGAATAGTATTGAATAAACTTG	60	contig01401	aCACTTCAGTTGCTCCTCTGCCTTTGTAGGCAGGTTCGTACGTGCATCTTGTTCGTACATTCCTCACACTGTCCGGCTCTGTCCTTAAAGCTCTCTTTTAGCAACCACCCCAATAACATTGTTCTCGGTCTTCATATTGTCTTTCCCcTCTGTATTGACACGGGAAGTACTTGTTATAAAAGATGGAAaTCAATTGTGaCTTTTGTTTGTTAACtAACTTGAGGGGACTTGAGATTCCTTTCATCCAAGCTACTACTGGAAGTTGAAACTGCAATGAATAGTATTGAATAAACTTGTTtCTaaaaagaaaaaaaaaaaaaaaaaa	325	2061	14%
TA1-137466	GTAACAGGTGAAAACCTGCTGACTGGTGTTGACTGGCTAATTGACGACATTGCTTCGAGG	60	contig01402	tGCTCTGTCCTCAGATGCCATCAAAGAGGCGCTGGACTTGGACAACTTGAAGACGCATCACTGGATGGTTACCGGATGTAGCGCAGTAACAGGTGAAAACCTGCTGACTGGTGTTGACTGGCTAATTGACGACATTGCTTCGAgg	145	410	19%
TA2-128094	GCTGTGTCTTTGGAATGGTCATCATCAAGTTTCAACAGAATTAAAGAGACCTAAATGCAG	60	contig01403	cTGCATTTAGGTCTCTTTAATTCTGTTGAAaCTTGATGATGACCATTCCAAAGACACAGCAGAAACTCTTGTAGCTGGACAGATCGTCACCTTTTTACAAATTtCAGTGAAAAGACATATAAAATGATTCAGCTTTTGTGAG	142	345	15%
TA1-128096	GCTTTGTTTTAGTGGCAGAACAGTGCTTGGCTGCGATTAGAATAAAGTTTTCACCCTAAC	60	contig01407	tGAAAACTTGATTCTGAAGACTCTGTAATAAaTGAACGAGGCTTTGTTTTAGTGGCAGAACAGTGCTTGGCTGCGATTAGAATAAAGTTTtCACCcTAaCAAAAAAAAAAAAAAAAAAAAAAAaaAAAAAAAAAAAAAAAAAAAAAAAAAAAAAAAAAAAAAAa	164	25015	15%
TA1-198081	TTCAGGTTATGTGTGGTTAGTGCGTAATCGTAAACAGAAGCCAGGAAAGCAGCTGTCCAT	60	contig01410	GAAaCCTTCGGCAGCTATTTTGCCTTCAAAGTTGAGTTCAGCTATGAGGCAGTAGAGCTCTTTGGTTCAGGTTATGTGTGGTTAGTGCGTAATCGTAAACAGAAGCCAGGAAAGCAGCTGTCCAT	125	277	13%
TA1-233694	TAGTTGGTGTGTTTTTGAACTGCTGACATTGTAGAGAGATGTCCTGTCTGGGGTGTGTAG	60	contig01413	tAGCCAAACTGGATGGGGGTGGCCATGGCCAGATTTtCCCCCAGGATCCGCCGCTATTtGCAGACCAAGGTGATTTTAaTCTGGTCGTGACTTGCGACGGGgCCTAAAGGttAAATAGTTGGTGTGTTTTtGAaCTGCTGACATTGTAGAGAGATGTCCTGTCTGGGGTGTGTAGCGTGAAGt	183	712	19%
TA2-031813	AGAACTGTGGAGGATTTCCACTAGGTATTGAGTAGGCGTGCGTAAAGGAATGATGTAAGG	60	contig01414	CCTTACATCATTCCTTTACGCACGCCTACTCAATACCTAGTGGAAATCCTCCACAGTTCTTCATAGTCCAGAATTTTCACCTTCAAATCAACTCCTAGAACACTGTAAATTtCCACAAGTTCGTAAATTGACATTCAGCCTCAACTTCATTATGGGCTCTACATTGACCCACaa	174	267	4%
TA1-127704	GCTTGCAAAATAATTTTTCAGGACTGTCTTGTTGCATTACATTTTCATTGTGCACTTGTC	60	contig01416	AAGTCGACAAATTGCTTGCAAAATAATTTTTCAGGACTGTCTTGTTGCATTACATTTTCATTGTGCACTTGTCAAATTGTATTGTTATCAAATTATTTtCAATGCATTtAATTcATTGTTCAGa	124	302	16%
TA1-015169	AATCGAGCCGCACGACATTTCTATTCGACTCTAAGGTCAGCCAGAAATATTACAATGGAC	60	contig01419	tttGGCTGCGAAAGACGTGCCCCAGGATCTTCAGCTGAAGTTTGCAAAATCAATTGCTGAAATTCTTAGCAaGCCCcTTGATCGTATTTCAGTTACCGTTTCTCCAGGGTTGCTAATGTGTCGtAATGGGACCACAGAGCCAACCATAACCACACACATCTGGTCAATTGGCGTCTTTGGCAAGGAGAAGAACCAAGAATATTCATCCAGATTGTTTGATTTCTTCAAGTGTCATCTTCCTGTCGTCTCAGAAAAGCGGATTGTATTGCTCTTCCATCCAATCGAGCCGCACGACATTTCTATTCGACTCTAAGGTCAGCCAGAAATATTACAATGGACCAT	342	217	26%
TA2-101880	CTTAAAGATAGTGCTTTACGCTTCTCCAATTAAGCCATGTCATCGTGACAGGGCATACAG	60	contig01420	CtGTATGCCCtGtCACGATGACATGGCTTAATTGGAGAAGCGTAAAGCaCTATCTTTAAGTGCTCAATCAAGGAATTGAAACCGTATTGGGCAAGCAAAAGGTACAAGTCCACGTCCAATAGTATTCGTAGCTTGGTGT	139	1102	15%
TA1-129681	GGACTTTGTGTACACAAGTTGCAGTTTACATTTCTGTACTTAGGACGTTTTTCTTTAAAG	60	contig01424	TtGTACaGTGGTGgTTGaCGTACGCTCCTCGTGTTTTTTtCTTATTAGATATACTGGaCTTTGTGTACACAAGTTGCAGTTTACaTTtCTGTACTTAGgACGTTTTtcTTtAAAGTGAtt	120	100	16%
TA2-025712	ACCTGAAGTGGATCTGTGTTGGTTGATGCGGCATCCTAATTTATGATTTAAATAGCATGT	60	contig01425	ACaTGCTATTtAAaTCATAAATTAGGAtGCCGCATCAACCAACACAGATCCACTTCAGGTCAAaTAGGTCAGGTCATATCTAAGGTCAGGGCATAAAAGGCAGGTCATATAGGTCA	116	189	13%
TA2-162881	TATCATTTCTATAGTTTGTCGGGGCTAAAAGGCTTTGTTTTTGTTTATTGAGGTATGACA	60	contig01427	TGTCATACCTCAATAAACAAAAACAAAGCCTTTtAGCCCCgaCAAACTATAGAAATGATAATTTATATAACATTATATACAGTGCCgtttAGCTTACAAGTGAACATCGGAAAaGAt	117	1115	11%
TA1-192641	TTAACGACACTGTTCCATAACAAAGAGGATTAGTGTCGCCCTCCTCCTTTTTCCAGGCTT	60	contig01429	ACGATGGTTTTAATGGTCTTACCCCATCTTCTGTCATAAGACACTTCACCATTATTTGTGGTAGCGTAGTAGTtCCTGTttAACGACACTGTTCCATAACAAAGAGGATTAGTGTCGCCCTCCTCCTTTTtCCAggCTtGGGgCt	145	653	12%
TA2-186170	TGGCAGTGACTCTGCAGCTATTATATCTGTGTATGTATACAAGCAGTTGAACGGTTTTTT	60	contig01430	aaaGtCGCATCAACTTAACACAGTGTTTTTGTaCAAAAAAaaCCGTtCAACTGCTTGTATACATACACAGATATAaTAGCTGCAGAGTCACTGCCAaCAGCAGAAAAAACGAAACcATCGCTTAaTa	127	535	9%
TA2-147677	GTTCATAATGGACTTGCTGTGTTTCTCATTGACTAATTCAGTGGAAATAGTGGAGGCTGA	60	contig01431	TCAGCCTCCACTATTtCcACTGAATTAGTCAATGAGAAaCACAGCAAGTCCATTATGAACATTCAACGATGATTATGATTAATGTCCAACAAGTAATCATGATTTATCAATTATGTACAAgCAATCAACTACAAACAAATATCATGCGAGTAATCAACTACGAATATtCA	170	138	7%
TA2-120167	GCACGACAAATAATTAATAAAGTCATCAACTAGGTCTATCGGATATGACTCGCAATTCTA	60	contig01432	tGaCGTCAATTAATTGACTATTTAAaTTAATTAAATTAATATTTAAaTAGAaTTGCGAGTCATATCCGATAGACCTAGTTGATGACTTTATTAATTATTTGTCGTGCTTtCGTTCGTTTAGCTAATCAGTGCGCaa	136	2868	5%
TA2-099016	CTGATTGCAGGTCCCTTGTATTCTGATATTTAATTTACAAATTTGTCCAAACAATGCCTG	60	contig01434	CAaCAGGCATTGTTTGgaCAAATTtGTAAaTtAAATATCAGAATACAAGGGACCTGCAATCAGTTACGAaTATTCAATCAGTATAGCATCACTAGGcctACATGTAATAATTGCTAAaCAAGGCAag	127	106	5%
TA2-128625	GCTTCTTAAAATGTAGACATTGTCCTAGTATATCCTACTGCTGAACTGAACTGATATCTA	60	contig01435	ATAATATTAAAaTAGATATCAGTTCAGTtCAGCAGTAGGATATACTAGGACAATGTCTACATTTTAAGAAGCGATAACTTtAtAGgCcTAtGTTTGtCA	99	297	11%
TA1-090791	CGTGCATGCGTGTGTGCCTTCTTTAACATTTTGTTATGTTAATTTGGATAATTTGTTGCT	60	contig01437	cTGGTTGTCATggtCTGCGCTTGATGGACGAGTGTGGGGATGTTGGATGACGTGCATGCGTGTGTGCCTTCTTTAACATTTtGTTATGTTAATTtGGATAaTTTGTtGCTTTATGTATCTGgtCTGTTtCTGgcTTTct	139	1758	22%
TA1-057403	ATTCTTGGAGATGTTTTCATCGGAAAGTTCTACACAGAGTTCGACATGGGCAACGACCGT	60	contig01440	tACCTGATCAACTGTTCCAAGGtGCCcACTctgcctgacaTCTCATTtGTtCTCGGTGGTAAAaCGTTCACCTTGACtGGgAAAGACTATGTCCTGGTTATAAGCCAAATGGGGCAGACACTTTGTTTGCTTGGATTCAtGGGAATGGACATACCCCCACCAGCAGGgCcGCTCTGGaTTCTTGGAGATGTTTTCATCGGAAagTTCTACacagAGTtCGACATGGGCAaCGACCGTGTCGGTTTTGcc	249	551	13%
TA1-180184	TGACTACTATGAGGATCTGACTGTTGAAGATGTGAGTGAAATTATAGATGACCTTCGTGC	60	contig01441	ATAACAAGAAGAGAGCTGAGGCTATCATTCAGAATTATCCAAAGGGCTTTGAAaTGGCCGCTGTTATGCCTGTTTTGGATCTTGCTCAAAGACAGCATGGATGGCTACCCATATCAGCCATGCATTATGTAGCCGACATGTTGAAAATGCCTAGAATGAGAGTGTACGAAGTTGCAACTTtCTACACCATGTACAAACGGGAGCCAGTTGGgAAaTACCACATCCAGTTGTGCACAACAACGCCTTGTATGCTGGGAGGAATTGGGTGTGGACCAATTCTGGAAGCACTAAAAAaGAAGTTAGACATTGAAGTTGGACACACAACGAAAGACAACATGTTTACGCTGAGTGAAGTAGAATGCTTAGGTGCCTGTGTTAATGCACCAATGCTCCAGGTTA…	466	942	22%
TA2-160406	TAGGCAATATTTGTCTGCTTGTGTAGAGATGATAACGTTGAGGTAGCGTTTAAGTAAGCT	60	contig01442	aGCTTaCTTAAACGCTACCTCAACGTTATCATCTCTACACAAGCAGACAAaTATTGCCTAGTAAaCACCACCTAaCAGtGTGccTtACaTTAGCAGATTa	100	87	23%
TA1-074487	CATGATTGTAGTTTCCAGTGACATTTTCAGGCAGAGCAGTAATGGTTGCTCCTCTCACAG	60	contig01443	aGCTGTGACATCATAGACTTTTACTTACACGTACATGATTGTAGTTTCCAGTGACATTTTCAGGCAGAGCAGTAATGGTTGCTCCTCTCACAg	93	345	6%
TA1-053241	ATGGTGCTGTGCTGATCATAGGAATTGTTAGATTGGAAGTGGCAGAATTAATGTACATGA	60	contig01444	CcTATCAGTAATGACTTCCTCTGGTAGATGGGCTTCATTGGCTGTTGCTGTTGCCATCTTGCGCTGGTTGCCTTCAGGAAGATGTATGGTGCTGTGCTGATCATAGGAATTGTTAGATTGGAAGTGGCAGAATTAATGTACATGa	145	2915	15%
TA2-173187	TCGCGTTCTTAGGCTTTTCATCCAACGTCTTTAGGACTTACCCTTGTCTCTTAACATTGA	60	contig01445	tCAAtGTTAAGAGACAAGGGTAAGTCCTAAAGACGTTGGATGAAAAGCCTAAGAACGCGAAGAATAGAATTGGATTGTTCCGTGCCGGtcACCGTCCTAATGTCTTCGTGGAgAt	115	1548	30%
TA1-239559	AATTCGTGACACTGATGTCACCGTCAGGGAACACCTCAAGCGAGACGCCTGGCAGAGAGT	60	contig01449	TAGAGGTCGTCCTGAATGAAATTCGTGACACTGATGTCACCGtCAGGGAaCACCTCAAGCGAGACGCCTGGCAGAGAGTGGGGCAAGACCACCCAGAt	98	108	27%
TA1-046289	ATATGGTCAGTCTGTTGGATGAACCTTCTAGTTATCTCTCTGCTATTCGTTATTGACTTA	60	contig01452	ATCTTTAATGCTAAGAAGTCCAAaGATAATACTGCTAATTATAtGGtCAGTCTGTTGGATGAACCTTCTAGTTATCTCTCTGCTATTCGTTATTGACTTa	100	160	7%
TA1-230848	GGTGTTGCGATTGTGATCTTAATTTGACGAACATCTGTATCAGTTTTTATGTGTTGTGTA	60	contig01454	AATGCAGATTTTACGTCTCCcGTCACTTCTTCTGTTGGGAGTGCTAGTTGAAaTATGGCGAAAAATTGGTGTTGCGATTGTGATCTTAATTTGACGAACATCTGTATCAGTTTTTATGTGTTGTGTAAAGTTTTAGGGTTTTGTAAATTATTCCGTTTATTGTCaa	166	162	15%
TA1-146926	GTTATTGAAGCAGATTAATGATCATAAAGTCTGACAGTGCCAGCACATTAGTGACTTATA	60	contig01456	cTGCATGCTGATACGCGTCAAGACGGAAGGAGAaGCAGAAaCGTTATTGAaGCAGATTAATGAtCATAAAGTCTGACAGTGCCAGCACATTAGtgACTTATAAAaTTtCTTtCTGTaTTGATa	123	226	23%
TA1-134853	GGTAGGGAAAGCCTTTGGCTCTATTCTACTTGCAAGATATTGGTTTGAATACATGTACCT	60	contig01459	aCCTGGAGATtGACCTTtAGCCTGGAGTTtGTTTTtAAGATGGATATGGTAGGGAAaGCCTTTGGCTCTATTCTACTTGCAAGATATTGGTTTGAATACATGTACCT	107	421	15%
TA1-109170	GAATTCCTTGAATGAGTGTTGTTTACATCTACTGTTACATGTCTGTCCAGTTACATTAAG	60	contig01460	gAGTGGGTTTCTTTGAGACcAGAAGAACTGACTTATCTtCTTTGATTGTAAACACTTGTAGATTGTTTTGTTGGTAGCACTATCATGGAaTTCCTtGAATGAGTGTTGTTtACATCTACTGTtACATGTCTGTCCAGTTACATTAAGTta	150	82	18%
TA2-090691	CGGTTTGAGGAAAGTATTTTGTGTTTGGGTTTCCATGATTGTGTAACATCATGCTTTTTA	60	contig01461	CATTTGAAATTACGACAGTTAAGAAATAAAAAGCATGATGTTACACAATCATGGAAaCCCAAACACAAAaTACTTtCCTCAAACCGAGTGCTATACTATTACCAAACACAAATCTAAgTATGCACAAGAAag	132	146	26%
TA2-189767	TGTGAATGTTCATGATTACACTTGGGACAGTTGTGTCAGTTCTTGCAATCTGTATTTGTG	60	contig01463	caCAAaTaCAGATTGCAaGAACTGACACAACTGTCCCAAGTGTAATCATGAACATTCACAGGTAAAGTTAAATGCAACATTTAATGTACAACCCAGGCTAAAATTTTAAACATACATGGCATATACCAACATTGAAaCACATGCATTTATACAAAaGCATCTATTTACA	169	349	7%
TA1-175402	TCTCGGCTCTTTTAAGCACAGACACTGGCAACCATTTAGACATAAACTTTCTGTTCTAAT	60	contig01464	TgTTCGTtGtAaaGTaTTGACACGTGATACTTGAAGATGTTtGCATTTTTATGAGCGACATTGGAGATAACCTTGGTGCTGCATCACAATTtCTCTACTTCATAATTTTATGCGTAACATCATTTGTAACCATCGTGTAACCATCGCAGCGTTAAaCTTtGCCTAGTTCTCGGCTCTTTtAAGCACAGACaCTGGCAACCATTTAGaCATAAaCTTtcTgTTcTAat	227	164	13%
TA1-225171	CGGTAGCAGAAACCTTTGGGGATGGTTAAAATATTGTTGTGTTGGAATGAGGTCAAAAAA	60	contig01467	tAAAACTTGTGAAGTTTTCATACCGGTAGCAGAAACCTTtGGGGATGGTtAAAATATTGTTGTGTTGGAATGAGGTCAAAAAAACCGATCTAAATTTGTTGtAAAAaCCAGATGTTtCTGTTTTATtGTTA	131	269	16%
TA2-029747	ACTGTCAGAGTGAGCCAACACCAAACACAGATACGCCCATCCCGCCCAAAGAGATCACTA	60	contig01468	tAGTGATCTCTTTGGGCGGGATGGGCGtATCTGTGTTtGGTGTTGGCTCACTCTGACAGTCCGtCACtGATACAGGACACTCAGTTTCTGA	91	181	11%
TA2-163984	TATGGAATGTACACTTGCATCAATATCTCAAGCCAAGGACCTGGAGCTGCCGTACTCATA	60	contig01470	ccTCGTATGAGTACGGCAGCTCCAGGTCCTTGGCTTGAGATATTGATGCAAGTGTACATTCCATAGGTCATATAGGCATATACAGTTCCCGGTGCCATGTACAATGCCTtCATTCTCTCCGTTTGTCTTCCATTgTACg	139	354	15%
TA1-056416	ATTCATAATAGGACCAATTATTAGGACATTCAGGGCCAGCCCAGTGCCAATTTTTCAAGA	60	contig01475	TCCAAAGAACAGTTTAGAGTAGTGATTTACCGATGAaTTGGTAACATTCATAATAGGACCAATTATTAGGACATTCAGGGCCAGCCCAGTGCCAATTTTTCAAGA	105	86	19%
TA1-209241	TTTCACCTCTGCAGCTGCATTGCTAAACCTGTGCCTTACTCTAGTATTATTGGAAAACTT	60	contig01476	CTTGGgTTTTTAGATTTTAACTTATTTGgAGATCcAaGTtCTtGTGGAGAGGAAGTTTCACCTCTGCAGCTGCATTgCTAAaCCTGTgCCTTACTCTaGTATTATTGgAAAACTT	115	1190	10%
TA2-015334	AATCAATTGCTACTGCAAGAACCGTTTTTGAGAGAATCTGCCCTGGCGAGGAATTTCTGC	60	contig01477	CATCGTCGAAGATGATATCCTCGGGATTCGGGGCCTTCGGCAGAAATTCCTCGCCAGGGCAGATTCTCTCAAAAACGGTTCTTGCAGTAGCAaTTGATT	99	134	8%
TA1-025256	ACCTTTTCCTGCCCCAAACAGAGAAGAAGTCCAAACAAAGCGCGTTTAATGATAAGGACG	60	contig01478	aTGTCTTTCGTCCGGaGAGATTTCTAGACGAACACAACAACATCGTTGGGAGAGATCGAATCATTTCATTCTCACTAGGTCGTAGATCTTGCCTCGGAGAAATATTGGCTCGTCAGGAGATGTTCTTATTCATTGCTGGTTGGATACAACGATTCAATATTGAACCTGGAACAGACGGATtGAAGATTGATGACAAGCCAATTGTTGAGTCAACCCTATCACCGCCCCCTTTTAAAATCCGCATGTTCTCGCGAGATACATAAAAaTGCCATCCTTATAAACTGGATTCTGTGCTTCTGGATTCTTATTTTAGTAAAGCAAATTTATGTCATTCTACGTAGTTGGCGTGCTATTATATTCTCCACGAAGACCTTTTCCTGCCCCAAACAGAGAAGAAGt…	442	751	4%
TA1-154167	TAAGTCATTGTGTATTGTTCATCAGAACTGCAACTACACCTGTCCAACACCTCTCGGAGG	60	contig01480	tGAaGTCTACGAATGgCTCGTCTACAAACCAGATAAACACATCCGCATTGCTACtCTTCCGGGGATGTGGGAAAGAACAATCACGATTGGCAGTGTAGGCAAAACGTTCAGCGTCACTGGTTGGAaGCTGGgCtGGACCATTGGAccAGAACATCTCGTTAAGTCATTGTGTATTGTTCATCAGAACTGCAACTACACCTGTCcAACACCTCTCggAgg	219	125	17%
TA1-047018	ATCAACTCAATCCTATGACCAGAACCTCAAGAGAGTCGGAACCTTTGCCTCTGTTGAACA	60	contig01481	tGAACACCCTCTGCAGTTTAACTACACGTTTTGGTTCTCTCGTCGAACGCCGGGCAAACAGACATCAACTCAATCCTATGACCAGAACCTCAAGAGAGTCGGAACCTTTGCCTCTGTTGAaCAG	124	747	6%
TA1-014572	AATCAAATTCATTCGGGCTATTTCTATAGTAGCCTCTTCAAGTCCTATACTACTCAGAGG	60	contig01483	GGAACGCCTGGTCCACACATCCAAaGCTACACCTCAAAAAaCGTGCAGAAATCAAATTCATTCGGGCTATTTCTATAGTaGCCTCTTCAAGTCCTATACTACTCAGAgg	109	114	39%
TA1-113396	GAGCGCAGTGCTTGTGTTTTACATGTTATGTAGGACTTATGCCTGTGTCCAAGGCTGTAA	60	contig01485	TcAaTCAAGGAGAATTtATAGAGcACCTCCTACAGAGCGCagtGCTTGTGTTTTACATGTTaTGTAGGaCTTATgCCTGTGTCCAAGGCTGTaa	94	151	12%
TA1-097461	CTGACCAGATGTGGAGCCTGACACAGAAACGATATCGTTGGCGACCTAAGCTTGTCCGAG	60	contig01486	ACATTTCTACACTTGGACGACCTGTCCATCACTCAGAAaCTgaCCAGATGTGgAGCCTGACACAGAAaCGATATCGTTGGCGACCTAAGCTTGTCCGAg	99	119	22%
TA2-206986	TTTAAGTTGGCCAAACGGATCACTATGACAGTGAAGGTTACAGGCAAGCATGCAGACAGA	60	contig01494	CTATCAGTCTGCCTCTGGCTGTTCGTCTGTCTGCATGCTTGCCTGTAACCTTCACTGTCATAGTGATCCGTTTGGCCAACTTAAAAAaCCTGTTCCCA	98	267	19%
TA1-221431	ATTGTTGAATTAGGGGGTAATATGCAATATGCATCACTGGCTTAGGGAGGATGGACGCCT	60	contig01496	aCCTTGCTTCTTtCCcGCACcTTACGAAaCCGCGCtGGgTGGTGTGGCGGCGTGACTGGGTTTTCTTTtGACCCGATTAAGGTTTGgTCTGCAGTCGACCTCTACACAGAAGTTTTTCAGTATCGATCAGGGGTGTCCAGTCCGTGTAAaGCATGATTCGTAAATGCATCATGATCAAAaTAGGGGgAaTTTATAaTTTTTGCATAAGCCAAAGGgAAaTTTATAATTTTTTtAGAATAAGGTGGTAAaTTAAAAAaaaTTGTTGAaTTAGGGGgTAATATGCAATATGCATCACTGGCTTAGGgAGGATGGACGCCTCTGGTATCGGTTTCCAAAGTGTg	341	461	8%
TA2-105790	GAAAAAGACCTTGAGAATACGGCAAAAATTAGCGGCCCTTCTAACCTGACGGTTAGAGTT	60	contig01503	CAACtCTAACCGTCAGgTTAgAAGGgCCGCtAATTTTTGCCGTaTTCTCAAGGTCTTTTtCCAaCTGAATAATATCAAGGTACATGttGCATATAaGAACAGCATGTTAGgATCCTaTtGAATTAGTGAAAAaGAGGTAGtGATCAa	147	271	3%
TA1-097162	CTGAACATGATGTCCGGTATGCATGTTGCAAAAGTTCATAGACATAATATTGGCAATTAA	60	contig01506	CTAGCTGTTTATGGTTAATGAaGTATAAaGCCTCCTGCTGAACATGATGTCCGGTATGCATGTTGCAAAAGTTCATAGACATAATATTGGCAATTAAATTtGAAaGTAATGCCAACTGAAAAATATCTTG	130	372	30%
TA1-119423	GCACCGGTACCAATTTCACCATTTGAAAAGACAACTTTTAATTAAATTAGGCAAGATCGT	60	contig01507	AGTCTCTGACGGGGGATACAATATGACGGGGCACCGGTACCAaTTtCACCATTTGAAAaGACAACTTTTAATTAAATTAGGCAAGATCGTAGATGAAaGTGTCATAAaTTAATaa	115	102	26%
TA2-099843	CTGCTGTTGTAACCTGATGATGCTTTGTGTCGAATTTATGCAATTCTTTTTTGTTACACT	60	contig01508	tcgaagtttCTCAAAGTGTAACAAAAAaGAATTGCATAAATTCGACACAAAGCATCATCAGGTTACAACAGCAGCTGAAGATGTACAAAGCACACAGGTAAAGAACGTGCACAGTAACATCCAACCACTTTGCGCAaGAGCCAGT	145	287	33%
TA2-090947	CGTACTGCTCGTTAGGTTATAGCTAATGCTGGTTGTACATCATTTTAGAGCTAAGATTTG	60	contig01511	cAAaTCTTAGCTCTAAAATGATGTACAACCAGCATTAGCTATAACCtaaCGAGCAGTACGAAaCCCACTGTGCaCCCGTTAAGAAATATTAAGTACAGAGCACa	104	123	24%
TA2-075591	CATTACTTTACGTTTTGGAATATTCAACCTGTCGATTAGTTCGCTCTGGGTTTTGTTTTT	60	contig01512	tGCAAAAGTTGCTGCGACAGTCAAGtCCAAAAAAAaCAAAaCCCAGAGCGAACTAATCGACAGGTtGAATATTCCAAAaCGTAAAGTAATGCTCAGTTTTCGGCATCCTCGAAATCTGTGAGGTCGATACTTAGAGTCTTa	141	257	4%
TA1-214870	TTTTTGCAGCACTGGATCTCACTGTTAGTAGAATTCCGATGTCACTGTGCACCGTTTCAA	60	contig01514	TATGAGCGGTTGAGGgATGATTTTGTGTTGATTTTTTTGCAGCACTGgATCTCACTGTTAGTAGAATTCCGAtGTCACTGTGCACCGTTTcAA	93	1629	5%
TA1-147684	GTTCTCATATCCCGGTCCTTTGGCACTGATATACTAAACTCCTTAACAATAAATAAATGT	60	contig01515	CGGGATGTACAATTCTATTATAATCTTAGTGTTTCTCCTACCTTTAGTAGCTATACTAAATCTAATTTCCAATCAAACACACTTCCTAATAACTCTTCTATCTCTTGAAGGTATCACCCTTAGGTTAGTCCTATTtGTACCCCTCACACTATCAGTAATAAGTGCTCCTAATaCAAGTGTCAGTGTAATACTCCTTACATTTGGTGCCTGTGAAGCTAGGATTGGCTTAAGTCTCATAGTTCTCATATCCCGGTCCTTTGGCACTGATATACTAAACTCCTTAACAATAAATAAATGTTAAAAATTGAAATCATACTAATGTCCTTGCTCTTACTtCCACTAATTACAATAAATTACATATGGgTTactg	370	2394	10%
TA1-202301	TTGAACTTCATGCTTCACCGAAGAGTCTTGCATGACGATTCATTGGGAGTTTCTGAGCCA	60	contig01516	ggTCAACTTGAACttCATGCTTCACCGAAGAGTCTTGCATGACGATTCATTGGGAGTTTCtGAGCCACTGAACGAaCCAGGTCTTGATGGAAAGGGTCTCGTTg	104	194	13%
TA1-208669	TTTATGACTAGATTTGTCATGCAGACCTTATTTGGACTAATTTTTTATATAACTTTTAAA	60	contig01518	GGCTaCACTTTTGGCAGGTCCATAATTCTAtATTCTGTCTGTTtAAAaTGTAACATTTATGACTAGATTtGTCATGCAGACCTTATTTGGACTAATTTTTtATATAACTTTtaaa	115	194	20%
TA1-095325	CTCATGTCTTTAGTTGGTCAGATTTTGAAAATTGCTGTTTCTACCTGTTTCATAGTTAGC	60	contig01521	aTTTTAGGATCTTGTTGACTATGAaTTCaGTTTGTACTCACTCATGTCTTTAGTTGGTCAGATTTTGAAAaTTGCTgTTtCTACCTGTTtCATAGTTaGCA	101	200	12%
TA1-112231	GACTTTCTCTGTAAAATCGCTGATTTCGCTCTGAATGATGCTAAACTGATTTCGTTAAAA	60	contig01523	cttaaaatacgctctggatcctcatgtatagaacaccagtaggaTCGTGACTTTAGGGaCTTTCTCtGTAAAaTCGCTGATTTCGCTCTGAATGATGCTAAACTGATTTCGTTAAAaaTTaaaTGCTATTTtGGACATAAaCTtGTAaTTAaTT	154	95	17%
TA2-073996	CATCCGGTGTTGTCCGGTAAGATTTTGCCAACGGGGAGATAATCTCAAAATACGAAAAAA	60	contig01525	GGTTAGGATTTCCTAtAATTTtCTTTTTTTCGtATTTtGAGATTATCTCCCcGTtGgcAAAaTCTTACCGGACAACACCGGATGTGgTCAGATTGTAAaTTTTGTGCAAaTagTTGGCATtCAACAGCGGTGTTgCCACTATTtCCATACTACTTTAACGCaGT	164	236	6%
TA1-185283	TGGACGGTGAAAACTCGCGGAGGTACGTGGGCTGGAAAGACTGCAGGGAATTGTAGGTTA	60	contig01527	AGAAAGGGTGAGACAGGATGAAGATCGAGTAGAGCGGGTTGGCTGGACGgTGAAAaCTCGCGGAGGTACGTGGGCTGGAAAGACTGCAGGGAATTGTAGGTTAGGGACAGGA	112	1089	15%
TA1-130581	GGATGCCCACGCTACAATGCAGAACCAGGTCATTAATGGAAGAGTCCTTACCGTCATGTA	60	contig01530	ACGCTTTCGTCCACTTTGCGGATGAGAAaGCGTGCAAGGATGCCCACGCTACAATGCAGAACCAGGTCATTAATGGAAGAGTCCTTACCGTcATGTa	97	282	9%
TA1-080849	CCCTTCTTATGGCTAAATTGACTGCACTGCTAATGAGAAGTTTGAAAACATCAAATAAGA	60	contig01534	aCCGACGATAATTTCTTGGGAGCAGTTTATCACAGCATGGTTGCTGTTTTTCTTTGAAAAaTATGTAATTTTAATCTTGGTGGTTGTAACCcTTCTTATGGCTAAATtGACTGCACTGcTAATGaGAAGTTTGAAAaCATCAAATAAGATGTCTGAAA	158	372	20%
TA2-065697	CAATTGCGGCATGGGGAAGGAGTAAAGGACCATGCGGACGTCCGTAAGCTAGTATTTTTG	60	contig01538	CAAAAATACTAGCTTACGGACGTCCGCATGGTCCTTTACTCCTTCCCCATGCCGCAATTGTCCGCACTTGGCTGACACCCCTCTCCCTCGCTGTAGACGTCCTTTATGGACG	112	714	29%
TA2-039629	AGTACTTCAGTGCCTCTTCAACTGGACTGGATTGTGACCTGCTGCTGACATGACCAAACC	60	contig01539	GGTTTGGTCATGTCAGCAGCAGGTCACAATCCAGTCCAGTTGAAGAGGCACTGAAGTACTACAGcGGAACTCATTCGTGCTGGTCACTGTTGTAGG	96	169	5%
TA1-111626	GACTATGGTTATTCAACCCATCATCATCATCAAAGCTCTTTTTCCAAGATGTTGTTTGCA	60	contig01541	tACCGTAGTCAGCGCTGCTCAAGTGTTTAAGTAGTGGTTGAaCCCGAGACCATCGGAAACCGGTCGGACTATGGTTATtCAACCCATCATCATCATCAAAGCTCTTTTTCCAAGATGTTGTTTGCa	126	455	7%
TA2-086489	CGACAGCGGAGGTCCGTTAGTCTGTCAGGATGGAAACGACTGGATTCAGGTGGGAATAGC	60	contig01545	GCTATTCCcACCTGAATCCAGTCGTTTCCATCCTGaCaGACTAACGGACcTCCGCTGTCGCCGCttACAGATTCCGAAGCTGCTTGTTGAGGTACGACCAGCg	103	277	30%
TA1-216775	AAGTGAAAGTCAAACTACTGGAAGTGAGTCAAGAGACAATGAGTGCTGAAGCAGGAACAG	60	contig01547	cAatCgAGTTCAGAACGTtGAGGTCGGGTtATAGAAGTGAAAGTCAAACTACTGGAAGTGAGTCAAGAGACAATGAGTGCTGAAGCAGGAACAGGCGGTGCcTACCC	107	734	19%
TA1-205484	TTGTAACGTGTAAACGACACCTGTATGCATTTTTACGAATAAACTGGAATGTCAAACTAG	60	contig01548	aaTAaCAaTAaTAaGAaTAATtGTAATtCCAAaTAAAGATGTTTCTTATAAAaTtCCTTGTAaCGTGTAAaCGACACCTGTATGCATTTTtACGAaTAAACTGGAATGTCAAACTAg	117	1251	10%
TA1-094469	CTATTCGAGTTTATTGACCGTCCGTTCATACTGAGTATATTTGATGATATTGTGTTCTGT	60	contig01549	ttGGTTtCGTTAAGTTAAGCTATATATCGAGTGGAGTTGTAGGCACTATTCGAGTTTATTGACcGTCCGTTCATACTGAGTATATTTGATGATATTGtGTTCTgTTA	107	272	24%
TA2-169285	TCATCAGTTTTTCATCGTCGTTTTAATTGCTGTCTGCTCCTGCTCTTTGGAGATGGGGCT	60	contig01550	ccTCTTtcTGGAaGgATGCGCCTGAACTTTGtCGACTGCTGTCGGCTGCAGAATCTGCgTCTCGAGCCCcATCTCCAAaGAGCAGGAGCAGACAGCAaTTAAAaCGACGATGAAAAACTGATGATGAGGTGGATGAGGCGGgTTTtGTCGATTCAAGAACCGCAGTACTTGGCTCTCGAGTTGCGTCTCTTCAACTGGGCACtGTGGTCGTTGAAg	216	190	10%
TA1-167659	TCACCATGGCTTAATGGTCTAAGTCTGCCATTCTCTACTATATCCGTATCCGCCAATGGT	60	contig01552	CAGAATGCTTTTCAGTGTTACGCAtAACGAAAGATGAAGATCATCAGTTTAGCATTTCACCATGGCTTAATGGTCTAAGTCTGCCATTCTCTACTATATCcGTATCCGCCAaTGGTgg	118	83	15%
TA2-038486	AGGGATGATGGCGTAGTGGAGCAAGTGTTAAAAACTCTGTTTATGTTGTACATATGCTTG	60	contig01553	CAAGCATATGTACAACATAAACAGAGTTTTTAACACTTGCTCCACTACGCCATCATCCCTAAAaCATAACATTACAATTTACAACTTGCTTGGCCTGGCCCTG	103	218	18%
TA1-133359	GGGATGTTTTAAAGAAACGTTGCATGTCATTGTGCCATGTTGTAAATAAGGTTTTGACTA	60	contig01554	TTTtCTACTCaGTaCTGTGgTtGAaTTGATCTCTATTCACTGtAGGGATGTTTtAAAGAAACGTtGCATGTCATTGTGCCATGTTGTAAATAAGGTTTtGACTAAACCt	109	87	2%
TA2-113957	GAGCATTCTTCTCAAAATAAGTCCGACCTATGCTAAGTTTCAGTTCATTTAAAATGCAAC	60	contig01555	CTAAAGTTGCATTTtAAaTGAACTGAAaCttAGCATAGGTCGGACTTATTTTGAGAAGAATGCTCCTAAATATGAAaTAGTTCTCTTTtCTGTGTAACAATtGAG	105	2327	19%
TA2-108467	GAAGAGATGGTTATAGCGAAGGAGGAGATATTTGGGCCAGTCCAGTGTGTTTTGAAGTTC	60	contig01556	GAaCTTCAAAaCACACTGGaCtGGCCcAAaTATCTCCTCCTTCGCTATAACCATCTCTTCTTTAACGCCAGAGAAGATGGTGGGTTGTATGAAATACCCTTTGTCTCCATGCCGACCACCTCcAaTCT	128	786	18%
TA1-227819	GAGAGTGACAGTAATTTATAACCAAAGACCCGAGTGCTTATATTATTATACGACGAAACT	60	contig01565	ACTTTAtGACCTATATATGAGACGAGACCTTAACTATAGTCCCTGGCATTCAAGGAGAGTGACAGTAATTTATAACCAAAGACCCGAGTGCTTATATTATTATACGACGAAACTTAAAAAAAAAAAAAAAAAAAaaaa	138	599	20%
TA2-064275	CAAGGACTTGAAGGCGGCTCTTGCTAAGGTCTAATGGAAATGAATTTGCGGCAGAGGTCG	60	contig01567	CGACCTCTGCCGCAAATTCATTTCCATTAGACCTTAGCAAGAGCCGCCTTCAAGTCCTTGGCCAGCATTGAGCCAAGAACTAATTTCTCGCAGTTGACGCG	101	156	19%
TA1-111946	GACTGTACCCCAGTTGTCTTAAATCATTTCGTATTGACATTGCGAGTGTAATTGTTATAA	60	contig01569	GGGTAAATATTCATAAGATTAGGCCTCTAGTTAGGAAAATAACAAATGGATTCAATCAGACTGTACCCCAGTTGTCTTAAATCATTTCGTATTGACATTGCGAGTGTAATTGTTATAATTTGTCAGTCAGTAGTAAAAATGTATTCTGAaggTTCAGTGG	160	321	15%
TA1-046074	ATATCTTGCTTGTAATGTAGATGCTTGAGCCTTACGTGGGAGACAGTTGCCGTACACCAA	60	contig01571	AACATATCTTGCTTGTAATGTAGATGCTtGAGCCTTACGTGGGAGACAGTTGCCGtaCACCAACCACTGATGTCTTGTCGTGGAGTAGCAATg	93	235	19%
TA2-140288	GTATCATAGTTTTCAGCAATGCTGGGTCATTTTAAGTGGCTTTCCAAATTGTCTTTAAGT	60	contig01573	aaCTTAAAGACAATTtGGAAaGCCACTTAAAATGACCCAGCATTGCTGAAAACTATGATACACCCTTtCACATAAATTGAAGCTAAATGCAACATTTCTGAACACAAGCTGTAAATTAAGCAGCAAAaCGTTAAaTAGACCTCCATATTTAg	152	151	15%
TA1-229296	GCGATATAAGTTGGACTTTTTATGATATCTGCATTGTGGGTGTAGATTCGATTTTAAAGG	60	contig01579	AAAAGAAGGACTGGACTTTGGCAACAAGCAtAGCGATATAAGTTGGACTTTTTATGATATCTGCATTGTGGGTGTAGATTCGATTTTAAAGGAAAAaTGTGGTATTTCTTGCTATAATTTTTCTTAAAAagg	132	210	15%
TA2-037063	AGCTGTTGTAAGACTTGCTGACAAGTAGTGATCAGTCTGTCCTTATTGTCAGCAGTTGCA	60	contig01588	tGCAACTGCtGACAATAAGGACaGACTGATCACTACTTGTCAGCAAGTCTTACAACAGCTTCCTAGGCTGTGAGCGATCCTATGGAGAGGATTGTGAGTAACATAGGAAGAAGTTGTGAAGAATCCGAGGAAGAGATTTg	140	145	30%
TA1-053107	ATGGGTTGGTCAGCAGTTCGTGGTGTGTTGGACTGGGGTGTATTGCCATTGTATGCTTCG	60	contig01590	TATTGGCCTCAGGCATTCCTTGGGCTCACTTTTAACTGGGGTGCCGTTATGGGTTGGTCAGCAGTTCGTGGTGTGTTGGACTGGGGTGTATTGCCATTGTATGCTTCG	108	217	10%
TA1-114267	GAGTAGTAGTGTGGGGTCTGTTTCAAAACGAAATTCAAAGTCCAAATGGTCAATTATTAT	60	contig01592	aTGCAGGGTCGACTATCCGATCGGTCGTTTGTGTGTTTGTTGTGGTCGGTCTTTGTTCAGATTGCCGCTGCAAATTATGGTCTCGGAAGTAAAGGCTGTTGTTCCGGAGATGATTTTGAGTAGTAGTGTGGGgTCTGTTTCAAAaCGAAaTTCAAaGTCCAAAtggTCAATTATTAt	177	839	16%
TA2-081743	CCGATCGATCCGTCATAGGATTAAACGATCATCATGATGCCTAGAATCGTTTGAGAACGA	60	contig01595	TcGTTCTCAAaCGATTCTAGGCATCATGATGATCGTTTAATCCTATGACGGATCGATCGGCTGATCTCTTCTAAAAATAGGgAGAaCAGCTGCCGGTcATCAGTCATTCTTATGCAACAGAAAaCTAACAACTTCCACa	139	716	10%
TA2-109741	GAATGCCTCAACCACCCGGAGTCTATGATAAAGAAGGAAAATTTCGTCCCGTGAAGGAAA	60	contig01597	tttCCTtCACGGGACGAAATTTTCCTTCTTTATCATAGACTCCGGGTGGTTGAGGCATtCCcAAGTAAGTTtGACGACCCAACTGTTGTGCCAGTTCCTTTGAACCGCCTGGCTTGTTTAGACCAGCATCACTAGGgCgaa	141	207	21%
TA1-043865	ATACAAACGGGGGACTTCAGCTTTGTTGTCTTCGTCGTACGATCTTTGGTAAGAAGAGAC	60	contig01600	ACGGCTGATACAAACGGGggACTTCAGCTTTGTTGTCTTCGTCgtACGATCTTTGGTAAGAAGAGACCGACCTTTGTCCGCTGCAGACCTTCGACATGTCCATCGTTGACAGTCACCCgaagCAGAAGCAAATTGCTAGCGTCATCAGGCg	151	157	10%
TA1-237638	TTCGTGCCACCTCCTACTTTGCTATTCAGGATCTGAGTAGCTGTGTATTTAACTCTGTAC	60	contig01603	ttaGCTATAATATGTtAaTTAGCCATAATATGTAATtAGCCATAATATTTGGATCGAaTACAGAAAaGTGAATTGGATGAACAGTTGgTATATAATTTAATTGTAGATTGGTTACATGTGTTTTCATTCTTGCGTCTGTGTTGGTCGCTGTTGCGTGCGCATCATGTTTTAATATCGAGTATGACGTCTACTGTGATCTGACCATCTATTgCATaCATACATATATTACGGATTACGGTGCTCAATCTCAAGGACAAGCCTACGTTGTTTCGTGCCACCTCCTACTTTGCTATTCAGGATCTGAGTAGCTGTGTATTTAACTCTGTACATTATTATATTATATTATTATATATGACGCAtATATAATCGTGTCTACg	377	84	30%
TA1-094008	CTATAGTGGAATTTGACATGATAAATGGTTTAGATTGCTGAAGATTGAAGGCCTATCTGC	60	contig01606	cTGCATGgTGAACATTACTGCTTtATGAATTCTATAGtGGAaTTtGAcATGATAAATGGTTtAGATTGCTGAAGATTGAAGGCCTATCTGC	91	195	27%
TA1-115345	GATATAAAGATGCAACCGGAAGTCTGATTGCTTGGCTTACATTGCTTTCTTAGCTCTTTG	60	contig01607	CGATGTCGACAATCACGGCAATTGGTTGGATTAACAAGATATAAAGATGCAACCGGAAGTCTGATTGCTTGGCTTACATTGCTTTCTTAGCTCTTTG	97	419	10%
TA1-241360	TCTGATAAACCACGGTCCGCCGTGACAACGACGACCATGACTTCCGATGTGAAGAGGAGC	60	contig01609	cACGAGCCCGAGCGAAATTGAaGCTTCTGatAAACCACGGTCCGCCGTGACAACGACGACCAtGACTTCCGATGTGAAGAGGAGCGGCCAGACTGTCTA	99	84	13%
TA1-034967	AGCAGATGTACCAGAACAAGTCTGATCGACTTCATCATGCAGTTCATGGAGGAGATTGAC	60	contig01611	aGGgCcGAaGACTtCgTCAtCCTGCGCCGGAAACCAGTCGAGGGTTACGACCTTAGTTTTCTGGTGACGAACTTCCACACGGAGCAGATGTaCCAGAACAAGtCTGATCGACTTCATCATGCAGTtCATGGAGgAGATTGACCGGGAGATCAGCGAAATGAAGCTGGCCGTCAACTCTAGAGCCAGGATCACGGCCGAGGAGTtCCTCAAGCTCTTCTAGGCTGACCCGGAGGACCTCACCC	242	278	9%
TA1-091743	CGTTTCTTACCCAGATTGCTTTGAGTTTGCAGTAAGATGCAAATGTTATGCTATTTCAAA	60	contig01615	GGTTTtGTATTGCTTCATCTGTGTTGTGtGCCTGGCGTTtCTTACCCAGATTGCTTTGAGTTTGCAGTAAGATGCAAATGTTATGCTATTTCAAATCtt	99	132	12%
TA2-143119	GTCTCCTGTTTCTGAATGGGATAGTTTCTAGTATTGTGTTCTGAATATTCATGGAAAACT	60	contig01618	aGAAAGAAaGTTTtCCATGAATATtCAGAACACAATACTAGAAaCTATCCCATTCAGAAACAGGAGACATCGTTTAAGATATACTTtCAGTACACAAAACAAGCTGTTaaaaaaa	115	404	8%
TA2-074302	CATCTCTGTTAAACCTTGGCCATGTTGCTCAATACCTGGGGTAAACCTGTTCCCAAAGTG	60	contig01620	cACTTTGGGAACAGGTTTACCCCAGGTATTGAGCAACATGGCCAAGGTTTAACAGAGATGCCAATGGGTGTGGTGTGCAACAGCTTGGCAGTTCGCACa	99	94	30%
TA2-117922	GATTCAGATGTAGATGAGTCCAAGGATGCAGCTTTTGAAGATATGATGAATGACATGGGC	60	contig01622	GCCcATGTCATTCATcATATCTTCAAAAGCTGCATCCTTGGACTCATCTACATCTGAATCATCCTCATCTCGCCACTTGTCGAAATCAGTTTTCAACCAGTGAACCTTTGTCGTTCCCTTGAGTAGTCGAGGCCAGTAAGGACCACCTTCTTTCTTTACAACAACCACAGGAACATGTCGCGATAAAACCACGTATTTCGACTTCTCTGGATCAATTT	218	457	15%
TA1-128116	GCTTTTAGCAGAGATTTTGAGCCTGGTCAACTGTAAATAATGTAGACTTGATTGTGATTC	60	contig01623	CTCGTTGTTGCGGCTTAAGTtGTCAGACCTATACTCAGCGAAAaTGTAGCTTATGTAGACCAGGATCAAGGCAATTAtGGTGTACTAGAGTCTAGATtAATTTTtACAGTGaCTTAGAGCTGCAATTtAAAaTtACAGTtGGTATACTAGAAGCTTTTAGCAGAGATTTtGAGCCTGGTCAaCTGTAAATAATGTAGACTTGATTGTGATTCAAAAATAAAAAAAAAaaaaaaaaaaaa	239	330	11%
TA2-056559	ATTCATGGAGAGGCAGCCAATTGAATTGTTGTGGTGATTGAAAGAAGAGATTATTATTGT	60	contig01624	aCAATAaTAATCTCTTCTTTCAATCACCACAACAATTCAATTGGCTGCCTCTCCATGAATCGATAGAAGAAAATTTATCAAGAAAACTGAACTATTTCAATGATCGGATGAATGGTCACAGGGATTGTTGTGACTGAATAAAAGTTAAGCGCAAAGAAGATATTGAACTAAAGCAAAAAaCAGAACAATTATtCAACCATTACAaTAAGcGATAAAAaGTGaCATCAtCCATCCTATCTTAGCAaCAAaTT	251	689	26%
TA1-211447	TTTGCATTTTTGAAACTGGTGAAATATTTTGACTGGTGATGAACACTGAATAGATTTAAA	60	contig01625	GGTTTTCTTATCTCAAGAATTTGtGTGATTtAATTTTTTTTtATTTATGCCACAAAAGTTAATTTGCATTTTTGAAaCTGGTGAAATATTTTGACTGGTGATGAACACTGAaTAGATTtaaa	122	100	21%
TA1-031820	AGAATTGCACTTTTGTCAGCTGTTGGGCAAAAGGGTTAAATGGCATGTTTCTGGGTTGAA	60	contig01626	TGTGCTTTtCTCTTCTTtAGGCACAAaaGGTTAGACTCTTGTTGATTTTtCAACCcAGAATTGCACTTTTGTCAGCTGTTGGGCAAAAGGGTTAAATGGCATGTTtCTGGgTTGAA	116	465	14%
TA2-138552	GTAATCACCATGGAAACATTTTCTCTAGACGCTTTTCAGTTTTTGCTCTTGGCTTTCTCC	60	contig01628	GGAGAAaGCCAAGAGCAAAAaCTGAAAAGCGTCtAGAGAAAATGTTTCCATGGTGATTACACGGAGTTCCCTCAGCAGGGTCGAAGACGCAATCGCTGGATCGGTCCA	108	2341	26%
TA1-022278	ACATAACTTGGGGGTATCCAAACACTGAGACAGTGCGAGAATTGATTTTCAAACGAGGTC	60	contig01630	aGgCTTAAAAAGGCGAATTCtGCTGTTTTGCTAACTCAGAACAGAACTACTCTGGAaCTTCTGAAGTTGGCTGAGCCTTACATAACTTGGGGGTATCCAAACACTGAGACAGTGCGAGAATTGATTTTCAAACGAGGtC	139	373	13%
TA2-149116	GTTGTATAGTATATCTTCATAGAATCTGTCTTTGTGATTTTGCATTTGCGTTTGTCTTCA	60	contig01634	TGAAGACAAACGCAAaTGCAAAATCACAAAGACAGATTCTATGAAGATATACTATACAACATTTCATTtATGGGTTTGCTCTTTTCTCAAGTTTGTCA	98	99	17%
TA1-238819	TTTGAATTTGGATTCACATATGGAGATACGTCTCGGTCGTTGGACGTAGTGTGCTCACAG	60	contig01638	aCACTGGCTACCTGCCTCAGAAaCGCTTTGAaTTTGGATTCACATATGGAGATACGTCTCGGTCGTTGGaCGTaGTGTGCTCACAGCCAAGAATg	95	117	11%
TA2-150498	GTTTTGACCACAATACATTTATGCATCATGCTTTACTCATACTGGATGCCCCTCCCCTGT	60	contig01640	cACCGCCTcACAGGGACAGACAGGGGAGGGGCATCCAGTATGAGTAAAGCATGATGCATAAATGTATTGTGGTCAAAACACGGAGGGAAGCCAAAAAAaCGTAAATTTTACGaaaa	116	125	21%
TA2-056558	ATTCATGGACCATTGTTATAATCACTACAGTGTTACTGCTCAGAAGGATACCTTTCTTGA	60	contig01647	TCAAGAAAGGTATCCTTCTGAGCAGTAACACTGTAGTGATTATAACAATGGTCCATGAATGTCTCCTCAATGTGAAACATTTCATCACAATAT	93	103	28%
TA2-066741	CACATACGCACCATCACCCACTTGCGTATTCCTGCTGCTGCTGTCGCTCCCATGTTCACT	60	contig01650	AGTGAACATGGGAGCGACAGCAGCAGCAGGAATACGCAAGTGGGTGATGGTGCGTATGTGGCGAAGCTGGTAGTAACTTACAGCAG	86	485	20%
TA1-006046	AACATGAGAGAATGCTTCAAGAAGATCTAGACCGTCGCTCTCATCGTCTCAATGTTGTCT	60	contig01660	cAGACGGAGAAaTACAAGAAGGgAATTGCCctCTGgCAGAACATGAGAGAATGCTTCAAGAAGATCTAGACCGTCGCTCTCATCGTCTCAATGTTGTCt	99	376	5%
TA2-204469	TTGGCATTGTTCTGGCCATCGATTTTCTCCACCTGATGACTTGTTAGATGTTCTCTTGCC	60	contig01663	GGCAAGAGAACATCTAACAAGTCATCAGGTGGAGAAAaTCGATGGCCAGAaCAATGCCAAATGTAAAAaCGCCAAGATAATCATACTCACTCAACACAAG	100	859	19%
TA2-188893	TGTCACTTCTTCCATATTCAACTGCATGGCATGTAGGGGCTTCTTCATGTCACAATTTCG	60	contig01666	cGAAATTGTGACATGAAGAAGCCCCTACATGCCATGCAGTTGAATATGGAAGAAGTGACAGCATTTACAACAAATTTCTTAGAACTACAAAACTCAAAaTACTGGTCATAAATAAATGAAATAAAAGTCAACTGAACATGCAAAATGCAAGATGTTACAATTGTAaTCa	169	361	10%
TA1-044293	ATACGACAAGGTGGAAAGCTGCCTAAATAGGTGCATATAAGCACACGTTTTTTCTTACTT	60	contig01667	GAGTCTAGATATTCACAGGGCCCAGCGAGAGACCCGGTGCAGGGGGAAaGGAGCCGAGCTGATGGAaTGAGAAGGCGAATGCCTCCACAGAGTCCTCAGCCAAAGAGGATCCGTATGGAAGAGCCGGGCTACAAATCACATTATCCTGGCCGAGGAGGAGATGCCGCATTTTACTGAATACATTCTTAAGATACGACAAGGTGGAAaGCTGCCTAAATAGGTGCATATAAGCACACGTTTTTTCTTActt	250	280	10%
TA2-168620	TCAGGCTGATGCCTACCTTACTGACCTATGTTTCCCTTCCCTTAGCGCTCGGAGTACCCG	60	contig01670	CATGAaGGAGGCCCTGCTCAGCcGAGCTGAGGTGGCGGGTACTCCGAGCGCTAAGGgAAGGGAAaCATAGGTCAGTAAGGTAGGCATCAGCCTGACCTATTAg	103	122	31%
TA2-152739	TAAATTGGTCCTCCTTCCCACCCCTTCTATAGACAAGGCATTTCGGTAGACAATCGGTAA	60	contig01671	GTtACCGATTGTcTACCGAAATGCCTTGTCTATAGAAGGGgTGGGAAGGAGGACcAATTtATAAAGGTTAaTTACCACATtCAATACAGGCATGGGATACTGATTATTGGTCCAACAAGa	120	867	8%
TA1-191914	TGTTTTTGGTGGCACTTCTGAATTCTTAAAATTTAGAGATGTCGTGTGATCAGAAGTGCA	60	contig01673	ACaGGTtAAAGtAATCTCCAGTTTTATTGAGcACCTGTGgAGCATGTTGTGAGTTGTGGGCcAAaGAGGAGtGCTGTTGGCTGTTTTtGGtGgCACTTCTgaattcttaaaaTTTAGaGATGTCGTGtGATCAGAagTGCA	141	88	20%
TA2-088760	CGCCTTTCTTTCAAGACTCTGTTCATAAGTGTATTTTATACGGATTTTACAGATGGGTAT	60	contig01674	aTACCcAtCTGTAAAATCCGTATAAAaTACACTtAtGAaCAGAGTCTTGAAaGAAaGGCGTGGgAACGGTGTtCCCACTGAACATATTTTAACAAATATAATAAAATAACTCCAATCCATTTACTTATAAAATATGTCTCTAAATTTtCaGGAATACTATCGTAAGATTATGaaTAaTATTGtCGGATGATGAaCACCGAt	201	140	7%
TA2-144472	GTGATGCCTTGCGCAGTGTTACCATGGCACTATAGACGTTTTTACACTAGTTTAGACTTT	60	contig01676	aaaGTCTAAAcTAGTGTAAAaaCGTCTATAGTGCCATGGTAACACTGCGCAAGGCATCACTCGATAGGCAAGTCAGAATCAAGGTCAAAGTTCAACAGGAAAAGATTTGCTCTAAATATAGAAATATTGCA	131	835	8%
TA1-016633	AATGGTAGAAGTATTTTTGTTTTGTTAGGTGGTGTCTCACTCGAAGCCAGCATTGTAAAT	60	contig01677	tATACAAGATTTCAGTTTTGCTATAGTCAAACATCACTGTTTCTAAACCCCAAGCATTTAAAAGTCATTTCTGCTATATCTGTACTAACAGATATCAGTTACCTCTGTGGTAATTTGTGGAATGGTAGAAGTATTTTTGTTTTGTTAGGTGGTGTCTCACTCGAAGCCAGCATTGTAAAT	180	176	26%
TA1-074600	CATGCCTGCCTGTAAATTTCGAGATCCAGATACAAAGAGTTTAAGACAATCAGTTGATGA	60	contig01680	aGTTTTTGTTCTtCAGGAGAATCGATTCAAATTATTAACACAGATGTCAAACAACAAACAGTTtATCGAATTGGCTCCAAAGTATTTGGCTTTtCCGTGTGGGCTGATACGAGGAGCGTTGGCGAATTTTGGAATCATCTCGATTGTGACTGCTGAGGTGACAGTCATGCCTGCCTGTAAATTTCgAGATCCAGATACAAAGAGTTTAAGACAATCAGTTGATGa	225	209	10%
TA2-002418	AAAGGACCGCCTGAAGGCCCCTACACAGCAACTAAGAATTGAACCTGTACCATCTGGCAT	60	contig01682	ATGCCAGATGGTACAGGTTCAATTCTTAGTTGCTGTGTAGGGgCCTTCAGGCGGtCCTTTACTAGCGGTTGCTCTGTGCCACCATTTGTTCTGTTGAATGGTTTTG	106	152	14%
TA2-175139	TCTCAAGGCTGTTAGAGATGACCTCACAATTAAATCAGAAGAGGGTGCTGCGTATGCAAA	60	contig01684	TTTGCATACGCAGCACCCTCTTCTGATTTAATTGTGAGGTCATCTCTAACAGCCTTGAGACTCTCGaCAGCTTCCTTtGCGGCTCTTGTTGAGCC	95	389	15%
TA1-138045	GTACAAACTGTTGGTGGACCAAATGTCTGTATAGACGAATTTTCGTCTGTAGATGAGTTG	60	contig01685	ttGATCCAGCTTCTATTTCTCTAGTATTCTTTTtATCAATCCAGCGTCTATACCAGCAAGGAAAATCATAGAAGtACAAACTGTTGGTGGACCAAATGTCTGTATAGACGAATTTTCGTCTGTAGATGAGTtg	133	165	14%
TA1-193237	TTAATCATCGTGGCAAGATGTTGTTTTCCGACGGAGAGGATGGCTAAAGATACTGCTGCT	60	contig01689	tttCCGTGaGATTCGAGCGGTCGCTGACATGGAGAACAGGACTTGGGACACGATTAACGTGCGTGCCTCATTCTACGGCTTTAATCATCGTGGCAAGATGTTGTTTtCCGACGGAGAGGATGGCTAAAGATACTGCTGCTGGCAGATGGAcTCTTTTGTCAGGGCTGCTCCGTTGTtCTa	180	421	26%
TA1-053121	ATGGTAAGACCACCAAAACCACATAGTCCATGCACCACACAACCCGATGTTAGTGATTCT	60	contig01691	cTtCCGgAtgTAAAGAAATTtGTTTATGCcTtCATGCCcAACAGTAGTGTAATATTCGACAGATGCGCAATGGTAAGACCACCAAAaCCACATAGTCCATGCACCACACAACCCGATGTTAGTGATTCTCCTTTCCAGGGCGTCTCCACGACAcaa	156	151	8%
TA2-175920	TCTGACCATCCACATCAACAAATGGGAAACATTTTTGCAAAACTATTCCAAGGTCTTTCC	60	contig01692	GGAAAGACcTtGgAaTAGTTTTGCAAAAATGTTTCCCATTtGTTGAtGTGGATGGTCAGAAAGTGCCTGTAGTAAAAATGTTAAATCTTAGTCGTTTTTTCACGAAGAATTCGTGGCAATTAa	123	104	21%
TA1-009320	AAGAATGAGGAGACCCTAAAGAAGTGTGTTAGCGAAAACCAGGCCAAACTGAAGAAGCAA	60	contig01693	ttGGtGAAaGAGCggTGACCAaGCTTTGGAAGATTTACAGTCTGTGGAAGCGGCTTTTTCAGATCTTCATCGTCGTTATGAAAAAaCAAAAtCTGTTATCGAGGCTTATAAGAAGAATGAGGAGACCCTAAAGAAGTGTGTTAGCGAAAaCCAGgCcAAaCTGAaGAAGCAag	173	265	33%
TA1-220247	ATCACATCAATGAAGCATTTGACCTCATGCATTCGGGCCAAAGCATTCGTTCCGTGGTAA	60	contig01694	tCtCaCACGATGgACcTGgATCACAtcAATGAAGCATTtGACCTCaTGCATTcGGgCcAAaGCATtCGTtCcGTGgTAACCATCTCGAAGAaGtg	95	1994	11%
TA2-052694	ATGCTTGTAAACTCGTCAATTGTAGAACGAAGGCAATCGTAATGAATGGTACTCAGCTGA	60	contig01697	TCAGCTGAGTACCATTCATTACGATTGCCTTCGTTCTACAATTGACGAGTTTACAAGCATAGTATAGTTGTTCAAGCTAATATTATGTTACTAGTAATg	99	94	8%
TA2-028258	ACTAGTAATGTCTTCCATATCGAATCCTTGACTAGACGACCGTCTGGATGAAAAGAGAAT	60	contig01698	ATTCtCTTTTCATCCAgACGGTCGTCTAGtCAAGGATTCGATATGGAAGACATTACTAGTGATCTTGTTAGTGcGTTCGACCAGTTTGTCGATcGATATCATCGTGa	107	633	9%
TA2-071584	CAGTAACACAGACTATTCATTGCATGTATATGACTTGTATGAATTCGGTTGGTGGTTTTA	60	contig01699	CGTTTCAGTGTAATATAACATAAGAATtAAAACCACCAACCGAATTCATACAAGTCATATACATGCAATGAATAGTCTGTGTTACTGTTGCACTTTAAAATCTAAA	106	91	6%
TA1-194726	TTAGAATTGATGAAGTCGGGATCTGATGTAGTTTAGCACAAGACCATTACTTCAGCCTAA	60	contig01700	tGTGATAAaTTATTAAaGTTATTATTATTATATCACAACTATTTATAGTTGACATCGGTATTGATAAGTGTCAATGCAATGAGTGACAGTTCAACaCCTTGCTACAAAAGTaTtATTCACTGTGTtattattaagagCACCTGTTTttAACAAGTAACGTCCTGTCcAATGTTGCGATGAGAAAGACCTTGCCAAAATCTGCATGCAAGAATTTAGAATTGATGAAGTCGGGATCTGATGTAGTTTAGCACAAGACCATTACTTCAGCCTaa	272	113	21%
TA2-114140	GAGCGTGCTGAGCGCCAGCTGCATCAACAGCAAGTCCTAGACGAAGAGCTACATTCACGA	60	contig01702	tCGTGAATGTAGCTCTTCGTCTAGGACttGCTGTTGATGCAGCTGGCGCTCAGCACGCTCCTGTTCCAGCATCATCTCAA	80	103	6%
TA1-000891	AAACGGGAGACAGGCGATGCAGATAGTGACAGCTACGAGGAATATAAATCCGACGAGGAA	60	contig01704	GtttAAgttCGCTCCAAACGGgAGACAGGCGATGCaGATAGTGACAGCtACGAGgAATATAAAtCCGACGAGGAAGGAaGAGGAGGAGGCGAAGAGgAAGATGCG	105	173	16%
TA2-171502	TCCGGCGTAGACACTTTGTTATGCGTTAATCATTGGTGGCGGAATAAAACAAACAGCTTT	60	contig01706	TTTTTTTTtttttttttttTTTTTTTTTTTtcgCAAAGCTGTTTGTTTTATTCCGCCACCAATGATTAACGCATAACAAAGTGTCTACGCCGGACAGTTCTAATAATTATCAACCCGTTTCACGGAaCAAAaTCACTGATAAATTACTTTCTAGATTTCTGACTCGTTCTAATTATGATGCACTTTTAAAATCAACAGCACCGAGTCTGTTTtCAAGTGGAGCTGCACAAAAAGACTCATGTAACGTAAAGATACAAGATACTATATGCACCAGAACAGAGTTTGATACAGTACATTGTAAAATCGATTACTCATGTGAAAAaTCCAAAATg	332	987	23%
TA1-223009	CAGTGATGTCAATGAGCTAAATCAGTTTAATGTATAATAGGCCTACAATGTTCGTGTTGT	60	contig01707	aTTATTAAATTTAGCACTATAAAAAGTTCATACATTCGAGTCATCAGAAGGTTATTCTTTTCCCACTACAGTGATGTCAATGAGCTAAATCAGTTTAATGTATAATAGGCCTACAATGTTCGTGTTGTTTTATGTTTTAATTAAATTTAATATTTtCTACTTtGCGACTGgTATAATTtCTg	182	163	22%
TA1-180754	TGAGCTGTTGCATCACTTAGCATAAAGAACGTCACAGTTCATACAGAAGTTATAATTTGA	60	contig01708	ccATCGAAAaCTTTtCTtGCAGAGTTGACTGATTCAGTGTGAATTCTGAGTGCTAAGATTTACATTCTGAATGCATTATCCGCTTCAGAATATTGATTCTCTGTGCATTtGAGACTTCAGCCCAGCTATTTAGTTCCTTAAACTGTGTGTTTGCACCTATCTCCTCTGTTATCAGATACAAGATACCAAGTTGCCATTTTGAATAATGACTATTTAGTGAGCTGTTGCATCACTTAGCATAAAGAACGTCACAGTTCATACAGAAGTTATAATTTGACATTTCAACTTCTTTtAAtGTTTTTGTTTAGGTTTAGTTAAGTACAACg	326	115	16%
TA1-076661	CCAAAGCTCTTATTTGTTGGTTGGTTATTGATTATTTTTGCTGACTTTTCTGGATGCTCT	60	contig01709	AAaCGGAatCaTGtCTGTCAAAATTtGtACATTtGgAAaCTTCATAATTTACTTACCTGTGCTGATGTTTGCTCTCTTtCTAACCAAaGCTCTTATTTGTtGGTTGGTTATTGATTATTTTTGCTGACTTTtCTGGATGCTCTTAt	146	94	42%
TA2-133850	GGCTTTAACTTCCGTTGCTTGGCAATGTAAATAGTTGACAACATTAATCGCTGATTAAAT	60	contig01710	TATAAAAaTCAaTTTAATCAGCGATTAATGTTGTCAACTATTtACATTGCCAAGCAACGGAAGTTAAAGCCAAAATCACTTGTTGCATAGCCATTGTTAGTAACTTGGCTTTtAATTtACAt	122	815	5%
TA1-165964	TATTTTGCGAAGGTCTTCGTTGAGGTTGTACCTCTGCTGTGTAGAACTTATCGACCACGA	60	contig01711	aGTTtGGgATAAAaTCACGTTCAAAATTACAATGAGGTATtCAAAGTTTATTTTGCGAaGGTCTTCGTTGAGGTTGTACCTCTGCTGTGTAGAACTTATCGACCACGACCTGTTTCTGCGCGAGTTtGAACTTCCGGACACCTTCAATTCGTGGTTTCGCa	161	98	17%
TA2-031997	AGAAGCAGATCACATATCCAGAAGACGTAGGCAATTGTGCGATGACGGAATTGTTGGTGT	60	contig01714	aCACCAACAaTTCCGTCATCGCACAATTGCCTACGTCTTCTGGATAtGtGATCTGCTTCTAGCCAGAACTGCAATATTTAACCcTGAACTGGTGCTCTGGGgACCGTGAATGGG	114	1793	15%
TA1-233893	TATGAAAGGAGTTGAATTTAACGTATGGCAGTCATGCAAGGTGCCCATCATGCCCTACTG	60	contig01716	aTTACAATTTACACATCAGAGTATGAAAGGAGTTGAATTTAACGTATGGCAGTCATGCAAGGTGCCCATCATGCCCTACTGCTACCTAGCGAAt	94	114	13%
TA1-132225	GGCGGATAGTAGTTTGTTTTCTTAAAGTATGCAAGTTCCTTAGGTTTTGTTTAAAGACAC	60	contig01720	ggTCTAGGGCGGAtAGTAGTTTGttttCttAAAGtAtGCAAGTTCCTTAGGTTTTGTTTAAAGACACTTGATTATAACTATATCCTtGAaTAAATCAAGGAGCATTTCTGTAATCaaGa	119	188	23%
TA1-203322	TTGATGGACGTGGCTTTGTTGTGTTAGGCGTCACCTTGTGGCCCTTTTTAAGGCCGATTG	60	contig01722	ATAaGGAGCAAATCCAGTCACTTCTCGCACAAGGTCACGCACAAATCGAGCACGCTTGGTAATCGCCCCCTTCcTTCTTGATGGACGTGGCTTtGTTGTGTTAGGCGTCACCTTGTGGCCCTTTTtAAGGCCGATTG	137	2069	10%
TA1-067724	CACGTACTTGTTGAAAATAGTTAGACATGCTGTACACTACCATTGAATATCGGACGTGAA	60	contig01726	TGCTTGCTGGTCAATGaCCACGAATTTTTCTTtACTtCCTATGTACACGTACTTGTtGAAAaTAGTTAGAcATGCTGTACACTACCATTGAATATCGGACGTGAA	105	120	14%
TA1-148978	GTTGTTTGTTTGCTGTGTCAGCATGATCCAATTGCTAATTATTGTCTTAGAGAGTATATC	60	contig01727	aCTCTTATGTCCGGTCAGCGCTTGCAACTATTGGAGTGGCTGCACACGCAGATGGATGTATTGCGCATGCAATCCAGGGCTTTCTTATGGTGAGAGTTCCGTCGTGGCTCTATTACAAGGTCCTTTATTCTACACTTAtGCCAGCACGAGcACGAGCCCTTAAGAAaCAGCAGAAGACCCAGTGAGATAACAACCaGTCAGCTTTCGTCCTTACAGCACAAAGTTCCATTGAATTCACATTGTTTGTCTGTTGATGTTAGTAGCGTTTTGCTTTTGAATAGCGATATGATTTTTtACACAGAACTTTATTGAGCTGTTGTTTGTTTGCTGTGTCAGCATGATCCAATTGCTAATTATTGTCTTAGAGAGTATATCAaTTTTAAGGtt	387	604	31%
TA1-077880	CCACTGATGTTTTCAAGGTTGTTAGCTACAATGTTTTGCCGAATTGTTTAGTTTCCGAAA	60	contig01728	ATTTTTACGTATTTGTAGCATCATAAACGAGAGGCAAGCAAGTTATACAGTATTTTAACCACTGATGTTTTCAAGGTTGTTAGCTACAATGTTTTGCCGAATTGTTTAGTTTCCGaaa	118	328	9%
TA1-197065	TTCAAAAGATCGCTTAGCGTGTTACTGTTTTCCTTAGCGTCGCCTCCTCTTTCTGTGTCA	60	contig01734	tttCAAAAGATCGCTtAGCGTGTTACTGTTTTCCTtAGCGTCGCCTCctCTTTCTGTGTcACCGttCAaCTCTCTGACGCATCATTCTGACtGCGCtGCTCGCGGGAACTGga	113	1108	9%
TA1-192364	TTAAATCAAATGCTTGTCTTCTTCTTTCAAAGTTTCCACACGTACCGTTTGGTATGCACC	60	contig01735	aGAaTAAGACTATGTACTGCATCGTCAGTGTGTTtGGCCTGGCTATGTAGGTCGTCAGTTCAATGAAAACAACATGTTGGGTTTTTCCACATTAAATCAAATGCTTGTCTTCTTCTTTCAAAGTTtCCACACGTACCGTTTGGTATGCACC	151	267	24%
TA1-144245	GTGCCTAACAGGCTGCCATACAGACTCTTTAAGCTGTTATCATGTGTTCTTAACATTTCA	60	contig01736	AGATGAGCAGATGAGGTAGGAtGGATAAGTGCCTAACAGgCtGCCAtACAgACTCTTtAAGCTGTtAtCATGTgTTCTTAACATTTCa	88	104	16%
TA2-208974	TTTCCATGTGTGCTCCTTCTTTGTGCTGCAGTGTTTAGGTCCCGGATATAAATGCTTGTT	60	contig01738	AACAAGCATTTATATCcGGGaCCTAAACACTGCAGCaCAAAGAAGGAGCACACATGGAAAGAGCTCCACATGGGAACCTTACAGGATTAATACAGGACAAATAGgTTtATtAGGgATCCCcACAggtCt	129	124	5%
TA2-080414	CCCATCATGTTGTGCATGGGTCAGTGTCTTTTGTTTGTGATGTCAAATGTTTAATTTAAT	60	contig01739	tCAAaCAAGTTtATGCTTAAaTGTaGGTAGAATTAAATTAAACATTTGACATCACAAACAAAAGACACTGaCCCATGCACAACATGATGGGCGTTtGCa	99	157	34%
TA1-141551	GTCCTGCTATCATTAGCATGCTAGTTATTCTGTGTCATAAAAAGAAGAAATGTTGCTTTC	60	contig01744	tttGCTACATATTTTAAAGGCTTTTAACTGCCAATTCTGACTTTCTTGTGTTAGTCCTGCTATCATTAGCATGCTAGTTATTCTGTGTCATAAAAaGAAGAAaTGTTGCTTTCATTGATtCg	122	338	21%
TA1-232180	GTTCATGACGTTTTGGATTTTCACATGCTAGGAGTTATGCATAGAGAAATGTAAATTGCT	60	contig01747	aCTTTACTTAACTAGTTGTACTTGTGACTGTTTGTTCATGACGTTTTGGATTTTCACATGCTAGGAGTTATGCATAGAGAAaTGTAAaTTGCTTTTtGTCTAGCTTATCATTtAGAaTGTTCTTtgtCTTTtAAaaTagAaGTAaCaTGT	150	438	15%
TA2-092348	CGTTCACTTGTACGTCGTCTGCTTATTCGCATTCAAAAATAAATGTATTCTCTAAGATGC	60	contig01749	TTTTTTTTTTTTTTTttttTTTTTTTttttGCATCTTAGAGAATACATTTATTTTTGAATGCGAATAAGCAGACGACGTACAAGTGAACGCAAACATTAACATTATtGTAAGTAGACCTAATTGCATGCAGGCcTACAATGTGCC	145	325	23%
TA1-070502	CAGCTATTCGCTCGCTGTATATCCCCGAATAAACATGTCCCAATGGCATTGTCAAATAAT	60	contig01751	CCTCTTTTCCATGAACCCCAaGTTAACTCATTGTGCAGCATGACACCCGAGTTAATGTGTTCATGTAATATGCAGCTATTCGCTCGCTGTATATCCCcGAATAAACATGTCCCAATGgCATTGtCAAATAaT	132	178	13%
TA1-080881	CCCTTGTAGCGGTATGGCCACGTTATGTCGCCATATAAATTGTTGTAATTATTATTATAT	60	contig01753	ttGATGAAAAaaTAaTGGgATAAGATTTTCTAtaCAAGGAAaTTTACTTATAATTAATCTTtATATCTTTAATCTGTAAGGCTTACCACATTTAGTTGTTTGTGAGGCGCCCTTGTAGCGGTATGGCCACGTTATGTCGCCATATAAaTTGTTGTAATTATTATTATATAt	171	295	4%
TA1-119222	GCACAGAGTTTGAAACTTATTGTGGGTACCCATAATTCGAGAAATTATTCACTGAAATTC	60	contig01756	ttCCTGTAAGCAAGGCATGCTGATGCCAGAGGCACaGAGTTtGAAaCTTATTGTGGGTACCCATAATTCGAGAAATTATTCACTGAAATtCTTTTTGCTCT	101	149	14%
TA1-125975	GCTCCTTATGTCATTTTAAGGTCTTTCATATGTTCTTTAGGGCAATACCTTTTGAGACTA	60	contig01757	tCTGCTATGCAAGTGGTTgTGTGCTTTGTTTGGCTATGCTCCTTATGTCATTTtAAGGTCTTtCATATGTTCTTTAGGGCAaTACCTTTtGAgaCTAAAGTACAATAGTAGTAt	114	102	28%
TA1-162519	TATATTCATACCAAGTGCAACTTGTGAGTAGCTGGTGAATTATGTGGGTGCTCATTGAAA	60	contig01762	CATCAACAGTTTTTTGTATCCCTCTGTTGAATaCCTCTAATCAGATTTGCTGtACATAGTGTTGTTAGTGGTTTAACCGTCCATCAGAAAGACTAATTGGAAACAAGTAAGATCAGCGTTTTGACAgTGGCGACGAAGGTTATATTCATACCAAGTGCAACTTGTGAGTAGCTGGTGAATTATGTGGGTGCTCATTGAAa	200	165	4%
TA1-158427	TACTTCACTCATAATTCCAAATCGTTTATGGAGGCAGAGCTGAACGAGAATTGTCCATCG	60	contig01764	tGCGGAATTGAGTTCCGAGCGAATGGAAAACGTCATCTCTACTtCACTCATAATtCCAAATCGTTTATGGAGGCaGAGCTGAaCgAGAATTGTCCATCg	99	82	14%
TA1-135678	GGTGACACTTCTTGTTGGAGTCCTCTTCATCACTATTGAACCACTGGAGACATTCGTTAA	60	contig01768	GGATATGGCGACTGTGTTTGGTGAGCCGATGGATGGCAGCTCTGGAAAGCAGTCGATTGTTGATGATTTCATGTACGGTTCAAATGTTGCAAGCTCACATTTCTACATTCgtcTAGGgTTTttGCGAAAGGTCTATGGAATCCTTAGTGCTCAGCTGTTGGTGACACTTCTTGTTGGAGTCCTCTTCATCACTATTGAACCACTGGAGACATTCGTTaa	219	271	20%
TA2-183277	TGCATCATAGGCCTCACCCTTGTGTATCATATTTTTTAAGGTGTTATGAAACTTGTTTTC	60	contig01769	TGATATGTCTCGTTGGAAAAAaTTCTCCGCAAAAAGAACTTGAAAAACGAGTTCTCTAATAAAATGTAaagACAACTAAGGAAaGACATGAAAACAAGTTtCATAACACCTTAAAAAaTATGATACACAAGGGTGAGGCCTATGATGCATAATTTAACTAACTAAATGAGTTGTCATATACAACCAATAAATTTAAATtCAAACAGATTACCAAGTTTCAACTATATTATTtAAAATTAAATACATGTAGTATTTAAATATTTtACGCACATCTTCAATGTCCAAATGCTTACAGCAAATTACAAATTGCTgAtGGAAAaCAAaTGAGAAAAGTCTGGGAAGTACCGATCATTTTTAATAGATGGCCAATGTTACAACAACTTAAGACTGCACCCTATA…	585	189	10%
TA2-010630	AAGATCAGCGGCCCCGTAAATGGTAACGAATGCTACTTCTGGCGAACAACGGGGTGCCAG	60	contig01771	CTGGCACCCCGTTGTTCGCCAGAAGTAGCATTCGTtACCATTTACGGGGCCGCtGATCTTGTTGCCCACGGCAGCTATCGGAGGAGCGACCTTTGGgaTGCTGAGAAATGACGAGAAAAACATCcTCt	128	648	10%
TA1-222672	CAGAAGAAAGTGGTGACTTAATTTCTACAGACTTTAGTTGCAAGATGAGCTTCGGTTAGG	60	contig01775	cTcGAGtAGTAGCAGACTTGAAGAGGCGCTATATAAATATCCAAAATGAATTAACAATTATGTGGTCAGTACAGAAGAAAGTGGTGACTTAATTTCTACaGaCTTTAGTTGCAAGATGAGCTtCGgTTAgg	131	131	18%
TA1-115016	GATAATCAGAAACCTTTCTCTGGATCTGGGGTTTCGCCTGATGCCAAGCTTAAAGAGAAA	60	contig01778	cTGCAGCAACAGAAGTCCAACTACATGCAGAGCTGGAGTCGTGTTCTGCATTATATTtCGGATAAtCAGAAACCTTTCTCTGGATCTGGGgTTTCGCcTGAtGCCAAGCTTAAAGaGaaa	120	175	19%
TA1-225718	CTATTCATAATAATTGTGTGTTCCAGTCCAGTTCACGTGCGAAACTTTTATATTCCTGTT	60	contig01780	CTCTTCTATTCATAATAATTGTGTGTTCCAGTCCAGTTCACGTGCGAAaCTTTTATATtCcTGTTTTTTTTATAAAaTAAGACATGTGTATAAGGTTTTCCAAAATGGTCGGTTTTAATCTTA	123	112	17%
TA1-056565	ATTCCAACCGTCCTGACGATGGGTCTCATTGGGTATCCTTTCTTTATCCCAGATGCAATT	60	contig01784	GGAGCGACGGGACGTCGaCGTGGAaTCAGACTTTtttGGGGTTTttCTTTTTGGtttAACCtATCATTCCAACCGTCCTGACGATGGGTCTCATtGGgTATCcTTTCTTTAtCCcAGATGCAATtGG	127	147	9%
TA1-157959	TACTATCTCAGTAATTGAACTGCTATTTCCAATTCGTCATTTACCTGTTTAGGTATGCAG	60	contig01785	ttgtATTTTTAAtGTCGTTTATGTAGTAGTTtATTCCAGGAGACATCTGCCTTTCTATAACTTATAATCACATAaTATTtACTATCTCAGTAATTGAACTGCTATTTCCAATTCGTCATTTaCCTGTTTAGgTATGCag	139	80	22%
TA1-191089	TGTTGAAACCTTTACTGAACACCATAGTTCAAGTTACAGTTCGACCCAATGCAGCATTGT	60	contig01790	CtGGTTGTaTCTGGCCGttCTTTGTTtCAAaGCATCTGGCCATCTTTATATGACTTTTTCAGACTCACTCAAAGTGCTGGTTACATTGAGTGATTCGACTGTCTAACTTATTGGTTGGCTGATGTTTGTTGAAaCCTTTACTGAaCACCATAGTTCAAGTTACAGTTCGACCCAaTGCAgCATTGt	186	221	15%
TA1-061434	CAAAAGCCGTTGGACATTTTCTATGGCAGTGATGATGACCGTGCATTTCCAGTTGTTCAA	60	contig01793	aGCCTAATTtACTTCTGAACAAATGTTCAGTAAGTGAaCACTGCAAGTTCTGTGGCAAACGAATTTAACACAAGAATAATTGTAGCCTTTTtAAACATAAAAGATTAGTAAAaCACTAAAAAtACTGTTCGTGTTAATTAGCTGATTTGCAGACAGATAACAAAAGCCGTTGGACATTTtCTATGGCAGTGATGATGACCGTGCATTtCCAGTTGTtCAAG	221	127	21%
TA1-203736	TTGCAGGATGCCATCGAACGCGGGTCTACACAGCAGGAAGTTCAGAGCCTAATGCGCAAG	60	contig01794	CGATCTCTCCGAAGTCGGACACGAATTCAAGGCTGTTGCTGAAGATCTACGACGCTGTTTTGCAGGATGCCATCGAACGCGGGTCTACACAGCAGGAAGTtCaGaGCCTAATGCGCAAg	119	860	14%
TA1-101376	CTTATCCACTGCAGTCATGTTTTGCTTTGAAATACTGATTGTTGCTGAACTGTAGCGATA	60	contig01795	cATGgAGATATAGCTTGGAATTGGCACAgTTAACTATTCAAGTGCAGGAAGTCTGTCGCATCAGTTGTTTTTATTAAATGGGTTATAAGTTAAATGCATTGTTCtGTAaTATTATTTtGATTTTaTATCAGTTGCAGTTTtGtGCTCTTTGTCaGTTTATCgAATATTCTTATCCACTGCAGtCAtGTTTTgCTTtGAAATACTGATtGTTGCTGAACTGTAGCgaTa	228	378	9%
TA2-056838	ATTCCTCTTCAGAGCTCTTGATCACAGACTATTTGCATCAAGTTCTAGTTCTCATATTTG	60	contig01796	CAAATATGAGAACTAGAACTTGATGCAAATAGTCTGTGATCAAGAGCTCTGAAGAGGAATATGACTGCTGCTCAGAGTATCAGGCAACCACCCTTTTCCTTGAAAGGATTGTCATTCTGCTTGGCAAATCCTTTCAtCAGGACATCTTCATCCTGACGCTGCTGGCAGAATTtCATGATCTCGGCAACGGATTCaGAAA	199	266	14%
TA2-120744	GCAGCAACGGAACCTGCATCTGCAACGATGGATTTGCCGGCGAAGATTGTTCCATCAACA	60	contig01799	tGTTGATGGAACAATCTTCGCCGGCAAATCCATCGTTGCAGATGCAGGTTCCGTTGCTGCACGTTCCATTTCCGTTGCACTGTGACGGACAGatgttGgCAaCGACcTGTTCCAGGAGTTCCTCAACCGGCGACGGAgg	139	249	13%
TA2-069548	CAGAGACCGGAAGATATTGGCCTTAAGACGACAAACGACGCCGGACAGGAACAGCATACG	60	contig01800	cGTATGCTGTtCCTGTCCGGCGTCGTTTGTCGTcTtAaGgCCAaTaTCTTCCGGTCTCTGTCGCCggaCCTTGtCcTTtCCTGCCCTGCAGAATGAGAAAATCCTCCTCGGgg	113	138	23%
TA1-077848	CCACTCATGACAAACCGTGTGCACACATAGATAGTAAATACAATGGTAAAATAAGAAATG	60	contig01805	tATGACATTGaTTtGTACACTAAGCAAGGCATTTTATGTGACGTCTTTTCTCTATTGATAGTAATTTAATTGTTTGCCACTCATGACAAACCGTGTGCACACATAGATAGTAAaTACAATGGTAAAaTAAGAAaTGTAATAAATTTtACAAAGTGTACCTCATaCAAAATTATgTGACTGAATTtGTATTGAGTTTTTATGCTGGTTTTATGAATAACTTGGATTATCATTTTTCGTTTGCTGCTAt	247	207	7%
TA1-096526	CTCTCTGGTTCGAAGCAAAGACTGAATTTCATAGTTCACATATGTGTACATAGTTATTCA	60	contig01806	ATTtAAaTGTAACAGATACGCTCTCTGGttCGAAGCAAaGACTGAATTTCATAGTTCACATATGTGTACATAGTTATTCATAATGCAATAAACAtGTTTtaGGTTtGTTTtATCTGTtCCACAATGGgTa	130	140	14%
TA2-083598	CCTCATCCACTTGAACATAAATTTGTTAACTGCGAATTCAAACGTAGGCAAATTAGGAAT	60	contig01808	TTtATTCCTAATTTGCCTACGTTTGAATTCGCAGTtAACAAATTTATGTTCAaGTGGATGAGGAACCTTGTAGCCaGCAAAACGAACCTGTGGgTCTTTCAACAGCTGCGTTCt	114	106	12%
TA1-235114	TCTGAACAACGAGGAGGTTAAGATGGCGAATGCGACAAAAGTAGCGAAATTGTCAGAAGC	60	contig01810	cGgggTTTttGaCTtGAGCggttAGCAACGGTGGCGGCACCGGCGCTTGGCCTgTtCTTTCTTTCTGAACAACGAGGAGGTTAAGATGGCGAATGCGACAAAAGTAGCGAAATTGTCAGAAGCCGAGCAGCAGGAGTCG	139	156	5%
TA1-123645	GCCTTGTATTTTTAGATGCATTGACTGTTCTGCTATTTTAAATACCACGGATTTGGATGA	60	contig01813	aCCACAAAGTGTTTAGGAGTTTGTAGAATGAAGTTTTGACTGACCAGGATCTtATTCATGCCTTGTATTTTtAGATGCATTGACTGTTCTGCTATTTTAAATACCACGgATTTGgATGAACATTTTTTtAAaGATTGGTAATGCATAATAAaGTGTTTGTGGgT	164	266	8%
TA2-136726	GGTGGATCAGCAACACGACGATAACAATTTTCAGCTATAAATACATGTATAGAGTAACTA	60	contig01815	AAGTGACCTCTTtACAAGGAGCACTTTAGGATTAGCAtAGGCTTATTATATGTATAATAGTTACTCTATACATGTATTTATAGCTGAAAaTTGTTATCGTCGTGTTGCTGATCCACCTTGTGTGTATGTTGGTGTAatt	139	217	15%
TA1-046831	ATATTTTTGGAAGGAACATTTATTTGCGCTCCAGGTTTTCTTGTGTGCGCTCGTCTGCCG	60	contig01817	cccTCTAATTTTtATAATTATGTATGCGCATAAAATTTTCTTTTGTTCAACATTTTACCAGGACTCATCTGTATATGGAACTATGTGTAACAATATTTTTGGAaGGAaCATTTATTTGCGCTCCaGgTTTTCTTGTGTGCGCTCGTCTGCCGGCtttGttGCGTGCACACACTg	174	1204	3%
TA1-127688	GCTTGAGTTGGAATGACTGTACTTCAGCCACTAAATCAAAAAGTCAGTGCTTTGACAAGG	60	contig01818	ttATTtCTAGAGAACAAGGTTGTTCATGTGCTAGTGTGTCAGCTTGAGTTGGAATGACTGTACTTCAGCCACTAAATCAAAAAGTCAGTGCTTTGACAAgg	101	133	10%
TA1-196126	TTATGAAGATGCCGTCTTGTGATATGCTTCAAGAGATCTATGGCTGAGAAGTCCCACCTC	60	contig01819	cAAAAATaGTATGAAaGTGCAaGAGTtAtGAaGATGCCGTCTTGTGATATGCTTCAAGAGATCTAtGGCTGAGAAGtCCCACCTCcTCTGTa	92	258	21%
TA1-143517	GTGACGTTGAATTACTAACTGGACTTCGCTTTCTAACTGCAAACCTAACTCAGATATCAA	60	contig01821	ACGGGAACAATTCTCGCTCTGAAAACTGTCAGGATATACAGCCTTTCCTTCTCCAGAACGTAGCACGTATACGTGACGTTGAATTACTAACTGGACTTCGCTTTCTAaCTGCAAaCCtAACTCaGATATCaa	132	132	15%
TA1-200472	TTCTACGTCAGAGGATCAACAAGAGAAATGACCCAAGGGAAGTGAACAGCAAGGTACTGT	60	contig01822	cTTAGTaCAGGCcAAGGAGTTGTTTTGGTGCGGTCCGTATATTCTGATTCTGTGTTTGTTGACGCCTGCCGACGttCCTGAACTGGCTGACACCGAACTTTGTGAAGTACTACTATGAACTGCGTGACAACAGCATCTGTGAGCTTTGGAGGCCACACCTCACAGTCTTTCTCGACGCTCCAATTGAAGTTCTACGTCAGAGGATCAACAAGAGAAATGACCCAAGGGAAGTGAACAGCAAGGTACTGTCTGA	253	1325	26%
TA1-170401	TCCACAGGCACCGTCAACAGATGTCGTGGGTGATTGATTCTACGTGTAGAAATGAGGGTG	60	contig01823	GCTGGAAaGGACGATGAACCgaCACAGATGGAAGCCGAAGCAGaCCCCGCTGCTGGAGCAGATCCACAGGCACCGTCAACAGATGTCGTGGGTGATTGATTCTACGTGTAGAAATGAGGGTg	122	320	12%
TA1-042988	ATAACACAGCTTGTTGTTGGCAGCAAACAACTTTGTCTGGGGTGTAACACAGAGTCTCCT	60	contig01825	GCTTTCTTGCTGTtCACTtACCGGATTATGTCGGTGCTAAATAATAACACAGCTTGTTGTTGGCAGCAAACAACTTTGTCTGGGgTGTAACACAGAGTCTCCt	103	321	27%
TA1-140352	GTCAAGACAGTTGCTAGTAAAGAGTTAGCAAACCAGTCATTTAAATCTCTTTGACTAATG	60	contig01826	AaCCGATGCTATtGgtAATAAaCGAAaTcTtAGTtCtAAATTtAATTGTCAAGACAGTTGCTAGTAAAGAGttAGCAAaCCaGTCATTTAAATCTCTTTGACTAATGATAAATGACTtGTTGACATTTttCTTGTTtCTAAAGaTTTTtCATtaaa	156	116	58%
TA1-172370	TCGAAGGAATGTCTGGTTCCAATAAACACATCTGCTTACAAGACGCTCGTTAGCAACGAA	60	contig01829	tAACTAATCAATTGAAAAaTTTATGCTACGGCCAATCAGGGTACAGTCCCTCGAAGGAATGTCTGGTTCCAATAAACACATCTGCTTACAAGACGCTCGTTAGCAacGaa	110	407	13%
TA2-185286	TGGAACGTGAACTGTATTTAGTTGCGAGAAATTCTGAATTTCTGCGTGGCCTTGGTTTCT	60	contig01830	aGAAACCAAGGCCACGCAGAAATTCAGAATTtCTCGCAACTAAATACAGTTCACGTTCCAGATTTCAAAGATCTGCTGCACGACAGAGGGCGGCAATGTCGTG	103	478	9%
TA1-052669	ATGGACACAATGACAATGCACAGGGCAACTCGAATTGTTGTGCAACTCAATCTGTATTCA	60	contig01831	aCTAGCTGACATTTTAAGGGTGGCGTGCAATATAAAGCTGATATGGATGGACATAATTGGATAAAATGACAAACCACATTAAACATTtCAATTCTGCTATTTGTTACATTTGCTATTTtATAAAGTTTATGCTGTACATGTTACGTTAAGCAGCtGATTGGGAAAACCGTTCTGTGAGTTCAGAGGCATTTGCTTGTGCTTGTAAGgCTGAGTTTTGCAATATTATAAaGgTTGGACtAGgaTAATTgCTtGgaTAAAaCTAATtGTtAGGCcTATtGTtCCTTTGCACTATAaCTAAAaTAaTAAAAGGTAATGCTTACGTATGTACCAGTATATGGACACAATGACAATGCaCAGGGCAACTCGaaTTGTTGTGCAACTCAATCTGTATtCa	394	691	8%
TA2-051067	ATGACAAGATGAAGCGCATTGTTGTTCCATCTGCTTTGAGGGTCATGCGCTTGAAACCAA	60	contig01835	cTTCTTCTTGTAGTAGATGGCAGCCTTAAGCTTTCGGCGTTTCTCAAGGGTTCCAACCACCTTTGATGCCTTCCATCCAACTTCGCTGGAAAGGCGGTCCAGGTTGCAGAACTTtCgCCTTGGTTtCAAGCGCAtGACCCTCAAaGCAGATGGAaCAACAATGCGCTtCATCTTGTCATATGGTGGAGGAATACCTtCATACACCTTCAGCCGTTCCATGGCATCCTTACCACGATACTGCTTGTGTGGCAaCATTCCTCTAACTGTTCGCCAAAAGATTTTGCTTGGAGCACGGAAGTGGTACGGGCCACGGCGTGGGTTTGTGTTCa	329	13752	16%
TA1-149447	GTTTCCGACACTGCTATACTTTAAAGTCACACAACTTTTGTTAGGAACGTCAGAAATAAA	60	contig01838	cATTCTAGTAGTTTTACTATAAGTATGCGTTGCTAAGGACGCAtACTTGCCAAACTTGTATTGGGTTTTTCTCCAGAAGTAGTTtCCGACACTGCTATACTTTAAAGTCACACAACTTTtGTTAGGAACGTCAGAAATAAAT	142	795	17%
TA2-152111	TAAAGACATTTACGAGTTGGCCCAAAGAAAAGCCACAGGATCGAGTCATGTGCGCAAAGA	60	contig01839	TtATACCGGAGTGTCTTTGCGCACATGACTCGATCCTGTGGCTTTTCTTTGGGCCAACTCGTAAATGTCTTTACCAAGTGTTTTGAGCCTGTCGCCAtATtCCAAGtCCTTGTAATGGTCTTtAGGAACGTGGTCCAATCcG	142	372	8%
TA2-119648	GCAATGTAAATCGCAATTGCGTTTATGTCAGTTGTGATGTCGTGTCATCAAATAAATGAA	60	contig01841	cAATCAATATTCATTTATTtGATGACACGACATCACAacTGACATAAACGCAATTGCGATTTACATTGCAGGCCTAGAATGTtCAAAGGCtAAattttatatCCGGAGTGTCCAGCTGATAAGGATATTTACa	133	366	14%
TA2-092342	CGTTCACCAATTCACCTGGCTATAGAACTTGAAAGTAGCTTTTTCTTCACCCTTAATACT	60	contig01842	AGTATTAAGGGTGAAGAAAAaGCTACTTtCAAGTTCtAtAGCcAGGTGAaTTGGTGAACGAAGGATTTtGGTAGTTGTTGTTTTCAGCATTCAGTTAAGAGGGCCGAGGAGTTGTCGTTACg	122	106	14%
TA2-072628	CAGTTTTCTAAGCATTCCAAAATCACAGTGTAATTGATGCGTACACCTGTTTGTGATTAT	60	contig01843	taaTAATCACAAaCAGgTGTACGCaTCAATTACACTGTGATTTtGGAATGCTTAGAAAACTGAAaGAACAGCTGCGCCTAGGATAGAAGCAAg	93	157	13%
TA2-060987	CAAAAACACAATTTCTGTGGCCTGATTTTTATATGAGTTGCACAGGTTAACAAGGCTACA	60	contig01847	cATGTAGCCTTGTTAACCTGTGCAACTCATATAAAAaTCAGGCCACAGAAATTGTGTTTTTGCACATCATCTGATGACTATGAATATCCAAGTCACATAACAATCAAGGCATATGCTGTTAGCCGAaTAATGCTTGAAGT	140	96	16%
TA2-184016	TGCGAGCTTCCTCTTTAAGGCTCACCGAACATGATGTTTTGGGATATGTCGTGTTACTGA	60	contig01848	GgtCAGTAACACGAcATatCCCAAAACaTCAtGTTCGGTGAGCCTTAAAGAGgAAGcTcGCAAGAAgAGTCCATTGTAAGCATGTGTTGCAaCCAg	96	100	22%
TA2-017027	AATGCTAATCCAGAAGGATGAACAGGTCCTGAAAAGCAACTGTCCACATATTGTGGTCGG	60	contig01849	ggTTCAGTGACTTGTTCTTGACAAGGGCTAGGATgcGACCGGGAGTGCCGACCACAATATGTGGaCAGTTGCTTTTCAGGACCTGTTCATCCTTCTGGATTAGCATtCCACCAAAGAACACGGCTATTTTGACGCTGTTCATGt	144	183	22%
TA1-064537	CAAGTTGAGGCTATTGGCTTAGGCTACATTCATGATTAGGCCTATAGTTTAGGCCTACTA	60	contig01850	TGttATGTGTCAACTCGATCTATCCTAACTTAGCCTATACGACCTTGGCAGTTACTGCATGGCTCCCTTGTCAATCTTTGTAGCTTGCTGACCTTAACAGAAtAGGCCAAAGCTAGAATTTAATTATGCAGATTGTATTATTCAATCGGTAAAcAAGTTGAGGCTATTGGCTTAGgCTaCATtCATGATtAGgCcTATAGTTTAGGCCTACTa	213	144	43%
TA2-144086	GTGACCATGGTTGGAAGCAAATCCCAGATTCCAACTCAACGCTATGGCAGACGGCCGTTT	60	contig01851	aaaCGGCCGTCTGCCATAGCGTTGAGTTGGAATCTGGGATTTGCTTCCAACCATGGTCACCAGACGTGAGACGGGCAATGGCATGTCGTAGGCATAGCg	99	115	3%
TA2-169186	TCATATGCTACATCAGCTAAAACTCAAGCCTAATACCGAAGAGTTCTAATAAATGCCCAT	60	contig01853	aTGGGCATTTATTAGAACTcTtCGGTATTAGGCTTGAGTTTTAGCTGATGTAGCATATGAAaTAATTAAAATGCTAAAATGCATTCTAACCAATAGTGAATAAAAA	106	736	23%
TA2-164414	TATGTTTATTGAGCTTCCTGTTTATTATTGTTCTACATGGAATTGGTTTAAATAAATTTG	60	contig01854	cAAATTTATTTAAACCAATtCCATgTAGAACAATAATAAACAGgAaGCtCAaTAAACATAAACATGTCAaCTAaTAaTATtAAaGATtAGGAATTGATTCgTGGGgAGATg	111	252	11%
TA2-089628	CGGACTTCGATGTGAGATTGATTCTGAGAACGAAGATCAAGAACTGAAGAATAAAAAACA	60	contig01857	tAaCGATGTTCtGTTTTTtATtCTtCAGTTCTTGATCTTCGTTCTCAGAaTCAATCTCACATCGAAGTCCGAAAGATGCATTACTATGCTTGTGAt	96	99	16%
TA1-087973	CGCTAATTCCAGTCTAAATTGGTCAAAAGTCGACGTGAGAATATGTGAAACGCCGAGTGA	60	contig01858	GGATGAAaCTTGGAACAAGTtGGGCGTAGTAAGtCtACctAAGGTGTAGCaGGAAAACGCTAaTTCCAGtCTAAATTGGTCAAAaGTCGACGTGAGAaTATGTGAAACgCCGAgTGA	117	132	5%
TA2-135446	GGTACGCCAAATTTCCGATGACCTTCTTTTTAGTATATTTACCCAAAAAACTTGCGATTT	60	contig01863	tCGAAAaTGCAaCTtAAAAaTGGAaaTTTTTGGGaTtATACTTAAAAAaGaTCATCGGAAAaaaTTCGGGTATAAAATCGCAaGTTTTTTGGGTAAaTaTaCTAaaaaGAAGGTCATCGGAAATTtGGCGtACCGGGaaa	140	250	4%
TA1-048596	ATCCTCAGCCGACCTGTGTTGATTCCGAGGTTGTTTGTGCAATGTTACATATGCGAAGAA	60	contig01866	ccAAaCAgCGATGCAAACAGAGGCGAAGGGTATTTGTCCAATGTACAAGTGCGGAGGAAACTGCGTCACGCGTTACGGTGCAAATGGATGTCCGAATGGTTGTGACTGTGGTCCTAGCTGCCAGGACACCCAGTGTGACCCTGGAACTGTTTGCGAGTATCACACGGTTCAGTGTTTCACGCAGCCTTGTTATCCTCAGCCGACCTGTGTTGATTCCGAGGTTGTTTGTGCAAtGTtaCATATGCGAAGAAGGCTGcACca	261	3548	9%
TA1-028821	ACTGGAAGCATGTGCCCTGTACAGCGTGGAGAACAGTCTACCAGCTGCGCCGTACATCTA	60	contig01872	ttCCGATACATCTGGCGAGAGtCACCGTGTCCACTGGAAGCATGTGCCCTGTACAGCGTGGAGAACAGTCTACCAGCtGCGCcGTACATCTa	92	1442	17%
TA2-144580	GTGATTTTCCCTTCAGAAGAATCATTTATCATTGTAGCCTGGATGCGGGAGGCATAGGGA	60	contig01873	TCcCTATGCCtCCcGCATCCAGGCTACAATGATAAATGaTTCTTCTGAAGGGAAAaTCACCAAGGCAAGACCATCCAGACTGAACAAAGAGAAATACAACACAGAAGCAGAG	112	562	13%
TA1-163306	TATCTGGTATTGATCAGAATAACTATTCAGAGGCACTCATTAAAGACTGATACAGAAACC	60	contig01875	tATCGGATATATAGaTTAATATAGCGCcTCTTGCAGAATAACTATCTGGTATTGATCAGAATAACTATTCAGAGGCACTCATTAAAGACTGATACAGAAaccaaaaaaaaaaaaaaaaaaaaaaaaaaaaaaaaaa	136	113	26%
TA1-100147	CTGTGATGCTTATTCCAAGTTCTTTGATCGCTTGATACATGAATGTATTTACCGTAAAGT	60	contig01877	tCTTCACATGATCATGACTGttGATGATGGTGTCTGAAGCAATTTGATCAACTTCGTAAATCTTTCATGCCTGTGGTCTTtGttCTTTTTTTttATCCTGCAATGTGTTCGTTAGTCGCTaCGCATATGTTTtGAAAACTGCTGGAATTCTTAATTATGACTGTGATGCTTATtCCAAGTTCTTTGATCGCTTGATACATGAATGTATTtACCGTAAaGTaaTTaGTCATTtACgATTACTtGACTTGCCG	251	132	9%
TA2-207304	TTTACCATGCTAGAAAAGACTAGCGGGAATGGTAATGCTAAATACGGACAAGGGGAGGGA	60	contig01878	cTCCctCCCCTTGTCCGTATTTAGCATTACCATTCCCGCTAGTCTTTTCTAGCATGGTAAaTGAACaTAATATGCTACGACCAATAGTTCAATaTTATTTAAAATGCAAaC	111	93	32%
TA1-028145	ACTCGTTCACAAAATGCTAGTCGTCGTAATTCGATTAATTTCTTTATACTCGTCATTTGG	60	contig01880	CAAAGATCCAGTTGACGATGACGCAATGACCGAAGAGTCCAAATCCGCTCGACCAAAAGCCGTCGCTAACATCTACGTCACTGCTGACGGTAAAGGTCACGTCACAACAAGACTCaCGTCTCGTCCACAACCAGATGTAATCTTAgaCTCCGACTCGTATgAGGAaGAAGATTATGCcGAATATGACGACGGTGAGGAAaTTCGACAAGAATCGCAAGTGGAAACGCCGACGAAAGAAGAGCTGGACGAGGCTCCAGCTGAATACGACAAGCCAAAGTCTTCGAATATCTACTTCGAAATACCGGATAACGAAGACTATCCAGATAACTCACACATCTACGAAGCCTTGGATGAAATAAAGAAGTAGCGTTGGATGTCAAAGCACTTGAGTCTTTGGCA…	563	771	21%
TA1-187391	TGGTTGTTGTTGGACTATCAAAGAATCCATTCTTTACTGTACAAGAAAAGCAGGAACATA	60	contig01881	cTCTTtGATAtCATAAATGAAGAAGAAAATGAGAAACTAATGATGATGCCTGCTACTAATGCTTTTGAGGAAATGATACAATGGACAAaGGAGGGAAAaCTATGGAaGTTCCAATtGACAaCGAACAAGGTATGGATGAAGAaGCACATGTTGGCTTtCATGAACACAtCTTtCTTGATAAGCTgTTGGaCGAATTCCCTAAGAAGGGGCCTATTCGTCATTTTATGGAGTTGGTTGTTGTTGGACTATCAAAGAAtCCATtCTTTACTGTACAAGAAAaGCAGgAaCATATCG	294	336	4%
TA2-148774	GTTGCGTGATATCGTCCAGCGAATTCTTGCCCACTATTCTGGCTGAATTTGAAACATCTT	60	contig01883	aaGATGTTTCAAaTTCAGCCAGAATAGTGGGCAAGAATTCGCTGGACGAtATCACGCAACGGCTATGGACGATCTAATGTCATCAGCGTTaa	92	657	7%
TA1-150123	GTTTTCCATCTGACGAACGAACGGTTGCTGGGCGTCTTCCACCTGGAATTCTTATAAAAT	60	contig01884	CTAAaTAAATACAAGCAAAATAACTGaTTTaCAGTTACTAGTGgTTATTATATTATGTTATGGTTTtCCATCTGACGAaCGAACGGTTGCTGGGCGTCTTCCACCTGgAaTtCTTATAAAat	122	103	19%
TA2-195929	TTATCTAGCGCTAATGTTTGTGGCGGAAATTTCACTGCGGCCTGTATCTGCCTTGTCTAT	60	contig01887	ACTGTATAGGCCTACTTCCATAGACAAGGCAGATACAGGCCGCAGTGAAATTTCCGCCACAAACATTAGCGCTAGATAAATGTCACCCTTCCGCTGCGGGgTAGGGGTAACaTAGTCTTCGTCTACTTCGGGGGgTATGGgTCAGCCCcGCAAGCAGGGCCCAtCCAGgCCCcGGCCTtCTCTTtCGGgTAGCCGTCGaCg	201	1883	11%
TA1-103731	CTTTATTATATCGAACCTCAAAGGATGGCTCGATATATCCGAGGTTCGAAATAAGCCATA	60	contig01891	ttCAAGTCTTGATAAGCGAGATGTTTTGGTACTACAAGAAACCTAAGGTGCAAATATTCGGTACAACTAATTGATAATGTGTGAAGTAAGTGTGGGAACTGTAATAGTAATAAAGCTGATGCAAAGAGTTTGGAGCAGTCAAaTgggtagtgtgcTTtGCACGGGTTCGCGCCTATGCTGAATCGGtccACTGCGTAGGGACCTTAAGCAAGTACAGTAAAaCTTTATTATATCGAaCCTCAAaGgATGGCTCGATATATCCGAGGTTCGAAATAAGCCATA	282	111	11%
TA1-073727	CATCCGGAAATAGGCCTATGGTCAATTTCACGCAAGTCCTATGAAACATGATGAGGTTGA	60	contig01892	ttCACAAaGGACAAGTGTAGGCCTAGGCCTAtACtGtCCtAACGACCATCCGGAAaTAGGCCTATGGTCAATTTCACGCAAGTCCTATGAAaCATGATGAGGTTGa	106	162	12%
TA1-173482	TCGGTGAGAACGGTGAACTGGCGATTTTCGATTCCCGGCTCGTGCTTTTAGAAGACAGAA	60	contig01894	CGGGGTCAACAAGCTtCTCGctCACATTGCCAAaCAGCAGTTCCCTGgTTTCAACTACCTAGCCATAGaCGAGaCAgACctAGGtGTACgCTTGCGaTAgtcGGTGaGAACGGTGAAcTGGCGATTTtCGAttCCcGGCtCGtGCTTTtAGAaGACAGaa	160	167	15%
TA1-140126	GTATTTTGCAGGCCCTACGTGCATTACGAATACAATACAAATGACAGTAGGCCTAAAAAA	60	contig01899	cctACCAATgAAAGAGaCAgCCAATGATGGATAAaTAGGGCTACTTTGTATACCcAACTACTATCTATGTATTTTGCAGGCCCTACGTGCATTACGAATACAATACAAATGACAGTaGGCctaaaaaaaaaat	133	1256	17%
TA2-166540	TCAACCCACGGAGCTGCATATGCACGTTTTGAAACTCTAGGAAAGTTGATAGCCCTGAAA	60	contig01903	AGCACCGCTTTCAGGGCTATCAACTTTCCtaGAGTTtCAAAacGTGCATATGCAGCTCCGTGGGTTGAACTCGCGTCTCTAGAaTCAGTGACTAACGACATTATCACTACACTATACTTGTCGCGAAAAAaT	132	134	39%
TA1-002044	AAAGCGATCTATTCAAACGTGCTGGCATGTATGACTACGACGCGAGCTATTAGCTTCTTC	60	contig01907	ccTGCGTACTAAGatAAAAGCTGCAGATCGTTTAGGTcTGGATCATCTtGGAAGAGTtGCGGAGAAaGCGATCTATTCAAACGTGCTGGCATGTATGaCTACgaCGCGAGCTATtAGcTtCTTCGA	126	149	13%
TA2-065228	CAATGAAGTGAAAGGGGACATGGACTGTCAGATTGGGACATTTAAGGATGGAATGCTGAG	60	contig01908	CTGAGCCTCAGCATTCCATCCTtAAATGTCCCAATCtGACAGTCCATGTCCCCTTTCAcTTCATTGATGTCACGTGACTTTTTCTtCTtCTTTGgaCgTTt	101	141	19%
TA2-193676	TTACACAGACTGTTCATGGCTGCTTATGTCACATGTCACCAACTTGACTTATCATCCCGG	60	contig01909	cccGGgAtGaTAAGTcAagTtGgTgACATGTGACATAAGCaGCcATGAACAGtCTgtgTaaGCAGgAaGTtGGCCCTTACCGACGACAaCATTCTTT	97	108	9%
TA1-082438	CCTACAACATCAAGAGTCTACTTCACGGACGACGACAAGAACGAACATCTGAAATGGGAA	60	contig01910	aCGAAaGtGGAaGAGGCGCCGGCTGGGATGATGGCTCGCGGCACCTACAACATCAAGAGTCTaCTTCACGGaCGACGACAAGAACGAACATCTGAAaTGGGaa	103	347	19%
TA1-045397	ATAGTGGATACAAGGAATTGTATCCTCAAGATTTTCTGTCAGAGTCAGAGAAAGATAATG	60	contig01914	AACACACAACCGAATCATTGAAGAGGAGGAATGTTGGAAGCAGCGATCTCTGCAGAGAGAGAATGAAACCAAAGAATTTAATTATTCATCTGACAGAAGTGGCTTTGATATGATGCACAAGAAATGCAGGTGGTTACTTGAGAGCCGGAATGtCTGTtGGACAGTCCAGAGCACATATGGATTGCAAAGATGATGTTCAACGTCACAGTTATGAAGGGCGTGAAGAATCAACAGGCACCTTCTGGATGAGACAACTGGACAATTTTGAATCAAGAGATCCAGATAGATGGGGCCATAGTGGATACAAGGAATTGTATCCTCAAGATTTTCTGTCAGAGTCAGAGAAaGATAATGTAAAaCAAATGAATAAGTGTCACTCATCTAAGAAAAGATTtCATT…	428	184	11%
TA1-204488	TTGCTTTTGAGTGCATTTTCGTTGTCTGGGTTGTTTGTAAATCCTAGTTTGTATGCATAG	60	contig01915	CGGGGCTTCATTTTAAGTTGTTATTTTtCTCCTCTTGATTATCGCATTCCTTGCTTTTGAGTGCATTTTCGTTGTCTGGGTTGtttGTAAaTCCTAGTTTGTATGCaTaG	110	84	20%
TA2-033085	AGACTAATTCATACACAGGTTTGAAAACTTATCGTCTTCTCACCTAATAAAACCTGTCAC	60	contig01919	GTGACAGGTTTTATTAGGTGAGAAGACGATAAGTTTtCAAACCTGTGTATGAATTAGTCTACACAGAAGGTGCAGAATTGGATGAAAGCATtGTTtCCCATGCg	104	198	2%
TA2-090504	CGGTGCTACGTAATACATATAAATTGGTGCGTTTTCTTTACAATGCCGTACATTCATGTC	60	contig01920	GACATGAaTGTACGGCATTGTAAAGAAAACGCACCAATTtATATGTATTACGTAGCACCGGAAACGCCTATGATGTCATCAGTCATCGCcGATTGTCCGGACcTCG	106	423	12%
TA2-007935	AACGTATACAGCCAAAGAACCTGCATCTACATTTACTCGCTCAACGCGTAGTCAATTATT	60	contig01923	AAtAATTGACTACGCGTTGAGCGAGTAAATGTAGATGCAGGTTCTTTGGCTGTATACGTTGCATCCGGCTTGCCTTTGCTCAAAaacTCTGGCAaGTAAgg	101	400	9%
TA1-178320	TGAAACATTCGACCCAGACAGATTTTCCACAGAGAAACCAGATCACAATCAGTTTTCTTA	60	contig01924	ttGTCAGTGTTCCTATCTGGgCAATCCACCATGATCCTGACCtCTGGCCTTCGCCTGAAACATtcGACCCAGACAGATTTTCCACAGaGAAaCCaGATCACAATCAGTTTTCTTa	115	121	26%
TA2-138667	GTAATTAATTCGATACAGCGGGTATAGATTCCATTGGAGAATTATATTTTACAGACGGTC	60	contig01925	tGACCGTCTGTAAAATATAATTCTCcAaTGGAaTCTATACCCGCTGTATCGAATTAATTAcTTCAATGAGAAGATTtaCagTCACTTTtAGTAGATGAAGTGCt	104	201	16%
TA1-121989	GCCACATGTCAGGCTCAATGAAAGAAATGTTCTCACGTCGCAGATACTCCATAGTGTTCT	60	contig01926	CGTAGTCGACTGGATTCAAGTCCGGGCTGTTTGGGGgCCACATGTCAGGCTCAATGAAAGAAATGTTCTCACGTCGCAGATACTCCATAGTGTTCT	96	324	15%
TA1-145508	GTGTCGTTATATTTGTCCTGGTATTAGTGCACTGTGAGTTTATGAACATTTTACTGACAT	60	contig01928	tGTACTTAGCCGTTGTTCATGTATATTTGGCTCTAGTGCATGTGCCTTGGTCCTAGTGTCGTTAtATTTGTCCTGGTATtAGTGCACTGTGAGTTTATGAACATTTtaCtGAcATATGaGGa	122	339	11%
TA2-092565	CGTTGGTGCGCATCATTCTCAACAGACTATTATTTTTTGTGAGATTTGAATGAGCTGACC	60	contig01929	GGTCAGCTCATTCAAATCTCACAAAAAATAATAGTCTGTTGAGAATGATGCGCACCAACGATGTCTATGGACAGTTCCCAAACGATACGCTAAAACtGAA	100	97	10%
TA2-081238	CCCTGTGTCCACCACATGAGACTGACATCTTCCCCTTCAATGTGGACATCCACATGTCAT	60	contig01930	aTGACATGTGGATGTCCACATtgaaGGGGAAGATGTCAGTCTCATGTGGTGGACACAGGGACAGAGGTGGGGTCAATAAGCTtGATTtCCTTGTgg	96	89	13%
TA2-175659	TCTCTCTGTCTAGGCAAAGTTAATAACCAGCTGCATACACACCTCTGTGTAGTTAGTTTG	60	contig01931	cAAACTAACTACACAGAGGTGTGTATGCAGCtggTTATTAACTTTGCCTAGACAGAGAGAATATTtCATaTGAACAACCTAATCTTAGTTATGTCTGAATATGTATCGTATAAAGACTCAGGGTTTAGTTTCAGTCATACGAAaCTTAAAGCTGTTCCACTTCATTTCTGTCaGAACTCCGACGGCTGACCACAGAAAACAAGTTTAGCATAACAGAGCAACAAAACCCATCgCTTTtAAAAGTGATCGAAAaTCTTAATGCTTACaCATCTTTGATTACACAGCATGTACTGTAGcGCtCCg	303	239	38%
TA2-174674	TCTACTGGATGTTCTTTAGAACTTTTCCTTTCTATGAACTGGGTCAATAACAAGGTTGCA	60	contig01934	tGCAACCTTGTTATTGACCCAGTtCATAGAAAGGAAAAGTTCTAAAGAACATCCAGTAGATTTCTACATATACACATGCTTATAATATATATATAAAaCATATAaTTATATGTGTATAAATACATGTAGGAGCATATTtATATATCTATATATaa	155	3150	11%
TA1-117860	GATTTCTGCAAACGAATTTTTTGTAACCCTCTGTACAACATCTGGTTTCTACCTGAAATT	60	contig01936	aGAAaTGaGCAAAGCAAGGGgTTtGATGGttCcTtttGtGTCAGGTACGgTGTGATTTCTGCAAACGAATTTTTTGTAACCCTCTGTACAACaTCTGGTTTCtACCTGAAaTt	113	811	13%
TA2-098253	CTGAAGCTGAAGATGAGCGAGGAGATGTCCAACATCAACCAGGATATGTTCCAGCTGATA	60	contig01937	tATCAgCTGGAaCATATCcTGGTTGATGTTGGACATCTCCTCGCTCATCTTCAGCTTCaGCTTcTCcACTTCCTTtCctGTATCGAGTCcAAag	94	87	18%
TA2-075994	CATTGAACTTGCGATTCGTCACTTTAGTGTCGTTCTTCATCTTCTGATTTCTCGTTCAAT	60	contig01938	ATtGAACGAGAAaTCAGAAGATGAAGAACGACACTAAAGTGACGAATCGCAAGTTCAATGCCCTCAaGAAAAAaGCCGAAGCGAGACAGAACAAATGAAAaCAGCAAAGAAaGAGAACAAGAg	123	1135	15%
TA2-135205	GGGTTTTGGGCCCTTGCGTCACAGATATTCATTTGTGTTTATTTATTCTATTGTCATTTA	60	contig01939	CACAATAAATGACAATAGAATAAATAAACACAAATGAATATCTGTGACGCAAGGGCCCAAAACCCGCCGTTtGTCGGGAATtATTtACAGAGATACAAGCAAAAATAGGAGAGa	114	1023	3%
TA1-080924	CCCTTTTGGTTAGCCATTTTCGGCATTGACACTATACTGATATCATATATTGTTTCTGTT	60	contig01944	gggATTCCTCCCTTTTGGTTAGCCATTTTCGGCATTGACACTATACTGATATCATATATTGTTTCTGTTAATTATTGTTATGTACATACAGTGTTCTTGTTGGAATAAAGaaTttag	117	210	5%
TA2-018749	AATTCTTGTCATCATGTTTTGACTGACTGCTCTAGCAATTACAACTTTCTCAAACCTGAT	60	contig01950	AtCAGGTTTGAGAAAGTTGTAATTGCTAGAGCAGTCAGTCAAAACATGATGACAAGAATTCTAAATCCAGTGCCATGAACAATTTAAAGAACAATTTAAAGAAATAATAGTCCTAGAAATTCTTGCTtCGTACATAAAaTaGTTAAAaCa	150	149	12%
TA2-032078	AGAAGGCAACGCTTTATGAAGTGATCTTTTGAGGAGAATTTGACTATTAAAAGTTTGGTG	60	contig01951	CACCAAaCTTTTAATAGTCAAATTCTCCTCAAAaGATCACTTCATAAAGCGTTGCCTTCTTGTCACCAGACCCGGTTACAATGTATTTGTCGTCAGCAGAGATGTCG	107	229	8%
TA1-157018	TACCATACATAATTGAAGACAAGATTTCTCATCTCTGTGCTGTTGATAAAGTTGTAGGCG	60	contig01954	cAGGAGCAATGTATGTGACTTGACATAACAGGAAaGAAACTGTATTGGGAATCTCTGATGTAATCTTTAGTGTTCATGATACTTCATGTTATAAATCTATACCATACATAATTGAAGACAAGATTTCTCATCTCTGtGCTGTTGATAAaGTTGTaGGCg	159	419	12%
TA2-130658	GGAGAAATCGTAAAGTGTTTGGTTGTATTTGTGAACTGAATGTTTCATCTTTTCGGTTGA	60	contig01957	tCAACCGAAAAGATGAAaCATTCAGttCACAAAtACAACCAAACACTTtACGaTTtCTCCGCCGCTtCTACAGACATCCTGAAAaCGaGAtATAGaTCAgTAgg	104	437	4%
TA1-176188	TCTGCTGGCTACCTGCTTGCTCGGTACGGGAAGTTCTCGGCTTGAATTCGGTGACGTAAG	60	contig01958	GGTATTCTGCTGGCTACCTGCTTGCtCGGtACGGgAAGTtCtCGgCTTGAATtCGGTGACGTAaGGgCGTCGTCTGGAAaTTGGAATAAaTGGGATAaTGAaTGGCAaGGTG	112	409	19%
TA1-193826	TTACAGGCGTGCATGCCAACTGCGAGACAGATTAGTAAAAATGTCTTTGCACCAAGACAA	60	contig01960	TGTAGCcATATtgTAATATGGACAGTAACTGGcttcataataaaaatacttgaGGTAGTTTGGTAGAATACTtACATTGCTGagTAATGCAAATGGAACTTTGgTTTTtCGTCTGAATGTTACAGGCGTGCATGCCAACTGCGAGACAGATTAGTAAAAATGTCTTtGCACCAAGACAA	179	146	12%
TA1-136124	GGTGTGCTCTGTTTAAAATTTGAGAAATTCATGGAACAACTACGACTTAGCAAAATCTGA	60	contig01961	aGGCgACGGTAACTGTTGAGGGACCTCGAGCAACTCACAATTATTGCTCAGCACTTtcAATTGAAGATTCATCATTAGTTAGTGGAGCTAAATAAATGCAGACTAGTTATAATGGACGCACTGCACCACGGAATTTACTGTCATTgCTCGTTtGTGGCAGAGACGGGCTACTGATTAGATTCTCATTGATTAGCTTATAATCAATTAAAAGCAACTAATTCTAATCGATAAGCTCTCATTTGATACTAATTTTAATAGATTAGCATTtcTGAaTTTGAAGAACTGGTTAGCAACGCCTGTGTCAAACTAATGGATTCAGTCTATGCAAATCTAATAGTATCTGCAATATCTTAGGCCAACAAGCAAAACCATTCACGCTAAAGAGACTACAGTGACTCG…	629	198	27%
TA1-019639	ACAACATCCTGGACGTTTACTTCTACAAAGAAGACAAACAGGATGAGGCAGAGGATTTGT	60	contig01962	cGTTGGAGTATAACAACAATGACATGCTCCGTGAaCAGGCAGACAACAtCCTGGACGTTTACTTCTAcAAaGAAGACAAaCaGGATGAGGCAGAGGATTtGt	102	111	17%
TA1-203078	TTGAGTTCAACATTGCTAACAAATGGGCCCAGGCTGAAAAAGTTCGTCTGTGGGAGGTTT	60	contig01963	ggAGGCTGTCAtCATTtCGTTAGGCAATAAGTGTgaCCTGAAaGAACAGAAaCAGGTTGAGTTCAACATTGCTAACAAATGGGCCCAGGCTGAAAAAGTTCGTCTGTGGGAGGTTtCGGTCAGCAATCGCAACTCTCTGAttGGATTCGTTCGTTTGGATAGCa	164	275	15%
TA2-112556	GACTGACATCTAGCTAATATGCTTGTTTTTATCTTCTGCTGTTTTGACAGAATTTGCAAG	60	contig01966	TCGTTCTAGAATTTATTAGACAACAAATTAGACAAaTTCATTACTTGCAAATTCtGTCAAAACaGCAGAAGATAAAAACAAGCATATTAGCTAGATGTCAGTCCCATTAACTCcTTGTTTtGATGCGACTGGCTTAAAAAaCAAcATAAAAaGTTAAAGCCAACAAGCAGAGAACAACCAAATTa	185	85	12%
TA2-072173	CAGTGGTTTTCCAGTTGCACTGGTTGGTAGGAAAATTGATAAGATTCTACCAGGTTCATA	60	contig01967	tATGAaCCTGGTAGAaTCTTATCAaTTTtCCTACCAACCAGTGCAaCTGGAAAaCCACTGAAGTGTGTCTGTTCTACCACTTTCCaGGCCATCTTAACACTTCAATCCCAACGGATA	117	175	19%
TA2-137075	GGTTAATGTAATGCAGTGTTGCCGATTTTCCATGAATATTACCCACAAATGTCACTTACT	60	contig01970	AGTAAGTGACATTTGTGGgTAATATTCATGgAaaaTCGGCAaCaCTGCATTACATTAACCTGGCTTTATACCACATGACTGTGATGTAACCTggAaC	97	241	19%
TA2-141967	GTCCATCGTTCTCTATCAAAGCTTCACGATTGTCATCTTATTCCTAGTAAAATTTATCTG	60	contig01972	CAGATAAATTTTACTAGGAATAAGATGACAATCGTGAAGCTTTGATAGAGAACGATGGACGCTACGGTACTGTCTGGAGCGCCACTTGCTGGGCAATAA	99	121	13%
TA1-216388	AAGAAGAAAGGGTCTGGAGAATTGAGGACTGCATCCGTCACAACTGCAAAGACAACACTT	60	contig01975	TGAaGAaGAAaGGGTCTGGAGAaTTGAGGACTGCATCCGTCACAACTGCAAaGACAACACTTGGTCACACTGCCACGATCAGCaCCAGAGATGCaGCCTATGAGGAATACAAGAGCTACa	120	189	14%
TA2-185689	TGGAGCAAAAGTGTAAAAAGTTAGGCCAACAAGCCATTTCGGGCCCACTGACAAAGTTTT	60	contig01978	aaaacTTTGTCAGTGGgCCCGAAatGgCTtGTTGGCCTAACTTTTtACACTTTTGCtCCACTGTGCCcAACAGTaGATGCTACAGTGAATATCTTGAAaCCAGTACAtACAGTACTTGACGAGTCCAGTGTg	132	160	5%
TA2-108390	GAAGACACGATGGTTTGTGCTTCAGAAGTCTAATTTGAAATATTACCGTCTTCGATCTGA	60	contig01982	tCAGATCGAAGACGGTAATATTTCAAATTAGACTTCTGAAGCACAAACCATCGTGTCTTCCAGTTCTTTACAAAACCACcttGCTTGGTGAGGAAACCTTCTTTAGAACCAGCGGAAag	119	118	14%
TA2-210428	TTTGATGAGCATGGATGGACTTGATTGCCCTCACAGAGTTAATGTTGAAAACGTCGGTGG	60	contig01983	TTAGAGCCAAAGATTTTATACGTGAGCTAAaTTAaTAaTATGCCACCGACGTTTtCAACATTAACTCTGTGAGGGCAATCAaGTCCATCCATGCTCATCAAATTCAGAATCGCGTTCAGAAACTAATGGcaa	132	258	9%
TA2-024583	ACCAGCGGCTGGGGTCACTGGGCCTATAAAACTCACCCCGGAAGAAGCGGAACAGGTCAG	60	contig01985	CTGACCTGTTCCGCTTCTTCCGGGGTGAGTTTtATAGGCCcAGtGACCCcAGCCGCTGGTGTGGCATCGCCTGTTCCTTCTGGAGCACTCTCTGCTCCTggggg	104	562	5%
TA2-168867	TCAGTGTTTACAATGCACTGAATGCCAGCGACGGAGGAGTCGAGATGTATATACATGTCA	60	contig01989	tGACATGTATATACATCTCGACTCCtCCGTCGCTGGCATTCAGTGCATTGTAAACACTGAAaCAATTATATTAACCACTGACATGTACTACATgg	95	134	3%
TA1-189453	TGTCTGTTGATCATTATATGTTTCAGGCTATACATGACACTTCACATTGGCTGCCGATCC	60	contig01991	TAGGTTCTCAACTCTGCAGCCTCTGCCTGTCTGTTGATCATTAtaTGTTtCaGgCTaTaCATGACACTTCaCATTGGcTGCcGATCC	87	135	10%
TA2-088013	CGCAAACGTTCCAGTTCAGCGGAGTAAGCGTGTTATATAATAAGGAAATAATTATTATTG	60	contig01992	TTTTTTTTTTTTTTTTttttttttctttttcacATTAGgTATATATTTAATCAATCAATAATAATTATTtCCTTATTATATAACACGCTTACTCCGCTGAACTGgaaCGTTtGCGTTGTAATGCTCATACCcAAGCATTCTGACAGTTGCCACGAaCTCTTGAATGAccaattagaatctatcctctaaagttctaaacgtatcattcgagt	212	227	4%
TA1-116625	GATGCGCCAGTCTATTATGCTACTTTAGGGATTAGTGTAAAGTTTAATAATCGAGAACTT	60	contig02000	ttCAAATAAGAAGTTCGCTTTTTtATTGTAaGAGAATtCCAACCGTTATTTCGTGCTTTTGCGTACACAGCCGTACAGACGACTGTATTGAACACAAACGGACCCAAAGAGATGCGCCAGTCTATtAtGCTACTTTAGGGATtAGTGTAAaGTTTAAtAATCGAGAACTtATTtGTCCcAcAt	183	108	9%
TA1-120159	GCAGCCAGCTATGTATCTTGAAGTAAAACCTCTGTAATTGATAGAATGAATTACTGATCA	60	contig02001	AGaGACGACgACAACTGAGTTtAATTTCACAGACAGGCGATGATATTATTtCCAGTGAGACTTCTTCTTCTCCTCAGAAACCAATGATGCTGGACAAAGATGTGCCAATGTTTACCCAGAAACAAATGATGTTGTTGTGTGAGAGGATGATCAGAGAAAAAGAAAAGGAGCTGGGAGAGCAATATGGAAAAGCTCTGTCCTCAAAGCTGGCTGAACAGTATGACGCCTTCCTTAAGTTCAATGAGGATGAATTCCACAGACAGTTCAATGAGTCGGCAGCCAGCTATGTATCTTGAAGTAAAACCTCTGTAATTGATAGAATGAATTACTGATCAATCATa	341	637	11%
TA2-093078	CTAAATACGCCCATGATTGTGTATACTGTTTAAACCTCGGTTGAGTGCCAGGATGTTTCC	60	contig02006	GGAAaCATCcTGGCACTCAACCGAGGTTTAAACAGTATACACAATCATGGgCGTATTtAGGGGTAGTTTACGCTTTCAACCCCAACCCCGATGAATGCTTTAACTGTTGTAGAAGTCTAAAACAGTAGGAAAaTATGACCAAATTCAATGCAAaCCCCAACATTTTTtGGgCTATGTCCCTGGACACAGAATGAAGGCAGTGCTTGaGATTTACAAAATTTTATGAAaCGGAACg	235	491	6%
TA1-127837	GCTTGTTATGTGAACTAAGAGCTATCTATCTTGATTAGAAGAATGATTGTACAGTTTTTT	60	contig02007	TTGAAaTTAGATGATaTGACTTTACTTGGCTTGTTATGTGAaCTAAGAGCTATCTATCTTGATTAGAAGAATGATTGtACAGTTTTTTttAACATGATTAAaGCACAAAGTATGTgTAGAcTTGT	125	185	37%
TA2-059866	ATTTGAACACCGCAGTGTTTGTAAATGTTGATTCTTTCTGCAAGGTTCTTAATGTGGTAA	60	contig02008	ttACcACAttAAGAACcTTGCAGAAAGAATCAACATTTACAAACACTGCGGTGTTCAAATATTGACATAAATGTTTGGCATACCCATTCTCAACAGTTGTCTATACa	107	330	14%
TA1-147243	GTTCATGCAGTCTGTGTTCAGCCTCCATCACTTATGGGGTATTGTTAGTCAGATTACCTA	60	contig02020	GTAtAGgATtATGTTGTAGTGTTTAAAGTTACATGTTGGGCCTGTAtCCtGCAACTATaaTtGaGACAGAACTTTtCCcAGTCATACTAATTCGTAATCTGTTATGGTTCATGCAGTCTGTGTTCAGCCTCCATCACTTATGGGgTATTGTTAGtCAGATTACCTa	166	115	29%
TA1-105600	GAAACAGGAACGTTGAAAGCTTTCCATTCGTGTATTTCACTTGATATTAGTTTCAATGGA	60	contig02023	AAGATTCATTGGTGTAGTTTGAAACTTTAGCTGAATAAACTCCATTCAAGCTTCTGCTTCTAGGATTTCAGTTTACAGAAAGGCAAGTTTATGGCCATAAATTAACCGGAAaCAGGAACGTTGAAaGCTTTCCATTCGTGTATTTCACTTGAtATTAGTTTCAATGGaa	169	461	18%
TA2-103223	CTTCTAACTCCTTATACCCTCCCCGTTGTCTGCGATCATCAGATACACGTCTTTTAGCTG	60	contig02028	CAGCTAAAAGACGTGTATCTGATGATCGCAGACAACGGGGAGGGTATAAGGAGTTAGAaGAGCATGCAGATAGGTAGGTTTGCTGGTGTTGACGGCTTTG	100	113	14%
TA2-103424	CTTCTGGTTCAAGATGGCATTATGAACGTATGAATAATTTAACGGTGTTGAAATGAACAG	60	contig02029	ATTaTTAAAaGAAAATCACTCTCTCaGAAAaTTTTACTGTTCATTtCAACACCGTTAAATTATTCATACGTTCATAATGCCATCTTGAACCAGAAGCCATCTTGAACAAGAACCAGAAGTTtCTGtATaGACATaCAAATATTtAGAAtCACCATGCCAGCa	162	327	11%
TA1-235692	TGATCTTGTGCAGAAGATGCCTTATCTAGATATGTGCCTCAGTGAGATTCTAAGACTCTA	60	contig02030	GGCCaTGATCATGTGACCTATGATCTTGTGCAGAAGATGCCTTATCTAGATATGTGCCTCAGTGAGATTCTAAGACTCTa	80	206	13%
TA1-145871	GTGTTCATGAAATCCGTGAAGTTGGAATGGTGTCTCGGGGAGGTCGACAGTGCACGAAAA	60	contig02031	GGCAAGGAAACTGCTCGAGAAAGCGCGGACCAACGCGCCTACCGCTCGAGTGTTCATGAAATCCGTGAAGTTGGAATGGTGTCTCGGGGAGGTCGACAGTGCACGAAAA	109	383	11%
TA2-102842	CTTCATGATGAATATCGTGAAAGGGGGACGTCTTCTGACTGGTGGAACTTCCGTCATTAT	60	contig02035	ATAATGACGGAAGTTCCACCAGTCAGAAGACGtCCCCCTttCACGATATTCAtCATGAaGATCTGAAaGAtGTAGTTGAGACGCCtGTTTTTAAAGACTGACAAA	105	298	13%
TA1-144563	GTGGAAACGCACTTGAATAGCCTAGCAACCGAAGATATATACATGTAAATAATGTTATGA	60	contig02037	AAGTGCTGGAGATTTTAATTTTGATGCTGATGGAGTTTtGTCGGGgAaGATCCAAAGAAGAAAaGCCTAAGGAAGTGGAAaCGCACTTGAATAGCcTagCAACCGAAGAtATATACATGTAAaTAatGTTATGATAATAAGCGTAtAATCATTtAtATGATATTGtCTCTTGAt	174	394	11%
TA1-144398	GTGCTCTAAAGACATGTCTGAACAGCTTTGGCTTAAATCACTATACTAATTATGCTTACT	60	contig02040	CACGCGTGATTCAGACAATCGCAGCGTGCTCTAAAGACATGTCTGAaCAGCTTTGGCTTAAaTCACTATacTAATTATGCTtACTTTTAAAaGATTAAATTAAGTTACATGTATTGTGGaGTTtAAAaCGtAACTTTTGTTGAg	144	328	7%
TA1-079312	CCATGTGTTTTTAGAGTCTCTCTGGATTCTGTTAGTTTCAACATTTGAAAGACATTAGGA	60	contig02041	ttttAGTCATCGGgTCCTATTCACATTCATTTCTGGCTtATCAAACAAAAACAACTCAGAATAATATTGTCTTGAATTAATTTTCAAATGAGCACTTTGAAaTGATTATGCAATATATTTTCCCTAAaCATATATAACATTTGCCATGTGTTTTTAGAGTCTCTCTGGATTCTGTTAGTTTCAACATTTGAAAGACATTAGGAAATGTGACTTTAAAAATAATTATGGCTTtATTtAA	238	406	16%
TA2-120661	GCAGATAGCCCTGCTCTAATAAAGTGACTTTTAAGAAAAACAAAAGTAAAAATTAAAAAA	60	contig02043	CAAaTAATCAGCTTtACaTtACAAAGCTTTTTTTtAATTTTtACTTTTGTTTTTcttAAAaGtCACTTtATtAGAGcAGGgCTATCTGCATtGAAAaTtCTTAACTCaTaGCATGgAAAaa	121	518	15%
TA1-053816	ATGTCCCAATTGTGCTAGAAAAGAACCTCTGGTAATGTGGCTCGATGGTTTCGCGTTATA	60	contig02045	tttAACGTGgCTGTCTGGgCCTCCCCGAAAACACGTCATGTGATTAAACATCGTTACGAACAGAGAATCTGACTCGGAACTCATTCAaCGTTTtGAatCCAACGTAGTCGCAATTTAaTGCATCATCGCTTGTcGAGTGGTTGAACTaTTCGCAGCgACTACGgATTGTCGGATtACATACATGTCCCAATTGTGCTaGAAAaGAACCTCTGGTAATGTGgCTCGATGGTTtCGCGTTATa	241	111	33%
TA1-062029	CAAAGAAATTCAACGTTTTGCCAACAGTTTCAAGGTTGAGACTCCAATTTCCAGCTCTTT	60	contig02046	cTTTGGCaGATCTTtCaTCGTTtGTAAAttACAGTCGaCTGCGCTTAGCATAATTGTAATGgCCAATTGCAGCAAAGAAATTCAACGTTTtGCCAACAGTTTCAAGGTTGaGACTCCAaTTtCCAGCTCttt	132	197	11%
TA2-199060	TTCCTATGGAGCGGCCATTCTTCCCAATTCACCATACATGTGTATGGAACTAAGCAAGAG	60	contig02047	ggCTCCTCTTGCTTAGTTCCATACACATGTATGGTGAaTTGGgAAGAATGGCCGCTCCATAGGAATGCTCTCAAACAATTACATAAAATTGAAAaCAAGGCACAGCTAACAAAATCACTTTGCTTGGAAGGTtGATCAGAGACATTTAAAGACATCAGAAGCAGGCAGCAGCATTCCTAGGAATT	185	947	15%
TA1-127357	GCTTATACAGTATACCTCCTTAAGTGAAATAGAAGCTGGACTCATGCAAGAAATTATTTC	60	contig02048	cAATGgAAACATCCCAAAGtGtACGTGAcTTtGGgCGCCATCTTTTGGGttCGtCGaGGACATTTAGGCGCCGGCCATTTGGGCGCGGGCTTGATTAAAAATCAACACAGTGCAAGTGGAAGCGGGATTAATGAAAaagTCATAATATAACAGAACtAGAAGCAGGATTCATgCTTATACAGTATACCTCCTTAAGTGAAaTAGAAGCTGGACTCATGCAAGAAATTATTTCTAAATGTATGCTATATTCa	251	82	9%
TA2-095505	CTATTGGCGTTCACGCGTTCAAACCTCGATATAAATGCATCACAGTTATTAAACCTAAAT	60	contig02051	ATTTAGGTTtAATAACTGTGATGCATTTAtATCGAGGTTtGAaCGCGTGAACGCCAATAGGCGCCCATGGAaTCCGATTAATATATTAAGaTAAaTTTAAATTGAAGA	108	603	11%
TA1-138999	GTAGCTTATTGGCTTGAATCTTAATAACATTTTAATCCCTGCATGCGACACACAATAACT	60	contig02053	TACATAGGAtAAGTCCTTCCaCGTTTATTTtGTCATTTTattgactggtagcttattggcttgaatcttaataacattttaaTCCcTGCATGCGACACACAATAACTAA	109	606	45%
TA2-100516	CTGGTCTGCTCATTTGGTTTTGCTTTGCATATCAGGAATTGAAGTTACTTGAAGTAATTT	60	contig02062	aCTGTTtcAAaCAcAaGTTGTATTCAAAAATtACTtCAAGTAACTTCAATTCcTGATATGCAAAGCAAAACCAAaTGAGcAGACCAGAATTtATTCTTCTAGGCTTAACAACCAAAAGTCTTTGTtCAACAAACATTtACCATACTAATTTACtCAAGTAACAAATCAGTAAGTGTAAACTGcGTAACCAGCAGGCAAAGGATCAATGAAGCAGCTGTGTGCACAATTTCAACATTTACCACAGACTAAATGCGCACTAGAGAACACGCAAAGCTGGTTAAAGAATGGTCTGGTCCAGTCTGCa	304	11945	13%
TA2-034375	AGATCTCCATCGCATGAAGAAGACTGGTATAAACATTACCACCGTCTATCCGAAGTTTGT	60	contig02064	aCAAaCTTCGGATAGACGGTGGTAaTGTTTATACCAGTCTTCTTCATGCGATGGAGaTCTCCATACAATGCTTGGCTGAATCCGTCTGCGGCAAATTTTGACGCACAGTAGt	112	247	13%
TA2-131426	GGATCTAGTTTGAGTAATTTCCATTGATCTTTTCTGACCATCTCCATGGGTTTTCCTTTT	60	contig02066	ATTATCAaGGAAGGATATGTGgaTCAAAGAAAGACCAATGgAAGTAaTAAAAGGAAAaCCCATGGaGATGGTCAGAAAaGATCAATGGAAaTTACTCAAaCTaGATCCA	109	139	3%
TA2-074324	CATCTGATGTCCCCAAAGTGGCCAGCATCAATATCAACCTAACAGAATATAGTCCCAAAT	60	contig02068	cAAATTTGGGACTATATTCTGTTAGGTTGATATTGATGCTGGCCACTTtGGGGACATCAGATGCAGACACTTTGGCAACACATTTCAGCAGCTTGGTCATGTTGTGATACCCAATGACTGTAGACTTGCTGATGACATCTGTCCTGTAGAAGAGAGGCTTCAATCCTTTTACACCTTCAGAATTCTTTAGAGATGATTTAACTTCAAACAGGTCAGTAATGTCCTTTTGCCCGAGGAATACTTGAaCTcGTTGCCTCTGGATAGGAACCATTAACATGGCATGCAAACTg	290	100	14%
TA2-014822	AATATAGGTAGTGCAAGTATCTCGAAGGCTAATCAACAGAGTGTTGCATTGAAGGGCTTG	60	contig02070	cAaGCCcTTCAATGCAACACTCTGTtGATtAGCCTTCGAgATACTTGCACTACCTATATTCACAAACAGTGAAAaCTAATTATTAACACTTAAATGACAAG	101	148	8%
TA2-070993	CAGGACAGATGTTTGTGATACACCTGAAAGTTAATATACAAAGAATGATCGGTTGAAATG	60	contig02072	cATTTCAACCGATCATTCTTtGTATATTAACTTTCAGgTGtATCACAAACATCTGTCCTGTATTTCAAAGCCACTGTAATTGTATTACACTTTAGAACATCAGCAACAATTGAAGCACACATAAGCGAAGCAATCAAGATAACAAACAACAAAaTTTAATAGGAAGAAAaTGCTACGACTTACCAAACAAaCTGTAGAAAaGATTGATTATGTATTTtGTAATAATTGCACATCAAATGCCATTTGTGCCTCTTTGGTCTCGACCTGACAATAATcct	278	515	12%
TA1-219185	AGCTCTGTTAGTTTTAGCGACACCTCAAGCAAAGAAAGCCTGGATTGCGCAGTTTCTTCT	60	contig02073	ccATCACGAGTACTACAAGCTCTGTTAGTTTTAGCGACACCTCAAGCAAAGAAAGCCTGGATTGCGCAGTTTCTTCTGGCAGCCAAAGTCTACATTTGAGGA	102	167	27%
TA2-025068	ACCCTATGGGGTCACATGTGGGTATATGTATATTGGTGCGATATGGACAGAGTCTGTTTT	60	contig02075	AAAACAGACTCTGTCCATATCGCACCAATATACATATACCCACATGTGACCCCATAGGGTCTGTATGGGTCCCATCATTTACGTTGATCTAACGCCTCAACTTATTTAGATCTAAAATGTTAAAATTGGTTGACTATTtCTCTTGTAAaGGAACTACGGTGTGTCC	166	122	21%
TA2-091651	CGTCTGCTTCGATCAGATATCAAATCAATTGGCGTGAATAGTAATAAAGGAGTAGACGAC	60	contig02085	GtcGTCTACTCCTTTaTtACTATtCACGCCAATTGATTTGATATCTGAtcGAAGCAGACGAATACCACAATTtCCAAAAGTGTACTTCACCAAAACAACTCTTACAGTCAAAACAACATCTAGACATAAAAAACACATCAGGCcTtCTGCATAATCTTCATCTGCCTAATCTTCATCTGCTTGACCCTCATCTGCTTAATCTTCTCTTCCAGCCGCTGGTTCTtCcACTTCCTTTGGTGCaGTAGCGCTTCCCTCTCTGCCCGTCTTC	268	2901	22%
TA2-179853	TGACAGAAGCGTACAACATGGACGGAGTTGTAAGTCTCTTGGCTCTCAATGGATTGTTCA	60	contig02087	tGAACAATCCATTGAGAGCCAAGAGACTTACAACTCCGTCCATGTTGTACGCTTCTGtCAAGTAGTCACTGAGCTGAAGGGGATTCGTGAATTGCTTCa	99	138	36%
TA1-090106	CGTATGGTGCATTGTTATCGTACCCAGCGAAGACGACAGCCACAGTGGCAACGAGGAAAA	60	contig02088	CATCTGGCACGTGTCTGAgTCCGgCTTCGTAGTGACCGTATGGTGCATTGTtAtcGTACCCAGCgAAGACGACAGCCAcAGTGGCAACGaGGaaaa	96	236	7%
TA2-057530	ATTCTTTAACGACGAGTGTACTAATAGCGACTGGGAAAGCAATGCAGCTTTTTGATAAAG	60	contig02089	cTTTATCAAAaaGCTGCATTGCTTTCCCAGTCGCTATTAGTACACtcGTCGTTAAAGAATCAAGAGAATCCAATGCAATTGTGTCATATTTtCACATAATTACTAAGACTGCAGAGAGTTGGCTAACGAGTAAAGATGCCTTTGCTCTGAACGATTtCCTTtGGACTGAAaTGATTCAGCTtgtttattgtccagtcgtctgttattccctttgtgta	218	708	32%
TA2-041244	AGTGGTACCTCTGACCGACATGAATGAGCTGACAAGTCATCTCTTAGAAGTCATCTATGC	60	contig02091	tGCGCATAGATGACTTCTAAGAGATGACTTGTCAGCTCATTCATGTCGGTCAGAGGTACCACTCGGAAAGCGGCCACATTCCTCTTCCCGGCAAACGCTCGAACGtGTCCATGCACCcGAACGTAgatgttttctcTGACcaGAGCTACcTTTtCGgCCTCTGGAGTgTTCTCATCGTTGTCCACAAATTGTCGGACTTCTAGAaacGGACcAGTCATATCAtCAAGCTCGTaCGAG	237	258	11%
TA2-009912	AAGAATTCTCTTGGTTGCTAACTGATTTGGTACATTTTGGTTTTCAGTGCAATGAAAAAG	60	contig02094	cTTTTtCATTGcACTGAAAaCCAAAatGTACCAAATCAGTTAGCAACCAAGAGAATTCTTAAAAGATACACCAAATTCAAAGACTAAGTAAGAATAGATAGACGTGTATAACAAAAAgaaaatgttgattgtgtatc	137	1989	8%
TA1-036481	AGCTGCGACCAGAGCACTAAACAGAAGGATGAGGGTATTGAAATCGTCATCGGTGGGCAG	60	contig02095	ttGcTtCTtCAGCATGCcACATCATCGCCGATCAACAGCCGACGGAAGCGGtGCGAGTCGGAAAGCtGCGACCAGAGCACTAAACAGAaGGATgAGggtATtGAAATCGtCATCGgTGGgCAg	123	287	20%
TA2-190938	TGTTCACGGCGAGGAAGAGGTGGAACCGGAGCTGGAAGAACCGGTCCTGGAAGTGATTTA	60	contig02097	cTAAATCACTTCCAGGACCGGTTCTTCCAGCTCCGGTTCCACCTCTTCCTCGCCGTGAACAACAGCTGGCTCTTCCTCCTCCTCCTCTTCAGCACCAGATTCCGATTCCTCGGATTCACTCGAAGAGggaTTGTCTTCGTCAgtctcaaa	150	1363	8%
TA1-099019	CTGGAGAAAATTTATGGGTAGCATTGTGTGTGTTTACGCAAAAACACTCCCTGCAGTTTC	60	contig02098	aTATTtCTAGAATGgAGGATTTGTAGATTGCCAATGGTTGGTGTAGAGAGAGAGAGTGAAAGTGATAAATTTTCATTTGTTTCAGACTAAATGTTTGTCTGGAGAAAATTTATGGGTAGCATTGTGTGTGTTTACGCAAAAACACTCCCTGCAGTTtC	158	322	7%
TA2-194585	TTAGAACATGACGTAAATGTTTAGCTTGCAAAGCACTTTGTGGGTGATGGCCTTTTTTAG	60	contig02099	cTAAAAAAGGCCATCACCcACAAAGTGCTTtGCAAGCTAAaCATTTACGTCATGTtCTAATTCTATTtCCAGCaTCaTTAACATAAAAaTACTGTAAAAATATAaTGAAT	110	395	18%
TA2-137387	GGTTGACTGCTTTCCAATTGTTTTATCCTTATGAACGTTGACAGATTGTGTAACTTTTAC	60	contig02102	aTATATATATATATCGATGTATAATCAGTAAAGTAATGTAAAaGTTACACAATCTGTCAACGTTCATAAGGATAAAACAATTGGAAAGCAGTCAACCGGTAGTTATAGAAATAGAAGGCTGGCTAAACAACATAGGCAGCATTGTTATAGAGAGGAAaGGCATTtGATAATCAGTTGAACtATtCACAACAg	192	170	22%
TA2-186373	TGGCGGAAGCCACGGTCGGAATTCACACCATGTGGAATGAACATTTTGGAATTGGTGTCG	60	contig02104	cGaCACcAaTtCcAAAATGTtCATTCCACATGGTGTGAATtCCGACCGTGGCTTCCGCCAGGCATCTCTTCAGCTCATCAAAGGGAACATTCAGGCGAAACTCCACCAGTTGATCTACGCCGAGCTCCAGCGACAGCGCCTTCAGACCTTCGACCCTCGCCACATCTTCGTCg	173	114	9%
TA2-064799	CAATACACCTGAACCTGCTCCTGAAAGAACAACTTTTATCAAAGAATTGTAATCAACCAA	60	contig02106	aaCTTCTCtGTCACTGTACAATAAATTGGTTGATTACAATTCTTtGATAAAAGTTGTTCTTTCAGGAGCAGGTTCAGGTGTATTGCAGAACTGATGTGTAAAaTGCAATTACTAGCGGTGgTTCAAAGTAg	131	232	18%
TA1-144360	GTGCTAGATTACCAGATGATGGGGCATAAGGGTATTTAGAAAAGAAGATGTTCAACAAGA	60	contig02108	tGGgTAAcATTGTATCCAGTTCCTATGAAaTAGGTTTTTTCACAAGGGTGCTAGATTACCAGATGATGGGGCATAAGGGTATTTAGAAAaGAaGaTGTTCAACAAGa	107	116	17%
TA2-158738	TACTTGCATATAAATCACTGACCTACTTGCATAACCACATGGCATTAAACTTGTTCAAAG	60	contig02110	CTTtGAaCAagTTTAATGCCATGTGGTTAtGCAAGTAGGTCAGTGATTTATATGCAAGTAGGTCAGTGATTTATATGCAAGTAAGCCAGTGACTta	96	1066	12%
TA1-224666	CGAATGTCATTTTCATTGCATATTCCTCTTTATGTTAGTAGTGCTGGATAAGTGACACAT	60	contig02113	TAATTTGCCTCGAATGTCATTTTCATTGCATATTCCTCTTTATGTTAGTAGTGCTGGATAAGTGACACATTTTATGTTCATTTCTGTATAATTCA	95	157	26%
TA1-021891	ACAGGCGACCCATCGCCGGTCGACATTTGAAGTCATCTGGACCGTCATAACGTCCTTCTT	60	contig02114	aCACCGTTGTCTGAaGACCCAGAACAAGAGACGAACATGGTCGACCTACAGGCGACCCATCGCCGGTCGACATTTGAAGTCATCTGGACCGTCATAACGTCCTTCtt	107	235	3%
TA1-159290	TAGAGGGAACATTGCCCACGACCCCCCAGTTTTCAAATCAGATTGACACTTCTGGTAAAA	60	contig02118	tttttAAAaGGAAAaTtGgTGtGCCCTCCAAGTTTGTGtGCtAATCTCACGATCTGTGTGCACgCGCACAGCTTAGAGGGAACATTGCCCACGACCCCCCAGTTTtCAAaTCAGATTGACACttcTGGTaaaa	133	893	18%
TA1-183304	TGCCACTCCTAGTGTTGTTAACATTGTTTGTTCATTGAAGATGCTTTGTTGTGTGACTAT	60	contig02121	AACAGGTGCTGTAAATTTGATGTAATGGCTGCTGTTTGGAaCAGTGCCTAcAATATGCAATTAATTAGAAACTGTTAATTACATGTATTGTCTGTTCAGTATTTGTTTGACTGCTGGCATATGAATAATTAACTTGTTTGTTTAGTAAATAAGAACTCTTGATGTCCCATTTACGTAGTGACGTTTATGCAATGGTGTAATTTAATTAGACACTTGTTTTGAAGTGTTGGAGATACCATTTTCATCGCTTCTGTGTATGTTGGCCGTTTTATGTCTATTATGCTGTCTGATCCACTGATCTGTATGTAGATtGGATTGCGCTTATGGGCTGAGACTGAGCTGCTATCTTGCCACTCCTaGTGTTgTTAaCATTGTTTGTtCATTGAAGATGCTTTGTTG…	433	706	28%
TA2-178281	TGAAAAAGGGTTGGTGGGAAAATTGCAGCTGCTCTGGTATGAGCGGAAATATCGTGTCTA	60	contig02122	CAAAGCGTCCAAGTAGACACGATATTtCCGCTCATACCAGAGCAGCTGCAATTTTCCCACCAACCCTTTTTCAGGATGCTTATCTGCATAGAaTTTCGCC	100	1762	23%
TA1-121761	GCCAACAATATTCCGTGCATGGATCAGGATGCTCTGAAGAAGCTTAACAAGCAGAAGAAG	60	contig02126	tGATaCCcAGAAGGACAAGCGTTTCAGCGGAaCTGTAAAGTTGCGTCACATCCCTCGTCCCAAGATGTCTGTCTaGTGTGCTTGGAGATCAGCAGCACTGTGACGAAGCCAAGGCCAaCAATATTCCGTGCATGGATCAGGATGCTCTGAaGAAGCTTAACAAGCAGAAGAAG	173	11612	12%
TA1-221410	ATTGTCGCCTTTCCACTGGTCTATCATTACATCAATGGCATTCGCCATTTGACGTGGGAT	60	contig02130	tCcATTATTGTGGcACGATGCACTGCTCCTATGGGAACCTCTGCCCATGACCAGATGAAGAATTTCTGGCACAAGAATCTGACCCTCCAGAGACCAAACTCACCTTGGTGGATCTACAAGCCTCACTTGCCAATGCTGACATCACTGTGTCACCGTATGACTGGGATAGCTATGGGAGTGGCATTCTATGCCTTCTCTATTGGTGTCTTCTTGGCCCCTGGCGATTTtCCATCCTACGTGGAATTCATCAAGAACTTAGAAATATCTCCAGCACTGCTGTTCCCAGCTAAGACCATTGTCGCCTTTCCACTGGTCTATCATTACATCAATGGCATTCGCCATTTGACGTGGGATGCTGGCCATGGC	366	2077	19%
TA1-042645	ATAAACATGAATAATATGGTGACAACTCTGACTCAGCTTAGAACAAACACATGTCAAATA	60	contig02131	TTTGCAGCTATTtGTTTGCAATTCTGTTTtAGTTCTACCTAAAaTAAACATGAATAATATGGTGACAACTCTGACTCAGCTTAGAACAAACACATgTCAAATa	103	182	13%
TA1-118566	GCAACTTCTGCAGCCTGTAAAGCTGGAGTTAAACTGTTTATTATTTATGAGAATAAAGCT	60	contig02134	cTCTAGCTAACTGCACTGCCAATtAACGAGTCCTATTGTTTGTAGATCTTCCGAATTAAGCACTGCCAAAGACAGCTTTGTAGACGGTTGTTTCTAGAAGCTGGACTGATTTTATCTATAAAGCTTGCAATAAATAGATGTTAGCGATTGTTTtCCGTGCATAGGTTTGTGACATATTGGCAACGTATAAATATATTCTCGAATTaatgattaTTATGTTAGGATTTttgTAaGAAGCACGTtCTtaGCAACTTCTGCAGCCTGTAAAGCTGGAGTTAAACTGTTtATtATTtAtGAGAATAAAGCTTAGATTTtGATGGACaTttATTTtGAAaGGACTTtAaCTGAAATTGGTCAAATTTAGCCTCAGAAg	373	1332	11%
TA1-037670	AGGCATCGAAATGTTAAGACAGGCGACACTTCCAAAGAAAAAGGCGAGGAAATTGACCCA	60	contig02137	ctAACGGGCCATCTGACAAACAGACGAACTTTAAACGAAGCaGaTAAATCGTTATTGAACGGAaGCTTGACATCTCTGCTGCACAAACTTAGTTTTAAAAATGAGACGAGGTCATTTTCAACTTtGCTTACTGGTACCGTTTTAAATGgtAGTACGTTTAATAAGTACGTGCCCCAGAGATTCAGGCATCGAAATGTTAAGACAGGCGACACTtCCAAAGAAAAAGGCGAGGAAATTGACCcAG	244	128	14%
TA2-039217	AGGTTTTCAACATTTCAGCTTCTTTAATTGAAATATCTTAATCAGTTTTGCAGTATTGTA	60	contig02139	tACAATACtGcAAAACTGATTAAGATATTtCAATTAAaGAAGCTGAAATGTTGAAAACCTTTtAAAACAAAGGAACTTAATaGAAaaCAATTTATCGTTAGCAAGATCTATATATaGTTGTaGaa	125	728	4%
TA1-239416	AACTGCTCCAGAAATGACGCATTCTCCGAGGAAGAATTCCGCCTCTGCTTGCCACCTCCG	60	contig02140	GGATATCGTCTCTGAGAACTGCTCCAGAAATGACGCATTCTCCGAGGAAGAaTTCCGCCTCTGCTTGCCACCTCCGCCGACCTTCaCCTTGCCTCCTCCTCCg	103	185	12%
TA1-000947	AAACGTGTTCCCCACCTGTGCTTTGCTTTTAAATAGTTCTTCATAAATTATCTGCTTTTG	60	contig02142	aaaaGCAAGTGCTGGGAATCTTATGtGTAAaTCACTAGTCTTTTACTGCTTtCCTGATATCTCTAGGCATAACATGGTGTTCGTGAAGAAaCGTGTTCCCCACCTGTGCTTTGCTTTTAAATAGTTCTTCATAAaTTATCTGCTTTTGCTTata	154	807	11%
TA1-107891	GAAGCTTAATCACCGATACCGTTTCGGGTGTAGGAATAAGAAACGATCGATTGAATCATA	60	contig02146	CTATAGTCATTACAAaTTGGCGCTGAGTGTCATATCTATCTGATGAAGCTTAATCACCGATACCGTTTCGGgtgTAGGAATAAGAAaCGaTCGATTGaatcata	104	679	29%
TA1-028976	ACTGTAATATGGTCTTGGTTGCGGAGTGGGTGAGAGAAAAAATGGCACACCACTAGTTCT	60	contig02147	aTTtGTCCaGAAATACGTCGACTGTAATATGGTCTTGGTtGCGGAGTGGgTgAGAGAAAAAaTGGCACACCACTAGTTCTCCTCAAGACATGTGTTGgag	100	207	35%
TA2-077359	CCAAGTGGCATTTTCGCCGCGATGATTGGATGCTGTAAGTGTTGTTTTCTTGTTGTGAGA	60	contig02149	tCtCACAACAAGAAAaCAACACTTACAGCATCCAATCATCGcGGCGAAAATGCCACTTGGAAGAGTGAAAGAAGCAGAAGAAGTaGAAAAGCGGCAAAGACAg	103	111	8%
TA2-161178	TAGTGAGCACTCCGCTTGTGGTACTAGTTAGGAAGACTGTCTGCAAAATCTGAGTTTTTT	60	contig02150	aaaaaaCtCAGATTTtGCAGACAGTCTtCCtAACtAGtACCACAAGCGGAGTGCTCACTAAAAACATGCTtATtCtGAGCATCATtCGgAAaTGCCTCTCttC	103	124	16%
TA1-119948	GCAGAGGAAAAAGGTGATGTGGAGGGAATTGAAAAGTTTCAGAAACGACTTGTTAAGGTG	60	contig02152	aTGAAGTCTGGCGAGCTAGCAAAaCGTGCAGAAAAGAGAGAAGTATCTGAAGCATCTCTTAAAATTGCAGAGGAAAAAGGTGATGTGGAGGGAATTGAAAaGTTTCAGAAaCGACTTGTTAaGGTGACAAgg	132	125	14%
TA1-230758	GGTCTTTGTGTCTGATGTCATTGCTGTTGGTCTGTTTTTTCTCCCAGAATTAATAATAAT	60	contig02154	cAGTGCAGCATTTTTtGGTCTTTGTGTCTGATGTCATTGCTGTTGGTCTGTTTTTtCTCCCAGAATTAATAATAATTATTAGAAGTTATGATGATAATaaa	101	284	15%
TA1-012917	AAGTTGCATTGTTGGTTGCCTACATTCAATATGTTATTGTTGAAATTGACTACATTTTTG	60	contig02155	ATTtGCAAaTATTTATTAGCAAATACAGACAGAATAAGTGATAAGTTGCATTGTTGGTTGCCTACATTCAATATGTTATTGTTGAAATTGACTACATTTTTG	102	142	10%
TA1-035057	AGCAGGATTTTACAGTGCATCGAACTGTGATGATTATAGCAAGGATTTTGTTAAAAAGCG	60	contig02161	gAcTGATtGCAGAAATGATGCCTGGTGCTTCAGGGGCTGAGGTCAAGGGAGTCTGTACAGAGGCTGGCATGTATGCGCTAAGAGAGAGAAGAGTACACGTCACCCAAGAAGACTTTGAATTAGCTGTTGctAAGGTTATGCAGAAGGATAACGAGAAGAACATGTCGCTGAAGAAACTGTGGAaGTAGTTAcTTGGTCAACCTTAGCAGGATTTTACAGTGCATCGAACTGTGATGATTATAGCAAGGATTTTGTTAAAAAGCg	264	2088	17%
TA1-203580	TTGCAAGATACCGTTGTCTAGCTTGTTAAACACGTGTTTGACATTCAATGAAAGAAACAT	60	contig02162	TTTGTTaGTCTATGAAGtACATCTTTGACGCTAAGAATGCCTGCGACCATCTCTCAGGCTTCAACGTCTGCAACCGATATCTAGTGGTTCTATATTACCAACCAAACAAGCAATACAAGAAGACTGATTTGCAGAAGAAGGCCGATGAACTAGACAAGATGAAGCAGAAGTATGGCCTCAGCACACCAGATATCAAGAaGTAGTTGTCAGTGCTGGAAAGTGATTGCAAGGCTCATCATCATTGCTGATTaattaGTACCTTCTGATCTGAAGATAAGACAATTGCAAGATACCGTTGTCTAGCTTGTTAAACACGTGTTTGACATTCAATGAAAGAAACATTTAAGCATATGAaGTACAATAAATATTTACTCAGTGTCATCATTGttttt	392	774	12%
TA1-163829	TATGCTCTGCTCTCTGCCTATAGATTAATTATTGTGTTGCTTTGTAGGTCGTTTTCTTTG	60	contig02163	aaaTGGACCTGCAGTGAAAAGCTTGAGATTACCGAGGATAGATATGGTCTTCGGGAGGGCAGTCtGTCGTCTCCTTGGACCATCCACCCCCcTTCAAGGGgCCTCGGgACTGTGAACAGTTTCTTTCTATGCTCTGCTCTCTGCCTATAGATTAATTATTGTGTTGCTTtGTAGGTCGTTTtCTTtg	187	1129	38%
TA1-194580	TTACTTGATGCTCTCAGATTCGTCAATGATGTTCGGTCGGTGCTTAGTCGTAACCTTCAC	60	contig02165	AGCCCTTCTCAACCTCTTGCCTTTACTTGATGCTCTCAGATTCGTCAATGATGTTCGGTCGGTGCTTAGTCGTAACCTTCACCTTGAACACCGCAGCACAA	101	82	4%
TA2-120060	GCACCAGTTTAGTTTGCTCTTCACACAGTTCTATAACTATTAATTCCTTTTACTGTGAAG	60	contig02166	tACCACAAACgAaGATTTCTtCACAGTAAAaGGAATTAATAGTTATAGAACTGTGTGAAGAGCAAACTAAACTGGTGCAAGGCACAGAGTGTTACCAAACAATGCAACGTTTT	113	518	8%
TA1-013319	AATAACCAGCGAGGAAATAGCTGCTCAATTAAGTGCTCAGATAAAACGGATGCAGAGACG	60	contig02167	GACTAAaCAGCaCCAGaTTAACAGATCATTGTTCACACCCGTATCTTCCAAAATAACCAGCGAGGAAATAGCTGCTCAATTAAGTGCTCAGATAAAACGGaTGCAGAGaCg	111	460	7%
TA2-155227	TAATGCGATGACCATTTTTTCAAATGTCAACGGTGACAAGACATTTCTACCCTTCTCTCT	60	contig02177	aGAGAGAAGGGTAGAAaTGTCTTGTCACCGTTGACATTtGAAAAAaTGGTCATCGCATTATCTTCCAACTTGCAACTAATATACCTTGATGATTAAAAGAATCCACGATTCGaa	114	189	14%
TA2-047280	ATCAAGCTCGACAGAGAGAACAAACTGTTTGGCTTGTTGCCAAGGGTTCATTTCCAGGAT	60	contig02178	aTCCTGGAAaTGAACCCTTGGCAACAAGCCAAaCAGTTTGTTCTCTCTGTCGAGCTTGATATCTAGGACTTTCTGTATCTTCCAGATTtCGtAtGCCaaGtCCAATGaa	109	160	10%
TA1-233829	TATCATCTTCATCGGATTCAGCATTGTACTTACCATCCTCTGCTGTATCTGCCTCAGGTG	60	contig02182	aTtATCATCTTCATCGGATTCAGCATTGTACTTACCATCCTCTGCTGTATCTGCCTCAGGTGCCGTAGGAGGTCGTCAGCCCGAAaCAAGGCTAAAg	97	496	23%
TA1-106271	GAAATGACTGCACTGTGGATACGGAGGCATTTAAATTCTGTTTCATGTTTCTTGTTAGTG	60	contig02185	ATTCACCCTTACAGATCGTTCGCCAACAGGTATCGTGCAGACGAATGCGAAAtGACTGCACTGTGGATACGGAGGCATTTAAATTCTGTTTCATGTTTCTTGTTAGTg	108	245	13%
TA1-202591	TTGACAGACGAGAGAAAATGAAGTCGGACAAGTTCTGTAAATAGAAGACGTTTTGATTGG	60	contig02187	CGTtGTtAAGAAGGCAAAGGTTGaTGGgAaTCgttccATGAGGTTCTTCTTGACAGACGAGAGAAAATGAAGTCGGACAAGTTCTGTAAATAGAAGACGTTTTGATTgg	109	322	27%
TA1-185921	TGGCATACAAGGGAAGCAAGTTCCACAGAGTCATCAAGGATTTTATGATTCAGGGTGGAG	60	contig02195	TTGGTCTTTTTtGGCAAAACTGTTCCAAAAACTGTTAAAAaCTTTAAACAATTGGCTGAAGGCACAGAGACAGATTCTTCTGGCACCAAATTGGCATACAaGGgAAGCAAGTTCCACAGAGTCATCAAGGATTTTATGATTCAGGGTGGAG	151	901	17%
TA1-015627	AATCTTGAAGAGAGAGTCAGTTCGTATGCAAGGTCAGAATGGTTTCGTTTGTGAGTGAAA	60	contig02200	ttGAAAAaTTACATCGCATCtCTTTTATTAGAATTGCCACTGACTTGCATTTTATCAGTCAAAAAgAaTCTTGAAGAGAGAGTCAGTTCGTATGCAAGGTCAGAATGGTTTCGTTTGTGAGTGaaa	126	197	23%
TA1-035153	AGCATACCATGCCTGTGGAAAAAAGCTAATTATTGCTGTCAGGATTGCTGGATCAAAAAA	60	contig02205	cAGCAAACATCAAGTaCTAAAAAAaGAGCGAAAGTTGGATATAAACTGTCATTCACACGGGCTGAGAAGCTCATAAAaCAGGCACGTGTGAAAGATCGGTATGAACTGAGGCTGATAAGACAGTCCAAACGCCCACAAAAGAAGCATACCATGCCTGTGGAAAAAaGCTAATTATTGCTGTCAGGATTGCTGGATCAAAAAaaTTTGCACGACCATCCTTTGGAGGCGTTGAAGCTT	237	126	35%
TA1-017741	AATTCAGCCATTGACCAAGTGAAGAGACCCAGAATCAACAAACGCCACTGTTGGGATGTT	60	contig02208	cggAAaTCCGTTGGCTCAAAGAAAAAACAGCCGaGCTTGCTATTATCGCCGAGAGAGTggAaGACCGAACTGGCATCGAGGACAAaTTCAGCCATTGACCAAGTGAAGAGACCCAGAATCAaCAAACGCCactgttgggATGTTGCCGATGTCTGCTGCATGT	163	1256	11%
TA1-085092	CGAACACCACCGAAGCACCACCACCCTCTAAATACACATTAAAATAAATTAATTACAATT	60	contig02209	ccGAaCACCACCGAAGCACCACCACCCTCTAAaTACACATTAAAATAAATTAATTaCAATtACTCATCCttAAAaGGTTTACTGATATAATTATACATGTTTGgTAGGTaCTATTTAAAGCATTTTtCAACTTTAAGAGCTTGTAAat	148	910	17%
TA1-118294	GCAAATGAGAACCTAGGAATGGTTGTCGTCTTTACGATCGTTTCATCAGTGCAGGAGAAG	60	contig02210	cTCCAGAAaTGgAAaTCACAGAGTCTGAGAAaCTCTCCGACGAACATCTGATCTCTCTTGAGGAACACATGAAGGAACTTGCAAATGAGAACCTAGGAATGGTTGTCGTCTTtACGATCGTTtCATCAGTGCAGGAGAAG	140	270	13%
TA1-127046	GCTGTGCTATTCAGAACGACGGAATCAGGTGCTCTTCGATTTTGCGTGTGTGTGTGTGTT	60	contig02211	TTTGCAGGACTCATTGACCAACGTTtCTATTCCTCGGGGCtGTGCTATTCAGAACGACGGAATCAGGTGCTCTTCGATTTTGCGTGTGTGTGTGTGTt	98	334	53%
TA1-019914	ACAAGACTGGAGGATCAATTAGAGCAAGAAGTTGAACAGCAAGCAGCTCTAACATGGAAT	60	contig02212	cGAGAAAGCAAGCAAACTGGTGATACAAAGCAAaTGGTGTAGAATTTTTGGTTGTTtCTTATAAGTATACacTAAGAGTTGAGTTTtACAAGACTGGAGGATCAATTAGAGCAAGAAGTTGAACAGCAAGCAGCTCTAACATGGAaT	147	85	18%
TA2-107238	GAAATGGCAAAGTTAGTAGTCTTTAACAATGTCGAAGTAACGAATGTCGAAGTAGATTCT	60	contig02213	cTTtAGACACATTTGTTAAAAgAaTCTACTTCGACAttcGTTACTTCgACATTGTTAAAGACTACTAACTTtGCCATTtCAAaGAAGTTGCCATTtCAGTTGTGTCACATaa	112	99	17%
TA1-135469	GGTCTATGGAATAATAATGGACGCAGGATTTAACTGAAACAAAGATTAAACTTTGAACCG	60	contig02214	tCTAGGCCCCCAACAGAAACGCTAATTtGGAAAaCGTTAATATCGGTCAAGTTGTCTTtCCTGTTGGAAaGGTCTATGGAATAATAATGGACGCAGGATTTAACTGAAACAAAGATTAAACTTtGAACcG	130	24555	22%
TA2-111263	GACCAAGTCATTGTGTGATGATCGAACGAATGAATCATTGAATTATGGATTATACAGATC	60	contig02216	aTATTTTGaTCTGTATAATCCATAATTCAATGATTCATTCGTTCGATCATCACACAATGACTTGGTCAaCCAATGTCAGTGAAAAaTGCCAA	92	109	17%
TA1-190241	TGTGTCGTTTTCTAAGTTGGGAAGTTCAGTATAATTTCGCTGTTAATTTAGGAGGTTCTG	60	contig02218	ACgTCTGAcAAtGCAtgCATAATCGATATCCGTCGTCAtGTTTtCCAGTGTTTCCACAGTTGCTTAGGTGTCTGCAAAAACAATGCGGCCAAcAACAATCAAATGTGTCGTTTTCTAAGTTGGGAAGTtCAGTATAATTtCGCTGTtAATTtAGGAGgTTCTg	163	262	10%
TA1-186524	TGGGCGTGATAGACTACCTAAACACTTCACGTTAATTGTCTAATTGATTTACAATGGCAG	60	contig02221	GGGCACGTTACGAGAAaGTGGAATAATCACCGCTGTAGTGACACTTGGGCGTGATAGACTACCTAAACACTTCACGTTAATTGTCTAATTGATTTACAATGGCAG	105	141	8%
TA1-071742	CAGTCTCTCTGTCTCTGCACATGATAGTCTTTGTTCTATTTATTATGCTTCCATTGGTCG	60	contig02223	AGGGATCTTGTCCGAAaGATATTGTCCTGACACAGTCTCtCTGTCTCTGCACATGATAGTCTTTGTTCTATTTATTATGCTTCcATTGgTCG	92	375	10%
TA1-018014	AATTCTGTCCTTTGCATTGTAGCTTGTAATTGGACGTTGGAGTTTCGTCGTGCGTGCGTA	60	contig02227	cAcGCCGTCATCTtGTATTTtACGCGATAATtCTGtCCTTTGCATTGTAGCTTGTaattggaCGTTGGAGTTTCGTCGTGCGTGCGTACGGAGTCTATTCCtG	103	277	26%
TA1-184580	TGCTGTCGAAATTGCCGAGTCGGAAGCCCTTATAACGGCAGACACTCAGTCACAGTCCAA	60	contig02229	CACGAATCTCAGAAaTCGCCGAGCCAAACTCAGTcTACAACGCaCTCATGCTGTCGAAaTTGCCGAGTCGGAAGCCcTTAtAACGGCAGACACTCAGTCACAGtCCAA	108	1057	16%
TA2-066692	CACAGTTGAGTTATTGTGCTCAGTAATCACGTTAGATATCTAACTTTATTGTGGGACTTT	60	contig02231	tAAAAGtCCcAcAATAAAGTTAGATATCTAAcGTGATTACTGAGCACAATAACTCAACTGTGGCCTGAAAATTTGGCTTTGGCAAAAAGAATTtCGAGTAGTACACttGTCGTCTGAaCaaaaat	125	166	11%
TA2-010197	AAGACTGCTTACTCAGTTTCCACTTGTATAAATCCTTCTTGTTCATTTTGCCACGAGTAG	60	contig02234	cTACTCGTGGCAAAATGAACAAGAaGGATTtATACAAGTGGAAACTGAGTAAGCAGTCTTTCTGCATCAATTTCCGGTCGAACACTTTCTGTTCTTTAAGAACGACGAAGTTAACAACGAACTAATTATCATTtAAAAGCCAAGCAACATCTGCAAcc	158	292	11%
TA1-047076	ATCAAGCCTATGATCAATAGCTACTGAGATAAAAGAAATTGCCCACCATCGTTTTTAAGG	60	contig02235	TTTCTCAATTGAGtGTTTTTAAACATTCAAAACCCACAACCTTTCCTtCAAAGCCCTCTTtGTTCTCCTCTGCCCCCcTaGAAaCCTAAAAaaTTAAAAaaGAAAaaaTAAAaCATAGATTAGCCAACAATGGCTTgtgagttttcggtacgactGCAGACGTCGGTCAAGAcAAAGGAaTGTTGGATTATATAGCTGACCAATCACGTCACAGAATTATcAaGCCTATGATCAATAGCTACTGAGATAAAaGAAaTTGCCCACCATCGTTTTtAAgg	278	5076	43%
TA1-147411	GTTCCTATCTTCCAGGCAACTCTGAAATGTGATTTGATACAAAAAACGTGCTACGGAACG	60	contig02236	CAtCGtAGAAGTATGTGTACGAACCGTTGGAGGTTGAGGTCATGCCAGTCAGGAAAATCTAAAATGTTCCTATCTTCCAGGCAACTCTGAAATGTGATTtGATACAAAAAACGTGCTACGGAACG	125	119	29%
TA1-121168	GCATGATGAGCATTTTTATAATTCGAATACCATTTTGATGGGTGCTGACAACGGTTTAAA	60	contig02237	TGTCTTTAtGAtATATGTGTGTGATGTTCTCGCATGATGAGCATTTTTAtAaTTCGAaTaCCATTTTGATGGgTGCTGACAACGGTTTAAaTaCAATGAAagg	103	217	8%
TA1-079772	CCCACAAGAAACCTTTTAGCCAGCACAAGAGAAACCTGAGGGCGTCCATCACCCCAGGAA	60	contig02239	ggCGGAGAGAAGAACgggAGGTACTAGGCGAGTGCCAGTTAAGCGGGCATCCAAGTATTACCcAACCCAGGAGAAGtCATGGAGGCTGaGGacccacaagaaaccttttAGCCAGCACAAGAGAAaCCTGaGGgCGTCCATCACCCCAGGaa	152	3177	11%
TA1-146638	GTTAGGACAATCCCCCGCTGAAAATACATGTCCTTGCAAAATTCTCTGCACGCATTTTCT	60	contig02248	ccATGGCTGtAGGCCTAATTTTGCCACaTACATTTCACCACTGAACCTCTGGTTAGGACAATCCCCCGCTGAAAaTACATGTCCTTGCAAAaTTCTCTGCACGCATTTTCT	111	152	10%
TA2-211248	TTTGTACTTGGTGCTCAAATATGTGGACTTGCATTGTAGCTAGTAATTGGGTCATCAGCA	60	contig02250	TGCTGATGACCcAATTACTAGCTACAATGCAAGTCcACATATTTGAGCACCAAGTACAAACACTTGTGTACCAAGCTCAAGTAcGgATGGaCcAA	95	859	5%
TA2-053009	ATGGATTATCATTACAAATGCACAAAACAGCTCACCACCGTACAAGCATCGGAGGAGCTC	60	contig02253	GAGcTCCTCCGATGCTtGTACGgTGGtGaGCTGTTTTGTGCATTtGTAATGATAATCCATACGGtAATGTATGAATATGATCCTTATAAaCCCCAAACACGTCCGAaTTTATGTTAAGCGTCTTtCAAaGACAGTACTCATTAGAGTtCCaa	152	108	8%
TA1-238513	TTTATCGTAATCTTTTCCGTGACGGTACAAGCGTCGGAGCGATTGACCCAAACAAGGATT	60	contig02258	tGGACTTGATTGCCAAGCTTCCTACGATCGCAGCCATCATTTATCGTAATCTTTtCCGTGACGGTACAAGCGTCGGAGCGATTgaCCCAAaCAAGGATTGGTCGGCTAACTTTGTCAGTCAGCTCgg	127	609	15%
TA1-080122	CCCCAGGTCATCACCTACTGGCTTATCCTCTGGATCATCGCAACTCGCGATGCTACGTTG	60	contig02260	cTATTCAGAGGTATCGCCcGAGGCACGCAGCCCCAGGTCATCACCTACTGGCTTATCCTCTGGATCATCGCAACTCGCGATGCTACGTTG	90	540	23%
TA1-111026	GACGAGCATCCCAAGTTCACCTACCAGTACGGGTCGTCGTTCTTTCTCACCGTCGTATCG	60	contig02261	tCTTGgTCGGCATaGtcATCTACATTGgCGgCATAACTGAAGAGGTCGGCAACAAGCACGGACCAGCGCTTGACGAGCATCCcAAGTTCACCTACCAGTACGGGTCGTCGTTcTTTCTCACCGTCGTaTCg	131	377	19%
TA1-221384	ATTGGTTAAGTTTGTGCAATTGATCGACAGACGTTTTGGTGCCACTTCCTGGCTTGGACA	60	contig02262	tGGACATACTCTTTTAAaCCTCAAAGGGCTTCGTTTCTGATACATTGGTTAAGTTtGTGCAATTGATCGACAGACGTTTTGGTGCCACTTCCTGGCTTGGACAGGGCAAAGCCTTCCTTGATTTTtGTGGTGAGTTGATATG	142	425	24%
TA1-055621	ATTAGTGGGATGTGGGCTTTCAAAGCGCTCAATCAATGACTAACCTGCATACAGTGTGGT	60	contig02264	AACCGTTTtATTtGAACGCTGGCTCAGTGTTTTATACTGCTTCTACTGTGAACTTTGGATCAATAAGTTGATGAATTGTATAATGCAACATATTCCTTTCTGTAAGCAGACTAATTCCGGCAACATCTGTTTTGCATTTATTGACATTTACGGTGTTAAGAATTTGTAGTCTTGACAGTATTTACTGTTGGCcAAATTATTAGTGGGATGTGGGCTTTCAAAGCGCTCAATCAATGACTAACCTGCATACAGTGTGGTCg	260	2120	16%
TA2-149217	GTTGTGCAAAAGCCAATTGGCACAAGGAGATAAAGTAGTAAACATTTTGGACATAATATC	60	contig02265	GATATTATGTCCAAAaTGTTtACTACTTtATCTCCTTGTGCCAATTGGCTTTtGCACAACTGAATATTTTACTCTtATTTCAGCTGATTTTAGTCTCCTGTCTAACTGTCTATCTAAGCCTCATTAGAGTAACCTATACT	140	96	8%
TA1-197832	TTCAGAAGCGCTTTCTACCGATGTCATGGTCCGAGTATTCGCCAGCAAGGCTCAGCCGAC	60	contig02266	aCAGTcGACCGgTCATTCAGAaGCGCtttCtACcGATGTCATGgTCCGAGTATtCGCcAGCAAGGCTCAGCCGACCGTCTGCCAGGACtGCGAGTg	96	2243	33%
TA2-138144	GTAACAACCTTTTGAACTTAGGTCATGTCATGCAGCATTTCTCTGGTTCATGGCCTTAAA	60	contig02268	tttAAGGCCATGAACCAGAGAAATGCTGCATGACATGACCTAAGTTCAAAAGGTTGTTACTAAaTTACAAAaCACCATATTCAATTATCCAAGCATTACATtCACAGGTg	110	158	11%
TA1-129363	GGACCAGTTACCGGTAATGATTTTCAGATGGTTTGCAACTTGTTATAAAATGATTCTGAA	60	contig02269	TGCTAAATTTTCATATTTCTTACTATGTGGACCAGTTACCGGTAATGATTTTCAGATGGTTTGCAACTTGTTATAAAATGATTCTGAATTGATTCAGAATTTCATAaG	108	459	10%
TA1-220771	ATGCGAATATTCTACGTGTGGGCGTTCTGTCGTGATCAGTCTATTATGAACCCAAAGGCT	60	contig02272	AAaGATCATAGAaGgTGaTCcGGAAaaGATttATGCgAATATTCTACGTGTGGGCGTTCTGTCGTGATCAGTCTATTATgAaCCcAAaGGCTGCCtGGCGt	101	155	17%
TA2-186498	TGGCTGAATTTTGTTCTGGAGGCTGCTGTAAGCCCTCTAGCCGGCCATCATGCCCCTTAC	60	contig02281	GGTAAGGGgCATGATGGCCGGCTAGAGGGCTTACAGCAGCCTCCAGAACAAAATTCAGCCAACAAACCACATacGAATGCAGCGCTGCACTa	92	572	9%
TA1-178809	TGAACTGTCATCAGTTGATGTAGTTAATTTTAGGGGCACTTTATTTATGTAGCTCACCAG	60	contig02287	aCCGgACATTTtGTTGACTGTTAGCATGGTGGCTGTGTGCGTGCAGTTGTACTTTAATTGCTCACAGCAGTTGTTtCTTGTTGTTGACTGTAATTCGATGAACTGTCATCAGTTGATGTAGTTAATTTtAGGGGCACTTtATTtATGTAGCTCACCAg	158	196	23%
TA1-197235	TTCAACATTTTTAGTTTTTTCCAGGGCTTTTTTGTGACGGTACGCTGCGGTACGGCACAC	60	contig02288	aaaTTTtCGATGACCTTTTTtAGTcATTTCCTCAAatttttGACAAAaTTCAaCATTTTtAGTTTTTtCCAGGGCTTTTTTGtGACGGTACGCTGCGGTACGGCACACCGGGAAaTGAAAATGACGAAAGTAtag	135	281	24%
TA1-105733	GAAACGTGTCAATTTTACGTGATTCCGTGTTTAGAAACTTTATTAAATCGCACAACTGTG	60	contig02289	ACTGTAACATAAACATTtCAACTATTGCTATGCCTTCTgCTTTTTAGTTGTTGAGAAGGTAAGAATGGTTGTGCTCAACACCACACATTGTATGAAACGTGTCAATTTTACGTGATTCCGTGTTtAGAAaCTTTATtAAAtcGCACAACTGtGATTAGAAAAg	163	351	21%
TA2-011685	AAGCTTTGTTTTTGTAACTGCTTTCAGTTTTCGCTAGGCAATATATGCATTTCTAGGCAG	60	contig02290	CTGCCTAGAAaTGCATATATTGCCtAGcGAAAaCTGAAaGCAGTTACAAAAACAAAGCTTGTCTTCATCATTGAAAAaGCTTtCTATTCTAATAATATCTTAAGCGAATGTTCTGGTAACTTGGTGCATACAATAACCACTAATTCCAGTGAAaGTTTACACGGA	165	144	24%
TA1-071995	CAGTGGTTGCATTCTATAAACTGGAAATGCAATATATGTCTGAGAACATTTTACTCCCTT	60	contig02292	TGTTTCTTTTGATCCCAGTGATCAGTTAAAATAGgATTTAATTATTtACTCACAAAGATTGCTGTCATCTTTTGAATGGGACAGTTGAAaTAAAATAAAAATGTATATGGTGTGTATCTGGACAATTACAGTGCATTTCGGAAAATATGTAAGCTTTtAGACAGAACCTGCCGAGAATTGGAATGTGCTTAGAGTTAAATTGTGACTTTGGAGCTCTTACAAGTAGGTGGTGTTTGCTAGTGGCCTGTGTGTGTTAATGTGTGAAATCAGATAGGCGCTAGAATGTGTTAACTGTCTGAGCATGCTAGTTGTTGGAGCATGGTAGTTGTTTGAATGCATTGGTTGCTGGAACATGTCAGTGGTTGCATTCTATAAACTGGAAATGCAATATATGTCTGA…	461	684	18%
TA1-125324	GCTACCTCCTCTAACAGGGTTTATGCCAAAATTTATAACCATCATAATCTTGACAGAATA	60	contig02296	TCTATTGGaCACATCGGAtGAAtACTAAGATTACTTGCTGTATATAAGCCAAATGCATCAATTTTATATTtCATaGTCTACACAGCTCTTATTACACCCCTGTTTCTATCAATAAACTATTTTAATATTTACACTACTAAGCACCTTAATACATCAAAATCCCGGAATACTTCCTCACACTGAATATTAATTATTTTACTACTATCTCTTGGAGGGCTACCTCCTCTAACAGGGTTTATGCCAAAATTTATAACCATCATAATCTTGACAGAATATACAAGTATTG	286	37616	11%
TA1-076882	CCAACCTAAAAACACTACTACCAATTAAAAGCCTTCCAAGAAATGCAATCCTAATTACTG	60	contig02297	TGGTAATCACATTAATTTTAGGgTCCTTAATAAACCTATTCTTCTACTTGAGGATTGTTATTAATATGATGCTCTCATCCTCCAACCTAAAAaCACtaCTACCAATTAAAaGCCTTCCAAGAAATGCAATCCTAATTactg	141	33845	12%
TA1-061014	CAAAAAAGGTTCTTTGCTTCTTATCGATGGTCTTGTGGTTCACCAGAGCGAGCAGAACAC	60	contig02299	aGAAGTTTGtccAaGTGCCTGTCAAAAAaGGTTCTTTGCTtCTTATCGATGGTCTTGTGGTtCACCAGAGCGAGCAGAACACGTCCAGTCAACCGCGACATg	102	198	18%
TA2-152102	TAAAGAATTACATTTGGGAAAGTAATGGCTTTGCTACATGTGGTCATCAGTTGTGATGTT	60	contig02300	AACATCACAACTGATGACCACATGTAGCAAAGCCATTACTTTCCcAAATGTAATTCTTTATTTCTAACCAATTGAAACTAAATTcATGCACAGCGCCATAAAAATCCCTGCCAACa	116	567	33%
TA1-055633	ATTAGTTAGTCGGAGAATGATGTTATGAGGAAAGTATAATGTACCTATTATCTTACTTTG	60	contig02306	TTAaaaCaaaGatATGTACTGTAGGAaTATATTtATGAGAGtAtCtAAaCAaTTAGTTAGTCGGAGAaTGATGTTATGAGGAAaGTATAATGTACCTATTATCTTACTTTg	111	157	19%
TA2-174848	TCTAGTCTGACTGAGTTTATTTGTCGTTAAAAGTTGAATTGCATGCAATAAATGAATTGG	60	contig02313	ccAATTCATTTATTGCATGCAATTCAACTTTtAACGACAAATAAACTCAGTCAGACTAGAAaTTAGttAAGTAAATAAGTAAACAAtCCGACAATAGATAACATAGTTtCC	111	159	29%
TA1-159677	TAGCAGAGCGCTTTTAAAAGGTCTTCATTCCGAAACGTGTTGCAGGGTTTCTGCAAGAAG	60	contig02318	gCAGCCACAGTGTAtAATAGCAGAGcGCTTTtAAAAGGTCTTCATTCCGAAaCGTGTTGCAGGGTTTCTGCAAGAAGCGCCTCCAACCCATATCCCAGCAAATAGAGGACAGTTtCAaG	119	542	14%
TA1-173591	TCGTACAATTTGTTGGTGAGTTGTCTAAGGAACTTTGTTGTTGGCTAGTGCCAACATTAA	60	contig02320	AcGTGgggTAAACTaCATTtATTTtGAAaGCAATCACGTGCTTTGGTATTTTGCCTGTCGTACAATTTGTTGGtGAGTtGTCTAAGGAACTTTGTTGTTGgCtAGTGCCAACATtaa	117	240	13%
TA1-036002	AGCGGCAGTGTTAAATTAGATGTATAATGTGATTGGCAGCCCTGCATGGCTGCTGGAAAT	60	contig02323	ATAGGATGACTAGTCCTTCACTTGCtAGTTAGCGGCAGTGTTAAATTAGATGTATAATGTGATTGGCAGCCCTGCATGGCTGCTGGAAAT	90	105	15%
TA2-204129	TTGGAAATCTGTCACTCAAAGCAAGATGAATTTGGGTTTAAACGTTCGAAGGAAGCCGGG	60	contig02325	CCcGgCTTCCTTcGAaCGTTtAAaCCCAAATTCATCTTGCTTTGAGTGACAGATTTCCAATATGTTGAGAAATTCCACAGGTCTACACACATTTAATGTGACAAaTTATGTATTTATTAAAAaGCTATCTaGTCAGTTAaGTaa	144	1362	6%
TA1-141979	GTCGGTCATTCCAACCACCATCACGTTCAGAGATGAAGTTCTGATGGGTGGTAGGGGAGG	60	contig02329	AGCAAAaCGTCATTGCCAGACGAAAGGAAtGtATtCAAAGAGGCGCAATGGACAGAGTCGAGtcGGTCATTCCAACCACCATCACGTTCAGAGATGAAGTtCTGATGGGTGGTAGGGgAgg	121	650	14%
TA1-219557	AGTGCAGTAGACTCGCATGCTGTTGTAAATTAGACGCCGTACACCATACTGTAGAAGTTT	60	contig02332	TGTaTaGAGTTTGgtcGTGCATTtGtACAGAGTGAATATCGCACTTAAAGGAGTTCGGTAGACAGTGTCTGTTGTAGAAATTCCGTACACAGTGTACAGTGCAGTaGACTCGCATGCTGTTGTAAATTAGaCGCCGtACACCATACTGTAGAAGTTTTAATGTAGTGCTGTAATGTTCTGTAGTAATGTAATGTAATGTTCTGTGCCACTCCTAAGAAACAAAATTTtCTGTGCAATATaTAAAaTTGTGTATGAaCCAAaCTGTGCTTTAGCg	274	159	19%
TA2-080576	CCCCATGTATGGACCGAGCTAACCCTAGTCAAGTTATATCTTGGAAATAATCCAGTATCG	60	contig02337	cGATAcTGgATtATTtCcAaGATATAACTtGACTAGGgTTAGCTCGGTCCATACATGGGgTTCTGAAaCGGTgTGGCATCTGTTCAAATGGGCGAGCGGTGGCGAAGTATCTCACCCAAACAATtCATTtAAAAATGAGcAGGgTGGGaTATATGTGCGgTCATCACATCAAAACTACTtACCGAaCACatg	192	110	20%
TA1-098356	CTGCATTTACTGTTATGAATGAACAATGCCTATTGGAACCAACTCCTTCCTTCTACCACC	60	contig02341	tttGTATaGTAtCTTGATTAAGAaGTTACTACTCTAGTGCTGTACaGTCAAaTACTATGCGCACTAAACAAGGAGTGAAGCAAAGGCTTGCTTCACTGGCGCTCCAAATTGATTTTCTATAAATAACCGCTTACAATTGACTAACAGCGACTGATAACAATCTCCAAGTACTGTCGTTGCCATGTTAACTGCATTTACTGTTATGAaTGAACAATGCCTATTGGAACCAACTCCTTCCTTCTAccACC	248	351	18%
TA2-045195	ATAGCAATGTCTGGAATAGCGAAGGTGTATGCTGGTGAACTAGTTGAGACAGCTCTCGAT	60	contig02343	cTGTTtCAAGTTTCTTGAGACTGGAATGCCGTTTTTGAGCCTGAGTCGCCTAACGGCCTCTCGAATATGTTTCGGTTGGATTGGTCCAGTTTCATTCCACTGTTCCCtGgCATCGAGAGCTGTCTCAACTAGTTCACCAGCATACACCTTCGCTATTCCAGACATTGCTATGACAACATTCTGTGAGATACTCGTACCAGATAtt	205	255	8%
TA1-001872	AAAGATTGTTCAGACTGTAAGCGAAAGTGGAATTTGCACCTGATGCTTTTGAACTGTGTT	60	contig02344	gttatGTTTGCCGCAATGACACTAGTCGCAAGAATGTTCTTAACAAAGATTGTTCAGACTGTAAGCGAAAGTGGAATTTGCACCTGATGCTTTTGAACTGTGTT	104	5965	19%
TA1-011524	AAGGCTGGTTAGGAAATTGTTAAATGAAACATGTGAGATTTGCTGTTTGGGGTTGGTGTG	60	contig02346	ggTaCTTAAATGCACTCAGTcAATTGGTGaGCACcAGTTATTGaTTTtCTGCCaCTCCGTAGTGCTACTCTaCTATTGGCAGAAAATGGAATTtGgTTAAGTtCAAGGCTGGTTAGGAAATTGTTAAATGAAACATGTGAGATTTGCTGTTtGGGGTTGGTGTg	164	103	14%
TA1-004926	AACAACTGGCAAAGCAGCAGGAAGAAGAGGATGAGGAGTTAGTTAGGTCAATGTTTCGTG	60	contig02347	CaaGGAAaGGTCAAAaCGAGGTCGATACTCAGCAATTCCTAAACCAGACGTCAAAGACAGCCAAGGAAATGGCCGAACAACTGGCAAAGCAGCAGGAAGAAGAGGATGaGGAGTTAGTtAGGTCAATGTTTCGTGGAGTCAGA	143	614	21%
TA1-105322	GAAAAGTCTGGACTGCTACGTGGTAGCCTTTCAGTTGTGGAACAACATAAGCTGATCAGT	60	contig02351	GGCTATAAGGTGATCATCTACGATGTTGATTCAGCACAGATGAGCTCAGCCTTGGAAaCATCCTAAGTCAGCTGAAGGAACTGGAAAaGTCTGGACTGCTACGTGGTAGCCTTTCAGTTGTGGAACAACaTAAGCTGATCAGTGG	145	199	9%
TA1-121337	GCATGTTATGATGTAAAATAGATATGGGCAGTTAAGCTGTGTTTTAGAATGAGAGTGTAG	60	contig02355	TGGTGAaCTTTAAaGGAATGTTGTCAGACTTTAGTTTtCTGCTGGTGtcTAAATTAGCCTATGACATGTGAAACATTGTTTTCTATAATTGGCATGTTATGATGTAAAAtaGATATGGGCaGTTAAGCTGTGTTTtAGAATGAGAGTGTAGTT	153	156	7%
TA1-083658	CCTGCCATCGGGTCCTCTGTAGTGTTAAATCGTGTCTTTATTCGATTATTATTTTTAATT	60	contig02357	CTTGTCTTCGGCCACCCACTGATAAaTTCCTGCCATCGGgTCCTCTGtAGTGTTAAATCGTGTCTTTATTCGATTATTATTTTTAaTtAAAGCTTTAGTGAaCGTACATTgaCcGg	116	1437	22%
TA2-020062	ACAAACTTGCCGAAACTTTGGAGCGTGTTTAGGTAAACTGGAGGGACGAATTGCATCTGA	60	contig02358	tCAGATGCAATTCGTCCCTCCAGTTtaCCTaaaCACGCTCCAAAGTTTCGGCAAGTTtGTTCACCAACTTtCcAGTTCTGAGTTCTCTGCCGTCGCCAGCTGAATGAGGCAAGTGGAAATCTTAATGTAACTGTCGgccACATTTTTGTGACTCTTTGTCATCCGATCCGACTTCCCcGTGGCAt	185	397	9%
TA2-123610	GCCGAAGTGCCATGTTTACACTTATAAGAACCTTTACAACGCATCGTCTGAAAATGTTTT	60	contig02359	AAAACATTTTCAGACGATGCGTTGTAAaGGTTCTtATAAGTGTAAaCATGGCACTTCGGCAGCCAGACAAAaTCGCTCCTCATTCCGCGTGAGAATTtCGtATACaa	107	312	9%
TA2-089958	CGGCCGCTATAATCTCCAAAGACTTTTTGGTTTATAAAGACTTCATTACAGAAGAAGAAG	60	contig02360	CTTCTTCTTCTGTAATGAaGTCTTtATAAACCAAAAAGTCTTTGGAGATTATAGCGGCCGTTTCGGCGTCCGTAGCCTCTCCCACTTCGTCCCAGGgAGTCGCAACCGGAGTTTCGTtACAAg	123	152	33%
TA1-238839	TTTGAGACACATTAAACGGGAATAAAGGGTGTTGAAGGAACTAAGATAAACTGTGGATAC	60	contig02364	GGgaCGACGAAACAGACATGGCTGAAGTGGAAAAGGCAGTCCGAACGATCGAGGCTGACGGTCTCCTATGGGGAAAaTCTCAACTTGTGCCACTTGCCTATGGTATTAAAAAaCTACAGATCACCTGCGTCGTAGAAGATGACAAGGTTGGAACCGATTTCCTTGAGGAAGAAATAACGAAATTTGAGGACcTAGTCCAGTCCGTTGACATCGCTGCCTTCAACAAGATCTAGACAACTTCAGAAGCTGCAGTTATCCTGTGTTGGGATTTTAGTTTTCAATTTTAGGCAAACGCATTGGCTAACTTTGAGACACATTAAACGGGAATAAAGGGTGTTGAAGGAACTAAGATAAACTGTGGATACAGACATTCAAAATTATTGTAGTAGAAAAAGATAA…	422	10568	23%
TA2-021283	ACACAACCAACAACTATTATTCAGGCACAGTCAGACTGCTGTTCTAGATTTTCTGAATTG	60	contig02365	CAATtCAGAAAATCTAGAACAGCAGTCTGACTGTGCCTGAAtAATAGTTGTTGGTTGTGTGGTCAaCAGCCTCACAATCTCTGGTCATGGTCGTACTACTGGAttt	106	899	11%
TA2-087711	CGATGGATGCTGTTTTTCTACAACTTGCTGCTTGTTATAATGAATTTTCACATCTGTAGA	60	contig02366	CTTTCTACAGATGTGAAAATtCATTATAACAAGCAGCAAGTTGtAGAAAAACAGCATCCAtCGAAAAtcGAAAAGGTTGTCTATGCtGCATCAGCTtCGGAccAATGACAACtGCCAag	119	173	13%
TA2-208757	TTTCATCTTTTAGAGACCAGGCGTCTCTCAGTACCCCCAGGCTGTATTGGAAACATCTTT	60	contig02367	cACAAAACATCAGCACTAACGGAAAGATGTTTCCAATACAGCCTGGGGGTACTGAGAGACGCCTGGTCTCTAAAAGATGAAAaCCAGTATATAAaTTGTCTTATTATAAACTa	113	6914	10%
TA2-125364	GCGGATGTGATGCAATGAGTGAGGATGTCATTGACACTGAAATAGCCATCGAGTCAAAAG	60	contig02370	cTTTtGACTCGATGGCtATTtCaGTGTCAAtGACAtCCTCACTCATTGCATCaCATccGCACaGCAAGCGATGTCTTGGCTGCCAGCATTCGAGCAATCTTTCCCTTGTATTTGGgATTGCATTGTCCTACGAGTGATGCGTGATAGATTAAGCCGTATTTGGGCGTGTCGTGCTTTGTCTTCAGAGCTCGGAaCAGCg	199	81	20%
TA2-080486	CCCATTCTGCAGATAGCAACATGTCTCTTTTTGCTGCTATCTAAACATGTTGTAATTATT	60	contig02375	aaCTGGTTGCAGCTGTAGCAtAGCCATATAATAATAGTACCAATAATAATTACAACATGTTTAGATAGCAGCAAAAAGAGACATGTTGCTATCTGCAGAATGGGAACTTCTAAAATGTTACAAAGTGCATGCAGCATTTTGTAGATAAAATTTGTCTCAGAAGTCAGCTATGACAAATgg	180	221	14%
TA1-109308	GAATTTCCCCCATAGATTATGATTACAATAGTTGTGAAATCGAAAGGTTTTATGCATGCC	60	contig02376	tATTTAACAGTTGGAaGGCTGCCATTTTACTACAAGTAATCTATCTACTACTACGATGATCGAATTTCCCCCATAGATTATGATTACAATAGTTGTGAAaTCGAAaGGTTTTATGCaTGCC	121	287	38%
TA1-233228	TACCAAGCTACCAGTACCTCTTCAACAAAGGTGACAACTATGCCCTTGCGATGAAATTCA	60	contig02378	ccTCTGTTTGgCGGATGgAaGACCAACTACtACATTGGCTACAaTGTACCAAGCTACCAGTACCTCTTCAACAAAGGTGACAACTATGCCCTTGCGATGAAATTCA	106	216	17%
TA2-134598	GGGGAATAGTGTGTTATACATGTAGGGGTCAAAGGAAGAAAAAATATCTGGTATCATGTC	60	contig02380	CGGGACATGATACCAGATATTTTTtCTTCCTTTGACCCCTACATGTATAACACACTATTCCCctCAAACTCCATATTTTTAatGATAAaCACCTTAATCATTCTTATACTACAaTCATCCTTTTGACTAATAAACTCTCGAATCTCTACCCTTAAGTCCCCTGTCAAAGATACAATCTTTACTCAACTATCCCGTACATCTGGTCTTCATCTAAAGGGGCTATCCTCCGTGCTATCTGCAATTTTTATTCTTTTAGTAGTGGTAAACCTAATAGGATTAATtCCATACACCTTCAGCACCTCTAGTCACCTAATCTTCACCTTGACTCTAGGCCTCCCCATCTGATTTAGACTCATTTTATCCAGATTCGCAAGAAACCCAAAAAAATCTACTGCCCAT…	649	1403	13%
TA1-218659	AGAACCAGTTTCACCAAAACCTGGGAGGTTATGGACAGTTCAACTGCCAAAACATTTATG	60	contig02383	tAGTATGTTATCGTTATTTTTATTCGATGCTTTTTGGTGAaCTATGGTGGTGATAAGAACCAGTTtCACCAAAACCTGGGAGGTTATGGACAGTtCAACTGCCAAAACATTTATg	115	92	30%
TA1-084273	CCTTCAGCGAACCTTCTAGCAGTATATGGGAATGCAGTCTACAAGAATGAAACTAAGCAG	60	contig02384	GCCAAGGGCTTGCAGGCAAAaCTtAGTCTGTTTTTCTGTTTTGCCTTCAGCGAACCttcTAGCAGTATATGGGAATGCAGTCTACAAGAATGAAAcTAAGCAg	103	356	21%
TA2-093576	CTAATGCCATGATCTGGCCCATCTGCAAATACATCTTCTTGCTAGATATGTTTAATAATA	60	contig02385	ttATTATTATTAAACATATCTAGCAAGAAGATGTATTtGCAGATGGGCCAGATCATGGCATTAGAATCTTGCATATCTACAGTGGCAGCAGCTGCTCAGATGTCCTGCAATAACTGCTTTATAGCATCATTATCAGCACATTCAATGTAAGTTCTGCCATCTGGTGATTtCCCTGTCTTAGAAGCACCCTTTTtCAACAGCATTCTGACTGACTCGGTATGgCCTTCATATATAGCAGcTa	241	519	10%
TA2-132491	GGCATGTTACGGAGATTCGTATAATAATTATAATGGCGCTGAGAATTTTGATCCAGGGTA	60	contig02388	tACCCTGGaTCAAAATTCTCAGCGCCaTTATAaTTATTATaCGAATCTCCGTAACATGCCTTCGTGTAACATATGAAGTATTTCTGTAAAAAAaCTTTtACAGCGGAGGTACCGCAGGCCTATa	124	208	20%
TA2-000586	AAACCAAACACACATGCTGCAATTCCTCGGTTCTCGAAGGTCGCCTCCTCGCGGAAGGTC	60	contig02391	cGGAAaCTcGCCCCGCCtCaGCtGCCAGCGACCTTCCGCGAGGAGGCGACCTTCGAGAACCGAGGAATTGCAGCATGTGtgTTTGGTTTTGACGCaCGATCGCA	104	509	17%
TA1-066482	CACAGTGAAGAATGTTGTAGCCTTTGGTAGTGTTTCCCTCAGAATTTGAAGTTAGGTTGA	60	contig02392	tGGAGAGATTCTTGGTCGTCAGATGGTCTTCCTCTTTCTCACCAGTCTCATTCAACGCTTCGATATTCGACCCCcAGAGGGCCAAGACTCGATCACAGTGAAGAATGTtGTAGCCTTTGgTagTgTTtCCctCagAATTtGAAgTTAGGTTga	153	149	27%
TA1-216938	AATATAATTCTGGGCAAGTCACATTATCTGATCTACACCCTCGTCACGGCGATGAAGCCT	60	contig02396	AATATAATTCTGGgCAAGTCACATTATCTGATCTACACCCTCGTCACGGCGATGAAGCCTCGCATGCTCGTCACTTtcGACTCGTCCTTCAAg	93	540	18%
TA2-092639	CGTTTACGCAAAAATATGCAATAATCGAAATTATATCAGCCTATTTTAGATCGATGGCAA	60	contig02400	TTGCCATCGATCTAAAATAGGcTGATATAATTTCGATTATTGCATATTTTtGCGTAAACGTTACTGATCTCAAACTGTagTTGAATCTAATACAAAGTTTGCTTTTGTAAAGTGTAATCAAATTtACaaaa	131	693	6%
TA1-099710	CTGTACGTGCAGCGATAAACAATAGCACTTGACTAAGCAGCCGTATACAATGTCGTACAA	60	contig02402	CAACTGGTACTTGcAAaGCCAAaCGTTGGTACTTGCTAGCAGCAGATACTAATACTTACtAACCGGAACACGAGtATACTTGTTTAGGCAGCAAGCGCaCTGTACGTGCAGCGAtAAACAATAGCACTTGaCTaaGCAGCCGTATACAATGTCGTACaa	159	258	6%
TA2-177244	TCTTCATGGGTGCCAAGAATAGTGATGCAAAGATCTCGAACCAAGTCTGCACTTAACTAT	60	contig02405	aTAGTTAAGTGCAGACTTGGTtCGAGATCTTTGCATCACTATTCTTGGCACCCATGAAGAACACACAGAACTAGTGTTGACGCAaTTCAAAAaCAGATAACCGAAGACcAGACGgACGTGGCAaTGgCAAAAaCCAACAGGAATTTAGAAAaCAGCAGcACGTGCtCcAACAGGTAaCAGTTTGCATTGGAGTTtATACTCcTCATCCCGATCCTaaa	218	894	18%
TA1-065820	CACAAAGTTAAAGACCGATTCTAAGGGTTGAATGACCGGAATAATTAGAATAAATCCGTA	60	contig02406	TCTGGCCCCCTGCCATTCACAAAGTTAAAGACCGATtCtAAGGgTtGAAtGaCCGGAATAATTAGAATAAATCCGTATTTGTTCTATTTATTATCTATTTTCGTTTAATTCACTTGACGACAAACCG	127	180	16%
TA2-118881	GCAAAGTTGCCAACCATGATGTAAACAGCAGTCGCTGCTGCTGTTAGATGTTACTTTAAA	60	contig02408	aCATTTAAaGTAACATCTAACAGCaGCAGCGACTGCTGTTTACATCATGGTTGGCAACTTTGCAGTCACTATAACAAAGACCTAGAAAGCAGAAGAAAGATACTATGGCTTCAGGCACACGCTAAATACACAAATTATGACAAACAATTtGAAGAAaTAATGATTTGGTTAGACAGTGAAAAAATATTTtAAAAAAaTTATTtGATTAGCAGTTGAGATAGATACTTTCAGTGCTACGCCTGTGCCATAGAATACTACTTGCCTGACAGTATCACATTTTCTCTGGACAACAACTTTTAACTAACGAAAaTATGTTAATGAAATCTGAAACTGTTCAGCTTTAGTTAGGCAAACGAACTTTACATCAGATAGTATGCAGCCTGATTTAACATTGATACA…	543	755	6%
TA2-020813	ACAAGTACGTACTACGACAAGTGCCCGGCTCTGGCTTCAATTGGGCCAGTGGAACAGCTG	60	contig02409	aGGCAGCTGTTCCACtGGCCCAaTtGAAGCCAGAGCCGGGCACTTGTCGTAgtACgtACTtGTAGCACGtCGTCACGAACCGTCTTCGCtGACAcGGCATCg	102	2850	13%
TA2-016581	AATGACGAGATGCATTGTTTCCCCAGTCACTTTTAGTAGTCGCTCATCGTTGAAGGGTTA	60	contig02410	acGgATGACCCcTTAaCCcTTCAaCGATGAGCGACTACTAAAaGTGACTGGGgAAaCAaTGCATCTCGTCATTAAAAGATTAAGCACACATTCTATTTAGCGACATAGGCAAAGACAATTATAGAAAAGACTGTAGAAACATGTATTAAAAATCTTTATTGATTCCAAGTACAGTGCATACCAGAATATGGTTCTGTTTGAAaTTTGTTGGTTTGGAAGAAAGGTTCTTTGGTCACTTCAGGATCGAAAAGGAaTACTTAACACTTTGACAGCCAGTATGCACTAAAATGTATGAGAGAGCAATGCAGTTCATTGGTAAAGGGTTAAGCATGTGGAGATAGCCACCGTGGTGCTTG	356	477	21%
TA2-213580	TTTTTGTCATTGTCGTTGTCACACGAGTGTCTAGATGAGTGTGCGTGTATGCAGAGCGAA	60	contig02421	cTTCGCTCTGCATACACGCACACTCATCTAGACACTCGTGTGACAACGACAATGACAAAAAAAcTTGCGTCAATACTAGATACAGAGGATAGAAAATAGATGCAAAGATGCACTCAATA	119	1060	17%
TA2-118368	GATTTATAATTGATCACCGGATAGAAACAAGGTTGCCTACGATAACAATAATACCTGGAA	60	contig02424	ATTCCAGGTATTATTGTTATCGTAGGCAACCTTGTTTCTATCCGGTGATCAATTATAAATCCCTTAATCCTTCCGGTCTGAATATTTCATGAGAAAAAAATTCATCTAGAAT	112	156	16%
TA1-051156	ATGACGTTCGTAGAGGATTCGGCAACATCGGTGTAGCGGACCCCGAGTTCACGAAACGAG	60	contig02426	ATGTCAaTAAAAAaaGGTTACCTGCAGAGCGATGACGTTCGTAGAGGATTCGGCAACATCGGTGTAGCGGACCCCGAGTTCACGAAACGAGCCTTCGAAGCCATGGa	107	335	14%
TA2-024883	ACCCACGATTCATTCAGAGGTGCAAACCTTAGGGAGAGAGCGTTTTACAGGCGTCGTTGA	60	contig02427	tCAACGACGCCTGTAAAaCGCTCTCTCCcTAAGgTTTGCACCTCTGAATGAATCGTGGgTAGAGACAGaCGTCTCGGATATGGAaGCGGTTCAGCATCCACGT	103	621	8%
TA2-177608	TCTTGATATCGCAGGTTCAGACAAGAATCAGGGAGCGAAAGTGACCAAGTACCAGTTCAA	60	contig02429	ccTGTCCTCCGaCAAACTCAAaCGTCCATGCCTGGTTtGgTCCACCGTTGAACTGGTACTTGGTCACTTtCGCTCCCTGATTCTTGTCTGAACCTGCGATATCAaGAACCTCATTtGGgTTGTGgCGATT	130	1298	27%
TA2-054302	ATGTGATTGAAAGGTTATGGTTGTGGTTCAGAAATTTGTTTTGAGAACTTGACCCATAAG	60	contig02430	CTTATGGGtCAaGTTCTCAAAaCAAATTTCTGAACCAcAACCATAACCTTTCAATCACATCACATCTTAAAATTGTAACCCATACATGTCAACAGCATTTTAGTCAAATTTAACTAAAACATAATTtAtATGTATGTATAtAAtATGtCa	150	85	13%
TA1-093567	CTAGCCAAAAAGCAGAAGCTTAGCGACCCAAGACAAAATCATGTTTAAATTCACATTTTT	60	contig02431	ttaGcTACATACATTGGTTAGAGAAGGGCtttCtCAAACTTtCTTAAaTGGGgACCcACCTAGCCAAAAaGCAGAAGCTTAGCgaCCCAAGACAAAATCATGTTTAAATTCACATTTTTta	121	503	6%
TA2-074519	CATGAATATGGCCTCCTCTTTTGCATATAAACGGACATTGACCATTGAATTATAGTTCCA	60	contig02435	TGGAACTATAATTCAaTGGtcAATGTCCGTTTATATGCAAAaGAGGAGGCCATATTCATGCAAGTATAGCAGCACATGTAGTAATAGTTAGAGCAAGCa	99	176	9%
TA2-211669	TTTGTTGCTGATGGAGTCTTCAAGGCTGAACTCAACGAGTTTTTCACTCGTGAGTTGGCT	60	contig02438	cGTTCTGGGTGCGTGTAGCTAGAATGATGATCTCGGTTCGGGTtGGAGTGACTCGGACCTCGACACCACTGTAtCCATCCTCAGCCAACTCACGAGTGAAAAaCTCGTTGAGTTCAGCCTTGAAGACTCCATCAGCAACAAa	142	342	11%
TA1-127180	GCTGTTTAGCTTCTTATATGGTAGACCTTTTGTTCTTGGAAAAGGCACTTTATCAATCAA	60	contig02440	CTGAATAACCATGTCATATGACTtCCtAAATTGCACCAATAACTTTAATGTGTTGTTATTGTACTATTTTATTTGTTGTACTTTATTCAaTTTTAGCTTTCAaCTAACTAAAAATGGCTGTTTAGCTTCTTATATGGTAGACCTTTTGTTCTTGGAAAaGGCACTTTATCAATCAATCAATTGTTtCAATaa	192	266	23%
TA2-121247	GCAGTTAAGGGTCATTATGGAATGTTGAATTTTACCACCAGATCTAGCTAACACTTTGAA	60	contig02442	ttCAAaGTGTTAGCTAGATCTGGTGGTAAAaTTCAACATTCCATAATGACCCTTAACTGCAAGGATTCTTTGAAAGATATTTCAATTACTCTGaTAATAGGCATCAATCATAGG	114	92	10%
TA1-013251	AATAAATACAAATTTTCTACTCTCTGGGTTGTTGCACTGCTGACTGGCAACTGATCCGAG	60	contig02443	GttttAAAGtttCttAGAATGTAGAAAATTTGGAGCTGTGTCTGCTCCCAAGGATTCATTCCTCAGCCTTCTACTTTTCTTTACAAaCTGTTTTCGGCCAAGTCAATTAATAGCAGAAaTATGGAGCAATTAATAGTAGAGATACGTGTCAATTAGTAGCAGAGATATGGGgCAATTAATAGCAGAGATATGGGTCAATTAGTAGCAAAGATATGGTTcAACTAATAAATACAAaTTTtCTACTCTCTGGGTtGTtGCACtGCTGACtGGCAAcTGATCcGAG	283	435	27%
TA2-029909	ACTGTTGAAGGACGGAGAGAAGAGCGATGATATCGTTGAGCTGTGGAACCCTTGGTGGTG	60	contig02446	cACCACCAAGGgTTCCACAGCTCAACGATATCATCGCTCTTCTCTCCGTCCTTCAaCaGTGCTTCGAATTCCTTGATCTCCTCTGGTGtCAGAaTGt	97	123	11%
TA2-050037	ATCTGCATGTAACTTTGGTCTACATGTATATCCATACACATGCAGTGAGACTCATGTCTA	60	contig02447	taGACATGAGTCtCACTGCATGTGTATGGATATACATGTAGACcAAAGTTACATGCAGaTATGTATGTGCCTGAaGGTGCa	81	172	9%
TA2-146275	GTGTGCGTTAGACTATAAATGTGAGGCAATTGTGATACTATGGACATAAAACCTTCCATG	60	contig02449	TTTTTTTTTttttttTTTTTTTTTcATGGAAGGTTTtATGTCCATAGTATCACAATTGCCTCACATTTATAGtCTAACGCACaCaTTAAagTAATATTCGTATGGtCCACGGCAACGAT	119	1261	13%
TA1-035657	AGCCGTGCTGGTCTTCTGCGCTTAGTATACATTAAGGAATTTACCTCCTAGTAGAAACTA	60	contig02450	ATGACAGTGAATTTATTTTGAAGCCAAACAGTGTATGTGGTAGTTCAGCCGTGCTGGTCTTCTGCGCTTAGTATACATTAAGGAaTTTACCTCCTAGTAGAAaCTA	106	98	20%
TA1-125323	GCTACCTCAAATAATTAATTAGCCTAAACGTGATCATTGCAATGGATTAGCCTAGAACCG	60	contig02451	ACAGTCCAGCTCAATTTGGAGACAAAaGtAAGTtGACTTACGAGTGCTACCTCAAATAATTAATTAGCCTAAaCGTGATCATTGCAATGGATTAGCCTAGAaCCG	105	93	19%
TA2-083897	CCTCTCAAGCTTGTTATTCACTTTCTGTATTGTGCCATCTAGATTTGTACGTGTGTGCAG	60	contig02452	CTGCACACACGTACAAATCTAGATGGCACAATACAGAAAGTGAATAACAAGCTTGAGAGGTTCACCAACGATGCGCATTTCCTGGAAACTCTGGCATACCCATAGACTTTCTTGAaCAACCTTTCTTGAaCACCTTAGGCGATTTTGAGCATCTTTGAAaCTCCTTCAAACATTTTTAACGCCACAGGATATCCGTGGACACTAACAGAAAAAaaTTGGACCT	223	4376	7%
TA1-134871	GGTAGTCAAGTGCTGGGTTAGTTTTGCCTGAGTAACTTTTTGCATCTGTGCATAAATGTA	60	contig02453	ccACTtCAGCGTAAACGAGCACCTAGCCATTTTGTTGATAATCAGGTAGtCAAGTGCTGGGTTAGTTTtGCCTGAGTAACTTTTTGCATCTGTGCATAAATGTa	104	321	19%
TA1-210508	TTTCTGTTTCATTTTATTATGCCAGGCGAGTGAGGAACGTGCAGAACCCGAGTTTGCACT	60	contig02454	CATTTCTGTTtCATTTtATTATGCCAGGCgaGTGAGGAACGTGCAGAACCCGAGTTTGCACTCCTTGCcAATCTATGGTTAGCTCAAGCTCTGTTACCCGGTGTCGCAGTTCTTGGACTGCTAAGCAAGACTGATGgtGTAAAAAAATtCAGACAACTAATAATGAtGCCTAGTGTAAAAAaTGTGCCataaaaa	195	195	23%
TA2-121741	GCATCTAGTACTGCAGAGCTATTTAGAGTCTAAAGCTTGAATTGAAATCTTGGATCAATT	60	contig02457	tAAAAAAAaTtGATCCAAGATTTCAATTCAAGCTTTAGACTCTAAATAGCTCTGCAGTACTAGATGCCAAATTACTGTGTTGCCATGAGTAAATAAATAAGCTGTAagCTTTGGGGgCACTCTACCcTAGTTAAACACtA	140	440	17%
TA2-007524	AACGACAAACATTTTGGTACGTCTACTTACGGGGTTCCAAGCAAAGAGGAGCAGATCATG	60	contig02458	GtaaCAGTGAACGCTGCTTCCACTGGTCCATGATTCATCAGTTCGGCCATGATCTGCTCCTCTTTGCTTGGAACCCCGTAAGTAGACGTACCAAAATGTTtGTCGTTCGTGTaTtCCACCTTATAGCTaT	130	1093	24%
TA1-029792	ACTTGAAGCATCTCTAGTGTATTCACGATCCAACAGCACTTAAATGATCTGGAACCTTGG	60	contig02464	aaaTTGGATATACCATTAATGTAATTGGACATTTTCAGAGTTTCACTTGAAGCATCTCTAGTGTATTCACgaTCCAACAGCACTTAAATGATCTGGAACcttgg	104	276	7%
TA1-166766	TCAAGAATGGCCTTTTGTGTAAATGGACAGTGACATTGGCTTTGGAATTCCAATTCTGGA	60	contig02469	ATCAGCTAATACTACAGGCCGTCTTGACTGAGGTCATCAAGAATGGCCTTTTGTGTAAATGGACAGTGACATTGGCTTTGGAAttccAATTCTGGa	96	134	17%
TA1-157365	TACGAATGTTCAGATGGGTCAAATGACTGCACTGGTGACACCTACTGCCAAAATACGGAA	60	contig02473	attCATGTgATGCATGTGttCCAAAGGCTGGCAGAAGAGCGAAGAAGAATCCAGCTGTCTTGaCATTGtACGAAtGTtCAGATGGgTCAAATGACTGCaCTGGTGACACCTACTGCCAAAaTACGGAA	128	331	14%
TA2-039007	AGGTGGTAGGAACACTTCTATGCAACGGCACCCTGAGTGTGAGTATTAACTAAAATATGT	60	contig02478	ACATATTTTAGTTAATACTCACACTCAGGgtgCCGTtGCaTAGAaGTGTTCcTACcACCTGGaTATTCACTGGCAaTAAGCTCTGTTACaGAAAaTaTAAAAaTCGG	107	125	12%
TA2-091967	CGTGGACTAATTTAGGTCGGAGCGTCGCTGAATCACTGAATGGCGCTTTATAAATGTTTT	60	contig02482	aaaaCATTTATAAAGCGCCATTCAGTGATTCAGCGACGCTCCGACCTAAATTAGtCCACGCATGCTGGCAGCTATATAGCCCAATCCAAGAGCGTTGCTTATGTTGGCCCCTcGTgTTGAAAaaTACCTGCa	132	166	2%
TA1-215849	AAATTTCCGAACTCGCCTGGTGGTGTTGCTTATGGAAGAAATCCACTTTTCCCAGACTCA	60	contig02483	aaaCGAAGGTTATCTCTCAcgCGGCAAaGaGTTAAGAGCCTGTACAAAGAGGCCTTGCGACAACTCCaaGtaCATACTACTACTTTAGACACTTGTACCGCTACCATGCGGtCCTCCTGCGAGCACGTTTCgaTGAGAACAAGGaTGaGCTAGACtATGgTTAaGgCAAaGCAGCTTCTGgCAAaTGGCGAGGAaGAaCTCTTTCtCAATCGACATCCTCAGCCGTTCAAATTTCCGAACTCGCCTGGTGGTGTtGCTTATGGAAGAAATCCACTTTTCCCAGACTCAGCCCTCGACATGTGGCATCCACTGGAGCGCGCCCAGTACCCAgaataccttGCCAGGCGtGAACAGCGCAAg	360	2447	15%
TA1-012942	AAGTTGGCCAAGGTAGGTTTTTTGATACAGGTTGGAGGAATGTGATGCGGCAAGTCAGTA	60	contig02485	ATCTTTtCtGTTGAaTtCCATATTtCccAGGTTtCCACTAATTTTACACTtACAAGGCAAtAGGAATTTtCATCTCTAAGCCCAGGTTGAAAGCACATTGATTGATTGACATAGATGTAGAGCACAGGTGAAGTTGGCCAAGGTAGGTTTTTtGATACAGGTTGGAGGAATGTGATGCGGCAAGTCAGtAGGGTAGGTTTGCTGCTGCtt	210	528	10%
TA2-108106	GAACTGACTTTTCAAGTTCTATTTGGTGATACTGTTCTGCAGACACTACTGACAACGACT	60	contig02491	AgtCGTTGTCAGTAGTGTCTGCAGAACAGTATCACCAAATAGAACTTGAAAaGTCAGTTCAAAaGCaaaGCTgtGgATTATTAACcTGTCGAtGATGCTGTtAGAcAACaa	111	92	28%
TA2-039186	AGGTTTCCATTGCCAACAACTATCGCCCCATCATGGCAACCAATCACAGGACGATCCGCA	60	contig02492	ATGTTGGTGCGGATCGTCCTGTGATTGGTTGCCATGATGGGgCGATAGTTGTTGGCAATGGAAACCTTTGGATGAAGCTCATCGCCCTGCATGAtccT	98	152	18%
TA1-066542	CACATAACTCTGTTCATTATGAAGGACTCGCTTAACGAGCACATTTCGTTCGTCATGTAG	60	contig02493	ACGTGATATTTAATCCACAACGTTGTATATGTGAaCAtAGTtAACCGGACaCATAACTCTGTTCATTATGAAGGACTCGCTTAACGAGCACATTTCGTTCGTCATGTAg	109	132	16%
TA2-130119	GGACAAGCTGTGGACCCTGGTCTCTGAACAGACACGGACTCAAGTATGCCAAGCAGACAG	60	contig02497	cTGTCTGCTTGGCATACTTGAGtCCGtGTCTGTTCAGAGACCAGGgTCCACAGCTTGTCCAGATTGACAGTGGGACAGAAGTACTTCTGCT	91	20481	6%
TA1-161379	TAGTTGCTCGATCGCGACCGTCACGTGGCGCCCCCGAGCGAATGATGATTTCAATCTACA	60	contig02506	cGTCGTGTTTATTGCcGtCATTTtGTTGCGATAGTTGcTCGaTCGCGaCCgtCaCGTGGcGCCCCcGAGCGAATGaTGATTTCaatCTACAGACtGCT	98	146	18%
TA1-164752	TATTCAAGCTGAATGTTCCTTGACAGTGACGCCTCTCAAAACTGCTTTAATTTGCAGTTG	60	contig02507	ATCAAACGAAGAAATAGACTGATATATAATTATTGTCTGTATTCAAGCTGAATGTTCCTTGACAGTGACGCCTCTCAAAaCTGCTTTAATTTGCAGTTG	99	168	11%
TA2-003494	AAATATCCCTGTAGCCAATGTTCCCTCTATACTATGCTTAGTCTGTGCATGCGCACACAG	60	contig02508	cTTGAGTGCGCCCATCTCACGACCTGTGTGCGCATGCACaGACTAAgcatagtatagagggaaCATTGGCtACAGGGATATTTAAGATAg	90	163	8%
TA1-099663	CTGTAATGGGTTTATAAGTAGGATGCTGTATCATGTATGGATGACTTGTCGCATAATTTA	60	contig02510	cccTtCTGAACGAGTGAACAGATACTCCTTTATGCCCTATTCGTTCACTTAATTGAGAAATGCCATGCTGTGATTCATTGACTGTAATGGGTTTATAAGTAGGATGCTGTATCATGTATGGATGACTTGTCGCATAATTTa	141	305	12%
TA1-112589	GAGACAGACTTGGTGCAACGTGCATCAAACATAGAAACAAAATCCTTCCAAGGTGGAAGT	60	contig02513	ACTACAAGAAGCAGCAAAACTTAAGAAGCAATTGGTTAAAGCTCTtcAcAACAAAGTGGAGACAGACTTGGTGCAACGTGCATCAAACATAGAAACAAAATCCTTCCAaGGTGGAaGT	118	295	9%
TA1-169617	TCATGCTCCTCGAAGGGCGCGTCAAAGAACTGAAGGAACAGAACCGATCGCTCGGAGACA	60	contig02521	ttGaGCAGATCATGCTCCtCGAAGGGCGCGtCAAAGAACTGAAGGAACAGAACCGATCGCTCGGAGACACGGCCACGGCGCTCCGAGACCtGATGaa	97	362	8%
TA2-034965	AGATTTTGATTCTGAGGACAAAAGAGCTCGTTCCTTCATTGGAAGAGGGAAGATTCGGAG	60	contig02523	CTCCGAATCTTCCCTCTTCcAaTGAAGGAACGAGCTCTTTTGTCCTCaGAATCAAAATCTTCTCCTTTtCAATGAAGGATtGAGCTCTTTTGTCCTCAAAATCAAAAT	108	118	13%
TA2-207066	TTTAATGACTTCCTGGTTGACTTGAAAGACCAGCTTCACAACAAAGGACGGCTAATTACT	60	contig02525	AGTAATtAGCCGtCcTTTGTTGTGAAGCTGGTCTTTCAaGTCAACCAGGAaGTCATTAAaTTTTTTGGCTCACTGTtCTTAATGGATTCTTGACGTaGAGCCTTtAGACAGT	112	157	18%
TA2-137153	GGTTATATTTAAAAAATCTGTTTCAATGATGGCCACGCAATTCCCTTCACTTAAAGGGGA	60	contig02528	tCCCcTTtAAGTGAAGGGAaTTGCGTGgCCATCATTGAAaCAGATTTTTtAAATATAACCCGTTAGTTTATTCTTAATCTTAATCAAGACAAGGGCTTGCATCAAGACCACAATCATGTAATAATAA	127	150	13%
TA2-046843	ATATTGTGGCTTATAAATAGTGAATCTTGTCTTCATTATGGTTTGGTTTGGCCCTGTTGC	60	contig02532	GCAaCAGGgCcAAaCCAAACCATAATGAaGACAAGATTcACTaTttATAAGCcaCAATATCTtCTCATGTGAATAGTTTCAGATATTtACACACaTTGCaa	101	103	19%
TA1-138478	GTACTATGTCTATGTTATAAGCACATGTAGGCCTAAATGTCAGAAAACATGGCAAGTACA	60	contig02533	TATGCTTAAaCAGTTGCAGGCCATCTATAAGTACTATGTCTATGTTATAaGCACATGTAGGCCTAAATGTCAGAAAaCATGGCAAGTACa	90	84	21%
TA1-071708	CAGTCGTTTATGTTTCATCAGCTGTCAAGAGATGTTAAAACTGTTGAACCCGTCCAAGGA	60	contig02534	ttGGaGCACGTCGACAACGTTGTTtGTGTtGACCTTAAGAAGCTGTAAATGGCTAGACTGTTTTTCACAGAGGATCtATTCTGTTGCAGACACTTTAAATTTTgTCACTTTAGTCCTTTTATATGATTTCATGTCAGTTAGCTCTTCTGCAATGCATCTTATTCTGCTATCGTCAGTCGTTTATGTTTCATCAGCTGTCAAGAGATGTTAAAACTGTTGAaCCCGTCCAAGGa	233	119	23%
TA1-128032	GCTTTGAGCAAGTGTAATTTATTTGTTAGCCGTGATTGGGACGAAGCATGAAGAATCATA	60	contig02539	tGAGTAaGAAATGGCTGATTAGGTTGGTTGTATTtAGCAGGGATGGACTTGTTGCTTTgAGCAAGTGTAATTTATTtGTtAGCCGTGATTGGGACgAAGCATGAAGAaTCATa	113	435	14%
TA2-102295	CTTAGGCTTAATTCAGCATTCGAACAAATCTACGTTATCTGATCTTTGTTGTGTAGTACC	60	contig02543	GGTACTACACAACAAAGATCAGATAACGTAGATTtGTtCGAATGCTGAATTAAGCCTAaGCTTGGGAGCCACGTTCCAACTGTCGTATATCTGAATTTGTGGTACGATGCATGTTACAAAGAGGTTTCTGTTTACTAGGgAaTTGCCGGAAATCgCTCCGGACATTTGCTCTGGCCGGATATCGGATATTTTTAACTATTCGCCTCAGCAAaTGCCTGTGCCTATCTGTCTGGACTAACAATCaTTATCCCACGCCTtAAAC	262	252	25%
TA2-188185	TGTACTGAAAATCTCAAGTCACACGCCATCCTTTCTGGCGGTAAAGGAGAACGCAAATGT	60	contig02545	aaCGAGCAaGGACATTTGCGTTCTCCTTTACCGCCAGAAAGGATGGCGTGTGACTTGAGATTTTCAGTACACAGCGCCATTTAGCAAAATCTGCTCCCTCCTtCTTGTAGgCAGCACAGCGtC	123	876	16%
TA2-086284	CGAATGCTCTACGCAGCAACCAAAATGACACCTACGAAAAAATTATGAAATAGAAAAAAG	60	contig02548	aTCTATTGATGCTGGATAaaTaaGAAACACTGAATAGTCTTTTTtCtATTtCATAATTTTTtCGTAGGTGtCATTTTGGTTGCTGCGTAGAGCATTCGGGGTAAGAT	107	81	35%
TA2-023320	ACATCCCTAATTGCCACTGATTACAGGGCAAGCCCAGCTGTTGACATTGTTTGAAATATA	60	contig02551	tATATTTCAAACAATGtCAACAGCTGGGCTTGCCCTGTAATCAGTGGCAATTAGGgATGTTAACCAATaGACCGGTTATCAGTTTTAAaGCcGATAACCGgTTATaTTTCTTCGACAAACGaTaaTCGAATCGAATTTa	139	170	8%
TA2-146703	GTTAAACCACAGACTTCTTCCAGAGGAATTATGTGGTTGGTGTGGCGTATCTGTTCTTGT	60	contig02553	ACAAGAACAGATACGCCACACCAACcACAtAATTCCTCTGGAaGAaGTCTGTGGTTTAACGCAACTGTACGACCGTTGAAaCGAATGAAGCTGTGacGTAAAGAATTAAAAACAt	115	236	29%
TA1-139004	GTAGCTTGTTGGACATCACTAACGATGATCGCGTAGCTTAAACCTCAAATGAGTGAATGT	60	contig02554	tAGAGCTTTTCATCcGGGggAAaTGTCCGGATACCTCTCTATCGTAGCTTGTTGgACATCACTAACgATgatcgCGTaGCTtAAaCCTcAAaTGaGTGAaTGt	103	91	7%
TA2-183888	TGCCTGCCCGATGACATTAATGCTTAACTAAAGGTGTTGTCTGTATTGTTGTGTCAGTAG	60	contig02555	CTACTGACACAACAATaCAGACAACACCTTTAGTtAAGCATTAATGTCATCGGGCAGGCATCCCTACACGAGGCAACTGTCGGCCAGATTGAGTCAAGTGGTCTGCGATAACAACAagg	119	219	14%
TA1-105597	GAAACAGCGTTCATTTCGCATGTGTAGGTGGATATAGTTCATATCAGACTGACAATTTTA	60	contig02557	tCACTTCTAAAGTGAGACCTTTTACTAAGTCTTGGaTTTATCAGGGTAAAGTTGATCCTGAATAATTtCAGACAATATAGTGAGAGCCTTTATATTtGCaCATGTCAAATGTCTGCGgTTTTATTCAGACCTTGTTTtATGCTTTTATTCTGGAGTTCCTACTATTATTATCcATTCTCACTAACTACATGACTCGTAATTTtGGAGAAaTGTGTATATAATGGATTGTtGCATTATTGCGTGTATGCAGAAACAGCGTTCATTTcgCATGTGTAGGTGGATATAGTtCATATCAGACTGaCAaTTTta	309	388	14%
TA1-042756	ATAAAGCCGCCAGGAATTCGATCAGTTAAGGCACCAGTCTATGATCCAAGTCAGCATGAA	60	contig02558	tggCAGtGCAGAgAtAAaGCCGCCAGGAaTTCGATCAGTTAAGGCACCAGTCTATGATCCAAGTCAGCATGAAGTGCAGCAGGCACAGCATATGACCTGCAAGATCTGTGGATCACTGATCATTGGTGTATTTg	134	554	18%
TA2-057493	ATTCTTCTTCTTTCTTCTCTTCCGTCAGCTAGCTGACGACGAGGCCCTTATTATGTTTCT	60	contig02559	aaGTCtGGAGAAACATAATAAGGgCcTCGTCGTCAGCTAGCTGACGgAAGAGAAGAAaGAAGAAGAaTATAAAGCGTAAaCaTtACATACACAtATAAaTGTATa	105	151	4%
TA1-085216	CGAAGAAATCTGAGCTACGTCTAAATGTATTTTCGTAATCTGTGCAAGTTCAAGTGTTAA	60	contig02561	cACTCTTCCcTGAATGTcGTCTTCTGCAAGGtCTTTGCACATGCAAAATGAACGTCCTGGTTTTTtAATTGTGATtATTGCGAaGAAATCTGAGCTACGTCTAAATGTATTTtCGTAATCTGTGCAAGTTCAAGTGTTAAAAATGATTAGTTACACAATGTACATATATAGTTACATTCTGATTCAAAGTCCATATCGTTCTGGTGG	207	189	18%
TA1-112685	GAGACGTTGCTGAAAGCGTAACAACCACCAACAACGAAATCAAACAGGAACTGGACAACT	60	contig02572	CGgcTAaTGgaGAAaGAACTGAGAGGTTtGAGCAGAACTGGAAGAAGATTGAAGAGCTGCAGCTGCAGTTGACCAATGCATTCCAGGGTGAAAGCACTGGAGACGTTGCTGAAAGCGTAACAACCACCAACAACGAAaTCAAACAGGAaCTGgaCAACT	159	3089	10%
TA1-097147	CTGAACACCTTGGTTTGTCTCCAGTGCTAAATTTCGCATGTAGGCCTATCGGATTATCCA	60	contig02576	ACATTGCATAACTATAATCAACTATAAACGTtGCtAAGCTCTGAaCACCTTGGTTTGTCTCCaGTGCTAAATTtCGCATGTAGGCcTATCGGATTATCcA	100	158	26%
TA2-001941	AAAGAGGACTATCTTAATGGTTCATGGCTTGGGGATGAAAACAACCCTGAGATGCGAGTC	60	contig02580	ttAtATGCAGCAGATCTTGTGGTGaTATGGCCACTCGGACTCGCATCTCAGGGTTGTTTTCATCCCCAAGCCATGAACCATTAAGATAGTCCTCTTTCCGGTTCAAGGTGATGAAATTGAACTTCCGCAt	130	124	22%
TA2-116311	GATCATTGATGTTGCCGGCGGAACAGGTGATATTGCATTTCGATGTCTGAAATACGTGAG	60	contig02587	CTCACGTATTTCAGACATCGAAaTGCAATATCACCTGTTCCGCCGGCAACATCAATGATCTGAGTTCCGGGCATTGGACCAAGGCGTGCCACAAAATGATCTTtCCATAGTCTGTGAACACCAGCGCTCATGACGTCATTCATT	144	175	22%
TA1-062681	CAACAACACGTAGTGCAGGCCTAATAAACTTGTGATGAAAGTAATAACACATAAATGACA	60	contig02588	GGTACAAaTTTATGCATGAGAAaCGCTAATTCTGGCGCTTTTGGATCTAATGCCTACTGAAGTTGTAATAGACTTAAGACATTGTGAACGCTTTTAATTtCAACAACACGTAGTGCAGGCCTaaTAAACTTGTGATGAAAGTAATaacACATAAATGACAtAAAA	165	107	12%
TA1-205089	TTGGGTGGACGCTGAATTCTATTTATCTCGTTGCTATAGAAAGAGCTTCGTTAGCGGCTC	60	contig02590	cgggAGGAAATAATTTTGTCAGACGGTTGGCGGCGATGTTGCGTTTTGGGTGGACGCTGAATTCTATTTATCTCGTTGCTATAGAAAGAGCTTCGTTAGCGGCTCGCCG	109	812	20%
TA1-062051	CAAAGACAAGAAGTATGGACAGATGGTCTTCTACATTGAGGCTTGTGAATCTGGGTCGAT	60	contig02591	cGATCATGTTTTtGTGAaCTTtGTTGATCAtGGAGCGCCGGGAATCTTGGCATTtCCAACTGATGAGCTGAGTGCTAAGGACCTTATGAATACAAtCAaGGAAATGTACAAAGACAAGAAGTATGGACAGATGGTCTTCTACATTGAGGCTtGTGAATCTGGgTCGAt	168	156	23%
TA1-139268	GTAGTGAAGGCGTAAAACAATTGACGAAATTAGCCCAAAAATTGATCTAAATGACCCTAT	60	contig02592	ttGTTAACTAGAAGCTGTACTGGTGAAAtAAATCTTtGCTGTGTAGTGAAggCGTAAAaCAaTTGACGAAaTTAGCCCAAAAATTGATCTAAATGACCCTAtATTtgATG	110	144	26%
TA1-143751	GTGATATTAAGTGTTACTTTGTTTTCACCTTCTCCTAATGTACCCATCAGGACAAAAAGT	60	contig02593	aTTGAAGTGACTGTTGACTTCTTCTAATTtCTAATGCAATTAATATATTAGTGATATTAAGtGTTACTTTGTTTtCACCTTCTCCTAATGTACCCATCAGGACAAAAAGTTTGTTTAAATATTTGATTTTGTGTAAGAAAACAAaTGTGTA	151	121	18%
TA2-195654	TTATATATTTTAGATGTTGTGCTATTTGGTGAAATAAAAAGTTTTGACTCCTACAAAAAA	60	contig02596	tttttttttttttgtaGgAGTCAAAACTTTTTATTtCACCAAATAGCACAACATCTAAAATATATAAATTTtACATCCTCAATTTtCATTaCAAAAGCTGCAAGCAATAGTtCTCTTTAAAaCa	124	108	17%
TA2-057382	ATTCTGGTGCTGGGCATAGTTTGCAGCATTAAAAAGGATACTGATTGATTATCCATTACA	60	contig02598	TGTAATGGATAATCAATCAGTATCCTTTTTAATGCTGCAAACTATGCCCAGCACCAGAATTTTATCACCATGAGAAGCAAATTCTGAACACCTTGTGTGTGACTTAATTTTCCATTTGACCTGCATCACACAAaTTACC	139	388	6%
TA1-141685	GTCGAAGCTAGCGAATATTTACTTTAGCTTGGTGGTGGTAATTGTTCATAGCAAGCAATT	60	contig02605	cGTTTATACATGGCCAAATATTAATTtCTGaCATTTATTAAAAACTCAAACTTGTCGAAGCTAGCGAatATTTACTTTAGCTTGGTGGTGGTAATTGTtCATAGCAAGCAATt	113	110	6%
TA2-002917	AAAGTGTTCTCATCTCATATTCCTGTACAGCAGAGAATGGATGGCACGAACAGAGGGGAA	60	contig02609	CAAAAAGGTTGTGCCCTATGAGGTCTTCCCCTCTGTTCGTGCCATCCATTCTCTGCTGTACAGGAATATGAGATGAGAACACTTTCCATAGTGGTGA	97	473	27%
TA1-084144	CCTTACCAAAGCACTTCCTCTAAAACACAATGATTGTTTAGTGACAAGTCCTTGTAAATT	60	contig02611	GGTATACGTGATGGGTAGTTTtCTCATTACATtGAAaCGTCACTTAGATTCTGCCTTACCAAAGCACTTCCTCTAAAACACAATGATTGTTTAGTGACAAGTCCTTGTAAATT	113	113	10%
TA2-061651	CAAAATGTCGAAGGGTAGAAGACGGGTATATTTATATATCATACCCAGGAACAGAACGAG	60	contig02612	ccTCGTtCTGTTCCTGGGTATGATATATAAaTATACCcGTCTTCTAcccttcgacattttgtatccgaaacggggaatcgtgtttttGGCGTTATTTTttCAAaTGTGAAaTTAAACAACAGTATGCAa	129	975	19%
TA1-052532	ATGCTTCGTCTGTGCAACACTACTGATTGCAAGAGCTTTGTTTCAATATACTGTCTCAGC	60	contig02613	cGAAATGATTAACcGTTGTGGTATTGATTTAaTAGGCTAtAAGGCTTCGTCTCTGTGCTCTTTGCTGAACCTTGAAAGACAGAGGCCTGGTTCATTtCAGAATACTGTTTCGGCTAGAGAAAAGATTGGCTTGGTTGAAAaTTACTTTtAAAATACTTGATTGAAaTATtGCATCTTTGGACAATGTATATAAaTATGAGTTATTGGgTGCCATAATtGTGTAACACTATCTCACTCAtACAAACACTAGGCAATGCTAGAAGCCTATTTAGTCTAAGCTATAAACGTTGGGGTTTTTtAGATTtCAgtGGCTATAATGCTTCGTCTGTGCAACACTACTGATTGCAAGaGCTTTGTTTCAATATACTGTCTCAGCAGT	379	230	29%
TA2-119376	GCAAGCTGCTTGGAAACACTTTGAAGCATAAATAACTTGGACTATATTTTTATTCAAGGC	60	contig02617	TCAACTTATAAGCAATGCCTTGAATAAAAaTATAGtCCAAGTTATTTATGCTTCAAAGTGTTTCCAAGCAGCTTGCCCACAATTTCCTACTGCAAGGCCAATAATATTTACTCACAAaGAAAAaCCACTACAAGTATTTTTGCCTCTACGTTTAAGAACTAACaGTTAAACTATGCTACAAACTGCACTAATGaCAACGTAt	202	113	12%
TA2-057156	ATTCTACCGAGCAATCATCGTAGAATGGTTCCACGTGTCAGAGTGCAACAACATCCAACT	60	contig02621	aaTCCACTCTGAGCAGAgAGTtGgATGTTGTTgcactctgaCACGTGGAACCATTCTACGATGATTGCTCGGTAGAATAACGTGGCAAACGACTCGATCTGGCTGCCTTGCCAAATGTGGCCGTCACTCTTtGGTGAACGATCACCAGGTTACCGACTTTTCGATCCTCTTCCTCTAAaCGTGCCG	186	185	19%
TA1-189423	TGTCTGTAGACGGGATTCTCATTTGCTTCAGTTACCTGTCCTGTTTCTGGGAATTCAGTC	60	contig02622	CGGTGCCTTtCATCTACATCGGGGGgACGTTGAGTATGATGGGTtgCAGCGTTCCTGGAGGAAAACGACATATTTGTACCCCaaaaaGGAGGACGACGACTGAAATCATGGTCGGTCTGTCTGTAGACgggATTCTCATTTGCTTCAGTTACCTGTCCTGTTTCTGGGAATTCAGTCg	178	501	9%
TA1-219192	AGCTGCAATCTTCTTAGCCAAATGGCTCTCTTCCCATTTCTTGGAGATTTCGTCCTTCTC	60	contig02623	ttGCTTGGCCTTCATCAGCTTGAACCTTTCAAAATCGGTCAGCGtcTTCCTCTTTTCCTTAGCTGCAATCTTCTTAGCCAAAtGGCTCTCTTCCCATTtCTTGGAGATTTCGTCCTtCtCCCAGGCCTTCTTGA	134	175	10%
TA2-112113	GACGTAGTTTAGAATACGCAAGCAGTAAGGTAAATATTGAAGAATCGCTTAATAAGGTGT	60	contig02626	tttGGgATAaTCTAAaCACCTTATTAAGCGATTCTTCAaTATTtACCTTACTGCTTGCGTATTCTAAACTACGTCAAgCaCACGAaTTGAGCTACATATTGTGACCACCC	110	300	34%
TA2-123153	GCCATGCTTTGAGGACTTGGTATTCTCCATGCACTTTCCATTAGCTCTTGAGAACCATTT	60	contig02627	aaatGgTTCTCAAGAGCTAaTGGAAaGTGCATGGAGAATACCAAGTCCTCAAAGCaTGGCTTAAAAGAATTTCTGTTTtgaCATTCAATATGCCAGGCt	99	271	24%
TA2-106508	GAAACAGTGGTGAGGGATCGCCCAAACAATATGTCAGCATATGTGTTTTTAAGGTTTTTT	60	contig02629	ACTAGAAAaTAAAAAACGTtCAAAAGTAAAAAAACCTTAAAAaCACATATGCTGACATATTGTTtGGGCGATCCCTCACCACTGTTTCCATCAGAGTTCAAAAAGAGGACGTATCCGGAATTTTCGATGTAGCTCATTG	139	506	2%
TA1-228688	GCAGAACATTTATGAAACTCTTTAAAGGATGTCTTGAAGAGGTGTGAAAACACTCTTGTT	60	contig02630	GCGCAAATGTTTTCAGCACCATCTTGAACTAAAAtCATGCAATGTGCAGAACATTtAtGAAaCTCTTTAAaGGATGTCTTGAAGAGGTGTGAAAACaCtCTTGTTtG	107	515	22%
TA1-117117	GATGTTGCCATGAGATTGATCTTATTCCAGATGTGTTTGTGCTTTTGAATTGAACTGAAA	60	contig02631	aGACATCACATATtCGGgTGAAAGAGGATTtATGGCCgAGGACGTCGCAGTaGgTCGCGTTCAAGGAGCCGGAGTTACTCTCCAAAGAAAACCAGCCGGGGTTCTCCGGACTATTCACCGACtACCcGCAGATAGGTTAACTGGTTGACAGCTGAGATTCTGGACATATGTTGACTTCAAGGGATGATTCATTGGCTGAACTGTTTGATGTTGCCATGAGATTGATCTTATTCcAGATGTGTTTGTGCTTTTGAaTTGAACTGAAAaTTTTATTTGtt	278	1524	6%
TA1-172803	TCGATTACTGCGGATTGTTGCAACCTGAACACATAATAGTTACCATAAATTCCATCACGA	60	contig02632	tGCCACTGAaGAAGGGCGACCGATTCGTCGGAGACAAGGTGTTCGATTACTGCGgATTGTtGCAACCTGAACACATAATAGTTACCATAAATtCCATCACGa	102	1043	6%
TA1-230320	GGCGCCTTATCAGTGAAACTTGATTCAGTTAAAGACCTCACTTTCATGTAATTTCTTAAT	60	contig02637	TTGGCTATGGACAAGATGGCTAACTACAAAGGCTATTGCAATTTTGGCGCCTTATCAGTGAAACTTGATTCAGTTAAAGACCTCACTTtCATGTAATTTCTTAATtGCAGAATCTTTATCATCAGCACAATtAAAACAACTGCTAAGGCAGAa	153	470	24%
TA1-236555	TGTTACTGTTGTCGTTCCTTAAGCCATTGTTTTGACGAATGTTAATAAGGATCACATTTG	60	contig02642	AgACCAGTGTCTAGAaGTTGATtAGGCGtATCAtATCGGAGTATCGGCTTTTCTTGTTACTGTTGTCGTTCCTTAaGCCATTGTTTTGACGAATGTTAATAAGGATCaCATTtG	114	1226	14%
TA1-041628	AGTTCGGCTGGTCGAAGGACGTGATCGTTTACAACACTGGAACTCCTGTCACCACAACAA	60	contig02644	tGACAAATCCTATCCcTGCGTCTGCAACGCTTCCGACTCCTTCCATGGCAACTGGAGGGTCATGTGGATGTCAAGGTAATGCCGGTGGAAATCAGTTCGGCTGGTCGAAGGACGTGATCGTTtACAACAcTGGAaCTCCTGTCACCACAACAA	153	558	14%
TA2-079868	CCATTCTACAGGCTGCGTCCGGGCAAATTCCGCAATGAAAGCACCGCTTTTATTGTGTTT	60	contig02646	AAACACAATAAAAGCGGTGCTTTCATTGCGGAATTTGCCCGGACGCAGCCTGTAGAATGGCTTGAGCGTGTTGGTGCATGCCCTGCTGTCGGTAATAGTCGGCCcAGGCAGCGCTGTaaGTCCAGCTGGccccGtGTGCGGgTTTaTAg	149	825	12%
TA1-016885	AATGTCGCCACCACCGGTAAACATCCGCTCAACCGTCCGGTCGTGCTATCCGATGAAAAC	60	contig02647	CTGCGACAACATCCTCGTGCTTGAGGCGCCCGTTCCAACGCGTTCCTCAACACCAAATGTCGCCACCACCGGTAAACATCCGCTCAACCGTCCGGTCGTGCTATCCGATGAAAACgg	117	404	14%
TA2-035913	AGCCACCGATCCTTTATGTAGCCGGAATACTAACAAAGGTTCCTTAATTAAATGTTTGTT	60	contig02649	aaCAAACATTtAATtAAGgAACCTTTGTTAGTATTCCGGCTACATAAAGGATCGGTGGCTAGCCCGAGCTGTGTGTTGCGTTAACAGTGCTGTCGTTGGGTTGGTTTGTGTCCATGTCAGATGATGTCAACAGCTTGAAGAGCAGGTTGTTTGGTGATGTGGGATCTGCgaCATAGATCTCCTGGCCATTCACTAaGTTCAGTTCCTTCAATGTCTT	217	372	17%
TA1-194508	TTACTGTCTTAAATGTCTTCGAACGGGCATTTCGATATGGATGTATACTCTGTGATTTTG	60	contig02652	aaTACTATCAGTGAGTAAATTAGTGGATGGATGAATGAACGAATGCTATGGATGGATCTAGTTCCAGTATAATGTATCAGCTGATAACCACTTTGAGTCTCAGCGAACATAACAGGGGACCTCGAGAgctatcgggtgatgccttcaaagTAAtGGCAaCTAacGTGAAaGACGTATAAAaTGTATTCGCTTAACgAATAAtGGatttAACGTAGAGTTACTGtCTTAAaTGTCTtCGAaCGGgCATTTCGATATGGATGTATACTCTGTGAttttg	277	618	4%
TA1-168096	TCAGAAGGAAGAAGAAGTACGAGAACGAGATCTACTTATGTCAAAGAACTTCACTGCAAA	60	contig02653	ACCAACTAAAGTACGACTGtCAgTaccTaCaGGCAGCTCTAAGAAACGTACAACACCGACGGTTTCAGAAGGAAGAAGAAGTACGAGAACGAGATCTACTTATGTCAAAGAACTTCaCTGCAAA	124	134	28%
TA2-024745	ACCATCTAGGCTACATGCATCGGTACAAGAACACTTTCTAGTAAATTTTCTATGACTGCC	60	contig02657	GGCAGTCATAGAAAaTTTACTAGAAAGTGTTCTTGTACCGATGCATGTAGCCTAGATGGTCGTGTTCAGGTGATTTCATGTTATTCTGTCGCATTCTA	98	545	4%
TA2-105875	GAAAAATCTGGGTACAACCCGTGGCCTGGTTATGGTTTCACTGGAAAACTTCGACCTTAT	60	contig02658	ATAAGGTCGAAGTTTTCCAGTGAAaCCATAACCAGGCCACGGGTtGTACCCAGATTTTtCAACTTCTTTATGAGAAGACTGCTCcTTtGCATTCTTGTGCAGCTGTTTGTG	111	202	26%
TA1-145467	GTGTCCTAAATAGCTTAAGATTGTGTCTTGCGCCTTCAGTGTTTGCCGATCTCTTTTGGC	60	contig02659	ggTAtCTtGGATAATTACgAGAGTCAAGAGGCAACTGCTCTACTCGTGCACTGTTATTGCAACCAACTTGCTTCTTGTTGACGAAATGATGCGCGCTGGAATGTCgATCTCTTAAAGGTTAAAGGACTTGCGGCAGAAaTtCCGAACAAACATGATTTTATGGAATCTGATGTGGCTGGACAATTAGTAAAAATGCACATTATGTaTTtCTTGTGTGTCCTAAATAGCTTAAGATTGTGTCTTGCGCCTTCAgTGTTTGCCgatctcttttggcttc	277	1667	10%
TA2-179952	TGACATGACGACCTCTGTTGATAGATGCGTTGTACATTTCTTCCATCCCGATTTTCGACG	60	contig02664	cGTCGAAAATCGGGATGGAaGAAATGTACAACGCATCTATCAACAGAGGTCGTCATGTCAAGAAAAGCCTTCTCTTCCATGATCTCTGTATATTTGCCGTGCTCCTTTTCCTTCATGTCACTGAACTGCTGCGACATCTTCTTCAGCTGaGCTAaTCTCGCTTCTCGTATTGAA	174	314	26%
TA1-155390	TAATTATCTGTTTATTCCAGTCCAGGCACTTCCCGAATGGCTGGGAGATTGGATTTTCAG	60	contig02670	CTTCTCGGAAGATTtCCTCGGGCGCGCTAtCtAGTCGGAAAAGATGCTAATTATCTGTTTATTCCAGTCCAGGCACTTCCCGAATGGCTGGGAGATTGGATTTTCAG	107	445	13%
TA1-176875	TCTTACGATTTTCGTCCTAATTCTGTAATAGTTTGGCTCTTCAAAAGCTCATTGTAGGCT	60	contig02671	TTATCTTcGTTCTAGATAAATAGgTCTCCGgAAGGCTGTTCTCAATCTCTTaCGATTTtCGTCcTAATTCTGtAATAGTTTGGCTCTtCAAAaGCTCATTGTaGGCT	107	228	27%
TA1-060474	ATTTTCAATTGTAGTAAATTTGGACCATGAATGAATAAAGTATTCCATGAATAATAAGAA	60	contig02673	aTGCAAGGTTTGTATGCTATTATTAATGCTTGATGAATTTTGATTTTCAATTGTAGTAAaTTTGGACCATGAATGAaTAAAGTATTCCATGAATAATAAGAA	102	156	22%
TA1-120969	GCATCATGTCCGCGAAGTCTAAAAATTATTAGCAAGCAAAAGGCGAAACACAAAGAGAAG	60	contig02674	tCCAgaCtCGtaCGTTAAGTCATGCCTCTGAAGGTATCTCAACCGATGAACCTATAATCTCGACAATCGCATATCGCTTCAAGCATCATGTCCGCGAAGTCTAAAAATTATTAGCAAGCAAAAGGCGAAaCACAAaGAGAAG	142	1048	7%
TA1-002164	AAAGGACCTTGCAAAAGGCATTTTGGTTTGCCATCTTTGGTTTAACATGATTTGCCCTAT	60	contig02676	TTTGATGTGgTTAGTTCCTTTtGGGGAaCCTTGCTTTGCTATCAATGACTGTAAaGGACCTTGCAAAAGGCATTTTGGTTTGCCATCTTTGGTTTAACATGATTTGCCCTAT	112	1318	8%
TA1-170087	TCATTTGAGCAGTATCTCCTTTGACTCATGTCCTAGTAACAGTTTCCTAGCAAAAGAACA	60	contig02681	ccACTTATAcgTCTATTtGTTAACCATTtCGTAGTATAAaCATTTATTTTGCCTTGATTTGATAGACATTACTTTtCTAGAGTATAGCTGTATAGCTTGTGGTACCTGTTAGATATTGTCTGTCCATGGCAATATGTGTGCAATTGTGAAAGTTTCATTTGAGCAGTATCTCCTTTGAcTCATGTCCTAGTAACAGTTTCCTAGCAAAAGAACa	214	612	16%
TA1-106584	GAACACCTGTTATCTGCAGAGATGCTTTTGCACATGCACATAAATAATTATTGTAGACAA	60	contig02682	CCATCATCAGCAATGAATCTGAAGTTACATCCCGGTGAACATCATagAACACCTGTTATCTGCAGAGATGCTTTTGCACATGCACATAAATAATTATTGTAGACAATTTTGTAGAACATTTTCCTCGAAAATTCCGACAAT	141	20129	10%
TA2-132227	GGCAGATAAATTCCTGTTGTCACAAAAGAAAGTTTTCTCAATAATTTTTCCTGCACTAGG	60	contig02683	tCTACAAACAACCTCAATAAAAATTCCTAGTGCAGGAAAAaTTATTGAGAAAACTTTCTTTTGTGACAACAGGAATTTATCTGCCCCAGGCTTTTCTCATTACCGGTACATGTGAAAaTGATTGCAAGACAAGTCTACAGGAAAaTCTGAAaTATATTAACAAAAAGATAAGTTt	175	81	6%
TA2-048829	ATCCTGATGAAAATCTTGATCCAAGGTCGACAACTCGACCATCTTTGTGTGGATCCGTTC	60	contig02685	ccGGgAaCGgaTCCACACAAaGATGGTCgaGTtGTCGACCTTGgATCAaGATTTtCATCAGGATCCATTGCGGTCATTGATGATCGAACTTGGATCAAAATaTCCAGTCTCCATCTTGGTCTGGTGCTTGTCCTTCTAATTTAAAAACTGTGCTAGATAAATAAACGACGATTTGCAGTCTTTtGTGAGTTCGAAATAAATTGACTTTAACTTTCTTTTtATCTGTTTTtCGTTCAAATGGGCTGTCTTCTGATGTCATTCGGCATGTTACCATGGTGACAGCCCGGCGGGGGACGGCTAGAAGACCGTCGCACCCTGTATaa	323	6301	12%
TA1-119054	GCAATTTGCCTGCTTTGTGGAATTCTGTGATTTAACCCTTATTAACTCCAGTCTTTGTGG	60	contig02686	tGCAGAGCTGTGCAGGTTCGAaTGGGACCACGAGCAAGTCTAAaTGCGCGTTGCCTAGCATAGTCAGCTAttGCTTTGGCATTGCAAAaCTGGTGCTATATAAAGGCTACggAAaCATAGAGGTTGTAAGGCAATTTGCCTGCTTTGTGGAATTCTGTGATTTAACCCTTATTAACTCcAGTCTTTGTgg	190	111	19%
TA2-132823	GGCCGTTCTGGCACATCTTTTTACAAAATTAAACACTAGTGGTGCTTTTTTAGTTTGAAA	60	contig02688	AGTTCGATGCAAaCAATAAGATTAACGACAATAAGTAAaTATCtAtAGGTCTTGCAAGCAAACACAAACATTtCAAACTAAAAAaGCACCACTAGTGTTTAATTTtGTAAAaaGATGTGCCAGAACGGCCATATCGAAAAaGGAGGAAAATCAAAATACTCAACTTGACAAg	172	159	9%
TA1-154387	TAATAACCTTAAAATGGCGCCGAAACAACAGCTGAAGTTAGTCTATGCTTTGTTACATTA	60	contig02689	ttAaCcTCCGAATATGCTGACGGGTCtACGAATTTtATAGAGCCTTCGAACGTAAAaaTtGACACATTGAAAAAAaTAAATTTAGTGTTTGACCCTTAAATGTAAAAaTTAAATACAACTTTAATAACCTTAAAATggcgccgaaacaaCAGCTGAAGTTAGTCTATGCTTtGTtaCATTA	181	476	9%
TA1-055770	ATTATCCATAGTAGTCTAGTGGATACTCTGAGATATAGGACTCTTCAAAGAAATCTTCAG	60	contig02691	aaaTGtGCAGCGTTGGTGAGGACTCTCGCCTGCTAAACTTACTCAAATCTCAGCCGGGTCTTACAGGTCTCAGCTAGGTCAGCCGGGTCAAGGCCcTACGATCGCTAAaTAAAATGTgTAGATAACCGATAAACGTTATTATGCTGTTCTATTTACATCATAATAATTATCCATAGTAGTCTAGTGGATACTCTGAGATATAGGACTCTtCAAAgAAATCTTCag	225	2475	9%
TA1-008168	AACTGCGTTATCTTAAGTCATGACACAGTGAGAACAGGTGATTGGTACTCTCCCCATACC	60	contig02692	TTTGGGAGcTAAACCATGGAGaTGgTCTCACgCaCCAGCAACTGCGTTATCTTAaGTCATGACACAGTGaGAACaGGTGATTGGTACtCtCCCcATAccccc	102	241	14%
TA2-120220	GCACGTACGTGCCCCGTAGAGTTTTGGAAATTCTGTGTATTCTGCAGCTTCTGCCAGATT	60	contig02693	aaTCTGGCAGAAGCTGCAGAATACACAGAATTTCCAAAACTCTACGGGGCACGTACGTGCCCCAACGCCCAATAGCTAGCGAAaCCACTCAAAAaCACATAGCCAggg	108	244	22%
TA1-219190	AGCTGATCTACATTGACTGCTTGAAAACGGGATACTGTCGTGAAGTCAGTGGAGAGATCA	60	contig02695	tGCCATCAGCTGATCTACATTGACTGCTTGAAAACGGGaTACTGTCGTGAAGTCAGTGGAGAGATCACGGTGgAATGCAGAGATGTTtCCACAGGT	96	129	24%
TA1-108028	GAAGGGATCTTCTCTCAAGCAAAGCAATGCATCGACAGTTAAATCAAATGAAGGACGCGG	60	contig02696	TATCTTCTCAGGCATTTAAGGAAATAGCCGAAGaGACCAAAGTTCACTTAATCAGACTCAATCTTTAGATTATCTTACAAACTGATAGAAGGGATCTTCTCTCAAGCAAAGCAaTGCATCGaCAGTTAAaTCAAATGAAGGACGCGG	147	1125	9%
TA2-078954	CCAGTATATTTCCTGTGTTTTTTATTAGTACTGTCAAAATGTTTGTGTATCCGGTGTCAG	60	contig02698	tGTCTGACACCGGATACACAAACATTTTGACAGTACTAATAAAAAaCACAGGAAATATACTGGAACATAAAACTAAATAAAAACTCACTAAGAACAATGCCCCATTAGAAAaGCCTGAaTAaTtCTAACAAGTTTtCTTAAATCCAATTCTAAAAaTCAAaCcAAA	166	115	10%
TA2-201644	TTGAAAATAGTGGTCAACGACTAAAAGTAAGGTCATCAGAAATTTTGGCGGATAAAGAGT	60	contig02699	ttACTCTTTATCCGCCAAAaTTtCTGATGACCTTACTTTTAGTCGTTGACCACTATTTtCAAATTTtCGCTTCCCCGGcTgTAAATTtCCTATTATACACTCCTATTTCCCCCATTCCTGTTCAATTTTCTTCAAGTTtCCCCTCTATTTtCAcATGTTCTTACaCTAAATTTTCTTACCCCATAAATTTTTTTTtACATTtCCTtCCCACCCTAcGATTGACAAAACAATTTGTTTtCCCCCTt	245	178	23%
TA2-021709	ACACGATAGGAGGCTTTATGTGCAGTAACATTGATTGCGTTGGTGGTTTTGAGGATGTGG	60	contig02700	ccACATCCTCAAAACCACCAaCGCAATCAATGTTACTGCACATAAAGCCTCCTATCGTGTTCCAACTTAGACCGCCTGCTTGATGAGGTTTGTGTACGTCTTGATTTTGGTTGCCATCGACATATCCACGTATCGGTCACCAATGTTCACGACCATTCCTCCGATCAAACTAGGATCAACCTTGGTCTCCAACTGCAGGGTTTCTCCTTTCTTAAGAAAAGCCTCCAGTGCAGCCCGCAGTTCTTTAAGATGACCTTGCTCCAACGGCTTGGCAGtt	277	10322	10%
TA1-023898	ACCAGGTCGTTTGTGGACAAAACTCTGTGTTTGTTGGAAGTAGGCCCCTATTTAATTAGG	60	contig02702	AGACTCACCACCAATCGAAACATCGAtGTAGCAACCTGGAAGAAAAACGCCCTCGTTAAGAACCAGGTCGTTTGTGGACAAAACTCTGTGTTTGTTGGAAGTAGGCCCCTATTTAATTAGG	121	436	14%
TA2-093020	CTAAAGATGGCTGTTGACTATAAAACGAAGATTGGGTTCAAAGGTCAGCTTCTGATTGAA	60	contig02703	ttCAATCAGAAGCTGACCTTTGAaCCCAATCTTCGTTTTATAGTCAaCAGCCATCTTTAGGAaGCTGGCATaGTtCGACAGCTCCTTATGAaGATCGGTAtt	102	103	13%
TA1-209829	TTTCCTCTACAAATCGAAGAGCACGTCTCTGTTCACAAGCCCAACTTATGAAGCACCGTA	60	contig02705	TAAATACAaGGCGaGTGACATTGGCATtCCCGaGATCCGGCATTTCCTCTACAAaTCGAAGAgCACGTCTCTGTtCACAAGCCcAACTtAtgAaGCACcGTaCG	104	175	19%
TA1-227603	GACGAGCGAATGTTAAGTTTACCAAACATCCGATTACATTGTACAGTATTTGCATGTAAT	60	contig02706	ctGgTgTAGTTAacTaGAaaTTtGTTtGtGACGAGCGAATGTTAaGTTtACCAAaCATCCGATTACATTGTACAGTATTTGCATGTAATAAATCTTGTCTGTAtGTtATTTTtCtATAGTGaGGAgTTGGTTTgTGTtAATACGaTAGAaaTtGAaTAAAAaTTTAAGTCTCAAATGCAATGCATTTa	188	111	28%
TA1-146924	GTTATTGAACAGCTCATCTCATGTGGAACCGATTCGGGAGATATTGAGAACTTCTACACT	60	contig02709	cTCTTGGTATCTCGGTCATCGGAAGCTtCATGACCAGTCCCCCcAACCAAGCCGCGTTGAATGTTATTGAACAGCTCATCTCATGTGGAACCGATTCGGGAGATATTGAGAaCTtCTACaCT	122	179	8%
TA1-048573	ATCCTAACATTGTACTGAAGTTGAAGAACCATAATGGCTCGCTGATCATCCCCAAAGGCT	60	contig02711	ccACCTGTAATGGTGCACGAAGTTGGAATtCCGGAtGATTGCTCCTCGAGTGtcATGCTTCAAGCTATTCGCAAGGAATTACAAATGCTCGATcctaacattgtactgaagttGAaGAaccataatggctcgctgatcatccccaaaggct	151	288	9%
TA2-067552	CACCTTACAGTTATACAATTTGTTGCTGTTCTCAGTTCATCTTGAACCAGTGGATAGTAG	60	contig02712	cTACTATCCACTGGTTCAaGATGAaCTGAGAACAGCAACAAATTGTATAACtGTAAGGTGCAACCGTGCAACTGTCATGAAAGTATCAAAGTGCAGCTGACAAGCATAGAATTTAAAATGCTAAAaTTtGGAATGAAATATTTGAGTTCCaTTATCCAAAATTGaCTATtGACaGTtAAATGG	183	656	24%
TA2-078662	CCAGCCCCTACGCTATTGTAGGAAAATTTGTTTTGTTACATACCTTGATGTTTAAAGGAA	60	contig02713	ttCCTCTAAaCAACAaGATACACAACAATGTtCCTTtAAACATCAAGGTATGTAACAAAACAAATTTtCCTaCaaTAGCGTAGGGGCTGGATTCATCGTTACAATTGCACGTCTTAAGCACAGaa	125	1375	5%
TA2-025270	ACCGCCAAGGACAAATTTAAATGGGTGTAGCCATCTCACTAATGCATTCTTAGTCGTTAG	60	contig02719	CTAACGActAAGAATGCATTAGTGAGATGGCTACACCcaTTTAAATTTgTCCTTGGCGGTATCCAAAGTTCCAAaCATtCCATCCcTGAAaGTTGATAAGTATTtCAGTAG	111	144	9%
TA1-047024	ATCAACTCCAGTGATACTAGTTCATGTTGATATTTTCTTCATCTATGTTCCAGTGGTTTG	60	contig02723	CTGTTGTAAAATTGCTATTGCATATGaTTTCTGAGAACTGAAGACTATAGGAAGCTGCATTCAACCAGCGTTGCAATGCAATCAACTCCAGTGATACTAGTtCATGTTGATATTTtCTtCATCTATGTtCcAGTGgTTtg	140	140	9%
TA1-135681	GGTGACAGAACGGGGAACCGCTGGACACCTAGCGGTGACAGAATGAACGACTGTTTAACG	60	contig02725	ACACGCATTAAaGgAACACATTTGGGTGTCAAGGgAACCGCTGGACACCTAGCGGTGACAGAACGGGGAACCGCTGGACACCTAGCGGTGACAGAATGAACGACTGTTTAACg	113	269	13%
TA1-127234	GCTTAACACAAAAATGCAATCGCTACCTCGGGATGTGTAGCGCTTAGCCATGTTCACAAT	60	contig02728	cAAAGACCATGCGCTGGCAGTTGGACTTACGAAGATGTCAACACAAGCGATATTAGAAGTCAACAAAGGAATAGCGATTGAAaCTATTCACTATCTAAACGaTGGACTGTGGCATATGAaGCCAATGAAATGATGCAATCGAGGGACTCtCCATCTGACAAGCGGGGgCTTAaCaCaaaaaTGCAATCGCtACCTCGGGATGTgTAGCGCTTAgCCAtGTtcACAAt	227	315	5%
TA2-149189	GTTGTCTTCAGTTCAGTCAGTTTAGCAGGTGTGAAAAATTACCATATTGCCGATTATTAA	60	contig02729	tttttATATTAATAATCGGCAATATGgTAATTTTtCaCACCTGCTAAaCtGaCTGAACTGAAGACAAcTAAACATGTCcTTGagtAATGCAATCCAtATCCACTAAGCATtGATa	115	357	12%
TA1-078872	CCATAGCGTCATTCTGTCAATCGAGGCCGACATCGTCAAGCTCTGCGCCGAATGCAAAGA	60	contig02731	ggACTTTCTGGTTGGCTACGGCGTCGTTCTGATGTACCATAGCGTCaTTCTGTCAaTCGAGGCCGACATCGTCAAGCTCTGCGCCGAATGCAAaGA	96	336	18%
TA2-010555	AAGATACATACTGTGAGGGAGCGTCAACGGTATGTCTTGAGCAATACTGGAAAGAAAAAA	60	contig02732	ttttttCTTtCcAGTATTGCTCAAGACATACCGTTGACGCTCCCTCACAGTATGTATCTTCGTCGTATTCCttCttGGtttGttCCAGCGCAGTATCGACCAACTCGACAGTtCCACGCCCACAAATCATCTgaa	135	647	8%
TA1-056585	ATTCCACAATTGTGACTCCTTTTGGATGCCACTTTTTGCTGCAAGTACACTGTTTTAAAG	60	contig02733	ctttCCTATgAACCTtCAATATGGCATtttttttCTTttCAGATATTATTCCACAATTGTGACTCCTTTTGGATGCCACTTTTtGCTGCAAGTACACTgTTTTAAAG	107	87	15%
TA1-193639	TTACAACCTGCAGCCTTCGACCATAGCAAATGGCAAAGTCTCTACAGAACAGTTTCTCCA	60	contig02735	ATTGAACAGTATAAGGATGGTATGGAAaCACTCGGAATTCGAGATTACAACCtGCAGCCTTCGACCATAGCAAATGGCAAAGTCTCTACaGAaCAGTTTCTCCa	104	116	18%
TA1-101234	CTTAGGCTATAGATTTATAATTTGTGTATGTCTCGCTAAAGGCTCACAAAACGCTTAACG	60	contig02738	tAAAAaTACTCAATGTTCTATATCTTGTACTACTTGTATAAaGCGAAaTGCTTAGGCTATAGATTTATAATTTGTGTATGTCTCGCTAAAGGCTCACAAAACGCTTAACG	110	417	22%
TA2-087498	CGATATTATCACTGAATTTTATTGGGAAGAAATGCTGTCTAGTCTGGTGGATTTGATCAA	60	contig02739	AGATCAAGTAATTTGACAATGATGAAGATGTTtAAAAAaaGTTTGATCAAATCCACCAGACTAGACAGCATTTcTtCCcAATAAAATTCAGTGATAATATCGCAaTTAt	109	329	14%
TA1-022662	ACATCTAATTTAAGCAATGCCGCCGCTGCCTTGCAAAGGAAGGAAATGTCAACCTTACAG	60	contig02741	aCAGGAgTTGAaTTTAACTGCACGGCAGtCCACGCAGGGCGCCCATCACGTCATACATCTAATTtAAGCAATGCCGCCGCTGCCTTGCAAAGGAAGGAAATGTCAACCTTACAGGGATGGGAGgttaGGGTTGAA	135	169	6%
TA2-110704	GACACTCTGAAGATGCTGAGACAAATCTTAGACGACATCAAATGCAGGCTCGATTCGCAA	60	contig02742	TTGCGAATCGAGCCTGCATTtGAtGTCGTCTAAGATTTGTcTCAGCAtCTTCAgAGTGTCTCTGATGCTGTTGCTCTCAt	80	357	6%
TA1-186862	TGGTATGGATAACCGTTATTGCGCTTAGTGCTAAAGCTATTACTTCCGTGCTAGCGCTGT	60	contig02743	ATTGCcATCTATGAAAGATAGCCATGTCTGGTATGGATAACcgTTATTGCGCTTaGTGCTAAaGCtATTACTtCcGTGCTaGCGCTGTGCCGTA	94	201	17%
TA2-144179	GTGACTGCTGCATACGATTAGCATAATTATTATATAACGTACTTCTCATTGGGCATTCTA	60	contig02744	cTATAGAATGCCCAATGAGAAGTACGTTATATAATAATTATGCTAATCGTATGCAGCAGTCACTTTCTGAATCCATACGAATCATCATGAAaCAGCCTAAtCACGCTAaTGTtACATGTATAcAGtCAAGATTtATATATATATAGTCCTCTGTACAGAGCGACTTTGCTAATAGTCCGTTtCcGt	186	757	4%
TA2-147889	GTTCCTGATTTGTAGCGTAAATGACACGTATGCCTGCGGAAAGAAGTGTTTAATGTTAGA	60	contig02745	tCTAACATTAAACACTTCTTTCCGCAGGCATACGTGTCATTtACGCTACAAATCAGGAACaCCACGACAACAAAAATGGTGAAACTtCCTTGTGTACTACGTAAAGACAAAAAAGACTGTTCACCTATCAAGGgAATCCTTTGAaGTGCCCATGTCTAGGCATAGCCAGGAAATTTGGGGATTTAGATTTAAGGGGGACAGGCTTTCATTGAAtt	215	219	17%
TA1-087939	CGCTAAAAACAGTATATGAAAATGTTGAGGTTCACGCTAGAAATATGACGACTTTCAGAA	60	contig02753	GGAaGACTACGTGTGTaCCAGTTGCCTGAATTCAGTATAGCATTGGCTGCAAACTAAACTGATTTCTTAATAAGAAaGTATATGCGCTAAAAACAGTATATGAAAaTGTTGAGGTTCACgCTAGAAATATGACGACTTtCAGAATa	146	367	10%
TA1-097909	CTGATGATTGACAGTATACAGCACTTGCACTGTTTGTGGTCTTCTGGCTACATGGTAATG	60	contig02756	AAGAATCTGTGATTAAaCCTCAAGAGTtCcTTCCATATCTGATGATTGACAGTATACAGCACTTGCACTGTTTGTGGtcTtCTGGCTACATGgTAATG	98	126	28%
TA1-097601	CTGACTTTCTTCCATTCTTCTCCAAGTCCACATTTCAAAAGCCTCAAGTGTTTTTATGTC	60	contig02758	CAaTATTTCTTCATTTGTCTTATGTTCCGTTTttCCAGCTGACTTtCTtCCATTCTTCTCCAAGTCCACATTTCAAAaGCCTCAAGTGTTTTtATGTCTTCTTTCTTCATTG	112	161	13%
TA2-125713	GCGTGATCGCTGCTGTCTTCCGCAGGCAAAGCACTTCGTCTGCTACAATATCATGGTCGA	60	contig02759	TCGACCATGATATTGTAGCAGACGAAGTGCTTTGCCTGCGGAAGACAGCAGCGATCACGCGGTGTTGGCACTTGGTCGCACTTGATCACCCGGgCAGTCAGCATCACTTCAGCTGGA	117	241	18%
TA2-110714	GACACTGATGACGTTCTGTTTCTCGTTTAACGTGTTTAAGATTTGCTCATCAGGCCATCC	60	contig02760	GGAtGgCcTGATgAGCAAaTCTTAAACAcGTTAAACGAGAAACAGAACGTCATCAGTGTCCtAATGTaCCCATCATCTGCTCAGTCTTAGCAcTACA	97	419	11%
TA2-053943	ATGTCAAACGTGTGCTAGAACGCGTAGATGCTAAAGAACCAATTGTTCAACAGTGTGCCG	60	contig02764	aTaGTTCAGACGCTTGGCGGCACACtGTTGAACAATTGGTTCTTTAGCATCTACGCGTTCTAGCACACGTTtGACATTTCGTTCCAACCAGACCATCaCGTCCGG	105	196	20%
TA1-167487	TCACAGACAGTGCCTCGATTCGGGATACTCGAGCTAGGAATGTGACTAGTCAAGTTAAAA	60	contig02765	cgtaCATTTTCCTGTTGAaGTtATAACCAGTGtaTTATGTCACAGACAGTGCCTCGATTCGGGATACTCGAGCTAGGAATGTGaCtaGTcAAGTTAAAaG	100	268	15%
TA2-035875	AGCCAAGCCATAGACCGGTCAAATAACCAACGTTTGAACATCGAGCCTGCGATTCCTACC	60	contig02773	GGTAGGAATCGCAGGCTCGATGTTCAAACGTTGGTTATTTGACCGGTCTATGGCTTGGCTTAGTAGGCGGCCATAACCAGCTGGATCCACTCCCAGAAATAGGAGACCCGGGTG	114	994	3%
TA1-133719	GGGGAAAAACCATTTCAGTGCACTTTTGAGGGTTGTGGGAAACGATTTTCTTTGGATTTC	60	contig02775	cAAaCTcTtCAaGGAcAATTCATCaaTgaGGAAGCACATACACaCaCATGGCCcACGAGTtCATGTCTGTGCAGAGTGTGGCAAAGCGTTTATAGAGAGTTCGAAATtAAGACGTCATCAGCTCGTCCATACTGGGGAAAAaCCATTTCAGTGCACTTTTGAGGGTTGTGGGAAaCGATTTTCTTTGGATTTC	193	134	16%
TA1-008476	AACTTCAGTCGTTTCACAGGCTGTGCAATCAGAAAGTGGAAATATCGCATGATGGGCTGT	60	contig02778	CTACGCcGTtATCTCCTCTGCATGTTGGCACGCTTCAACAGTTATTCTTGCGCACGTAACACGACGTAGGCCTACCcATCGTACCCTTGTTTTtGATACACCTAGAGCCAAAGCAACTTCAGTCGTTtcACAGGCTGTGCAATCAGAAAGTGGAAaTATCGCATGATGGGCTGTGCAAGTGGgAAgATTCg	191	120	23%
TA2-122140	GCATTCATAATCTTTTGTTGGGAAATGATAATCATGGTGGCATTGTACTTCTCTATCATC	60	contig02779	cacaataaagccttagaaatAGTTTTTACAGATGATAGAGAAGTACAATGCCACCATGATTATCATTtCCcAACAAAAGATTATGAATGCAAAAAaTACAAATATCTGGAGAGCACAAGCGACAACTGAAAaTAAAAa	138	292	10%
TA1-097928	CTGATGGACAAAAGAGAGGGAAAATTTCTAGAGCCTCGTTTATTTGATTATGTCATTGGT	60	contig02782	TCACTTTGGGAGAACCAAGGACTTTGTTGTGCCGCTGCGGGATATCAGCTGCgCTCAGTCGCGTCAGGCGAAAGGCGTACAAGTCTCTGTCAAGATACGAGGGCGATGGTTCTATTACCTGATGGACAAAAGAGAGGGAAAaTTTCTAGAGCCTCGTTTATTTGaTTATGTCATTGGt	178	220	18%
TA1-096168	CTCGTATATCCTGAAGCTTTGACAAGGAGAATGCTTGCAGTAAAAATATAGTTTAAATGG	60	contig02783	ttGtATATTcgCATCTCGTATATCCTGAaGCTTtGACAAGGAGAATGCTTGCAGTAAAAaTATAGTTTAAATGGTTAAAGCTTTGATTTTAAGACCAAATCGTATA	106	238	9%
TA1-011405	AAGGCAATGGGAAACCACCTCATTCATCTCATCCCCGAGTAGCATAAAAAGCCAATGGAT	60	contig02784	CAACCATGAACaGGTTGCTCACCCGTGTtATTTTTGTTttGTGAAGAAGGCAATGGGAAaCCACCTCATtCATCTCATCCCcGAgTAGcATAAAaaGCCAATGGAT	106	351	8%
TA2-037360	AGGAACTGAACACACGTACAGTAACTGTTCTATGTTTTACTTGGTCTTACTGCTGTTTAG	60	contig02793	cTAAACAGCAGTAAGACCAAGTAAAACATAGAaCAGTTACTGTACGTGTGTtCAGTTCCTGACTAGATGGCAGAAGTCATCACAGCATCAAACAACAAAACA	102	3409	16%
TA2-012685	AAGTATAAAAGGCGTTATATAAATGAATAGTCACACTGCGTTACAGAGAGATCCGGATGG	60	contig02794	CCATCCGGATCTCTCTGTAACGCAGTGTGACTATTCATTTATATAACGCCTTTTATACTTCACAAAGGCGTAGTGTTCTTTtACACAGTGCAGCAAACTACAGGGTCC	108	106	32%
TA1-184744	TGCTTGCTTTATGTGTGTAACAACAATTATGCTGTAAGTGTAATTCTTGATTAATAATAA	60	contig02796	AGTATGaCATTGCTGGTAAGCTTTTATtGCTAAGTAATAATGCTTGCTTTATGTGTGTAACAACAATTATGCTGTAaGTGTAattCttGATTAATAaTaa	100	98	24%
TA1-139122	GTAGGGGTCATTGCGTATGCTCGAACAGTTCGTGAGGAAATTTTTATGCTTTTACTTATG	60	contig02797	aaTTGAaTATCCAACATGTTGAaTGaCTTtcAaCATTTTATCTGTAGGGGTCATtGCGTATGCTCGAaCAGTTcGTGaGgAAATTTTtATGcTTTTACTTATg	103	91	11%
TA2-195810	TTATCATGGGCCTCATTGATCATGAGTCTGACTTTATCATGAGTCTGACTCTATCATGGG	60	contig02799	cccATGATAGAGTCAGACTCATGATAAAGTCAGACTCAtGATCAATGAGGCCCATGATAAAGTCAGACTCATAAATCAATCGGATTATCTGACTAAATCTCAGAATCTTGTGAACCGATTGCAATCTGGAAATCTTGaa	139	822	14%
TA1-015299	AATCGTCGTCGTTCTCGAACTTGAATAAGGACTCAAAGTTTGTGGCAGCTAAAATAAAGA	60	contig02803	CTGACTAAGACAATTACCTAGTCTCCAAGTTTTtGAAaTCGACTTTGGAATCAAAAGAAAATCGTCGTCGTTCTCGAACTTGAaTAAGgaCTCAAAGTTTGTGGCAGCTAAAATAAAGa	119	2085	35%
TA2-036467	AGCGGCATCGTCTCGTGACCTCCTCTTCAATGTATAATCCAAAAACGTCAGGAAATGGAA	60	contig02806	cGTTCCATTtCCTGACGTTTTTGGATTATACATTGAaGAGGAGGTCACGAGACGATGCCGCTaGTTCTCTGCAAGCGctATACAGGAGCCATGACACG	98	2351	24%
TA2-011290	AAGCCCTGTGCTTAACTTTCAAGTGGTGCTTTCGAAGTTTGAAGATTGCGATTATATGTG	60	contig02808	CACATATAATCGCAATCTtCAAaCTtCGAAaGCACCACTTGAAaGTTAAGCACAGGGCttAtCAGCTGTATTAACGAGCaCTGTAaTTGGCaCAAATCtgAAgTTtGGCAaTTGTACTCTCTtGGTct	128	410	4%
TA2-101643	CTGTTGCAGAAAAGACTTGGAATGCTGTGTTTGCCTTAGCAGAAATGGGGTAATAAAAAA	60	contig02813	GTtCACtAGTTTTTtttATtACCCcATTTCTGCTAAGGCAAaCACAGCATTCCAAGTCTTTTCTGCAACaGTGTCAGCCATGTTTACATGGATTTAACCTACTTCAAACTGAGAAAATACcATTGAAGAGCTTAAATCACGCATCACTAATTATTTGAATGAAAGTTGAAaTTTTAATATGTACGATCGCCAACACATACTGTTCATTTTATTTAAGTCCAACCTTTTCTTTTGCCTGCAAAATGTTTCTGTTGTGCAATTGTCTTCAACTCTCTCTTCATCACCTACATCCATGAAAaTCCATTAACTAATAGTTTGAATAATTAGAAGATAGATTTTCCAATGCTTTTGCAGCATCTTTCACATCTGTTGCTTGGGTTGCTGTGTTAGTAGAAGACC…	523	791	9%
TA2-125253	GCGCTGTGCAACTGACGGATTATTTATTTGTCAAAGGCACTATATATTTATGTACAGATT	60	contig02816	GGCTACCATGAAATCTGTACATAAaTATATAGTGCCTTTGACAAATAAATAATCCGTCAGTTGCACAGCGCATCaGGAAAAACAATGTTACACTGTGTT	99	132	19%
TA2-098879	CTGATCTGCTCGTAGAAGTGCTCTAGATTGGACTTTTGGAAGCTGTAATGAAAGTTTTTT	60	contig02820	caCAgTtGTAAAGtaTTTCtGTTtCCAATTCAACAGCAAAaGCAAGCAAATAATTAAAAAAAACTTTCATTACAGCTTCCAAAAGTCCAATCtAGAGCACTTCTACGAGCAGATCAGGTGTATTCAATTTGCAg	134	311	9%
TA2-053032	ATGGCAACTGCTGTGGCATACCTTTCTGGAATCCCGTTTTACTCTAGTGAAATTCGAGGA	60	contig02823	TCCtCGAATTtCACTAGAGTAAAaCGGGATTCCAGAAAGGTATGCCACAGCAGTTGCCATCAAGAGATAGTTTGTATATGTAGAGCATTTATATAGCACTTGATGCATAAGGTATAGTTGTCTC	124	112	6%
TA2-170244	TCCAACGATAAAGAGACTGACGGGATACGCCGGATACGAGATCCAACGAGTGACTGTGTG	60	contig02828	CACACAGTCACTCGTtGGATCTCGTAtCCGGCGTATCCCGTCAGTCTCTTTATCGTTGGATCTCGTATCCCGCCGTATCCCGTCAGTCTCTTCGCACCCGCCAG	104	1281	8%
TA1-228021	GAGTGATGTCACAGTAAGTTTGTGCAAAGATGCGTAATAATATTTACAACATGCTGTTAG	60	contig02832	cGTTCACAATCAGTGTTACATTAACAGAAGGTCGTGAGCGTTGTGTTGCgaCACCATAGTCCCGTCGATAGTGACGCAAGTCAGTAACATAAGGTTGTAATAAGGTTGTATtCAAaTATTGTTCACGAGGACTACCACTCATtCTATCGcGAATTAAGACCTAATAACACTGTACAAAGACTGTCTCTCTGAAACTTATATTGAGGATGATAACGATAATGTGGATATTAATGAGTGATGTCaCAGTAaGTTTGTGCAAAGaTGCGTAATAATATTTACAACATGCTGTTaGTt	294	147	14%
TA2-082569	CCGTGTACACAATGCCCTTATGAAGAGTTGTCATTTTAGATAAAGCCACCACCTTCTGCC	60	contig02834	ggCAGaaGgTGGTGGCTTTATCTAAAaTGACAACTCTTCATAAGGGCATTGTGTACACGGGGATTAAATAAAGTGTCCGTATAGAAGCATAAAaTGAACTGGACCTAACACTCAGAaGACTTCAGCAGCAAATCCACAAGCTTtCACAaGAAaGaCATGTATTCAATtCATAC	173	442	17%
TA2-109810	GAATGGTGTCAAGGCCAGCATTTGTTGTTGAAATAAACAAAGGTGGTGACAAGACGTTGG	60	contig02836	ccAACGTCTTGTCACCAccTttGTTtATTTCAACAaCAAATGCTGGCCTTGACACCAttCTGaGAaCCcTGTGTTtCAtCTTGTTGTTCGCCTTCCAATGCCTCCtCAGAATCTtCCACCGAGTCATTAACa	132	191	9%
TA2-068318	CACTGAACACAAGAACACAAGTTTGCAACTCTGTATGTTATTAATTCAGCACCAAATATG	60	contig02840	catatttggtgcTGAaTTAATAACAtACAGAGTTGCAAActtgtgttCttGTGTtCAGTGTTTTCTTATATTTACTCTTTCTCGTTCATCTGAATAGGCTGCgCATTTCCGCCGACAGCCATTTAGCGAAATTTATGTTgTTC	143	124	16%
TA1-006086	AACATGGTGTGACTTTCACGGAGAAGTGGAACACTGATAATGTTCTCCAGGCAGAGGTTT	60	contig02841	TtGgAGGCTAAGaCGAAAACtAATAGTGGAGTtGaGTTCACAACCAATGGATCAAGCACACACGAGAGTGGAGCCTTTGCTGGTAGCCTGGAGACAaGTACAAATGGTCtGAACATGGTGTGACTTTCACGGAGAAGTGGAaCACTGAtAATGTTCTCCAGGCAGAGGTTTCTGTGGAAGACCAGCTGCTCAAGGGTCTTAAGCTGTCTCTCGATACCAACTTCGCACCTCAGTCTGGAAAGAAGGGCGGGAAG	254	2936	12%
TA2-119177	GCAACGGATGCGTCTACGACCCTTCAACCGTCGATGACTGCGTGGACATGAAAGCGGAAA	60	contig02843	TTtCCGCTTtCATGTCCACGCAGTCATCGACGGTTgAaGGGTCGTAGACGCATCCGTTGCGAATGACAAcGAGgCCGGCCATCTCGGCCGCGTATACGTCCCTgg	105	299	20%
TA2-200855	TTCTGGGGCCGCCTTTATGTGCCGAGGCTCTAAAATTGAAGTTACTAATACTTCATACCC	60	contig02851	GGGTATGAaGTATTAGTAaCTTCAATTTtAGAGCCTCGGCACATAAaGGCGGCCCcAGAAAGACGGACGTTCTTTTCTCTATGAACAGACAGCACTGTGGTCAaGCGGAGAGTTTCTTTAACTTCAATGCTTACGAAATCCTTaaa	146	151	16%
TA1-225553	CTAATTGCTAATCGTGTTAGCATTGATGTACCTGGATCATTTATACCGTAGTTTTGCTTT	60	contig02852	aTTTTAATTCTTGCACAAAGCAAATGTATCATCAGAATGATGCCTTCACATCTTTGCACTATTGTTCCACTAATTGCTAATCGTGTTAGCATTGATGTACCTGGATCATTTATACCGTAGTTTTGCTTTATATTAAATGTTTCATGAAGAACAGTtAGAaaGgaaaaaaaaaaaaaaaaaaaaaaaaaaaaaaaaaaaaaaaaa	204	405	23%
TA1-074344	CATGACTAACTCTTTATGTGACACACACATACAACACGTATATGTCCACAGGAGCAGAAG	60	contig02854	tGTGAAGACTGGGCTGGACTGGAACGACGACcTTCCCCATGACTAACTCTTTATGTGACACACACaTACAaCaCGTATATGTCCaCAGGAGCAGAAg	97	1110	7%
TA2-046342	ATATGACGTGTGTTATGCATGTTGCAGGAAAGTAAAATCTTCCTTCAAGAAGTTCGTGTA	60	contig02856	tGTTACACGAACTTCTTGAAGGAaGATTTTACTTtCCTGCAaCATGCATAACACACGTCATATGCTTACTTATTCACaGGAACTTATTCAACCCATTATTTCTGCAACGCCTAGCCtAAAACAACCTCAGCAATGGCTTCAGCTGTTTTAATCACTGGCTTCTtGACTTGTTGCATGTGCTCCCACCCGGTGCTTAaCTGTCATTGCTCAGACTGTCGCTATTACTTTCTTCACAAGTAGTGACAGTGCTGCCATCTACAACTGAAGCAGACTTCAAATCTACATCTGATACTGAATCTGTCAGAAGAATATCCTCGTTCTTtATGCACTCGCTGTTGCTGCCATCACTTAAATCGTTTCTGTCTTCATGAaCTCCGTTGGAAG	384	397	7%
TA2-019747	AATTTTGGCACAGGATTTGTCTTTCGCTCTCTGTCTATCTCACACTCTCACTTTCTCACT	60	contig02862	cTAAGATTGGTtctACTAGAGAGAGCGAGACACAGAtAGGAGTCGAGATTCGGTGCCAAGACTGGTTCTGAGAGTGAGAAAGTGAGAGTGTGAGATAGACAGAGAGCGAAAGACAAATCCTGTGCCAAAATtGGCTcTCCAAGACAg	147	2995	13%
TA2-019040	AATTGGGAGTTTCAAACTGAGGAGACAGTATGGGGCTTTTTGAGATGCTTTTCTTTCTTA	60	contig02864	tAAgAAAGAAAAGCATCTCAAAAAGCCCCATACTGTCTCCTCAGTTTGAAacTCCCAATTCAGAAagTCTCCAGAATGAATgAATGAAAGAATTCTGACTTtGGACTAAAagcaaaccaaaaacaccaaaattgctcttgtggacttgatttgat	155	302	13%
TA2-062063	CAAAGAATTACAGGCACTTTCACAGCAGAACAGTTTGAGCAACAGTTGAGATTTGGTTCC	60	contig02865	GGAACCAAATCTCAACTGTTGCTCAAACTGTTCTGCTGTGAAAGTGCCTGTAATTCTTTGGCAGTCTGGATTAAAAaCAGAATAAGCACTGGGCTCATCAg	101	146	42%
TA1-076857	CCAACCAGAAAATTGATCAGTTATACAGTATGTAGGCTGTGATAACTGTCATGAATCTAA	60	contig02869	tGCACAGCTATAAACAAAaCGGCATCTGGGCATTCCCCAACCAGAAAaTTGATCAGTTATACAGTaTGtaGgCTgTGaTAACtGTCATGAAtCTaa	96	296	22%
TA1-205743	TTGTATAGTGGTCTATAGGGTCGTCCTGTTTTTCTAGCACCTTTGTCTGTTTTGTCCGCA	60	contig02871	aTGGGAAGAGTTCcAATTGACAGCAAGTtGTGAGCTAAATATTTTCCTGCATCACTTGTCTTTAGAAGATATTGTTATGTAACATAATTAAATACATTAAGTATATATAATAAAGTGTATAGTGTTAAAATAAATTGTATAGTGGTCTaTAGGGTCGTCCTGTTTTTCTAGCACCTTTGTCTGTTTTGTCCGCa	194	178	10%
TA1-216597	AAGCTAAGGAAGAGTGATGTGTCCGTTGCGGACTCGACATATCCATGCATCTCATAAATG	60	contig02873	ccTTTTTGTGCTGCATATTCTTCGGAGGTTTGATGGACTCGCTGAAAAGGGTAACGACTAAGAAGGAGGAAaCGACGGCAACAGCCAACAAGAACAGTCACAAAGCTAAGGAAGCTCACAAAGCTAAGGAAGAGTgATGTGTCCGTTGCGgACTCGACATATCCaTGCATCTCATAAaTGCcAGGACG	188	2303	9%
TA2-097770	CTCTGTAGAGTATTGGATGAATTCTGGGTAGATTGTTAATCAATTGATTGCATGAAACAC	60	contig02874	aaaCAGtAAAAaGATTTAAaTTTtAAAaTATTtAAAaTCTTGTGTTTCATGCAATCAATTGATTAACAATCTACCCAGAATTCATCCAATACTCTACAGAGaTCCcccat	110	167	20%
TA1-059915	ATTTGATCGACCAGAACCATGTATGGCTTCATTGATAAGGAGGACCTGCACGACATGTTG	60	contig02875	aTaCAGGAGTTcAAaGAGACCTTCAATTtGATcGACCAGAACCATGtATGgCTtCATTGATAAGGAGGACCTGCACGACATGTTGGCCTCGCTGGGTAAGATGCcAACGgACCAGTATCTGGAGGCGATGATGGCGGAAGCGCCCGGTCCGATCAACTTCACTATGTTCCTGACAATGTTCGGAGAGAAATTGAACGGAACGGATCCGGAGGATGt	216	659	28%
TA1-147057	GTTCAAGCTTTCAGAATGGTTGTATCTGGGATTTTTGAAAAGTTCTGTTGAAAATCAGGA	60	contig02876	aGTTGTTTTGTTCAAGCTTTCAGAATGGTTGTATCTGGGATTTTTGAAAAGTTCTGTTGAAAATCAGGAATTTTAAAACATTAAATGAGTGGGAACCATGGTGGTATTTATGTGGATTtGTTTTAaGTAAaCATGTTAAAAGacAAAAAAAAAAAAAAAAAaa	163	492	12%
TA2-030971	ACTTTTATGTTACATTATGTAGCGCTGGTATAAGCTGACGTGCCTGATGCAGCCTTTTTA	60	contig02877	tAAAAaggCTGCATCAGGCACGTCAGCTTATACCAGCGCTACATAATGTAACATAAAAGTAATAACATAACATAACAAGGGGTTTTAAGTTGTTCTTAACCACTACAAGACCCAAGCATATTCGTATGAAGGCGTATTATAGGCCTATAATTaTAATtGGTATAACTAAaCTCTTCGATCTACTGGGAAaTAGGTAAATGgtATtCAAGCCTTCGAAACTCGCCATCTTCCCTTTACCACGCCATCTTACCTTGGCCTCGCCATCTTTtCTTGGCCTCGCCATCTTtCTTTGGCCTAGCCATCTTTtCTTGGCCTcGcc	319	577	16%
TA2-202220	TTGACATCTGTCTCTGCAGCTGATGATCCGAAGCCAACACCAAAACCAAGGAATACCAAT	60	contig02879	TGTAATGGAACGTGCATTGGTATTCCttGGTTTtGGTGTTGGCTTCGGATCATCAGCTGCAGAGACAGATGTCAAACTCAAGGCATCTAGGTCGTCCGGCTCATCATCAAATGTCTTCTTCTTCATAGTCGTCTGCCTCATCTGAACCGATTTCAATGGAGTGACATCATATCcACCAACTGGCTTCTTCACATCTCTTGTTGCTAGCTGTCTTTCGATCTCCAGTGTCCTTTGAGCCACTACACTACCAGAAGGTTTCGAGCTCAAaGCTTGGTGCTTTGGTGTTTGAGCCTTAGGCACTGGATCCAAGTTGCTTATGTCATCCCAGTCAGATGTCTCCTCATCACTGTCCTTCACCTTTTCCACCTCTTTTTTtACTGTTTGCTTCTGCAGCTGGCT…	402	195	10%
TA1-088099	CGCTGAAACCATCTCTCGCACTAACTTTGTTCCAACTTCTTAGAAATTTATTAAAATCAG	60	contig02883	TTAAaGTTaTTTTACGGAAaCTGgCATATGCGCTGTTCGAAGtCTGATGTCCTTGTGCTTTTTCAAaCTTTCAGAAAaTCTGGGGCAACGAAAGATTCTGAGGgAAGAAGAATCATAGTAACGCTGAAACCATCTCtcGCACTAACTTTGTTCCAACTTCTTAGAAaTTtATTAAAAtCAGAAGACGTAGGTTtcgACTTAAGGCAACAaTGAAGAaTCACGTTTTTg	228	1483	16%
TA2-035458	AGCAGCACCTGTCGACCTGTGGCTCCTGCTAAACCGGAAGCATTCGTCGGAGTTTCATCA	60	contig02886	GGTGATGAAACTCCGACGAATGCTTCCGGTTTAGCAGGAGCCACAGGTCGACAGGTGCTGCTGCTGCCCTTAAGGATGCTTCGCTGCTGCTG	92	84	17%
TA1-203895	TTGCCAACATTTTACTTCAATTTGGGAGCAGTTTATGAGCGCCAAGGAGAACTGACCGAG	60	contig02890	cGACTGTTGGTTCCCAGATGttCtAGGACTACAATTTCGCCAAGAGAAACCTCGAAAAGGCAGTAAAAATTGCTGAAACTGTTGAATCTCCAGATTTGCCAACATTTTACTTCAATTTGGGAGCAGTTTATGAGCGCCAAGGAGAACTGACCGAGGCCAGTGGTGCTTATAAAAaGGCTTTGa	183	116	17%
TA1-222331	CACAGTCGTTTCAATATCTCTTGTCTTGTTAACAAAGATGTACTGAATAGATGTTGTGTG	60	contig02891	AGTCTATCTGATCAtttCAAGTGCTTtGTGTAACATGTAAAGAATATATGTTATTTCATAAATTGTTGAGGGTGtGAGTCTAATGTTGTTTTGCTACTGGTTTTGTGAGAAGAAAACATGTTCACAAGAAATGAATGAAGTAAGTTTCTTAAAACGTTGAAACGTCttGATTGGAATGGACTGTCCTGCTGCTGTTCATTACCATTTGAACATTTAGATCATTCTCACAGTCGTTTCAATATCTCTTGTCTTGTTAaCAAAGATGTACTGAATAGATGTTGTGTGAacTttCTTtGTGATcAATaCTGAaGCAAACTaGTTttACaG	327	1212	15%
TA2-041800	AGTTCACAGAGGGCGCTAAGAGCGACAGACTCATCGCCCAACTCCTTGAAGCGACTGCAT	60	contig02894	aTAAaTACGACgCCCATGTCCGTGCCctCTTtGGCtGGCTGGCTACGATGCaGTCGCTTCAAGGAGTTGGGCGATGAGTCTGTCGCTCTTAGCGCCCTCTGTGAACTCTTTGAACGAaGtCGGTTGTCATCGTTGCGGTCATTCGCCCCAAACATCTTGTCCGTTCGCTTTTCTGGAGTAGATTCGTCTGCTGGGTAATGGACGTTCCTGCCCGCCATCTTGTGCAtGGCGtGGATAACCTCCTTCATCTCGTCCcTTGTGATGTACCCATCGCCGTCTATGTCGTATa	289	245	26%
TA2-050171	ATCTGTCCAGAGGAGCAGAAGAGGACTTCGAGGGTCCGTTTTCCCGATGAACTCGTCTTT	60	contig02895	aaaGaCGAGTTCATCGGgAAAaCGGACCCTCGAAGTCCTCTTCTGCTCCTCTGGACAGATCGCCAaTCCcTTCTCAGCCcTCTGACACAGACTGGCCCGCCGACt	105	117	45%
TA2-166880	TCAAGGCTGCCATTCGTGCTGCATCCGAGAGCCCAAGACTGAAGGGCATCCTTGCATATA	60	contig02896	TATATGCAAGGATGCCcTTCAGTCTTGGGCTCTCGGATGCAGCACGAATGGCAGCCTTGATCTGGTCGTAGCTTGCCCCTTTCTCGATGCGGCAGGTAAGATCCACAACAGAGACATCGGGCACAGGAACACGGAAAGCCATTCCGGTCAGCTTtCCATTGAGGgAtGGAAtGACTTTGCCAACAG	186	2216	15%
TA1-139508	GTATAGCGACTTAGGCTAATGTGCGTTGTGTTAAAATTATTCGTTGCGTTTTTACAGATT	60	contig02899	TGATCtGTAaTGATCTGATGgAaTATGATCTGtATAGCGACTTAGGCTAATGTGCGTTGTGTTAAAaTTATTCGTTGCGTTTTtACAGaTTATAAaCATttACaCG	106	1430	33%
TA1-180084	TGACGGAGGACCTTCAACTTGTTACGCCATCTTATCACCAGTCTGAGTGGAATTACCTAT	60	contig02901	TACTGGTGGTCGACTATTACAaCAATCGGAtttCAGCTGCTGACGGAGgACCTTCAACTtGTtACGCCaTCTTATCACCAGTCTGAGTGGAaTTACCtATCCACG	105	96	18%
TA1-042462	AGTTTTTACCTAATTACTTTGCAGGTCCAGTGCAGGATGGCATTCCAGTTTTTACTTTAA	60	contig02902	tttttAGTCTGCTATTGGCTGTAATTtCTTGtGTtGAGTTTtGCTGTCTAAaTACTTAATGCAGTTTTTACCtAaTTACTTTGCAGGTCCAGtGcAGgATGGCattCCAGTTTTTACTTTaa	122	279	7%
TA1-215926	AACAATAACGAAGAGCTACATAGACAGCTGGATCAGGCCAATCGAGATGCACAGCTGATT	60	contig02903	GGAGTCAGCAAGTAGAAGTGCTACAGAACAAtAACGAAGAGCTACATAGACAGCTGGATCAGGCCAATCGAGATGCACAGCTGATTCggg	90	714	17%
TA1-025007	ACCTGCATCAATAGTCCCACTGTATATGTACGTGCACAGTGCACACAGTAGTGACATTAT	60	contig02904	AACCAAAATTCTTATTAATCTACAGTTTACAATAACACCtGCATCAATAGTCCCACTGTATATGTACGTGCACAGTGCACACAGTAGTGACATTAT	96	129	7%
TA2-008189	AACTAATAGTATGTTAGGCTCCCCTCCTTCAAGGAACGGTTAGTGTAAACTCCTTTCGGG	60	contig02905	aCcAAACGCAGGgCCcgAAaGGAGTTTACACTAACCGTTCCTTGAAGGAGGGGAGCCTAACATACTATTAGTTCTCGGGTCTTATTGGGgTTAAATTtAAGATTGCTTACAGGCTATGGTCGATATGGTGtcGtGGAGTTTTTGTG	146	97	10%
TA1-205846	TTGTCAAAATTTATTTAAGTTCATTGGCCTTTCTTTCTTCAGGCAGTAGCTTACATTTGA	60	contig02908	cTATCaCATGCAAGAGAATTTATGCAGATAACAAATTTTATGTAATGTCTTTTGTCAAAATTTATTTAAGTTCaTTGGCCTTtCTTTCTTCAGGCAGTAGCTTACATTTGa	111	115	6%
TA1-007496	AACGTCTTGCTGTCTTGGATTCATGCTGTTGTTATAGGAATTTGGGTTCTTTCTTGTTTC	60	contig02913	cTGTACGCCTGAATGCATTGACAAAGCTGAACACTGGAAATGGAAAAACGTCTTGCTGTCTTGGATtCATGCTGTTGTTATAGGAATTTGGGTtCTTtCTTGTTtC	106	121	5%
TA1-079785	CCCACAGACACGACGGAGGAAACTCGTTTCATTAACAGTCACAAATTTTATATAATTAAT	60	contig02916	TACGtCGGGAGGAAAAGGAGGAGCTGGAAAaGGAaGAGGGCCGGGAGCAGGAGGAaGAGGAGTTGGAGGAGCAGGAGGAgAGAAaGGAaGAGGAAAaGGaaGGAGGAGGAGgCAAACCTAGAAAGCAGGATGCGAAGCCATCTGATGTGGAGAAGGCGGTGAAGCCAGTGGCATCCCAATTGCCACAGAATAAGACAAAGGAAGCGAATTCAACAAAGTCAAGGCGACCTCTTTCGAAAGAAGAAACGTCTCCGTAATCGATTCACTCTTCTGTCCGTGTATCCCACAGACACGACGGAGGAAACTCGTTTCATTAACAGTCACAAATTTTATATAATTAATAAGTGTATTTTAACg	357	195	16%
TA2-053305	ATGGGGGGGGTGTTCACTTAAACGCTTAAATGCAGTTGAGGCTGCGTATTCGTTTGCCTA	60	contig02920	tAGGCAAaCGAATACGCAGCCTCAACTGCATTTAAGCGTTTAAGTGAACACCCCccccATTACAAAaGACATGGCAAACTGCAACcAGgAATCAAACTGATGACCTTGaa	110	167	22%
TA2-181309	TGATAATCATGTCCATGGGTTCCCTCAGATTTGCAAACCTTTGAGCATCAATGGAGTTTT	60	contig02921	cAAAAAaCTCCATTgATGCTCAAAGGTTTGCAAATCTGAGGGAACCCATGGACATGATTATCATGATAAATACGCAATTTGCAACTAATGGAGTCGGTAAAACTTAACAGGTGCAATCAGTACAACACCAAaCATTAAAAaGTCAGtAggcctaaataaggtacaacaGTGACCAGTCaGCAGAAAaaTGCACAGACATACGATAATTATAATCAACTTACAACACTGCTGAACAATAGATATTCTCTAAaCGTTTTGGCGGGGTAGAATTAGAACTGCTAGCTATAAACAATTtCAGCCAAAATGCAGAAATATATTTGAAAaTAAACGCAATGCAATAGCATGGCATCAGAGGTCATCACTGGAAaTCAGAAATCATTCGAAACACTg	390	304	12%
TA1-081948	CCGTATCTGTTTGTGCAAATTGGTCAGTTTGGATTTGTTTTGCTATTCATTAGCATTAGT	60	contig02923	GGACGTAATACTGATATGTCATTACTTGTtAAGACTTTTTGTGTGTCCGTATCTGTTTGTGCAAATTGGTCAGTTTGGATTTGTTTTGCTATTCATTAGCATTAGTA	107	109	13%
TA2-093687	CTACAAAATCAACATCGGAAATGCTCCCAACCAAACTGTGGTCGATGTATTCTGTGACCT	60	contig02927	aGGTCACAGAATAcaTCGACCaCAGTTtGGTTGGGaGCATTtCCGATGTTGATTTTGTAGACGCCGCTTGCACTTCGACCCGAGGCTCTGACGTCACTACAGTCTTGGAAGGCTTTTATGTTGCAATTTT	130	124	11%
TA1-184461	TGCTGCGGCGCATCGACGGTTGCGATTGAGAACAAGATTGAACAGGCTTTGGACTTGCTG	60	contig02928	tCCcAGACGGTcTATGGAATTGATTACCTGCGATACTGGGATTGCTGCGGCGCaTCGACGGTTGCGATTGAGAACAAGATTGAaCAGGCTTTGGAcTtGCTg	102	497	16%
TA1-138505	GTACTCGTTTCCTCTTGGAATGCTGAGCTGTTCAGCTGTCTTATAACTTGTAATAATTCA	60	contig02929	AAaTCTcTTAaGTtCCATGGCACAgTGGTTTTcAACTTACTTTGTaGTTATAATGTACTCGTTTCCTCTTGGAaTGCTGAGCTGTTCAGCTGtcTTATAACTTGtAATAaTtCa	114	213	3%
TA2-164139	TATGGTTTGCTAATTGCGTAATGTTCAACAACTCTCTTTCTAGACAGTCGGCCCTCTAGT	60	contig02930	aCTAgAGGGCCGACtGTCTAGAAAGAGAGTTGTTGAACATTACGCAATTAGCAAACCATAACTGTTGTTGTCGTTATACAAAATACTACATATTAAATAGAAAaTGATATGACTGAGTAAAATGAaCCAGAAATCTATTACAAAAaTTACTACAAATATCCGTTAAAGACAAaTATTATCAAaCGGTTtGTGTGACACAGAAATTTGGAaTACATTTTTCACAGGACTGTGATAAATTTtGTCATGTCGAGtCACCAAaCTTtCTtAaGCAGAGGtGCCAAGGGCCATGGTGttttt	297	85	16%
TA2-001820	AAAGACATGATCAAGTTTCCGGAGCTGTTCAAAGAGAAACAGACGGAGGAAGAGAAGTCG	60	contig02931	GGCcGACTtCTCTtCCTCCGTcTGTTtCTCTTtGAACAGCTCCGGAAACTTGATCATGTCTTTGGCCAACAATtGAATGTAGGCAATTCTCTTGTCCGCTTCTGGTTGAaTGGCAAAaCcATATCTCGgaT	131	119	12%
TA1-075223	CATTAAACTGAGATTCAAGCCAGAGTTAAACGTGTTAGTGCAGTTACCTTGGCAAATTTA	60	contig02932	ATCTCCTTGGTGTGTGTAGTCCATTTtGtCTTGAGGGTGAAATATGTAGCCTGCTTTGTTGGCTATCCAACACACTTGCCATTAGACCACATGCCACAATTTCTGCTGTATGATTGGCATTAAACTGAGATtCAAGCCAGAGTtAAACGtGTTAGtGCaGTTACCTTGGCAAaTTta	177	89	17%
TA1-079231	CCATGCTATACACTGTACACAATTTCTTAGAATGAGATGTACGTTACTAAGTTACTGCAT	60	contig02935	TGTAGgtAACGTAACgaaGAATTACTATGGTTTAGGCATGTAAACCAGAAaCGCCCCCCCCcATGCTATACACTGTACACAATTTCTTAGAATGAGATGTACGTTACTAAGTTACTGCATAACTTTGtACAtATTTTATtATtAttcctagataattacatatGTTGCACAGTGACaCATTTTCCag	187	106	18%
TA1-147134	GTTCAGAATGTCTTCAAGGACACTTGTGTCAAGGTTGACGTCATCTCGGATCTATCCAAG	60	contig02939	gggATATTGGAGGATCGGACCCGGAGCGAATGGCAGCTCCAGCGGTTGCCGAATATGTTCAGAATGTCTTCAAGGACACTTGTGTCAAGGTTGACGTCATCTCGGATCTATCCAAg	116	965	19%
TA1-184909	TGGAAACCTTCCGCACTCTGTTACAGACAAAGAACTGTTCAGGAGTTCTTTGAACAGTAT	60	contig02941	tCACGTCCAGAAaTGCCCGCTACTGAAaGTGAGAGGAAGTGGACACCGGGACCcAATGAGGATTCTGTGAGCAAGCGTTCAACTTATCCAGACAATCAGCAGCTCTTCGTTGGAAACCTtCCGCACTCTGTTACAGACAAaGAACTGttCAGGAGTTCTTtGAACaGTAt	170	471	14%
TA2-182626	TGCAAGAATTGATCTCGCTTTATACTGCTCTTGACGCCAGTGCGACGTACATTACTCTAC	60	contig02942	aCTTGGGGCGTAGAGTAATGTACGTCGCACtGGCGTCAAGAGCAGTATAAaGCGAGATCAATtCTTGCAACCcTCATAAGGTTGACTAGgCCTTCCATTCACCAGGTGGCGCAGGtACATTGTTAAaTTAGATTTAAAATGTGAGGgATGacTtGCATGGATGCCACACAATTAAATTTGACTtGtAATaa	191	195	10%
TA2-037373	AGGAAGAAGCGGTTCGATTTGCCGACATCCAAGAGGATCCGCCCAGCACAACAGAATCAA	60	contig02946	ttgattctgttGTGcTGGgCGgATCCTCTtGGaTGTCGGCAAATCGAACcGCTtCTTCCTCTCGATCCAACGATGGAGACAGTCGACGACAACAACGGATGCTTCGCAGCTGaGAaCATAATACGTCGCGTAACGCTTTCAAGAt	145	97	28%
TA1-134912	GGTATAGGCATAATCGGTAAAGAGTGATATTGGTAATGGTACAGCTCTATTGAAATGTAA	60	contig02949	atgcatcatgcTTTAcACATACGCCCcTGGCTATACACGGTATAGGCATAaTCGGTAAAGAGTGATATTGGTAATGGTACAGCTCTATTGAAATGTAAAACATTGTAAATAGATAAGAGAAAAATtGCAGCTAtCCTCAtCAACTGATCTTG	152	110	15%
TA2-016780	AATGATTGACATCCGTGACGCCTTCACAGATCTGCTGAACGAATTGGCAAGGAGAACAAA	60	contig02950	tCATtCcGGtCTtCTTCTCAATTTCTGATCCTACTGTGGCAGTTGCTCCtCCCTCCTCTGGTTTGTTCTCCTTGCCAATTCGTTCAGCAGATCTGTGAAGGCGTCACGGATGTCAATCATTCCCTGGGCAGGAATGACAATCTGCGACCTGTCATGTGACgg	162	633	10%
TA2-015854	AATCGAGTGGAACAAGTCGGCGTTGAAAAAGTGTTAACAAGAAGTCATTAAACTAAACTT	60	contig02952	TTTTTTTTTTTTTTtTTTTTTTTTtttCtAAAGTTtAGTTTAaTgacTtCTTGTTAACACTTTTTCAaCgCCGACTTGTTCCACTCGATTAAGAATACTAGCACATTTGTTAAACCTAATcaaatcaatgtccTGATACTTGGCACTTAATTGTTCAGtAtGTGCACTAATatcaacagttCGAGTACTCACTCACTTGTCGATTAGCAATGTTCTCTAGATTAAGGAGCCTTAGGATTTCTCCCTACCCTTTTGATTTAACCCCGACTCGTAGGATGTATGTCGGAACCTAAGGTCAGTTACTACtATTCGTCCTAAAACTATGCATTGTGGTGCACCCTAATAATCTCGATAATGAACTTACTTCACGCGCTTACACTCTTAAGGAAAAaTACAGAT…	505	716	18%
TA2-116411	GATCCTCAAGTACAAAGACGAGGCTGTTAAGATGCAGCAACAGCTGGACGACATGAAAAA	60	contig02953	tttttCATGTCgTCCAGCTGTTGCTGCATCTTAaCAGCCTCGTCTTTGTACTTGAGGATCTTCTCTTtGGCCATCTTTGCAATCTGTGATCCTTTg	96	1507	7%
TA2-169385	TCATCGAAGTCACGGTGAATATGTGATACGGTGTTCTATCGATTGGGATGGAGAGACGTA	60	contig02956	TACGTCTCTCCATCCCAATCGATAGAACACCGTATCACATATTCACCGTGACTTCGATGATCTCTGGGCGAACTCCGAAAaCGGCTCCGTTCACGAACGCTGTCA	105	324	8%
TA2-104649	CTTTAGCGTTGGCAGTACGTTTCAAAATAGTGCAGGCCGTAATGAAGATTCATTGCGTCC	60	contig02962	GGACGCAATGAaTCTTCATTACGGCCTGCACTATTTTGAAaCGTACTGCCAACGCTAAAGCAGCCTCGGAAaTAATACACAAACCCTTATTCGGATCAGGTTTGGAAGTTTTTTGCTTCCATCTTCGTAATGACAATGTTTAACTTCATGATTAAGAACAATGTCTTGTGAACAGCATGCTACACTCTGAAACCAGTAGTCCATTAAATTTTGCAATAC	219	375	6%
TA2-072912	CATAATTCACTTCATGGAGGAGATAGACTAAGGAGATCAGCGAGATGAAGCTTGCCGTCA	60	contig02964	CCGATaTtCgAGCCcTGGAGTTgACGGCAAGCTTCATCTCGCTGATCtCCTTaGTCTATCTCCTCCATGAAGTGAATTATGAAATCAACAAGCTTGTGCTTGTACATTTGTTCTGTGTGGAAGTTGGTGATGAGAAAACTTATGTCGTAACCCTCCACtGGCTTtCTCCTGAGAATAATAAAaaTTCTCTGCCCTCaTCATCATGAATCGCATAAATTTGTGGCACAGAATTTTCTCAATTTCGTCAGCCTGCTTAATGGCAATGCTAACTCGGAGAGAATTGATGGAACCTTCAATAAGCACTTTTtCTTtCTCaTTtCTGCTGA	326	792	25%
TA1-027017	ACGTTTTTGCTTAATTTACGCTTTTTGGCTTTCCCCTATTTTGACCATGATACATTTATG	60	contig02965	ATTCCCTCCTATTTCCAGGAATTTTAAAaTTTCTCCCCCTATTTTAACAAAAATTTTAATTTCCCCCTATTCAGTTCAATTAACGTTTTTGCTTAATTTACGCTTTTTGGCTTTCCCCTATTTTGACCATGATACATTTATG	142	196	36%
TA2-193093	TTAAGTTAGTCAAGACCAATGTTCCCTCTAAGCTGTGTATGTGTGCGTGTGCACACAGGT	60	contig02967	cACTCGTCTCACGACCTGTGTGCACACGCACAcATACACAGCTTAGAGGGAACATTGGTCTTGACTAACTTAACTGCaTCGGTAAcTCCctGTTtg	96	323	10%
TA2-043910	ATAATTACGTTGTGACTAAACAGTGCTCCGGCCGTTTGGAAACCGACCTAAAACCAGACT	60	contig02968	TCTACTTCCAAGCAGGATCAGTCTGGTTTTAGGTCGGTTTCCAAaCGGCCGGAGCACTGTTtAGTCACAACGTAATTATCGTGGTTCGAACATTTGCAAGGAGTTtGTGACTTTACAAAA	120	396	5%
TA1-080908	CCCTTTCTCCCCATCTTTTGAGACATCCTTTACCAATGACCTTGTATCAATTTTTAGGAT	60	contig02970	CTCTGGGCATCgaCATAACCCTCCTCCTTGTCTGAATTAGGGTCATCCCTTTCTCCCCATCTTTTGAGACATCCTTTACCAATGACCTTGTATCAATTTTTAGGATTTTg	110	882	5%
TA1-030903	AGAAATTTGACACAGGCGCCGCTCTGCCTAAATATTTCCAGATTGGAACCGTTAAGGACT	60	contig02972	gggAAGAATTGGTTTGATCTGCCGGCAACGGAGCTAACTAAAGAAACTgAaTGGATTTGAAaCTCATTCGAATGAGAAAAGTTCTCAATCGAAAGCAGTTCTTCAAGAAATTTGACACAGGcGCCGCTCTGCCTAAATATTTCCAGATTGGAACCGTTAAGGACTCGG	168	114	3%
TA1-066819	CACATTTTGTTTGATTGAACAGCCACATGGCCTTTATTTGATGACGTCTTATGATCTTTC	60	contig02973	ttATAAGtAATTTtCTAATGTTtACACAGTTAAAAAAGAATCTTTCTAAGGAGATCAACAATCTCATGAGATTTCACATTTTGTTTGATTGAACAGCCACATGGCCTTtaTTtGATGACGTCTTATGAtctttc	134	310	10%
TA1-179324	TGAATCTCATAACTGCTTTGCCTTGACCAATTGTGCTTCAGAGTGTTTTAGTGGATGATA	60	contig02974	ACTTTCAGTCGATGATCTCCTGCAGAAGGCAAAAGCTGTCGTTGGTCAACTTtAaGGAATGTTATGGAATGCAACCAATGTCTTtATCATTtATTGTTAGCTTACTtACCaaGGAGTACATCTGAATCTCATAACTGCTTTGCCTTGACCaattGTGCTTCAGAGTGTTTTAGTGGATGATa	182	87	43%
TA2-041336	AGTGTATTACAGTTCAAAGTATTGTAAGTTGATTGACGTAAACCTCAGGTTGTAAACAGG	60	contig02975	ccTGTTTACAACCTGAGGTTTACGTCAATCAACTTACAATACTTTGAACTGTAATACACTTGCAGTTATTTGTTTAGCaCTTtCTAAAaCCCTCTTACAAGCACTATTACAAACGGAAAATG	122	108	8%
TA1-236966	TTACGATGAGGCCAAAAGGATCCTTAACCAGCGACTTATCAAGGTCGATGGTAAAGTGAG	60	contig02977	TACGtCGGGAATGCTTGCCGTTGTCGATATTCCTGAGGAACCGGTTAAAGTACGCCCTGACTTACGATGAGGCCAAAAGGATCCTTAACCAGCGACTTATCAAGGTCGATGGTAAAGTGAGGAg	124	2363	13%
TA1-146332	GTTAATTGGTCAGTTCCCTACAAGTGGTTCCTTTTCTCTACTGAGGTTATGTATTACGCT	60	contig02978	aTAAATTTCATGCCCAGACCTGAAGTTGTGCCTGATTTTCTGAAGGTTTAAACTTCTATAAATGTTAATTGGTCAGTTCCCTACAAGTGGTtCCTTTTCTCTACTGAGgTTaTGTATTACGCt	123	171	18%
TA1-235398	TGAACAACACAACCGACCTTCATTCCAAGCCCTAGTCGAGAATATTCAGAACGTCATACA	60	contig02979	GGATATTGTGTATGAAaTAATGAAGAACTGCtGGGAGACTGAaCAACACAACCGACCTTCATtCCAAGCCCTaGTCGAGAATATtCaGAACGTCATACACt	101	268	19%
TA1-002539	AAAGTCTTATGTTGTGCACGTTTTATAATGCGAAGGTGTAGAACAGTGAGGTAATGCTAA	60	contig02980	cGCTTtGACTGCGCtGAGCGATTATGTATGACCAAAaGTgacttcaaagtcTTATGTtGTGCACGTTTTATAATGCGAaGgtGTAGAACAGTgAGGTAATGCTaa	105	127	22%
TA2-192956	TTAAGCTGACTGCAGGTGTAAAAAATGACAAGGTGGCTGCTCAGGTGTGGAAGCTGACAG	60	contig02983	cTGTCAGCTTCCACACCTGAGCAGCCACCTTGTCATTTTTtACACCTGCAGTCAGCTTAAGAGGTGCGCTTGCTCCGACCTCGTAGTTTGGCTTGTGAGCAGATACGCAGCAGAATTGGCGGCTGCCTTCAACGTTCGACTTGCTCTTCTCCGTCTCTGAaGACTTGAATTCAACAT	177	468	13%
TA1-225159	CGGGTTCAAACCTGGATATAAATGCATCACTGTTATTAAACCCTCAATAATCAATTGTAG	60	contig02984	aGaCTATGACGACGCTGAATTCGATTTGCTACAGAAAAaGACCGGCAGATTAaTAGGCCTCACTAAATAAATTCTTCAATTTAAATTTATTTAAATTtATTTtAACCTATTAATTGAATCCATGGGCGTATATTGGCGTTCACGGGTtCAAaCCTGGATATAAaTGCATCACTGTTATTAAACCCTCAATAATCAATTGTAGAAAAATATGTCCAAATTCCAAGGAAGAATTTTGATCCGGATAACTAAAAAaCCTACA	259	124	63%
TA2-164483	TATTAACAGCTGTGCTAACTACTTTAATAGCCGGATTAAGTGCTACAACTGAATGTGATA	60	contig02989	TATCACATTCAGTTGTAGCACTTAATCCGGCTATTAAAGTAGTTAGCACAGCTGTTAATAGTAGTAGAGACGAAAACCATCACGAAGTTGACATAAAGTTATAAAATCGAATTAAAAGAAAAACACCTGCTGTAACTA	138	4850	18%
TA1-009316	AAGAATGAAGACAAGGAACTGTCGAAGGTTGCTGAAGTGAGCCTCAAGAATCTCTTTGCT	60	contig02990	CTGGAAGATtCCTTCTTCGCTTGGAGCACTTTTATGAGAAGAATGAAGACAAGGAACTGTCGAAGGTTGCTGAAGTgAGCCTCAAGAATCTCTTTGCt	98	312	22%
TA1-173236	TCGGACCTGAAATTACCATGGAACTACCCTTTGACTCATTGCAGCACTCGTGAATAAGCT	60	contig02992	AATGTATGTGAGGGGTgaCGGTGAGCTAGtGgTtAAAGGTAACaCCAAGgTCTCcGACCACTGACTGACtgTCTCCTCTGaTCCTTAGgAAaTCGgACCTGAAaTTaCCatggaactaccctttgactcattgcaGCACTCGTGAaTAAGCT	152	91	10%
TA1-237859	TTGAAAGGTGGACGATCAAATGATGTACTAGTGATAGCTCTGGCTGAAGACATGGGGTGA	60	contig03000	TTAGGTCGGGAATTGAAaGGTGGACGATCAAATGATGTACTAGTGATAGCTCTGGCTGAAGACATGGGGTGAgaCGCGAGACCGACTTAGACaGAAGGAcg	101	104	19%
TA2-110221	GAATTTTGTCTCAAAAGGTTATGCACAGATGCATTTAAGTGTACTTTCATGCAGAATGTG	60	contig03003	tAtaTAAaCAAaTTtGTATTTTTATACACATTCTgCAtGAAaGTACACTTAAATGCATCTGTGCATAACCTTTtGAGACAAAATtCCAAaGACTAAAaTGTTAGTCg	107	116	1%
TA1-223126	CATACTACTTCAGCCACTTCTCGTATTTTCTTATGTAAGGTCGTTTTGGAAGTTTAGTTT	60	contig03008	GGAGGGGCGCTATATAAATATACTTCAATACAAtACAATACAATGAGATGCATGAAATCATTTGAAaCGTGCGGCATACTACTTCAGCCACTTCTCGTATTTtCTTATGTAAGGTCGTTTTGGAAGTTTAGTTTTAAAa	139	466	20%
TA1-229918	GGAATGGTTGTCCTCCGTTTGGATTGTTATTGTTTTTGCATTGAATTACTCAAGCAATTT	60	contig03011	cGCTCGGAATGGTTGTCCTCCGTTtGGATtGTtATtGTTTttGCATTGAaTTACTCAAGCAATTTAATCAATGGAGaTATACtCCATGTAAGTTtAGAAAGTACAAaGt	109	87	10%
TA1-112786	GAGAGCAGATTAACCTGTGATCAACTTAATTTCTTTGGAAAAGATTTACCTGCAATCAAC	60	contig03012	GAAGACCAGGTCAAAGGCTCAAGTTACGTTTCAGGATGTTTGGAAGTATCGAGCACGTCCGGTGTGTGGAGAGCAGATTAACCTGTGATCAACTTAATTTCTTTGGAAAAGATTTACCTGCAAtCAACTTAATGATTGaTTATCCCg	147	119	9%
TA2-064913	CAATATAACAAGGTTGCAGTCTGTGTAGTTATCCACTTCCTAAACCGTTTCAGATATTTT	60	contig03014	tAAAAAATATCTGAAaCGgTTTAGGAaGtGgAtAACTACAcAGACTGcAACCTTGTtATATtGTTCTTTTGCAGAATTGgTTGATTGtCTTTATGAaCCTTAAATgaCCTATAg	114	340	14%
TA1-136380	GGTTATATTACACCCGGTTCTTCGTGTCATTGGAGTTTATCGATTGAAACAGATTTCGTT	60	contig03015	cGGAGCTTTAGTAAAATGGTTTTtACTTCTTCTATTTGTTTTGGCGGAACTTAAGTACTTACTTGAACTTTACAATGTCAGGGAGACTCACTATTGACTGCATGATTAACTTATTTtCAGTATTTTAAGGTGTTCATATTCTTGGGTTATATtACACCCGGTTCTTCgtGtCATTGGAGTTTaTCGATtGAAACaGATTTCGtt	204	136	9%
TA1-010724	AAGCCTTGCTTCACGGTGAAAGAATCGAGGAATTGCAGGAACTAACGATTATTCCGTGTC	60	contig03021	GAaGGAGAAGgATaCATCAATGCTgACCACTCGACAGAAAGCCTTGCTTCACGGTGAAaGAATCGAGGAATTGCAGGAACTAACGATTATTCCGTGTCGACCGACCa	107	96	38%
TA1-018990	AATTTTCTTGCCGTGAAGCTGCATAATATGGGCAGACCTGTACTGTTGTGCTGGAATCTG	60	contig03024	AGGTTAATTTTCTTGCCGTGAAGCTGCATAAtATGGGCAGACCTGTACTGTTGTGCTGGAATCTGGCCATGCTGACACTTGACCAGAGCTTAg	93	118	27%
TA2-012103	AAGGCTTTGATTCAGTGGTTATGTTGCATTTGTTGGGCTCTACAAATTTACTGTCTTCCA	60	contig03026	TGGAAGACAGTAAATTTGTAGAGCCCAACAAATGCAACATAACCACTGAATCAAAGCCTTACAAGTTCACAGCAACTAAATGCAAAGAAATTtCACTAAATACTAAATTATACATATGCACAGAGCTACCAGGCAAACAAACACCGTAGGGTCATAAGTCAGATGGAAGAAGCTCCTTtCTCTCatgacgatgttcccaccGAAaCAATGAAAaaTCCTaCTGCCTTGCAGAAATGCGACAACCAA	246	559	5%
TA1-220243	ATCACAGCTGTGAAGCCAACGATCCAGTCAGAGATCCTGCAAAGCTGTTTATGATTGAAG	60	contig03028	TTGTTGTTGCTGGTGAAGCATATCACAGCtGtGAAGCCAACGATCCAGTCAGAGATCCTGCAAAGCTGTTTATGATTGAaGGCAT	85	339	9%
TA1-057851	ATTGCAAGGCAAGAATGCTGCTGAAGCTAAGATACATGTACATGCTAGCTACATTTTGCG	60	contig03030	AtACATTTtCTTTGCATGTAATCGaTAATTGCAAGGCAAGAATGCTGCTGAAGCTAaGATACATGTACATGCTAGCTACATTTtgCg	87	1054	7%
TA1-037413	AGGATCACGGACTGTGGGCCGATGATGGCTCACCTTGTAATGTGGCCACCTTGTGTTCGA	60	contig03032	aGTGATAAGGTCAGCCCTCATGTACCGACATTAAGGAAaTGgaGTTGCCAACCCTTCACACATGTGGCTTCTTGGGgTtAGGATCACGGACTGTGGGCCGAtGATGGCTCACCTTGTAaTGTGGCCACCTTGTGTtCGaGCCCc	144	464	23%
TA1-116998	GATGTCTGGCCTCAAATTCAACATATGTGTGGCATATTTGCTTTAACATTGATAGAAATG	60	contig03033	ttCCcTCACAGAaGTATTCCGTTGATtCAAGAAATtCCAATGATGTCTGGCCTCAAATTCAACATATGTGTGGCATATTTGCTTTAACATTGATAGAAATG	101	220	21%
TA2-008595	AACTCTCTCTGAATATAAAGACCCACTTTGTTGCTCGTAGTAAATATGGAACAGGTAAAG	60	contig03035	cTTtACCtGTtCcATATTtACTACGAGCAACAAAGtGGGtCTTTAtATTCAGAGAGAGTTCTTAACTTGGCCGTCTGGTAACATAGACCTTGTCCCCcAcTCGGACAGCTCCAgg	115	168	10%
TA1-105994	GAAAGGCTTTCAGAAGCTGTAAAGAATAAGCCGCTGTCCTGAGGCGTATGGAAGCATAAA	60	contig03036	aCTgtGGGCgAGTGCcgACCTCTGAGCAAGACTGTGCGTTTCAACGTCATCAAGGTCACgAaaGGGAaCGGGCTCATCCAAGAAAGGCTTTCAGAAGCTGTAAAGAATAAGCCGCTGTCCTGAGGCGTATGGAaGCATAaa	141	22273	16%
TA1-177391	TCTTCTTTTCAAGTCAGGCTAGATGTATGACGGCAGTCCGTCATCATGACTTGGTGCTTT	60	contig03041	cAACCCCACGTGGCACTGCATCGTCGGAAGGAaTTTCGGCAGCTACGTCACACATGAGACGAAACACTTCATCTATTTCTACCTCGGCCAGGTGGCGATTCTTCTTTTCAAGTCAGGCTAGATGTATGACGGCAGTCCGTCATCATGACttggtGCTTtgg	161	4915	16%
TA1-178865	TGAAGAAGAGGAAGGTGAAATGGAGACATAAGACGGAGTTGACAATGGCACAGATTGTTG	60	contig03045	CAAAATGGAaCACAACCAGGTGCAGCAGATGGaCGACGTGAAGAAGAGGAAGGTGAAaTGGAGACATAAGACGGAGTTGACAATGGCACAGATTGTTG	98	261	10%
TA1-110500	GACCAGCCATTTATATTCTTGGCCAATGCGTTCTACAAGAAGTATCAAAATGAATTGGAG	60	contig03047	cTTTGAaTGTTCTGCGAAggAAaTGCAGAATGTCGACCAGCCATTTATATTCTTGGCCAATGCGTTCTACAAGAAGTATCAAAATGAATTGGAg	94	549	7%
TA1-004518	AAATTTCTGTGGTAGTAATTCAAATGTGATTTTTGGAAGGTGGTGTAGGCGAATGAAAAC	60	contig03049	AACTGCAAACTGATCGTTtACGAAaTAAAatGCCACATGTTtCGGTTGTATTGGGCTCTAGTTGTAAaTTtCTGTGGTAGTAATTCAAATGTGATTTTTGGAAGGTGGTGTAGGCGAATGAAAAC	125	1195	22%
TA2-078966	CCAGTATTCACACCATAATGTGGATTTGTACCAGTGTTCACACCATAATGTGGAGTTTTA	60	contig03051	tAAaaCTCCACATTATGGTGTgAaCACTGGTACAAATCCACaTTATGGTGTGAATACTGGTACAAATCCACATtACGGTGTGAACAatGGTAAAaCTCCACATT	104	448	38%
TA2-211847	TTTTAAGAGCAGACGCAGTGGAGCGTAACTCAGATTGAGAAGGAGCAATTAAGCACAACC	60	contig03052	gggTTGTgCTTAATTGCTCCTTCTCAaTCTgAgTTACgCTCCACTGCGTCTGCTCTTAAAAaTTTAAAtagttccctctaaagaCAAaGACAAaTAtGAatAATAtCTAg	110	190	11%
TA1-074787	CATGGGAGAGTATGTTGTAAAAGCCGTCAACTCTTTTGGCAGCAAAGAAGAGAGCGCTTT	60	contig03054	ATTACGAACTGCGGaTCGGACGCTGCAaGATGGACGACATGGgAGAGTATGTTGTAAAaGCCGTCAACTCTTTTGGCAGCAAAGAaGAGAGCGCttt	97	227	39%
TA1-056315	ATTCACTTGTTTACATAGTATTGTTGTTAACCCCTATGGGGCTTGATCAGGGATTAAAAA	60	contig03056	ccAATGAAAtAGCGGCctCAGAGTTCGTTTtATGCCTAGATCTGGTTCTTTAGGTTTTGGACAATGAATGTAGTTGTATTCACTTGTTTACATAGTATTGTTGTTAACCCCTATGGGGCTTGATCAGGGATTaaaaa	137	2928	15%
TA2-098705	CTGAGGGCTTGTTAATTTGAAGTCATTGGGAACATGTTTAATGATACAGCATACCAATAA	60	contig03059	ATTTTATTGGTATGCTGTATCATTAAACATGTtCCCAATGACTTCAAATTAACAAGCCCTCAGTGTAGCCACAACGTATTCATGTTTACCAAGAAGAAACGGAGAACTTAA	111	322	5%
TA2-212162	TTTTATGAAGGATTTGAAGCTTGGTGGAGAACTTGGCCAAGTTCTATTTTTGCCATTTGA	60	contig03061	tCAAATGGCAAAAaTAGAACTTGGCCAAGTTCTCCACCAAGCTTCAAATCCTTCATAAAATATGGATCTCCACGATACGGGCAAATCACTTGAGAGCCAATCTTTCCTAGTCGGTTGACAACATAGCGTCCAAGGAATCCCGacGCACCAAAAACTGTGGCCACAATTCCACTGAAAGAACCACGTCCtCCCTTTCCACGTTTGTACGCTGTCAAATTATCCCGTTGGTCCTTCACGACa	240	113	19%
TA1-051538	ATGATCGTCCAGAATTCGTCGTCAGCATCGATTCGAAGGAAGGCATCAACCTTAACGTAA	60	contig03063	cGGgTCGAaGATtACAATCGACCTGAAAGATTGTATTTtGAAGTCTTATGATCGTCCAGAATTCGTCGTCAGCATCGaTtCGAaGGAAGGCATCAACCTTAACGTAAG	108	8644	20%
TA1-055078	ATTAATGCTTCTAACAGTTGTTCATTGTTAATAGACTATGTGAGAGTGGACTTGGCAAGA	60	contig03064	ACAGCTGGAGTAAaTCTGgATCAACCGCCAAGAGCCTTTACCATGTATAACATAAAGACAATTAATGCTTCTAACAGTTGTTCATTGTTAATAGACTAtgTGAGAGTGGACTTGgCAAGa	120	189	7%
TA1-027619	ACTATCACAGAAAAGGTTACGGAAAAGATGGAGACACCCGGGTCAAAGACGAAGACAAAA	60	contig03065	tCTATATTtACaCAACAAaGCAgCCCcGTAAaGAAATGAGAAaTtCAACGACAAGCAACCGAAaGATATAAaCCGCCtCCGacTTAGTTAGTCAACtAtCACaGAAAaGGTTACGGAAAaGATGGAGACACCCGGgTCAAAGACGAAGACAAAAG	155	203	10%
TA1-081929	CCGTAGTGGTTCATTTGTTTGTGCATTCTTCTTAATTTGTCACACATATTGTTCCATGAA	60	contig03070	TATTACTGGTTATATCAAGGCATAATGATTAAATGACTTTcTTTtGtAATGgTCaTTtACTAATAATTGCAGTGTTTGTCgTGATGTACAATTTTCTTTTGGTTtAGCAGcggtgCTtAAaTTTCAACGTGGACGATtCCTCAGAttAaCCGtAGTGGTTCATTtGTTTGTGCATTCTTCTTaatttgTCAcACATATTGTTCCaTGAaTaTTGCTCa	218	158	8%
TA2-091756	CGTGAAGATCAAAGAGACAGAAAATGCTCTCATTAGCAAAATTAACCAAATACGCATTGT	60	contig03071	aTGCATGATTAAGTTCTCTTAACAATGCGTATTTGGTTAATTTTGCTAATGAGAGCATTTTCTGTCTCTTTGATCTTCACGACAATATCTTCCTCAACTCCTGCTAGCATCTCAGAATAGACGCTTtCGATGATTCTCTTGATCTCTTCAGGAGA	155	83	12%
TA1-206025	TTGTCCTTATCTCCTGACAACTATTCTGTATGCATTGTCCAATTGTGTTTGCAGTTGAGG	60	contig03072	tCGATCTGACCTGTTAGTTCATAGAGAGTTAATCGAAATAATTTAATGAGCGAATTTGTCCTTATCTCCTGACAaCTATTCTGTATGCaTTGTCCAATTGTGTTTGCaGTTGAgg	115	238	17%
TA2-129140	GCTTTTGTATTTTGTGTTAAAAAGCTGAGAGCACACAGCGCAAGTGCAATGTTTTATTTT	60	contig03073	AGTTAAAATAAAaCATTGCACTTGCGCTGTGTGCTCTCAGCTTTTTAACACAAAaTACAAAAGCTGAATACTGTCAAATTTTGAtCTTCAGAAATtCTACTTTtCACC	108	83	9%
TA1-059829	ATTTGAAAGACACGTGAACAGTAATCAATCTTCCTTGTCAACGCTTCTCAGATCTGATTG	60	contig03074	AtCGACTTCTCACGACGATCGAAGTCGCTGAACATTTGAAaGACACGTGAACAGTAATCAATCTTCCTTGtCAACGCTTCTCAGATCTGaTTG	93	176	15%
TA1-041753	AGTTCTTTTAAATGTTCTAATTGTTTAGAAGTCATGTTGTGATGACAGCCTTTTCATTTG	60	contig03077	ACATGGAAAaTGATCaGAGAAACGGAGGaGAaTAAatAGTTTTATTTtAATACTTTAAGTTCTTTTAAATGTTCTAATTGTTTAGAAgTCATGTTGTGATGACAGCCTTTTcATTtG	117	420	9%
TA1-027859	ACTCAGAGATGCTCGTCTCCGGAGGACAGGATGGGAAGATCAAGGTGTGGAAGATGTTGA	60	contig03081	tGGATGACGCCGTCCTGTGCCTCAACTtCAGCCGGGACtcagagatgctcgtctccggAGGACAGGATGGGAaGATCAAGGTGTGGAAGATGTTGa	96	214	14%
TA2-172291	TCCTTTATTAAGGACCTCATAGATGTGTCTTTGCTTTTGAACTTTGTGCGTGCACTGAAA	60	contig03082	tttCAGTGCACGCACAAaGTTCAAAAGCAAAGACACATCTATGAGGTCCTTAATAAAGGACATTTACAAAGAGGAGGgAGGGAGGAAGGTGTCAACCAAATTtGTAGAaGGGAGTcTAaGCCAATGCAAGGTCCATTtaa	140	169	9%
TA2-133190	GGCGGCTGTTCCCATCTCCTGGTCGAAGTCAAGAGCGACGTAGCACAATTTCTCCTTGAT	60	contig03083	ATCAAGGAGAAATTGTGCTACGTCGCTCTTGACTTCGACCAGGAGATGGGAACAGCCGCCTcttCATCATCCCTCGAGAAGAGCTACGAGCTGCCCg	97	2736	15%
TA2-041632	AGTTACTGATTGTGTGATTAGCCAAGATGGACTGTTGATATACATGTATTAGTACTCGCG	60	contig03085	TTTTTTTTTTTtttttTTTTTTTTttcGCGAGTACTAATACATGTATATCAACAGTCCATCTTGGCTAATCACACAATCAGTAACTAAAATCATGTAtCTAAATTCAATACCTAACATTCCTAAATACAGTATAAGCTTAACTAAACGCACTCACATCAAGTAATATATGGTTTTtCAGTGGGGTTG	187	198	22%
TA2-119884	GCACAGAACCCTCAGAGTCAGTCAATGTTGCAGGGGCAAAAGATTCCAAAGACCCAGATG	60	contig03086	CATCTGGGTCTTTGGAATCTTTTGCCCcTGCAACATTGACTGACTCTGAGGGTTCTGTGCCAGGGTTCTCAGCAGAATCTGTGGTtCCAGCCGa	94	1451	8%
TA1-164028	TATGGTCTAAGTCCTTAACTGAGAGCTGTCCGATCCGCGGCCCGCCAGCTGATTTCAGGT	60	contig03090	aCTCGGCTGCGgATATTATGGTCTAAGtCCTTAACTGAGAGCTGTCCGATCCGCGGCCCGCCAGCTGATTtCAGgTGgCCcACCCAAACTGGCTAAATGTTTGAAa	106	806	9%
TA1-172648	TCGAGTGACAGAGTTGATTGTGCTAGACTCTAGTTGAGAAATGTATTTTCTGATTTTGTG	60	contig03092	AGTGATTCTTTGTGTTGTAAaTAGCTACTAGCTTTGAAGTCGAGTGACAGAGTTGATTGTGCTAGActCTAGTTGAGAAaTGTATTTTCTGATTTTGTg	99	393	21%
TA2-064767	CAATAATCGTGCGGCACTGCAAGAGATGGAGACGACGGAGCTTCGGGTGAAGATCATCTG	60	contig03098	cAGaTGATCTTCACCCGAAGCTCCGTCGTCTCCATCTCTTGCAGTGCCGCACGATTATTGATGTTGaTCGAGTTCATCAGCTCCACGTCGCTCAACtCt	99	1044	28%
TA2-117563	GATGTGCATGTATATTTGAAGTGCTTAAGGACCGAATGTGTGTTTAAGGACGGAATGTTG	60	contig03099	caaCATTCCGTCCTTAAaCACACATtCGGTCCTTAAGCACTTCAAaTATACATGCACATCATCACACAATAAAATATttAaCAGTTTGTAAATTCTGAATaaaa	104	159	24%
TA1-011331	AAGGATAGATGAAATGGGTCAGCGAATCGACGACCTGGAAAAGAACATTGCCGACCTTAT	60	contig03101	TAAAGCCGACGTACAGAATGTACAAGAGTTGTCGCTTtACATTCAGACCCTTCTACAGCAGATGCAGGATCGATTTCAGACGGCCTCCGATCAAATCATTTCAAGGATAGATGAAATGGGTCAGCGAATCGACGACCTGGAAAAGAACATTGCCGACCTTATGACCCAGGCAGGGGTCGAAGAGAAATGACg	192	142	17%
TA2-137078	GGTTAATTTGTAGAGATTTTACTGAGGTTAAACACTTCTCATGGAATCTGGCAAGTTTTG	60	contig03102	tAtCCAAGTAAACAGATATACGATATTCATCTTAGTAAACTGTTGTAATAAACATATATGAACAATTATAGCTTTTTAAACAAAACTTGCCAGATTCCATGAGAAGTGTTTAACCTCAGTAAAATCTCTACAAATTAACC	140	189	21%
TA1-015517	AATCTGCTTCAGCAGCAGATGGACTTTTTGAATGTCCTATAATGTCAAATCAACAAACTG	60	contig03105	TaGctGgTGATGGCCTGATGGCACACAACAGATGCAAAGATAGAGAGACGGAGGAGATGAGGTGTGAGGTTGAGAGACTGAAGAGGAAaCTGAACCAGAGTCAAGCCAGAGAACATCAGATGATGGACCAGCTGATGTTTTtGGAAGAGGAGAAAAaCCGACAAATAAATCTGCTTCAGCAGCAGATGGACTTTTTGAATGTCCTATAATGTCAAATCAACAAACTG	227	144	8%
TA1-120304	GCAGGACTTTTCCAAAGCAACTTTTCCAAAGCAAGGCAATCCTAAACAATCGGGATTCTG	60	contig03106	aaTTTACATCTCCGACATCTTGGgCGGAACGGTGCTTGGTATGATCATGTACCAAGTCTTAATCAGATTCCTTTGGATTTCAGGCGCCAAGAGTGAGCCCTTCATCCAATCAGtGCAAGCAGCACTGCACTTGTAtCGTTAGTCTGCACTTCGATGACaCAAATTAGTGCAGGACTTTtCCAAAGCAACTTTtCCAAAGCAAGGCAATCctAAACAATCGGGATTCTG	228	1571	15%
TA2-204826	TTGGTCAGAGTTCGGCTGCTGCTGGTGATATTCCTGGTGCCATCCGGTTGAGGAACGCAT	60	contig03109	TGATGCGTTCCTCAACCGGATGGCACCAGGAATATCACCaGCAGCAGCCGAACTCTGACCAACCATGGCCAGAAAGAATGCGATCATtCcgAAGACCcATCcGAAGCACCAGAAGGCg	118	5212	9%
TA2-023628	ACATGCTTTACACGTACTGAACGCCTCTGCTAGAAAGAGGTATGTGACGTTATCTACGAC	60	contig03112	cGTCGTAgATAACGTCACATACCTCTTTCTAGCAGAGGCGTTCAGTACGTGTAAAGCATGTAAATGCATCACGATCAAAATTGGGGAAGCAAAAAaCGTAAATAAATTATT	111	137	9%
TA2-119526	GCAATACATTACAGTTTGCCTGGCAACATCAAATAACAGTTTAAAATGTGCTAATCGGTT	60	contig03116	ttATTTAAACCGATTagCACATTTTAAACTGTTATTtGATGTtGCCAGGCAAaCTGTAATGTATTGCTTACGAATAATTtCTATCCTTtCATAACTGATTTGTGCCGTTAGAAGACCTTAGAAAGCCACTTTCTCCACCATGCGGAATGTGGCCAATGGTTGATTGGCTCCTTGAGTGgCATAAAAaGTGACGGTGTATCCCCACCAAt	209	837	8%
TA1-062694	CAACAACCTACTCGCTCACTCGAGGACCTTGTACGACTTCGCTCTTAACAATCGTGGAAT	60	contig03117	CTTGCCGCCGGTtACCTCGTCTTCAGAGACtCGGatGCGGCGTTTGCCAACAACCTACTCGCTCACTCGAGGACCTTGTACGACTTCGCTCTTAACAATCGTGGAAt	107	151	12%
TA1-227921	GAGGACCATATAAATCCTCCTCTAAAGTATTTGGACTTGTATCTTTTAGTCATTCATGAC	60	contig03120	ATTCAATGTGGTAGCTGCTGTGGGAGGACCATATAAATCCTCCTCTAAaGTATTtGGACTTGTATCTTTtAGtCATTCATGACATTAATACtAGTGg	97	609	10%
TA2-096503	CTCCATCAGTTTTGTATTTGGCCGTTGGTGCCGACAGATGTAAAAATCTAACCAGTTTAG	60	contig03123	cTAAACTGGTTAGATTTTtACATCTGTCGGCACCAACGGCCAAATACAAAACTGATGGAGCAACATATAAaGCAGGTtCATAGGAACAGGTCAAAGGTTAGGATAACATGAAATGCGTA	119	813	11%
TA1-208734	TTTATGTAGGTTTTAAGCTTAATAGACTACATAATATGTAATGGAATCTATTATTGTTTA	60	contig03126	aaaTGCTACTTTGACTGCTTTATATAACTGTTTCATATTACTTACCAGCTTTATGTAGGTTTTAAGCTTAATAGACTACATAATATGTAATGGAaTCTATTATTGTTTA	109	357	12%
TA1-093808	CTAGTGTGTGTGTAACAGTTGTTGGTGCTATATAAATTAATTGCAGTTGAGTGGCATTAA	60	contig03130	tGACACTTCGGGAACTAGTTCAGTATGAGGCTGGAACTTCTCTAGTGTGTGTGTAACAGTTGTTGGTGCTATATAAaTTAaTtGCAGTTGAGTGGCATtaa	101	2404	18%
TA1-052256	ATGCGAGAACTTGTTGCTTGGAGTGGCTGCAATTCATTCAGGATTTAAAATCTAGTCTAG	60	contig03131	AATGATCAGGGACGCTGGATTCAGttCTTTGTAACATGCGAGAACTtGTTGCTTGGAGTGGCTGCAATTCATTCAGGATTTAAAaTCTAGTCTAg	95	658	14%
TA1-169526	TCATGAAGTGTTGTTCCACCTTGGTTCATTGCAGTGAAAGAAACATGTGAATAGAAAAGA	60	contig03132	cATGgAAGgTtCcAGATTAGAGTCaCTTAGATTATCATGAAGTGTTGTTCCACCTTGGTtCATTGCAGTgAAAGAAaCAtGTgAATAgaaaaga	94	299	11%
TA1-044726	ATAGAATAGCATCTGGCCATGCTCTAGAATTTCCTGAGCGTTTTTCAATCAAAGGCAATG	60	contig03138	ttttCTTTTGtACTACTTCAATGACTCCTTCGTTACCTGTGATCATGTTTGGAATTAGAATTGATTTTCATATGGAATAGAATAGCATCTGGCCATGCTCTAGAATTTCCTGAGCGTTTTTCAATCAAaGGCAATg	136	199	17%
TA2-055217	ATTAATGGATCGATTGGTAATGTTCCCTCAGTGCAGTACTCCACGCCTTCCATTTCTGGT	60	contig03142	cttGTcTATGGgcAaTGACGGCAGGCTACAGaCAACCACTCCACCAGAAATGGAAGGCGTGGAGTACTGCACTGAGGGAACATTACCAATCGATCCATTAATTGACCTCATTTTGCAGGTGACACTTTCGGAAGATGCcACGTTGGTTGCCAGAACCAAAATGCTCTTGCATGGGTGCATGAAAaTGTCACACACTGGTGAGATGATCGTagg	213	2102	10%
TA1-144722	GTGGATTGTGGCAATAGGGTTGCTTGTTAGTTTGCAAATTTCGACTAATTTTATTTACAG	60	contig03145	CAACAGAaGTGGATtGTGGCAATAGGGTTGCTTGTTAGTTtGCAAATTTCGACTAATTTTATTTACAGTTAGAAGTTTGATCAACTGACGAAaTGGTACCCTGCTTGCAa	110	155	26%
TA2-187043	TGGTAGCTGATTGGATAGAGCAAGTGGATTGGATAGAGCAAGTGGATCATGGTAGCTATT	60	contig03148	CCAATAGCTACCATGATCCACTTGCTCTATCCAATCCACTTGCTCTATCCAATCAGCTACCATGACCCACTTGCTCTAATCAATCGG	87	366	8%
TA1-216707	AAGGTGGTAAAATGTGATAAATGCATTGGCGTTTCTCAATTATTGGGGGCACGTGCAGGG	60	contig03150	AAaGgTGGTAAAATGTGATAAATGCATTGGCGTTTCTCAATTATTGGGGGCACGTGCAGGGGCTGCCCCcTAAGTCTACGCCTATGGGCTGAACGATATCCCAATTCACtt	111	662	17%
TA2-136933	GGTGTGTGTGTACCACCATTTGAAACAACCACTGTTGTAGAAATAGTAACATTTTATCTT	60	contig03153	TTAATGTtCATATaTTtCTGTAGTCTAAAgATAAAaTGTTACtATTtCtaCAaCAgTGgTtGTTTCAAATGgTGGTACACACACACcAACAGTGGCACGCcAGGTg	106	133	17%
TA2-067723	CACGATTTAGTTAGAGTTCCTACGTGTATGTTCAGATGCCTTCAAATACACTTAAATGTT	60	contig03154	AACATTTAAGTGtATTTGAaGGCATCTGAACATACACGTaGgAaCTCTAACTAAaTCGTGCAGTGCGATACGATCACAAAATCTACAAGATGCGAATTCAAACTGGATAGAAa	113	1166	14%
TA1-099139	CTGGCAAATGTATTATGCACGATTGGTACGTCTTTTCATGTATTCGTAATAATGTGGATT	60	contig03156	cAgATtgcTcTGCacTtGATtttGATTTTGATCATaGTCTGTGCTGCTTcGTgCAcTGGCAAATGTATtatGCACGATTGGTACGtCTTTtCATGTATTCGTAaTAATGTGgATTTAAAaatAgATGCtgTGgtGTt	137	508	17%
TA2-001356	AAACTGGGGGGTCGCGTTGTGGTCCGGGTTTGAACATTTTTTGAATGACTTTTTTAGTAA	60	contig03162	ttACTAAAAAAGTCATTCAAAAAATGTTCAAACCCGGACCACAACGCGACCCCCCAGTTTTCAAACCAGATTGACGTCGATGGTAGTGTGTACGTGTTCATATGCGtATGATGAGTg	117	396	8%
TA1-161695	TATAAGAAAGACGGCAAACAGGAATCGACGTCTCATACTGCCATCGGCCATTACAAGTTC	60	contig03164	CaCAaTCCTCGGATACAGGATCCGCAAGTATTCATCCTCCATCATCTGGTTGAAGGGTCTCATTGAaGtCCAGCtATAAGAAaGaCGGCAAACAGGAATCGACGTCTCATACTGCCATCGGCCATTACAAgTTCGCGAGACGCCAGATAGTGCTGCtGGGCGAGGGGATAGGCAAGGAGAACg	183	544	14%
TA2-074575	CATGACCTAAGCAGACCTGAGAGTCAGGTCCAGTTCTGAACTCGATTGAAATTGCATGCT	60	contig03165	aGCATGCAATTTCAATCGAGTTCAGAACTGGACCTGACTCTCAGGTCTGCTTAGGTCATGACCTCGTCCTGGCGGGTGAGCCATTTGTGa	90	265	18%
TA2-017883	AATTAAACAACAAACGTTGTGTTGGTTTTTACAAACTGTATCGGAACGGCTGTGTTGAAA	60	contig03167	tttCAACACAGCCGTTCCGATACAGTTtGTAAAAaCCAACACaacGTTtGTTGTTTAATTCGTgcagagctacgacgcattAGaTGCGAGTAGGACACCGGGGAAAaTGCtGTtCAGATGCATGACATGCGtAATACTATTtCTATCGTATTCGTCTCCTGATTTGTaGgTGTCGAAG	178	84	9%
TA2-109628	GAATCTTGGGAACAGCTGTTCAGCTCTGAAAAGAAGACAGGGTCTCGATACTGAATACAT	60	contig03173	ATGTATTCAGTATCGAGACCCTGTCTTCTTTTCAGAGCTGAaCAGCTGTTCCCAAGATTCAACGATAATTGATTTTtCAGTCCGCACAGAGGTCtt	96	185	25%
TA2-138596	GTAATCTCGGTAGAATTGGTGTGCCAATGTTTGACTGGTTGTGAATAACTGAGATATGGT	60	contig03177	ACcATATCTCaGTTATTCACAACCAGTCAAACATTGgCACACcAaTtCTACcGAGATTACaGCAGcTaGaTtGtCATCTGCATCAGATAATGTTTCGCCAGTAGAAAAAaCAGTTCACAGGCTAAACTAAACTGCAATACTGCCAATGCaTAAAAGCATAAGCAGCTACATGCTTg	176	303	45%
TA1-011792	AAGGTGGATGGGATGAATTCAGAAACCATTTCGGACAGCAGAAGTCGGAAACTTCGATCT	60	contig03178	TTGAAGAACAAGGTGGATGGGATGAaTTCAGAAACCATTTCGGACAGCAGAAGTCGgAAaCTTCGATCTGGAGTGGGTGGCACGATCTCTTCCGTAAGGGAaTCGACGCCGt	112	254	12%
TA2-083125	CCTAGAAAGTGTTATGTTCCAGAGTGCTGTCAGAATTCCAAAGATCTCCAAATTGACGAG	60	contig03179	cTTCTCGTCAATTTGGAGATCTTTGGAATTCTGACAGCACTCTGGAACATAACACTTTCTAGGCGTTTCCCTCAATCCTCTGCTATGTGCCTCCATCTTTtGAATTTTtAGGTACCACGGCACTCCCAGTTtCAAaCAGAGACCcACCAGACCTCCAGTTTTCAAACCAGATTGATGACCTTTGATTTTGTtGAGTAAAGGGATTCCTTTACCAtCTaGCATAAATTTGAACAATGAAAAATCGATGTGTGATAGGTTTCGTCATAGCTTCACGAGTGTGATGAAATAGCTGATCTtCCGGTTTTAGACAGTCAACTCTCCAGCCATCTCGGTATGAAATCTaCAAACTGCaTTCACaCCGGAGCGcctttt	372	272	12%
TA2-123526	GCCCTGCATGTCTTGATCAAGTGTACTTTCAAAGTCTTGTGAATTCTTTGTTAATCAATA	60	contig03180	TTTTTTTTTtttttttttttTTTTTTTttttATTGCACTTCAaTATTTTTTATtGATTAACAAAGAATTCACAAGACTTTGAAAGTACACTTGATCAAGACATGCAGGGCATATTTAAACATCAGCTTCAGGCGACGAAGCAGACCTAGAAACATTGCAACCCAGACACAAGCAATTCCAGAGCTGAACCtCTTGt	196	2371	10%
TA1-210611	TTTCTTCGTGTTCTCATGGATGGGTCAGTTGTTACAAGTGAACTGAAATTCTGTCGAGGG	60	contig03181	AAaTATGCATcACGCATTGTGCTTGAGCTGTATAGTCAGAGTGGCCAGAGCTTTCTTCGTGTTCTCATGGATGGGTCAGTTGTTACAAGTGAACTGAAaTTCTGTCGAggg	111	122	12%
TA1-130857	GGATTTCAGACAGTCACCACTCACAGCCACAGTTACAGCCACAGCTCTTCGCACTCAGGT	60	contig03182	CCGATGACATTGATGATGGATTTCAGACAGTCACCACTCACAGCCACAGTTACAGCCACAGCTCTTCGCACTCAGGTCAaCGAtGtCAAAcga	93	437	18%
TA1-204982	TTGGGAATGACTTTTTCAAAAAGGGTGACTACCCAACAGCCCTGCAACATTACACAGAGG	60	contig03185	ttGAAGTAATCAaGAAAtcACAAGaGGTTGAGAAAaTTTtGAAGGAAAAAGAAAGGCTTGCTTATATTAATCCAGAAAAaTCGCTAGAAGAGAAAAATCTTGGGAATGACTTTTtCAAAAAGGGTGACTACCCAACAGCCCTGCAACATTACACAGAGGCCGTGAAGCGGAATCCCGAAGATGCTGTa	188	415	17%
TA2-084921	CCTTATGAAGCGAAGGGCCGCCAACAAGGGAATTTCTGCTGAGCGAATAACAGGGAACCA	60	contig03187	tGGTTCCCTGTtATTCGCTCAGCAGAAATTCCCTTGTTGGCGGCCCTTCGCTTCATAAGGAAGTCGTCGAGAACATTGACGACGGTAGACGCGAGGTCATCGTCCGACg	109	162	33%
TA1-135246	GGTCCAGGAACGAGACGTTGGGAAAAGTTCATTCAAAACGTGCATGAAAATATCGGGCTA	60	contig03188	aCCTGCTGTAACTCAACGTTAGGAGCCAACAAGCCTTGTTATGTTTAATCCTTTGTATGGTCCAGGAACGAGACGTTGGGAAAaGTTCATTCAAAACGTGCATGAAAATATCGGGCTa	118	735	11%
TA2-207042	TTTAATCCGAATGGCACAACCCTCCAGTGGCTCATAGAAGAGTATCCGAGGTTATCATTG	60	contig03189	ccAAGGGcTTGCTATCCAATGATAACCTCGGATACTCTTCTATGAGCCACTGGAGGGTTGTGCCATTCGGATTAAATCGAGGCATCTGGTGAGGAGGATACAGGAACCAACGCTTTttgCCAT	123	207	15%
TA2-035094	AGCAACGAATTATTACTACAAAGCGGATCTCGACTGCCTTTGTGTCACGTACTAATGTAG	60	contig03194	AACTACaTTAGTACGTGaCACAAAGGCAGtCGAGATCCGCTTTGTAGTAATAATTCGTTGCTTTGGCCGTTACCTTGGTCGTTTGTTGAACTGCACTGAAGTTGGAaCCTGCCG	114	96	9%
TA1-124238	GCGCCTATGCGTGAATGCGCTTCAGCAGAAGTGCGTCATTTTTGACATCTAGGGGTGTTA	60	contig03200	TTCCCTTGGAGACCATCCAAGATTTGAGACCCAAGGcGTGCGCCTATGCGTGAATGCGCTTCAGCAGAAGTGCGTCATTTTTGACATCTAGGGGTGTTA	99	309	26%
TA1-130473	GGATCTCGGATTCTGCCCTTGTGTCATAATTAATCGGAAACTGATATAGGCCTACATTCG	60	contig03202	cTATCTATCATGCACGAAaTCTGTCTACTACTtGgAaCGTATCATCGGATCTCGGATTCTGCCCTTGTGTCAtAaTTAATCGGAAACTGATATAGGCCTAcaTTCg	106	609	19%
TA2-092312	CGTTATCAATTGTGTAATATTGTGTGCTCTGCTTATGCCATTAGATTTCGTAAATCAGAC	60	contig03204	ttGGAGCATATTtCGTTACAAaCACAatAGACAaCACAGGTCAATTTGAATCAGATAATAAATTAAATTGATTaGTCTGATTTACGAAaTCTAATGGCATAaGCAGAGCACACAATATTACACAaTTGATAaCGAAaTaGATGACTATAGGTaaaaa	157	264	6%
TA1-108813	GAATCTTCACATGCAGCTAGAATATATGAGGTTTGATCCAGAAACCGATACCATGTTCAA	60	contig03206	cTTCtACTTTTGAGGACATGTCGAAACTGGACTTGCCCAAGAATCTtCaCaTGCAGCTAGAATATATGAGGTTTGAtCCAGAAaCCGATACCaTGTtCaa	100	197	13%
TA1-188678	TGTCAAGTCCATTGGTTTGGTTATGTCGTGTAATGGTTGATTCATTCAGTTCTTACCTTT	60	contig03211	tgatGCTATtCAGCATTATTATtCTTGTCATTACTTTAAGTTTTGTCAAGTCCATtggtttggttatGTCGTGTAATGGTtGATtCATTCagTTCTTACCttt	103	656	11%
TA1-216176	AACGACTGACTGACTTACTTACTTAGGTGGATTATGAATAATGCAACAGACCCTGCATAT	60	contig03212	AACGACTGACTGACTTACTTACTTAGGTGGATTATGAATAATGCAACAGACCCTGCATATAATTATTTtAATCAAAGTTTGAAGAAGTTGCTCGTAGAAGATTCGAGATTATCAATAAAGAAaCTTGTTAGCctaGT	137	580	28%
TA1-236775	TTAACGTTGCTCATGCAGAACGAACATGCACTTGCATCGCCTATAGGTCCACTAAACACA	60	contig03213	ACGATCACCAACAACTAAACCGACGATGGCCAGTCAACTATAACGAACTCTTATTACCtGCAGTTAACGTTGCTCATGCAGAACGAACATGCACTTGCATCGCcTAtAGGtCCACTAAaCACAGCa	126	2123	17%
TA2-072263	CAGTGTTGATTGGCATATTATGTGTCTGCCACTTTTCCTTTCTTCAAAGTGTTTTTGAAT	60	contig03215	cTAATTCAAAaaCACTTtGAaGAAAGGAAAaGTGGCAGACACATAATATGCCAATCAACACTGCAGCGACGAGCTGTATTGGTTCCAGGTGCTTCTaa	98	495	8%
TA2-192920	TTAAGCACTTGATCGGATTTTGCTTGCATGGAGCTTCCTACTGATCACAGGGTGCGATTT	60	contig03218	cATGTcTtCcTGACACCTCACTACTGtCCcATCGGTATTTCCCCCcAACAAATCGCACCCTGTGATCAGTAGGAAGCTCCATGCAAGCAAAATCCGATCAaGTGCTTAaTAAG	113	152	5%
TA1-239759	AGAGCTACGTCGAATGTTCGGCTAAGACGGGGGAAGCGGTCCAGGAGGTCTTCGAAATAG	60	contig03219	cAGATGGCCGAATCAATAGAGGCGAAGAGCTACGTCGAATGTTCGGCTAAGACGGGGGAAGCGGTCCAGGAGGTCTTCGAAaTAGCGGCCAGGGCCAGTCTTACGAAgAG	110	368	25%
TA1-062278	CAAAGTGTCTATGATGTCCTGAAGTTTACTCGAGCACGTTACAAGATTTAACTATAAGCC	60	contig03220	tAtAAaCGTTtGCCTTAACTTTTtAaCCAATTTTtAACCAGTtGTCtttCCCtAAATAGTAATGCAAAGTGTCTATGATGTCCTGAAGTTTACTCGAGCACGTTACAAGATTTAACTATAAGCCAAAAAAAAAAAAAAAAAAaaaa	146	281	21%
TA2-000736	AAACCGGCTGCAGGACTGCAATCTGGCTTTCTGAAAGGATTTAAGAATTCATATAATCTC	60	contig03221	GAGATTATATGAATTCTTAAATCCTTtCAGAAAGCCAGATTGCAGTCCTGCAGCCGGTTTCAACCGCTTGACTCAAAATATCGTACAGAGGAGCCTTTTCAGCATCGAGTTCTAAGCCTTTGTCTAAATGTTCCAATtCCTCATCTCTAAACTGACTTATTATTTGAATTAGTTCCTTGTGTTTTtCTAAaCCATCTTTGCcATCGGCCATCAGAgTTCGTAGCTGATtGTCATAGTGTtCTCCTATGACTGTCTCGACa	260	426	7%
TA1-128337	GGAAAGACAGACTATTTTGCTCGACAAGCGTTCTTGTTGTGCAGGATAAGAAACTAAGTA	60	contig03225	AGAatAAGGCGTACTtCAAACGCTACCAAGTGTTTTTTAAGTTTAGgCGAaGgCGAGTAGGgAAaGACAGACTATTTtGCTCGACAAGCGTTCTTGTTGTGcAGGATAAGAAACTAAGTA	120	2343	8%
TA1-165005	TATTCTATAAACTGCACAAATAGTGATAAGCCAGCTGAGATTTGTTAGCATGGATTTAAT	60	contig03226	cAGGgACCTTAAGtCtATTTTtAGtCTCATTAAACGATATtGATTGATTGATTGATTGGTATATTtCCccTCTGTGATTCTTTtATACGGAAGTTATATTTAAGTTACTTGTTTGCTTAAACAGATAaTATTATTATTCTATAAaCTGCaCAaaTaGTGATAAGCCAGCtGAGATTTGTTAGCATGGATTTAAt	194	100	10%
TA2-121569	GCATATTTACCTTTTAGTGGTCACTGTTGAGTGTTATTTCCTTCACATTGAACTTTCTGC	60	contig03228	tGCAATATAaTAaGAATATTATAACATAATGTTgATCCATAACAGTtCCAAGCATGATTTTTTtATTCgTAAGGGATtACACTTACATAATAATAAAGAGCAGAAAGTTCAATGTGAAGGAAATAACACTCAACAGTGACCACTAAAAGGTAAATATGCATAATGTATCCAGTTAAATAGAAAGATCCTGAACAAAATg	199	102	5%
TA1-004562	AAATTTGTAGCTTCATTCAAGCAGACCAGCGGAACAGGAGCCGTTGCAAATAAGTTGCAC	60	contig03229	TGgTAGtGAGGAAAaCtcGgACtttttGttgATGGTtGAAaTTtGTAGCTTCATTCAAGCAGACCAGCGGAACAGgAGCCGTTGCAAaTAAGTtGCACCTAACCATGTAAag	112	115	13%
TA2-169558	TCATGACCTGGGAAGACCAGTTGAATCCAATGCTGCTTTACTTTGTAGTCACCAAGGAAG	60	contig03230	cTtCCTtGGTGaCtACAAAGTAAaGCAGCATTGGATtCAACTGgTCTtCCCAGGTCaTGaCCAACAACTCGtCatCTGCACGGGATTCAGCAACGTGTAaC	101	346	14%
TA1-071222	CAGGTGTACAACTGTACATGTTGTATAACTTGGTTTTAAATGATGGATGCTGTTTGGAAT	60	contig03232	gAGTGCGATTCTTGTTTTAGCTTAAGCAAGATATtAGTTGAAaGAATGCTAGGGTCACTTCAAaGAAATAAGTTTGAGGTTtCAATAACTAGTTACAGGTGTACAACTGTACATGTTGTATAACTTGGTTTtAAATGATGGATGCTGTTtGgAATTtAATAAaTGtGTTTAACATt	176	1332	9%
TA2-147416	GTTATTGAAATTTCTTCAATCGAAGCCCTACCCCATTCTGATTCAGGATAAAGTAGGCAA	60	contig03236	ttgCCTACTTTATCcTGAATCAGAATGGGGTAGGgCTtCGATTGAaGAAATTtCAATAACAATTGACTCAGACATTTCGTTCAGAGCAGACAATCTTTGCCACTCtCACAGCACGATaTTCCtt	124	174	9%
TA2-031490	AGAAATGGACGAGTTGCCATGGAGACGTTCTTTCCTTTGCCACATATCAGCCATTTATAA	60	contig03237	ttATAAATGGCTGATATGTGGCAAAGGAAAGAACGTCTCCATGGCAACTCGTCCATTtCTCACTGGATCTCAATTCCAACACTtCCCCCGACACAGATTTCaaa	104	624	12%
TA1-131542	GGCATGTCATCTACTGATGCTGTACAGTGTACAATGTACATGCATTATTGTAATGACTGT	60	contig03240	GGACACCTCTTATATGGAaGCACTGGCAtGTCATCTACTGATGCTGTACAGTGTACAATGTACATGCATTATTGTAATGACTGt	84	167	19%
TA2-192131	TTAAAATCACCGAAGATATGGTTTGCACCACGGACAACACTGGGCAGAAACATAGAGACG	60	contig03241	ccAtCCTTGACGCtCAGAGGGCCGCCTGAGTCATACTGGCAAGCGTCTCTATGTTTCTGCCCAGTGTTGTCCGTGGTGCAAACCATATCTTCGGTGATTTTAAAGACCGTCGGGTTGTATAGATCGGCGCAGAATG	136	144	11%
TA1-148161	GTTGATGCAATCTTGGCCATCCAGGGCACTCCCGAGCCAATTCTTGCAGCTGCTTTCCAG	60	contig03243	GcTATTtCGACCGCtGATGTTGttACTtATGGgTTGAtGCAATCTTGGCCATCCAGGGCACTCCcGAGCCAATTCTTGCAGCTGCTTtCcAg	92	2119	16%
TA2-225150	CTGAAGGACACTGCGTAACTTTTCTCAAGTAACTTCAGTTATTCAGTATTCCAATTTGAT	60	contig03244	aaCATGTACAATTtAAAACAAAATACAAATTTATCAAATTGGAATACTGAATAACTGAAGTTACTTGAGAAAAGTTACGCAGTGTCCTTCAGAATAATTCTATCGCAAATAAGTAACAGAAAaGAATTtaTGTATTAAACTGATGACaGaGTTCCGTA	158	1287	20%
TA2-204101	TTGGAAAACGTTTGGATGGAGGTGTTAGTAATGATGAAAAGAAACCGGTTGTAAATAGTT	60	contig03245	aaCTaTTtACAACCGGTTtCTTTTCATCATtACTAACACCTCCATCCAAACGTTTTCCAATCAGTCAGTTGTGAGCTTCATGAAGATGAATGACCGAAACAAACATTTCTATGAATTAAGGTTtCAACCATACATCA	137	135	15%
TA2-184834	TGCTGTCTGTTTTTATATGCTGGGCCAGTTTTCTGATCAACGTATTTCATGTCAAGAAAG	60	contig03246	cTTtCTTGACaTGAAATACGTTGAtCAGAAAACTGGCCcAGCATATAAAAaCAGACAGcAAaTCCcAGATCATTGAACCAgTCACaGAAACaGcataagctccaaactgg	110	341	26%
TA1-112235	GACTTTCTTCCTACAGACATCTCTACAGATATTTGTGTCTAATCTTTACTACACATGCTT	60	contig03248	GCATTCGgAGTtCATGCGAAATTCAGGAAACTGGAGGAAATTGATCGCTAaCCTtCGTATCTCTGTATGTCTGCGATGTTTCTGAGAAACATCTTTTGGCCGGTTGACTTTCTTCCTACAGACATCTCTACAGATATTTGTGTCTAATCTTTACTACACATGCTTTGTTATTAAGACAgg	180	1159	18%
TA2-105145	CTTTGCATTCTCCAATGTTCTGCTGATAAATGTTGGTTAAATTACATGTGGAATATGGTG	60	contig03250	tCACCATATTCCACATGTAATTTAACCAACATTTATCAGCAGAACATTGGAGAATGCAAAGACTGTTTGTTTATACATCAAGAAATCTCTTTtGAAATGTTTTGCCTGCATAGCACCAACAATGAAAAACAAGAAATCTACGTCCAGGAATTGGAGAAAAAAACTCAAGTGATTTAAGACGGAAAACCAGTaaaa	195	213	8%
TA1-215345	AAACCAGTTGGAAATACCCTTCGAGGATGGTCATATGCGATTTCACTGGGGATGGTGTTT	60	contig03252	cggcACCTACCGGAACCCAAaCCAgTtGGAAATACCCTTCGAGGATGGTCATATGCGATTtCACTGGGgATGGTGTTTCTGGCTAAGTCTCGTCACaGGTATCTTGTGTGTGATCCTCgggg	122	286	20%
TA2-179171	TGAAGCTGAAGATGAATGAGGAATTGGCTAATGTCCACAAGGACATCTTCCAGCTCCTAC	60	contig03256	cTCGGTAGGAGCTGGAaGATGTCCTTgTGGACATTAGCCAATTCCTCATTCATCTTCAGCTTCAGCTGATCCATCCCCAGGTCGATGCCAAAATCGCTaGAGATGCGATCCAGATAAGAAaGACcACTATTCTTGATGCcAATGttGCTTGCTg	154	399	8%
TA1-045021	ATAGCCTGACCTAGTTCTGCATTTGTCATTAAATACTTGTATTCAGTTGCTTGTAAACCA	60	contig03257	ccTACTGgACGTTtAGAATTAGAATCTCTGATTCAATCTTTCTTCATTTCTTAGTCAAATTCTTTTATTTCTTCATtGGAGTTTTAAATTGACTACCAATATGAGCGTTtCAATTTTCTGTATCGTGGTTTACAGTTAAGATCGACAAAACTGCTCATTGTTGCCCGTTTCTTGATAGGCCATATGCATGTAaCATCATCCAAGTTACGACTTGATTATAACGATATATTCGCGTGGAGATCGTCTGAGTATTGCCAGGTGCCAACAAAAGAGGGAGGGATCAAATTTAGGTCGTTTTGTGGGTGTCGGTTATGGATGGGAAaTGGCGGCCTGGCTTTGACCCTTTCAACCTATTTATACTTATTtAtAGCCTGACCTAGTTCTGCATTTGTCATTAAA…	452	239	37%
TA2-213744	TTTTTTTCTGTTAGTGTCCACAGATATCCTGTGGTGTTAAAAATGTTTGAAGGAGTTTCC	60	contig03259	GGAAACTCCTTCAAaCATTTTTAACACCACAGGAtATCTGTGGaCACTAACAGAAAAAAATTGGACACTATCGGACACCATCTtATACGCACAAaTACCTCTGTGTAt	108	2316	25%
TA1-188006	TGTACTAGATGTTTCAGGAGAGTGATGTGTATTTCATGTCGAGGGCATTTGGACATCCAC	60	contig03262	ATTGTACTAGATGTTTCAGGAGAGTGATGTGTATTTCATGTCGAGGGCATTTGGACATCCACAAGGGGAGGAGGGAGGGTCAGTCTCATGTGGATAGG	98	431	56%
TA1-119074	GCACAAAACTTTGACATTGCAACTTCTTCTTTGATGTGCTATCTTACTTTTAACTGCTGT	60	contig03263	ttAGGCACAAAaCTTTGACATTGCAACTTCTtCTTTGATGTGCTATCTtACTTTTAACTGCTGTACTGTATaTATAAATCTCTCACATTTATCAGTa	97	183	11%
TA1-171645	TCCTACCGTCTGCATTTACAAATGCAATGATGTGGACAGGTTTTGCTGACATGAAGAAAT	60	contig03267	AtATGTTCTCGACTCAGTGTCTGCAAAaTCCTACCGTCTGCATTTACAAATGCAATGATGTGGACAGGTTTTGCTGACATGAAGAAAt	88	82	22%
TA1-228236	GATGAGCAAGACTAATTATACTAAGACTGCACTCTTGAAGACTAAAGATCCATTTTACAG	60	contig03268	ATGCCAATGAGACCcATGAaTCcAGCAATGCCACCTCGTATGCCAATGAAGTGAAGACGTTTATAGGGATGAGCAAGACTAATtATACTAAGACTGCACTCTTGAAGACTAAAGATCCATTTTACAGAATCTTGATAATTACAGTTCCTTATTTGCAAGAAAGATGAAACATGTTAAaTTTCcAAAAAAAAaaaAAAAAAAAAAAAAAAaaa	212	560	25%
TA2-068598	CACTTATATGGGTATGTTCTGTTTCATGCCATTGAGATGTGTATACTTGTAAAGACCGAT	60	contig03272	ATCGGTCTTTACAagTATACACATCTCAAtGGCATGAAACAGAaCATACCcATATAAGTGACATACGTGTTCACACACAAGCGGAATTTAAATTAAACTGGtGGTCAACATTTTGCTTGTCTAaGaCGAAaaaCGTGAAGAACGTAAAtGTAaCAGAACcTg	162	252	21%
TA1-006127	AACATTAGATCTTACCCTAGCTTGACCGCGTTGAACTGGTCGCAGTTTCCATATTCAAGC	60	contig03273	CCAACCCAAACCGACATGAACATTAGATCTTACCCTAGCTTGACCGCGTTGAACTGGtCGCAGTTTCCaTATTCAAGCCCACCCCGGAACTTGTGAGTAGCTGCTtAtt	109	19670	5%
TA2-191434	TGTTGGGGACCAGGCTCCACTCACAGCCAGTATGCTGGCTGAGGCACCTCCCCAGGAACA	60	contig03275	tGTTCCTGGGGAGGTGCCTCAGCCAGCATACTGGCTGTGAGTGGaGCCTGGTCCCCAACACGCACGGCtGCCTGTGATGGAGGCATCTGGa	91	2502	26%
TA2-154935	TAATCCACGACCATCTTACCCCTTCTAGATTAATCAGCTTGTGTACTGCCGTCGTAAGCA	60	contig03278	GTGCTTACGACGGCAGTACACAAGCTGATTAATCTAGAAGGGGTAAGATGGTCGTGGATTATCGAGTTATGAGACAGGTTCCCCTGGTTTGATAAGGCACCGCCAAAATCTTTAAGTTTTAAACTGTAGTTCGTATTTTTCGACTTTATTTATTTCATGAATAGACGGGTATCTAATCCGTGTTTtAATTCATGATTTCGTGATTATTCTGGTGTATTAGGATCTCAGGTTGTGAAATTAGACCTTAATTACTGTTTAAAACACCTTGCATTTAGTCTATCTTAGTTAGCTTGAGTTTATCGTCTAACCGCGGCGGCTGGCACGAATTTTGCCAACTCTG	340	43581	11%
TA1-141367	GTCCCGCCCTGTAACATCCTACAGGCTACGAGTTCTATGTGTTGCAACGTTATTTGTAAA	60	contig03280	tGAGGCAACTTCGGATGAaGAAacTtGCTTTCACGCGTATTCTTCCTCCGATCGCCGAGACCCGGAAACGATTGAAATACTGACAATGGATACCGAAGTGAACAAGGAGAAGCAAAAGAAACGAAGAAAGAAGGCAAAGCGAATTGCCGCAAAGACCGGTCTGACTATGTGGAGAGGTATTCGTTCGGGGTGGAAaCTGATGTGGAACGGTCTATCAATGTACACACTGCCACTCGGATCGCTGGACGTTACAACAAACATAACTAAATTCTGGTCTGCCCaTAATTCaTCAGGCTCGAAaGCTTAGGAAATGGAGGAAaGCaCAACAGGAGATAGAAaTGTCCCGCCCTGTAACATCCTACAGGCTACGAgTTCTATGTGTTGCAACGTTATTTGTAAA	400	437	6%
TA2-199818	TTCGTCCGTAATTCCTAGATGTGTGGTCGTAATCAAGTAAAAAATTAAAATGGTGTTCTC	60	contig03281	GAGAACACCATTTTAaTTTTTTACTTGATTACGACCACACATCTAGgAaTTACGGACGAAAaCGAACAGACACaCTAAACAATTGTTCGCAGCTACTGCGTCTATCGAGACGAGTTTAACCCGCcGACATAaGAAGGTAATTTTgCACCAAGTTCcTaggaG	162	1014	12%
TA1-098972	CTGGACAAATGGGGCGCAGCAGAGACAACTGTAGCGAAGCGCTAAAATAAAATGACAGAA	60	contig03285	cACCTGGGACAACTGGGGCACTGCGGGGGACAACTGGGGCACATCCTGGACAAATGGGGCGCAGCAGAGACAACTGTAGCGAAGCGCTAAAaTAAAaTGACAGAA	105	1159	10%
TA1-064508	CAAGTTACGTGAAATAATTCATATGTACAATGGTTTGAAGATCTTGTGGGACGTGCGTTA	60	contig03286	AAGATGCATTTCaCGATAAAaCTTTtCCGTGtCcAGTTtATtCGAATTtCTGACTGGACCGAATCTGCCATATTTTAAGCAttCAAGTTACGTGAAATAATtCATATGTACAATGGTTtGAaGATCTtGTGGGaCGtGCgttA	143	120	4%
TA2-015694	AATCCCAGTTGTCTCCATCACGTGCAACATTGAGTGTTTTAATGTTTGAGTATAATTGTA	60	contig03289	tACAaTTATACTCAaaCaTTAAAaCAcTCAaTGTTGCACGTGATGGAGACAACTGGGATtaCAaGCaCCAaGGCcaTTaCCGTCACCGGATGGgAGACaCa	101	335	13%
TA1-060007	ATTTGCTCCAGCTTACTAGAAGCTCCCGATGAATCTTCCCCAAGTCAAAAAGTTCCGACT	60	contig03290	tGGGACTTtCAATTATCTGATATTtGCTCCAGCTTACTAGAAGCTCCCGATGAATCTtCCCCAAGTCAAAAAGTTCCGACTGTCTTCCGTTGGGaTGGCGATGGCCaGAGTGTATACT	118	108	26%
TA2-027815	ACTAAATTTGTGAGTGAAGACTGGCTACGTGCCAGGTCCTTCTTGGACGAAGATAAAACC	60	contig03291	cAGTtGTTCAaCGGTGACGTCAGCTGTGGATTCGTATCTTCCGTTGGCCAATCCAGACAACAGATCGGTCAAAGAGACGACGCCAACCACGGTCATCGAATCATCATCAACGACCGCAACTtGTTCcACCCTTTCAGAGTTCATGGCCTTCaggACACTCGTAACGGTGGCCGATCTCCCAACAGAAaTCGGAGGAGGTTTAGATGTGGACTTCAAGCGTACGACgTCTCtAACCCGTTTGGACCACCACCATGGTCGAGTGGAaGACGCGGTTTTATCTTCGTCCAAGAAGGACCTGGCACGTAGCCAGTCTTCACtCACAAATTTAGTCATGTAGTTtCGAATGGAGTCT	352	302	7%
TA1-022017	ACAGTATTTAGTAAAGGTTGGCTATAGAGAAGAATGGCTAAGAAATCAACCACGTGTAGT	60	contig03295	TGGAAaCTTTGTGAGCAAAAaCGATTTCAAaTACAGGAAaTGCGTTTTGTACAACTTAAACAGTATTTAGTAAAGGTTGGCTATAGAGAaGAATGGCTAAGAAATCAACCACGTGTAGt	119	978	13%
TA1-167059	TCAATACGTCCTACACCATACAAAAGTCCCTGTGACTATTGTTCCCATGAAACCATCAGT	60	contig03296	gCCACTCACGtcGTCATGGGAACGAGAGGATTTGGCATAATACGACGTACAATGCTTGGCAGCGTCAGTCAATACGTCCTACACCATACAAAAGTCCCTGTGACTATTGTTCCCATGAAaCCATcAGT	128	121	9%
TA1-173267	TCGGAGGACGTGCTGGGCATAACGATGAACAAGTATCGCAAGTGCCAACAGCAGCTGGAG	60	contig03297	gTCTGAGCAGgTCAAcACCcTCCAaGTGttCGCATCACtACCcTCAAGAGACAACTCGACGAATCGGAGGACGTGCTGGGCATAACGATGAACAAGTATCGCAAGTgCCAACAGCAGCTGGAGgAgg	127	6484	27%
TA2-097715	CTCTGGAAATTAAAATGTATATTCTTGAAGTTAAGCACTATGGCAGTCATACCACCCGAG	60	contig03298	ctCGGGTGGTATGACTGCcATAGTGCTTAACTTCaagAATATACATTTTAATTtCCAGAGTCACCACTGTTCCTTAAAAtAaCAGAGCAACTGTAGTAAAaCTTTAAATAACTTATCTACAGAAAAGCCAAAGCACAG	138	245	19%
TA2-059053	ATTTACATTCGGTCCATTTGCCAAGACCGGTCTGAATTGTAGAAGGTGTAGGTCCTTGCT	60	contig03299	ttGGAaGAAAACTCCATCTTTCGGtCtGAAATCTCCCCCTCCCAGCAAGGACCtACACCTTCTACAATTCAGACCGGTCTTGGCAAATGGACCGAATGTAAATCGTCTTGGAACAAAGGa	120	122	8%
TA2-206634	TTGTTTTGCGATCGGACCTCGACTGACAGGACATTTTTATGTGGATGTTGTGGTATGTCG	60	contig03300	aaCAGCCGACAtACCACAACATCCACATAAAAATGTCCTGTCAGTCGAGGTCCGATCGCAAAaCAAGTTCGAACACAAAATGCCTTTTTGCAACgAaaCCTCTCTCT	107	1458	21%
TA1-050170	ATCTTCAGTCATGACAACTCCAACCAAGGATGTTCGGCAACGAATGTGTCGACACATGAA	60	contig03302	CACTGGCAAATCTCAGCCGGAGTTCAGAGCCACCTAAGAAaCGACCAAaGCTGaGTAAGAAGGTGACCTCCTCTTCCAAaGCaTCTcgTgTTGCCACaTCGTCAGtGAAtCCcGGtcttgacaaggcgactccagtcGCTGCCACGGCATCAACGACTTCcGAcggcccaatgactcgtgaagaGATCGAGCGCCATCTGGAGCTGAAACACAGCAGTAAGCCGCAGTTCCTGAGCCTTGATGTCACGTCCcACAGTCTCCCTGACGATATCTTCAgtcatgacaactccaaccAAGGATGTTCGGCAACGAATGTGTCGACACATGAAGAGGACAATGCGGACCTCATCATTGACATGGCGCACTGACCTACATACAGTCAAacc	386	161	22%
TA2-142445	GTCGAGGAACAGCAACTTGAACCTGCTGAGGAACAGCAACTGGAACCTGTCGAGGAGCAA	60	contig03306	TTGCTCCTCGACAGGTTCCAGTTGCTGTTCCTCAGCAGGTTCAAGTTGCTGTTCCTCGACAGGTTCCAGTTGCTGTTCCTCGACAGGTtCCAGTTGCTGTT	101	93	14%
TA1-229211	GCCTGGACTGTAGTAGCCACATAAGAGAAAAGTATGAAATTAGAAAATAAACTCCTTAGA	60	contig03309	ATTCATTTTTGGCTGATCAGCTGAAAAaGTGATGCTGAATACTATGCCAATGTTTAGAaGATTCGTGACTGAAATGTATTTtACCATTTCACGAGCATTCAATGGTGTTTCAGTTTGCTCAGGAATGTTAATTTTAGAATTGATCATATGGCTTGAGCCCAGTGATTAGATTGTAAATGgCTTCACTTTTGAAAATGAAGTGTAGTTGCCTCAACTGTTGAGACTGTATGAAaCTAGAAAaTAAAGCTGCcTGGACTGTAGTAGCCACATAAGAGAAAaGTATGAAaTTAGAAAaTAAaCTCcTTAGAATTGATTGACATTGATATTCcATTTAGTAGATTCtt	344	212	13%
TA2-064897	CAATAGTCATCATCATCAGTTCCTGATGCCAGCCATTTGGTGGCAATGGGTATGAATGAA	60	contig03310	ttCATTCATACCCATTGCCACCAAATGGCTGGCATCAGGAACTGATGATGATGACTATTGaTGCTGTATTGTACATCAGTAGTTCtGCATATCATCACTTTa	102	278	3%
TA2-200735	TTCTGCAGCTCAAGCTCATAAGGTCGGATAGTTTAGCAGCAGAAGAAACAAGCCCAACAT	60	contig03316	cATgTTGGGCTTGTTTCTTCTGCTGCTAAaCTATCcGACCTTaTGAGCTTGAGCTGCAGAaTCTCTTCTTGCAATTCCTGAATTCTGTTTtCCATTTCTTTGACGTCCTGGTCTTTGTTGTGAAGTTGTGCAGAAGTGAGAAGCTCTTGATTCTCTATCTccGAGTTCAGCAATTCGTCGTTtGAG	186	286	10%
TA1-078428	CCAGGAGTGTGGGTTTCGATTCTTTAGGTAAATTATTCTATTCTTGAGATATTCTTGATG	60	contig03317	GAaGTTTTGCGACCCcAGgAGTGTGGgTTtCgaTTCTTTAGgTAAaTTATtCtATTCTTGAGATATTCTTGATGTATTATTATTCtGTATTAATtCAAaCTTAAGTTtGaTtACAAg	117	118	29%
TA1-217339	AATTACGCTATACCGTATATAGGCCCCGCTAGACTTCAGCCAAAACACTATAGTCCTGTG	60	contig03328	ATTTAAGTCAGCGTACAATGATCAAGTTCAAATCAATAAAATTACGCTATACCGTATATAGGCCCCGCTAGACTTCAGCcAAAACACTATAGTCCTGTGCCTCA	104	990	10%
TA1-226765	CTTTAACCTGTCTTTGTTTAGACAAAACAGTCTTTTTAATTGACCGTTGTGCCAACTTTG	60	contig03330	aGCCCCTTGGGGTTATGAAaTGAGATGTTCGTGTTTCTAACTTTTTGCCATTGCTtGAAACTTTAACCTGTCTTTGTTtAGACAAAACAGTCTTTTTAATTGACCGTTGTGCCAACTTTGTAaTTAaTAAaTAaTtATGaaaG	143	2244	8%
TA1-023210	ACATTGCTTTGATTTCGCTTAATTGAATGCTTTGTGTATGCTAGATCTAGATTGGGAATG	60	contig03339	GGaGCAGTTGTgTGTAGACCTGTAAGCtAtACATtGCTTTGATTTCGCTtAaTTGAATGCTTTGtGTATGCTAGATCTAGATTGGGAATG	90	117	14%
TA1-070661	CAGCTTCGGTTCCAGGGGTTTAATCGAAAGTTATCGAATCGGTGTTACCTGTAGAACCCA	60	contig03340	AAGTAATCATGTGCGTGGCTTAACCCTTTAACCGCCACATAATTGGGGgTTAACGCACACcAGACCCcAGCttCGGTtCCAGGGgTTTAATCGAAaGTTATCGAATCGGTGTTACCTGTaGAaCCCa	127	123	16%
TA2-128649	GCTTGAAACAGCTACACAACATTGTTCTGTGTTTTAAAGGCAATCTTAGATGAACAACTA	60	contig03341	CAATATTAGTTGTTCATCTAAGATtGCCTTTAAAACACAGAACAATGTTGTGTAGCTGTTtCAAGCAtAATCAGCTTAAAAGGAAAaGGAAAAAACAATGTTCTaTGCGGCAGCgAAAaatCGCAAAACAATTTtGAATtGTATCCGAGCAAAACAAGTCGccAGGCTTGTTAATGTCCTCAGAATTGAGAGACATATTtCGAAAGACATATGTCATCGTCAAaTTTACATTTtACAATTTTTTtATCAAACCACAGTCGCACCAAACTGGTTCATTCAGTCAGAGTCCTTAAGTGGTACAACTCATGAGTCACCATGACCTGAGTCGCCCTCACCATCATCACAGTTGTTTTCTTCCTCATCCTCACCGTCTTCTTCGTCATTTTCCATGTAGTCATC…	477	718	5%
TA1-060208	ATTTGTGAACATGCTGTCAACAGTAACTGCCGAAGAATAGTAACTGCCCTAAGGGTTAAT	60	contig03344	TTGGAACGccTCTGGACATTGCACAGGCCGCCCTGTTtCTTGTTAGTGACGCAGCCTCCTATGTGACTGGACATACCCTTGTGGTTGATGGGGGAAGCTGGATGAATCACCCTAACAGCTTATCGAGTTCTATGGAACTGCTGAaGGCTGTATCTAGTAAAATCTGATTTTGGTGATGCTCTGAATTCCAGACATAAAGCTCATTTGTAGCATGCGAAGATTTGTgAACATGCTGTCAACAGTAACTGCCGAAgAATAGTAACTGCCCTAAGGGTTAAt	279	686	7%
TA1-181759	TGATGTAAATAATTTTGCCCAGGATTACTTGTTAGGCGCTTCTGAGTCTCGGATAGCAAT	60	contig03345	cTCGGAGGGGGAGATTTCAGCCGAAAGATGGAGTTTTCTtCCAAGATTGATGTAAATAATTTTGCCCAGGATTACTTGTTAGGCGCTTCTGaGTCTCGGATAGCAat	107	203	11%
TA1-231774	GTGCAGTGATGAAAGATATGGTTATAACGTTTAAGTTAACTGTGATATATGGTGAAGCAG	60	contig03346	aCAAAGATACAATCTtCGGgCTAAAGAAGTATTTTAAATCCAGATTTCAGGCAAAACAATAACTGTTAGGTGCTGTGCAGTGATGAAAGATATGGTTATAACGTTTAAGTTAACTGTGATATATGGTGAAGCAGTTGAAG	140	324	24%
TA1-099713	CTGTACTAATAGAGTAAAGCTGTGAACCTTCACCAAACACCAACAAGTCTGTGAATAAGC	60	contig03350	tGCTGCATATCTAAGCTCTTTCTtCCACATGCATGTACAATTGTACCTTTGTTtATGTTCTGTACTAATAGAGTAAAGCTGTGAACCTTCACCAAACACCAACAAGTCTGTGAATAAgCAAAAAAAAAAAAAAAAAAAAAaaaa	144	253	8%
TA2-202169	TTGACAGACTACAAGAGAGCAATTGAAATGGAGGAGGACAATAGCAGCAGAGCTAACTTG	60	contig03355	CAAGTTAGCTCTGCTGCTATtGTCCTCCTCCATTtCAATTGCTCTCTTGTAGTCTGTCAATTCCTGTGAACATCGTATTCGTGAGTAATTGGCtCCGAAATTCGTTAGATACACGAT	117	269	12%
TA2-040669	AGTCTGATTTTCAGAAGTGCATGATCAATGGATTGGATAATTTTGCTATTGTCCGGCATA	60	contig03359	cACTATGCCGGACAATAGCAAAaTTATCCAATCCATTGATCATGCACTTCTGAAAATCAGACTCTTCTTGTCCGGATTCTTCTTTCACTTGGTTGTCTTCACTAGACCGGCTTTGAATTGATAGAAAaGGccaTCGCCAGATGTTGCTTGCTTGTTAATTTCTTCaTGGCGCTTCTTTGACACAATCTCCTCTAAGATTTCTCCATTTCCTCGAACCAATCTGTTCCTTCCTGTCTCTagATCGAACACGtGCCGTATCTTCTGTCGTTCCTTTTCCCATTGTTCTTTCGTCATTgg	297	131	17%
TA2-126951	GCTCGTTTCTCAACTCGGTTCTTGGTCAACTCGACTTTGCTTTTCGATGAAGCTTTCAGT	60	contig03366	ACTGAAaGCTTCATCGAAAAGCAAAGTCGAGTTGACCAAGAACCGAGTTGAGAAACGAGCCGATTGCACTTGCAAAATATACATAAGCACGCCTCAATAGA	101	145	12%
TA1-093878	CTATAAACGAAGACTTGTGGACATTTAGTCATTATAGGTAGACTGTTATTTAAGCCGAGA	60	contig03368	TGCCGACGCTCTTGaCTACGGGCCAAAGTGTcTTCTAGaGTTCTTGCCTATAAaCGAAGACTTGTGGACATTTAGTCATTATAGGTAGACtGTTATTTAAGCCGAGAt	108	158	17%
TA2-165435	TATTGTTAGGATGCAATAAGATGGCAACTGTTCATGTGTCTATAGCAACTAGTTTGTTGA	60	contig03373	TCAACAAACtAGTTGCTATAGACACATGAaCAGTTGCCATCTTATTGCATCCTAACAATAAGATTTCGTTACTGACCTAAGTAAAGCTTAAaGCTGAAGTGAAAaGCCCACtt	113	221	11%
TA1-040879	AGTGGACACTGGTACCGTGCCATTGGCAGGCACTGATAACGAGGTCACGACTCAAGGTCT	60	contig03375	CTGCTGAaGGAACAAGGAaTCATTCCGGGAATCAAAGTGGACACTGGTACCGTGCCATTGGCAGGCACTGATAACGAGGTCACGACtCAAGGTCTCGACGGt	102	1217	19%
TA1-028542	ACTGATATCGTTGTCTTGACTGATGCCATCGTCTTGACTGATGCCATCGTCTTGACTGAT	60	contig03378	ACTGATATCGTtGTcTTGACTGATGCCATCGTCTTGACTGATGccATCGTCTTGACTGATGCCATCGTCTTGACTGATG	79	472	13%
TA2-175729	TCTCTGTCTCGGAGGAGGAGAAGAAGGAAAACGAGGATGGAGGGCAGCAATTGCCTCTGA	60	contig03379	TCAGAGGCAATTGCTGCCCTCCATCCTCGTTTTCCTTCTTCTCCTCCTCCGAGACAGAGATCGCGGCTATCAGTGCCACCTTtCGGTGTGGCGGCCACAGCCAGCGGAGCCCCg	114	32632	6%
TA1-042220	AGTTTCTCATGGGAATAGTTGTATATTGTGACCACATCTTCAACATGTGGGGCGTGGTGG	60	contig03380	aaaGTTTCTCATGGGAATAGTTGTATATTGTGACCACATCTTCAACAATGTTTTGAAGATGTGTGGCAAAGTTTCTCATGGGAaTAGTTGTATATTGTGACCACaTCTtCAaCATGTGGGGCGTGGTgg	129	123	13%
TA1-120177	GCAGCCTATTTTCAACATGTGACAGTCTGTTGCTTACATTTTGAAGTCAAGCAATAACAG	60	contig03383	cGAgcATTTaagATATgtaCAATGAaTTTtAaCcTttGCAGCCTATTTTCAACAtGTGACAGTCTGTtGCTTACATTTTGAAGTCAaGCAATAACAG	97	189	18%
TA2-091777	CGTGACAAGCACAACAACCGACTATAAGCACCGTCTTACATCTTCTGGATATTTTAAAGA	60	contig03385	tCTTTAAAaTaTCCAGAAGATGTAAGACGGTGcttATAGTCGGTTGTTGTGCTTGTCACGTATTGGTtCCAGTCGACTGATCACCATTtCGATTGTTGGACG	102	313	9%
TA1-215810	AAATTAACAAGTACGCATTTTCTGGCGGTGGAGCAACTTTGGAAGAGCATCGGGAAAAGG	60	contig03389	ACGTCTTGGATATCCCAAGCCTGCTCTCATCCATTCCACGTTCATCCCTGCCTTGCAGGGAGcTCAGAcAAAGATGAgTGGAAGCGATaCccaCCtCTTCTGTCTACTTGACAGaCTCGGCAAAGGTGAtCAAGACGAAAATTAACAAGTACGCATTTtCTGGCGGTGGAGCAACTTTGGAAGAGCATCGGGAAAAGGGTGGCAaCTGTGACGTTGACATCTCCtAC	227	283	12%
TA2-002607	AAAGGTGTTCGAGTACATTAGAACAGGCAACCGAAGTTTCCGAATTCAGGTCATCCATGC	60	contig03399	TtCGaGtCTtCCcTCCAGCTGGTCTGGGGGCAtGGATGACCTGAATTCGGAAaCTTCGGTtGCcTGTTCTAATGTACTCGAACACCTTTTtCGTGaGGCTCcAATtG	107	142	26%
TA2-144982	GTGCGGCAAAGGATTCGCTGACCTGGATGATTCTTATGAAGGAGGAACTGGGAGATGACT	60	contig03404	AGTCATCTCCCAGTTCCTCCTTCAtAAGAATCATCCAGGTCAGCGAATCCTTTGCCGCACGTATTCCACCAGCTGGCTTGAAGCCGACCTTATGTCCAGTCCGATTAAAAt	111	356	14%
TA2-091158	CGTATGCATTTAAAACTTGTTTCTGCATTCTTCTAAAGACTGGATTCCTGTTGCAATGTT	60	contig03413	CAAACATTGCAaCAGGAATCCAGTCTTtAGAAGAATGCAGAAACAAGTTTTAAATGCATACGCTGCAAaCGATTGCTGTTTAAACCGTAATATCATGAAAag	102	109	18%
TA1-216434	AAGACATAATCGATTATCCGACTCATCAAATGCGACGACTGGATGCTCCAGAGTTAGGTG	60	contig03415	ACcTtCTTTCAGGTAACAGAACAGGGAAGgACAGGGGGACATCGGGgAAGACATAATCGATTATCCGACTCATCAAATGCGACGACTGGATGCTCCAGAGTTAGgTGCTGgAAagAATGTACCcaa	126	5236	28%
TA1-030046	ACTTGTTTTCATGGACAGTGGTGTAGCTAGATTTTCGTGGTGCCGGATGAAAGGTATGAC	60	contig03420	aaaaCTTGTTTtCATGGACAGTGGTGTAGCtaGATTTTCGTGGTGCCGGATGAAAGGTATgacgcacggacccctgtttgCCAGTGTTtGGTCCTGTAAAGCTAATAGTCTtCa	114	521	17%
TA1-199424	TTCCTGGCCGCCAACCAGGATTGACTGGAGATCTAAGGGTTACGTTACAGGAGTCAAGAA	60	contig03422	AAGATCTCAAaGGGGTCTCCACCCTGCCACCAGACGATGAGAGCCTTTCCTGGCCGCCAACCAggattGACTGGAGATCTAAGGGTTACGTTACAGGAGTCAAGaa	106	319	17%
TA2-196233	TTATGTAGTACTTAATTGAGTTCTTGTAATAACTAAGCAGCTTGCTTTTGGAAAATATCA	60	contig03425	tGATATTttCCAAAaGCAAGCTGCTTAGTTATTACAAGAACTcAaTTAAGTACTACATAAaTTCTTGAATACAAGAGTCATTAAatCTTTACAAaacATAAaTTGTGAATTAATATAAaTGTtGgCAACATAt	133	204	32%
TA1-228886	GCATGAATTTCATAGGCCTACTTACATGTATGCGCGTACATTTATCCTAGACATTATTTT	60	contig03426	GGAAAaTATTTGGTTTGTTGAGACTTCAGATACATATATGCATGAaTTTCATAGGCCTACTTACATGTATGCGCGTACATTtATCcTAGaCATtAtttt	99	170	7%
TA1-216292	AACTGTTGTGCATGGTTTAATGGAATTTCAGAGGCTGAAGCACTCCCCTTCAAGCCATTG	60	contig03430	cGACGATGACGACTTTCACCGAGATGGAAATTGACAACTGTTGTGCATGGTTtAATGGAATTTCAGAGGCTGAAGCACTCCCcTTCAAGCCATTGGTCA	99	223	19%
TA2-113059	GAGAAACATGCTCTCGAAGGACACCAACTTGGTCAGGTCATCAACTTCAACTCGATTATT	60	contig03431	AATAATCGAGTTGAAGTTGATGACCTGACCAAGTTGGTGTCCTtCGAGAGCATGTTTCTCCATGTtGGCCTTGCTtGTCTGCAGATAGATtCCAag	96	152	14%
TA1-105980	GAAAGGAGTGAACCAAACGGACTGCTTCTTTGAACCATTTGTAAAAACTGTATAAATACG	60	contig03432	aGTAaTACAgAaCAaCAGACAAaCCcaCACACATGACACAGATTtGCCcTTACGAAaGGAGtGAaCcAAaCGgACtGCTTCTTTGAaCcATTtGTAAAAaCTGTATAAaTACg	113	296	8%
TA1-080854	CCCTTGAAGAACTGTTCAACTTTGAAGATGCATTTATTCAAACATGACCTGCAACTTTTA	60	contig03435	tttATCtATtATGaGTTGCAAGTATaGAAGAAAAGCACGAGAAaCGACACTGCCAAGGTCGAATGGTGTGCCACTtGCATCAAAAATGCTCCGTTTGTTGTGacatgtaatttttctctcagtATtACTCTGACCGCTGTTTCTGACAAtCGTTTTTCTTGAAaTGCTGATTATCAAATGTTTGTACTTGTGTAAAaCTGTGCCCTTGAAGAACTGTTCAaCTTTGAAGATGCATTTATTCAAaCATGACCTGCAACTTTtA	262	123	16%
TA1-010176	AAGATTAGACCTTGGTGATGCTTGTTTTTCATATTTACTTGATCTGGGAGGAGTTTGTAT	60	contig03440	TTGtCATGCTATGATGTTTTGTCGCAGGCATTACtGTTtaTTTTGTTTTTGTTACTCTTTtGTAAAGATTAGACCTTGGTGATGCTTGTTTTtCATATTTACTTGAtCTGGGaGGAGTTtGTAT	124	296	10%
TA2-001304	AAACTGATCCAGAGAAGCTGACCAAATTCTTGTGTGGAGGCAACATCCTAAAGGAAGGCA	60	contig03444	tCCAGTtCCAGTGGTTtACGGTCTAATCGCAGAGACCACAGCCAGTCCGGATATTCTGAaGCTGGTCTCAGTTCTGGATCACTGCCTtCCTTTAGGATGTTGCCTCCACACAAGAATTtGGtCAGCTTCTCTGGATCAGTTTctggattcagcTGCTTCTTCTGTGGCACcACACCtGCCttcctggtttcaacttggcccgccaatGaCTTTTTtAGCATACGCTGCTGACAACAATAGTTGATGATTGCtAAATGTGTTTTGTAAACAGCGACTTAGCAACTGCTTACAATCCGCTGTTTGTAACGTCCTAAGAACACGACTGGCCATTTTGTTTTtCACCAAAGACTCAGtCCCCg	359	109	13%
TA1-224393	CCTGAAGAAGAGAAGATTTATTATGGTAATGTACCATGTTTAATGACGTGTTGCTGTAGA	60	contig03446	GGGACATTTGGACCTGCCGGTAGGAGGCAGATGACCTGAAGAAGAGAAGATTTATTATGGTAATGTACCATGTTTAATGACGTGTTGCTGTAGAAGTTGTAGTGTAG	107	138	18%
TA1-038848	AGGTTTGTTGCTAGTTAAGATGGAGTTTTCATTTAAGCATTTGGGTGAAGCTGTAGAAAG	60	contig03447	ATTATGATCACATGCATGTTtGGCTATGTGTTCTGCTAGTAATGGTACATTTGTTTGCTTAGGTTTGttgCTAGTTAAGATGGAGTTTTCATTtAAGCATTTGGGTGAAGCTGTAGAAag	120	88	23%
TA1-222314	CACAGAAGCTTTTCACAGTTATTGGAGACAAAAGACTTAATCATGTTTCTTCTGCTTTAG	60	contig03448	cAAAACTGTGTACTACCGAGTCTACTATACTCGTTAAATtAGCACAGAAGCTTTtCACAGTTATTGGAGACAAAAGACTTAATCATGTTTCTTCTGCTTtAGAACTCTTTTGGAAAACATTATTGTATTTGAaTTa	136	227	19%
TA2-107571	GAACAGACTCGATGTCACAGAGACGCCATGCTGGGCCATCTCTTGTTGGTACTGTGAAGA	60	contig03452	TCTTCACAGTACCAACAAGAGATGGCCCAGCATggcgTCTCTGTGACATCGAGTCTGTTCTCGTACGTCGTGTTGGTAATGGACTTGGTACAAGGaa	97	101	18%
TA2-174992	TCTATGGCAGTACATTTGTCAGTGTGACTTCTCTGCTGACATCTGTATGTTGTCTGTTTA	60	contig03454	CATTAAACAGACAACATACAGATGTCAGCAGAGAAGTCACACTGACAAaTGTACTGCCATAGATGAATCTCATAAAATACTGACATTGCGATTCAAACAAGCAGAGCAAACTGTGCAAATCGAATACAAATGCACACAGAACACACGATACACCAAGCGCACTACTACGACATGATTCAGTAGCTCTCGAAGCCTCCACTAAATAAAGGAACCATGATTAGGAGACAAAGTCTCTGAAAaCATAACTATAAACGTTTGCTTAAAAATAACTTCCAGACGTTCAATGCTTCATCTTGTCACTGTCATCTATGGCCGATCCGACAACAACCGTTTATGCATGATCACGACCGTAGACGTACTTCACCAGATCAACAACACGACGGCTGTATCCATACTCAT…	533	3873	12%
TA1-089043	CGGCTTTCGAATTCCTAAATATTGCCTGTTTTGGGTTGTTCAGATAAAATTCACGATTTT	60	contig03457	AGTTTCATTGAAACTGATTGTTtATCTAATTtATTTTCTACAGCAAaTTAGCTTTTtGTCGGCTTTCGAATTCCTAAATATTGCCTGTTTTGGGTTGTTCAGATAAAATTCACGATTTT	119	483	27%
TA1-030272	ACTTTGGAGGGAAATTTCACTGTGTCTGCAAGCGACCTCGATATAAAGGAGAGCAATATC	60	contig03460	AGTAGTCGTAGGGACGATAGTGGAGGTGCTTGACGACGATCTATACATCGACTTTGGAGGGAAATTTCACTGTGTCTGCAAGCGACCTCGATATAAaGgAGAGCAATATC	110	126	25%
TA1-027896	ACTCATAGTGCACAGGGATTTTTTATTTAATTTGTAGAGTAGGCCTAGTGGATTTTGTTG	60	contig03462	aaTTCGCCACCAAaCTTTTTCTACTGTTGCTCCttGCTTAAATTGATACTCTACAACTCATAGTGCACAGGGATTTTTtATTtAATTTGTAGAGTAGGCCtAGTGgATTTtGTTg	115	1066	15%
TA2-190024	TGTGCCAATCCGGCTCATGGGTCCATCATTCTGTTGGAAAATCTTCGGTTCCATATTGAA	60	contig03465	CTTCAATATGGAaCCGAaGATTTtCCAACAGAATGATGgACCcATGAGCCGGATTGGCACATGCCGCCTCAACCTCAGCTCCAACACAGTCATGCAGGAAaGTCACATTCGTCCCAAGCAGCTTGTTCAGCTCATCTGCaa	141	300	5%
TA2-112268	GACTAAGGTGTACAAATCACATGCTCGACAATTGTAGTGTATTTCATTGTTTTGTAAGAG	60	contig03467	TCTTTtGAAaTGCTACACAACTGtCGgTTAGttAAAAACtATGTaTCTCTTACAAAACAATGAAaTACACTACAATTGTcgAGCATGTGaTTtGTACACCTTAGTCttt	109	117	18%
TA1-128547	GGAACCATTCTGTAACGTGGTGATTGACATTAAAATAAAACATTTTAGCACTGACCTTGA	60	contig03473	GgAGTATTtGaGTCCcTTTGCAGGACcTGaCaaGTaaaGtGTATtCCGCCTGATAGCACAACTGGCCcTGCAAGGTGAaTACCTGCTGGGCAGTCTAGCTAGGCCTTAATGCgttCATGTTTtGTGGgTTATCGGTTAAGGTAGACCcGAGCCTTACACACTTTtGGTGCAGCgATCGTGAGTTTGAATCCCGGAATATCATTGAAAATCTGTTTTGAATCAATAAATAATAATTAAGCAAACTCAAATTTCTAAATGTaGGTAAAAAAAATACTAGCAATAATTAATTGTGAATGAATGTGAAAaTATCACAGAAGGAACCATTCTGTAACGTGGTGATTGACATTAAAATAAAACATTTTAGCACTGACCTtGAAaGTACGAAATTATTAAAaTGAT…	401	83	14%
TA2-178731	TGAACAGAAGATGAAGCTCGATTACGTGCTCGGTCTGCGCCTGGAGGACTTTCTTGAGCC	60	contig03476	GGCTCAAGAAAGTCCTCCAGGCGCAGACCGAGCACGTAATCGAGCTTCATCTTCTGTTCATCGAGCACTCCGATACGAACCAGGCGACGCAGCAG	95	30452	15%
TA1-211628	TTTGCTTGCTTGCAGTTTACGTTTGATATTGACAACTATCAATAAATTGCTTATTTTTAT	60	contig03477	TtGTTTTtAAATGGTTTGCGATGCTGTTTAATGATTGTTAaTGATGTTTACGATAATATGTTTGTAATTTTGCTTGCTTGCAGTTtACGTTTGATATtGACAACTATCAaTAAATTGCTtATTTTtat	128	674	8%
TA1-201287	TTCTGTGGTTGGTCCAAAAACCTGTAATGGACTTCCGGTAGATCTAAGGTACCTCCCAAA	60	contig03478	aCATTTTCTGTGGTTGgTCcAAAAaCcTGTAaTGGACTtCCGGTAGATCTAAGGTACCTCCCAAACGGTGCCTGTTCTCAATTCCACCACCTTCTCAAGACTGTtCTTTtCCGCTTgCCTGGgTCGGgAGAGCCt	135	648	6%
TA1-158524	TACTTGCATAACTAGACCCGCAAGACAGTGTCTGTGAGTTTCTGCCTACGTTCGATATGT	60	contig03480	cATATCTGTATGTGATGTGAaGATGCCATAACATGGTCCCATACTTGCATAACTaGACCCGCAAGACAGTGTCTGTGAGTTtcTGCCTACGTTCGATATGTGCTAg	106	272	14%
TA2-111072	GACATCTTGACATAGGCCCTAATGAAATTAAGAGATTAATTGCACTTGCAGGAATTCAAA	60	contig03484	ttAaTTATTTGAaTTCCTGCaagTGCAATTAATCTCTTAATTTCATTAGGGCCTATGTCAAGATGTCAGAACGATTGCAATGGATAGCAGTTTTCAGAGCTTCGACTGATTCTGCGAATGCAATTCCATCCGAGCAATTGAaCGGTAGTGAACCTCATCGGGTCCAT	167	397	15%
TA2-141202	GTCACCCAGTTACTCTTAGTACACTCTAGTCGTTTAGTCATATTGGTTATATGTGTTTTT	60	contig03486	TTATGATTtAAaaaaaCACATATAACCAATATGACTAAACGACTAGAGTGTACTAAGAGTAACTGGGTGACATGTCATTAAAGTGTCGAGTGTCGCTCAAGCAACAG	107	141	21%
TA1-027404	ACTACTCATGGGATTTTTACGAATCATTTACCCTCGGATACTTGAACAGTTTTGATCAGA	60	contig03487	ttttGAGTTACtAtttGGgtCATTGATGGGTGGaTGTTGTCGTTACTGACCAGTGGAaTGTCGCCAGCGAATTCCATATTCGAAGCTGTTCAACAGCTACTacTCATGGGATTTTTACGAaTCaTTtaCCCtCGGATACTtGAACAGTTTtGATCAGa	158	143	11%
TA1-033687	AGATATGCCAGCTGCAAGTATGCGATGTCCATTGCTTCTGGATGATGCAAGAACAGACAA	60	contig03491	aTCCGTCTAGACCcAAGATATGCCAGCtGCAAGTATGCGATGTCCATTGCTTCTGGATGATGCAAgAACAGACAAGGTGAAg	82	378	16%
TA1-084819	CCTTTTCTGCCGTTTGGATATCTAACTGCAATTCATGTGGGTACTGACTAGTTAGCCGCA	60	contig03494	TGTCGCTGCTTTTTAAAGTCTAGGCGACCCTCtGCAATCATGTCACCCATACAATTATAGTGGTGACCCCTTTTCTGCCGTTTGGATATCTAACTGCAATTCATGTGGGTACTGACTAGTTAGCCGCa	128	243	14%
TA2-111346	GACCAGGACAGTGTAGTTGATGGCCTATTGTTAAATTCATGTTACATGCATTATTGTTAA	60	contig03497	tGtAACAtGAATTtAACAATAaTGCATGTAACATGAATTTAACAATAGGCCATCAACTACACTGTCCTGGTCATTtCCGTTATGCCTTGAAGCTAAATTTGt	102	936	20%
TA1-096313	CTCTAATTTTTTACGATTCATTCTGAGACCTTTTTTGTCAAAATCTCACGTCTTGCTGAA	60	contig03498	aTTTAACATTGCTGGATTTTAATGTTtCCTTTTAGACAAATTCTGTTTTGATGAACTCTAATTTTTtACGATTCATTCTGAGACCTTTTttGTCAAAATCTCACGTCTTGCTGAA	115	314	6%
TA1-123547	GCCTTATTTTACCGGCTGCATAATAATCACTGTCTATCAAACTAATGAGGAATGATGAGT	60	contig03503	TaagAaaTTtAAGGTATACAAATTTTTtATACAGTTTTCTTTTATAAAAATCATGATTGCAGAGTTCTAATGCTTTTGTTGGACTTTGTGCTACGAAAGACTTGTTAAAACGGATGTAATATAATGTTCcGCTTTGGCACTCCTTTTTGGTCCAAACGCCTACTATGATCGTCATAGAAaCATTTATGTTAACAACTAATAAACATTGTGCGACATGATCCTGCAGTTTATTGAGTTGGTTTTTAAGTAGGTCAGAATTAGTGCCTTATTTTACCGGCTGCATAATAATCACTGTCTATCAAACTAATGAGGAATGATGAGTTTatttgttcatttATTAATCTtCATGAGCTTAGTTGt	360	3664	25%
TA2-065458	CAATGTTCCCTCTAAGCTGTGCGCTGCACATGCGCACACAAAGACCGTAAAAAGAAAAAA	60	contig03506	TCCAAGTCTTCTTGTGTGCGCTCGTCTTTTTttCTTTTtACGGTCTTtGTGTGCGCATGTGCagCGCACAGCTTAGAGGgAACATTGGTCACAATTGACCCAgg	104	213	23%
TA1-018915	AATTTTAACAGATAGAAGCTGTCTTCTCGGATTGTTTTAATGGCATTTTATTTGGTGGCG	60	contig03507	ttGGTGTAGTATAACTTtATAcATGTAGTTGTTGCATAAAGGTCGACAGATCGATCAATACAGATTAGGTCTACTTtCCTTtCAAATAGTGCCCTTGAAAaTTGAAaGCAATTGGTTGTCACTGAGGgTGTTGAACAGGAAGTGCATTAGGTACAATGTTTTGTTTtCTTTGTGTTGAGTTCCTTGAATTTGTTTTGTACATTTTGCACTGAGATTCAGTGATCAAaTTTtAACAGATAGAaGCTGTCTTCtCGGATTgTTTtAATGGCATTTTATTtGGTGGcG	285	102	8%
TA2-106368	GAAAATGTTCGAAATTCCAACTTCTACGACTTCATTCCCGACTCTGGCAACTGTTCCGCT	60	contig03512	ttttGCTGTGCAGCCgCGCTGGCAGAGTCGCCAGCGGAACAGTTGCCAGAGTCGGGAATGAAGTCGTAGAAGTTGGAaTTtCGAACATTTtCGTCGTCg	99	121	40%
TA1-072866	CATACGCACGACGAAGGTAGTGCTGATTATAGACGTTTTTGTTGAAGATTTGCAACTTTG	60	contig03515	CCaGTGATATGTTTTGTACATAGTCTATGTTATATTTtCTATCATACGCACGACGAAGGTAGTGCTGATTATAGACGTTTTTGTTGAAGATTTGCAACTTTg	102	607	12%
TA2-059688	ATTTCTACATCAGATCAGAAACAGAATCCATCGACACAGGGTCCTCGACGTCTTCTCCAA	60	contig03516	ctCCGGGATCTccTGTTGTTGGAGAAGACGTCGAGGACCCTGTGTCGATGGATTCTGTTTCTGATCTGATGTAGAAATCGCTCCCATTGTTGGTTTGCGTCCCCCGGTTGATGTGGCTTCACAACCAAACGATCGCCTTCGACGTCGAGACAGAAGTGGTTGAGCTTCGATCGAATGGTTCCAGTGATT	189	833	21%
TA1-197010	TTATTTTGGTGGACTTGAATTCGATCTATAGTAAGTGAATAGACTTTGTCATAGGCCTAA	60	contig03524	TAGTGATGTTATTTTTTTTTtCTATGCAATTGAGTtGCGTGTTTTGTTACATTTTATTTTGGTGGACTTGAATTCGATCTATAGTAAGTGAaTAGACTTTGTCATAGGCCTAA	113	199	36%
TA1-089447	CGGTGAGTGAAGTTTGAAATTGTAAACTCTAAAGTTCTAAAGTGTCATCCCAAAGCCGGA	60	contig03527	CGTGAAAGAtGGTACAAGTTTACAATTTTtAAATGTTCTAgTATTTTGTTTAaGAAAACTACTAAaTAATGACTGATCACTGATGCATGCCTTtGGCCTCGGTGAGtGAAGTTtGAAaTTGTAAaCTcTAAaGTtCtAAAGTGTCATCCCAAAGCCGGa	159	104	18%
TA2-109154	GAAGTTTGTGTTGTTTCTCTTATAAGCTCTCAAGAGTATGCAAAAGAACTTGTATACGGA	60	contig03528	TTTTTTTTTttCCGTATACAAGTtCTTTTGCATACTCTTGAGAGCTTATAAGAGAAACAACACAAACTtCAACTTaCCAAAAATAaCTTAaGGTAaCATCTGATTACTGAACTTATCAAACT	122	481	9%
TA2-092932	CTAAAATGTTGCTGGTGGATTTCCGTAAAATGTAGCGTATATAAACGTTGAAATGGAGCG	60	contig03529	cGCTCCaTTtCAACGTTTATAtACGCTACATTTtACGGAAaTCCACCAGCAACAttttagATAAGTCCAATTTTAAGAaTAATTCGAGTGAAaCGACAACCTAATATGGCAACATAAGCCGTTGACGTCAACaGAAaCTa	140	324	15%
TA2-211284	TTTGTATACTCTACCGAGCGGAGGGTAATTTTAATGGCTATTGGTGTAAATCGTAAATCT	60	contig03530	AGATTtACGATTTACACCAATAGCCaTtAAAATTACCcTCCGCTCGGTAGAGTATACAAATTGCGCAAAAATCAAGATGAAaGTTTTCACTTTCTTAACCACACCCCAAAAACCATCTTCTAACGAGATAGATT	134	675	5%
TA2-006380	AACATATCTTCGGAAAGGATGGTGCAAGGAAGCTGGCTCAGGAAATTGAACCTACAGTTA	60	contig03532	TAACTGTAGGTTCAaTTTCcTGaGCCAGCTtCCTtGCACCATCCTTTCCGAAGATATGTTGCTGATGACCGCACTTTGGACACtCAAAGACACTCA	96	92	13%
TA1-129309	GGACATTGACAATTATGGACATTGACCATTATGGACATTGACCATTATGGACTATTGACC	60	contig03534	AcAaTTATGGACATtGACCATTATGGACAATGACAATTATGGACATTGACAATTATGGACATTGACCATTATGGACATTGACCaTTATGGACtATTGACC	100	717	12%
TA2-018929	AATTGCATTAGTTTGGATCTGTTAGAAGGAGGTTCTTGAAACGTGTAATATCTAACACCC	60	contig03538	gggTGTTAGATATTACACGTTtCAAGAACCTCCTTCTAACAGATCCAAACTAATGCAATTGAAAATACTTGTGAATCATCCAACTTCACAATTTTTtGCACttGTTCTTAt	111	221	18%
TA1-091629	CGTTTACTGCCGAAAGAAGCCAGATTGCACTGTCGAACAGTCTACCGGTCCAGCTGCCAT	60	contig03539	tttCGATGACTCtGCTTGGCCAGCAGCCACCGAGATTGACGTAAATGGAGCCAGTCCATGGGgACCcATCGCCGGTATCAGCAACGATGCCAAATGGATCTGGACTGCGAAATTCACGTATGGGCCCGATTCGGACCGAACCGTTTACTGCCGAAAGAAGCCAGATtGCACTGTCGAACAGTCTACCGGTCCAGCTGCCAt	201	323	10%
TA1-193351	TTAATGGTAAAGTTATGTTGAAGAGAAAGAGAGTTTAGCCAACGAGAGAGTTGAAGTCTT	60	contig03542	cAGGATACAATTGTTGTCGATCGAaGAGAGAACCAAATGTTACATCAAAGAAGAAGAAGATGATGACGACGACGATGTTGTTGTTAATGGTAAAGTTATGTtgAAGAGAAAGAGAGTTTAGCCAACGAGAGAGTTGAAGTCTtAT	145	98	37%
TA1-198292	TTCATCAGATGCGAGGGACATGATGAAACAGTATCAGATCGGAGTTCTGGCTGATAGTGA	60	contig03543	CTGcAGCATTTgAAGATGTtGGTCATTCATCAGATGCGAGGGACATGATGAAACAGTATCAGATCGGAGTtCTGGCTGATAGTGACAGAGaa	92	111	13%
TA1-059426	ATTTCAGTCACCCACAGATGCCTAAGGTGGTGAAGGATGCAAAGATGGCCATTTTGACAT	60	contig03544	cGatAAGGATTTCAGtCACCcACAGatGCCTAAGGTGGTGAAGGATGCAAAGATGgCCATTTTGACATGCCcATTtGAGCCGCCAAAGCCTAAGACTAag	100	258	21%
TA2-012032	AAGGCCTACATTGCATGGAAGCTTAAATATCCTTTCAGGTTCTGCGATACCAATTCGTAA	60	contig03546	ccAAATAGGCATGCACTAACACGATTTAACACAAGCAACTAAGTAAGTAAGTAAGTAATTACGAATTGGTAtcGCAGAACCTGAAAGGATATTTAAGCTTCCATGCAATGTAGGCCTTGCAGTACTTGTATAACCGTTAATTCAAaGGTTTCAGCCAAAGTTCCTAAAATTTTAgAaTACGAaTTATTtGgAATg	195	275	15%
TA1-149734	GTTTGCAATATCTGGTTAAAATGGAAGTTTAGTTTGGTTTCGAAGGTGATTTTATGGGTG	60	contig03550	aTGTATCTTGAACACAAACGTTCCTGTGGTGCATAATTCACTATGTGgTCGAATTtGTTtCACCCTCTCGTGTAAGTCTTTCTAACCGTGTATCAGTAATGTGCCTGATTTGACTGTGCTTTGTTTgTCAATGGTTTATCGGTTCCAATCGTGTTTCTGAGAAACAGTTATTTTTAAagATAcAAAaGaGCAACAACCAATACTTGtCCTtATAGTAGATCTGCcTtATGTATTTGACTGATGATTTTGAATGAGCATGCAGTTACCTTGTAAAAaGGGaTGTGAATTGATGGGTaGagtagcaGAGgTCGACAGCGTCACAGGGCAGATTGGCCTTTTAGGTTGTTAAGAGCAGTTTGCAATATCTGGTTAAAaTGGAAGTTTAGTTTGGTTtCGAAG…	417	288	15%
TA1-106278	GAAATGATCTCCAAATAAACTCCTCTAGTTTCTACTCGTCAAGCAGCTCTGTGCATCCGC	60	contig03551	ggggCATTGCTGGTCAGAGAGAAAAaGTGGACAACTATGAAATGATCTCCAAATAAACTCCTCTAGTTTctACTCGTCAAGCAGCTCTGTGCATCCGCCg	100	106	19%
TA2-002788	AAAGTCCTTCACTTGCAGTTGCCTGTGGCGGTGTAAAATTCCGACATGGTATCCATGCTG	60	contig03552	CAGCATGGATACCATGTCGGAaTTTtACACCGCCACAGGCAACTGCAAGTGAAGGACTTTCCCAAGGTCCCTACATGTCAGCTAGAGCGGGATTCtAACCCACg	104	4190	23%
TA1-168829	TCAGTGCTTAGAATAATGTGATGACAAATAATTGGAATAAATATTTGTCATAATGTTGTC	60	contig03553	cTTATCATTTTGCAACGCTTACATGTATAAGAACAATCCATTAACATAGAAACCTTTATCAGTGCTTAGAATAATGTGATGACAAATAATTGGAaTAAaTATTtGTCATAATGTTGTC	118	187	40%
TA2-076404	CATTTCCATGTAGGGATCGTGTTATGTGTGTGGTCATTCTAGGATCTACACTTCCTTTCC	60	contig03559	GGAAAGGAAGTGTAGATCCTAGAATGACCACACACATAACACGATCCCtACATGGAAaTGAGAGGGAGCAAAAAAaaCaGATGACTGCTGGCACaGAGAAG	101	185	18%
TA2-199916	TTCGTTAGGTTTCTTTACTTTAGGCAAAGCCGGGCTACAGCGGCCCCGACGGTTACTGGC	60	contig03560	GGGCCTTCAGCTGATCGTCAGTGAATTCCCGGACGTTCTTCTCGCTCTTGCGGGgCCAGTAACCGTCGGGGCCGCTGTAGCCCGGCTTTGCCTAAaGTAAaGAAaCCTAACGAAaTTaCCGAGt	124	339	7%
TA2-112410	GACTCAGGAAGACCCCTAAATACGCCCATGGTTTAAATGTAATTGGAATAAATAAAATAC	60	contig03566	TTTTTTTTTTTTTtttttttTTTTTTttttCATAGATaGgTcTTTATTCAGTCctATTAAGtATTTTATTtATtCCAATTACATTtAAACCATGGGCGTATTTAGGGgTCttcctgagtcaaacccccaaatgaactcgtttcggttacggAATACTgTATCGGAGTTtCACGCCGAAGCGCACATGCTTtAACTTGTtAAGGTTTCTTTTTGGtACTTGCAACCAATACACAGTTTCTAAaTTTGATAGTTCTGGACGAATTCCTTcAGCT	272	1128	11%
TA2-191993	TGTTTTTGACTGAGGCATCTGACAAAGCTCTGAACAATATCATCACAGTCAACTGCAATT	60	contig03567	aaTTGCAGTtGACTGTGATGAtATtGTtCAGAGCTTTGtcAGATGCCTCAGTCAAAAaCaTTaGGATGgTCAACCGACATtCCAACATTGTT	92	174	13%
TA2-185657	TGGAGAGACCAACAATGATAAAGTATGGAATCCACAACATTCGTGATCTGTTTGGTCCTA	60	contig03568	cTTTAGGACCAAACAGATCACGAATGTTGTGGATtCCATACTTTATCATTGTTGGTCTCTCCAGAGATAGTCCCCAGGCAATGACAGACACATCCTTAGGCAAGCCcATCGGTAAAAGCAtCTCAGGTCGAAAGACtCCaGAGTTGCCAaTTTCCACCCATTTGCGAAGACCGTCATGGTAGCTGAAGATCTCCATGCTtGGTTCTGTGTAAGGGTTGTAAGCAGGTTtGAAaCGTATCTTTTTACCGGTAATtCCATATTTCTTGAaGAATTCCTCAaTGTATCCCatgaGATTTCCAAGAGTCAGCCCATAGTCTGCTacaagaccctcaatctggtgaaaTtCAGCAAGATGAGTTGCAtCCtAgAGTTtCATTGCGGAAGACTCGATCGATAGAA…	563	405	9%
TA1-112055	GACTTATAAATGCCAGTGAACATCATAGCATTTTGATGACAAGTGTTAAGGCAGTTTGTG	60	contig03569	ttAAAGTATGGTGGACGGAGTTGGCACATGATGATGGTTGGGCATTCCATGGAGTATTGCcTtGCTTGTATATTATTTtGGTAATGACAGTAGGACTTATAAATGCCAGTGAACATCATAGCATTTtGATGACAAGTGTTAAGGCaGTTTGTg	153	106	19%
TA2-011798	AAGGACATCTCCAAAACACAAAACTTCTTTAACTAAAACTTGCTTTTTCTGCCACCCACA	60	contig03572	tAAaTAGGgTGTGGGTGGCAGAAAAaGCAAGTTTTAGTTAAaGAAGTTTtGTGTTTTGGAGATGTCCTTATTAACTTTgaTCcGCTAGaTCCCcATGtCCcTATAtGTCCCcATTGTGGTAACCCCATTGCAGTAACCCcTCGCgcGGGgACGTCCTTAATGGATGCTCCCAGTGGTTATtCTCGCCAACAAATTCGCAAGCTACTTAACTGGCCATCAACACTGCAATGTATGACATCACGCG	244	295	9%
TA1-139187	GTAGTAATTATGAGACTGTTGTCTAAGACTTTTACTTTGTATGCGATAAGTGCTGTGATG	60	contig03573	GGgCCCATTAAACTGTTGAGAAGTTTTCTCACTACTAATCACCTGtAGTAATTATGAGACTGTTGTCTAAGACTTTtACTTtGTATGCGATAAGTGCTGTGATGA	105	139	8%
TA1-240021	ATGAAGAGAGAGAGGGACGCCGGTCGCTCTATGAGTATGTTGAGGATGGGCGGGTCAACT	60	contig03574	cGTCAGTGCAATGGTCGGCTCTCGGCCACAGATGAAGAGAGAGAGGGACGCCGGTCGCTCTATGAGTATGTTGAGGATGGGcGGGTCAACTGGGGGCGg	99	116	19%
TA1-180994	TGAGTGACGACAAAACTAACGATTTAGTTCTCACTGAAAAAGAGATCAAGACCATTAGCG	60	contig03576	tttGGACAAGGACGGTTACATTGACGCATCGGAGGTCGAaGTGtGCTTAGAAaGTTGAGTGACGACAAAACTAACGaTTTAGTtCTCACTGAAAAaGaGATCAAGACCATTAGCg	115	102	21%
TA2-041466	AGTGTTGGAATAATATTATGGTGTAACATCCAGCAATCGAGTTGTAGTTTGAGTCTTGAA	60	contig03588	ttCAaGACTCAAaCTACAACTCGATTGCTGGATGTTACACCATAATATTATTCCAACACTGAACTCCATCATtCCTGTATTTATCCCCcATCAAAtCT	98	222	18%
TA1-230117	GGATGTACTCTTCATAGCTGTTGGTGTATGTTTCTGCATGTTGAAACGAATTTAAATTCT	60	contig03590	aTTCGCATTTCTTTGgTCGAAGGATGTACTCTTCATAGCTGTTGGTGTATGTTTCTGCATGTTGAAACGAATTTAAATTCTTTTTCTAAGTTtGTGTGTTGAAAttttGTTtGGAAGA	118	3281	13%
TA2-172689	TCGAGAAGATTGACTCCCCTCATCAGCTGTATACCCTAGTCAGCATTTGACACTATTTTA	60	contig03591	tAAAATAGTGTCAAATGCTGACTAGGGTATACAGCTGATGAGGGGAGTCAATCTTCTCGACAACCATCTGCTTCCCTTCATGAACCAAAAACTTAGATGTCATTCATTTCAGACCTGCCAAC	122	446	12%
TA1-230863	GGTTATATGGATATTCTTGATCGTTGAAACCGGTTTCTAAGTCCTAGGTATTATCTTGTA	60	contig03594	TAGATTTCGTATtAtATtAAGATAAGGTTCCTGTTTGGTTGTTTGTATTGCAaCAAAAGTATATGaCAGTTTTATAGCTCCTTCAAAGAACTGGGCTGTGAaTTTGGTAAGGTGCTTCAAaTATTCTAAACGGttcaaagcatctggAACTAGTTACAATAACTGTAGGGTTATATGGATATTCTTGATCGTTGAAACCGGTTTCTAAGTCCTAGGTATTATCTTGTATATAATAAGCCTATATGTTAATTACACTAACGCTCTGATtATAGTAGCTACAt	281	144	21%
TA2-031806	AGAACTGGAGTTTACTGAACGCATACTTGTCACCGATGCCAAGAACTATCATGCATGGCA	60	contig03595	AGGCTGTTGATGTAGTCGACTTCCTTGTCCCaaCAGACCAAATTCTCTGATGACCCACTGACGGTGCTGCCATGCATGATAGTTCTTGGCATCGGTGACAAGTATGCGTTCAGTAAACTCCAGTTCTCGTGATGCGTCACCCAACCATTCGACAATCACCCTTCGGTGATGCCATACCTGGTAGTTTTTCGGGTGATCTTCTATAACCTCCGTCACGTAAACAAGTTCTTTTGCAAGGTCCTTCTTCAGATCCTTGAGCAGAaTTCGACGATAGTTCCAGACCGTGTAATTGGCCGAATTCAAcgATATGGCATCTGCCGt	321	322	8%
[truncated: 61,983 more rows]
