# Supplementary material for: Design, Validation and Annotation of Transcriptome-Wide Oligonucleotide Probes for the Oligochaete Annelid Eisenia fetida
Source: PLoS One. 2010 Dec 8;5(12):e14266. doi: 10.1371/journal.pone.0014266 (PMC2999564; doi:10.1371/journal.pone.0014266)
Supplement: Table S4 — Annotation of validated target ESTs. Annotation information obtained for the 65,365 positive target ESTs (before removing highly similar 60-mer probe sequences), which includes query results from BLASTN, BLASTX, InterProScan and PIPA. (9.89 MB ZIP) [file pone.0014266.s005.zip]

Archive with 1 entries (1 files):
- Table S4_annotation.xlsx
