# Supplementary material for: Design, Validation and Annotation of Transcriptome-Wide Oligonucleotide Probes for the Oligochaete Annelid Eisenia fetida
Source: PLoS One. 2010 Dec 8;5(12):e14266. doi: 10.1371/journal.pone.0014266 (PMC2999564; doi:10.1371/journal.pone.0014266)
Supplement: Table S4 — Annotation of validated target ESTs. Annotation information obtained for the 65,365 positive target ESTs (before removing highly similar 60-mer probe sequences), which includes query results from BLASTN, BLASTX, InterProScan and PIPA. (9.89 MB ZIP) [file pone.0014266.s005.zip › Table S4_annotation.xlsx]

## Sheet: blastn
Query	TargetID	Subject	Subject AccNum	Score	Score text	Expect	Identities PERC	Identities text	Strand	Length Query	Length Subject	Position Query	Position Subject
TA1-004309	SMcontig_60319	gi|3608365|gb|AF030028.1|AF030028 Eisenia fetida coelomic cytolytic factor 1 (CCF1) mRNA, complete cds	gi|3608365|gb|AF030028.1|AF030028	445	888 bits (445)	0	96	507/526 (96%)	Plus / Plus	560	1155	1-526 (526)	639-1155 (517)
TA1-005314	EF077595	gi|122058594|gb|EF077595.1| Eisenia fetida voucher 06-268 cytochrome c oxidase subunit I (COI) gene, partial cds; mitochondrial	gi|122058594|gb|EF077595.1	636	1261 bits (636)	0	98	650/657 (98%)	Plus / Plus	657	657	1-657 (657)	1-657 (657)
TA1-005315	AY874517	gi|62084527|gb|AY874523.1| Eisenia fetida voucher MPLe0037 cytochrome oxidase subunit I (COI) gene, partial cds; mitochondrial	gi|62084527|gb|AY874523.1	636	1261 bits (636)	0	98	650/657 (98%)	Plus / Plus	657	657	1-657 (657)	1-657 (657)
TA1-005316	EF077596	gi|122058596|gb|EF077596.1| Eisenia fetida voucher 06-269 cytochrome c oxidase subunit I (COI) gene, partial cds; mitochondrial	gi|122058596|gb|EF077596.1	657	1302 bits (657)	0	100	657/657 (100%)	Plus / Plus	657	657	1-657 (657)	1-657 (657)
TA1-006884	DQ144453	gi|75270468|gb|DQ144453.1| Eisenia fetida lysenin-related protein 3 (eflr3) mRNA, complete cds	gi|75270468|gb|DQ144453.1	1549	3071 bits (1549)	0	99	1566/1573 (99%)	Plus / Plus	1597	1597	1-1573 (1573)	1-1573 (1573)
TA1-007184	EW2_R1P04_C12	gi|1707570|emb|X96514.1|LTACT1567 L.terrestris mRNA for actin (1567 bp)	gi|1707570|emb|X96514.1|LTACT1567	380	753 bits (380)	0	96	425/440 (96%)	Plus / Minus	440	1567	1-440 (440)	950-511 (440)
TA1-007785	AF432224	gi|16660642|gb|AF432224.1|AF432224 Eisenia fetida fibrinolytic enzyme mRNA, partial cds	gi|16660642|gb|AF432224.1|AF432224	540	1070 bits (540)	0	100	540/540 (100%)	Plus / Plus	540	540	1-540 (540)	1-540 (540)
TA1-007919	DQ286711	gi|83944639|gb|DQ286711.1| Eisenia fetida HSp70 mRNA, partial cds	gi|83944639|gb|DQ286711.1	397	787 bits (397)	0	100	397/397 (100%)	Plus / Plus	397	397	1-397 (397)	1-397 (397)
TA1-010251	EW1_R1P06_A01	gi|62084497|gb|AY874508.1| Eisenia andrei voucher MPLe0022 cytochrome oxidase subunit I (COI) gene, partial cds; mitochondrial	gi|62084497|gb|AY874508.1	370	733 bits (370)	0	99	375/377 (99%)	Plus / Plus	377	657	1-377 (377)	8-384 (377)
TA1-014990	EW1_F2P11_A04	gi|62084505|gb|AY874512.1| Eisenia andrei voucher MPLe0026 cytochrome oxidase subunit I (COI) gene, partial cds; mitochondrial	gi|62084505|gb|AY874512.1	513	1017 bits (513)	0	100	513/513 (100%)	Plus / Plus	513	657	1-513 (513)	42-554 (513)
TA1-017293	EF126208	gi|119434129|gb|EF126208.1| Eisenia fetida isolate 45 16S ribosomal RNA gene, partial sequence; mitochondrial	gi|119434129|gb|EF126208.1	483	957 bits (483)	0	100	483/483 (100%)	Plus / Plus	483	483	1-483 (483)	1-483 (483)
TA1-021429	AX641852	gi|2274815|dbj|D85848.1| Eisenia fetida mRNA for lysenin-related protein, complete cds	gi|2274815|dbj|D85848.1	851	1687 bits (851)	0	99	872/879 (99%)	Plus / Plus	894	1560	16-894 (879)	160-1038 (879)
TA1-026942	EW1_F1P06_H01	gi|3063368|dbj|AB003714.1| Allolobophora sp. mRNA for elongation factor-1alpha, partial cds	gi|3063368|dbj|AB003714.1	516	1023 bits (516)	0	99	519/520 (99%)	Plus / Plus	521	1125	2-521 (520)	600-1119 (520)
TA1-036385	EW2_R1P06_H01	gi|1695162|emb|X96515.1|LTACT1820 L.terrestris act gene (1820 bp)	gi|1695162|emb|X96515.1|LTACT1820	341	676 bits (341)	0	96	389/405 (96%)	Plus / Minus	412	1820	8-412 (405)	1666-1262 (405)
TA1-037488	EU167737	gi|157931563|gb|EU167737.1| Eisenia fetida isolate TFe lumbrokinase mRNA, partial cds	gi|157931563|gb|EU167737.1	717	1421 bits (717)	0	100	717/717 (100%)	Plus / Plus	717	717	1-717 (717)	1-717 (717)
TA1-038564	D85847	gi|2274813|dbj|D85847.1| Eisenia fetida mRNA for lysenin-related protein, complete cds	gi|2274813|dbj|D85847.1	1531	3035 bits (1531)	0	100	1531/1531 (100%)	Plus / Plus	1531	1531	1-1531 (1531)	1-1531 (1531)
TA1-039573	AB284052	gi|147225255|dbj|AB284052.1| Eisenia fetida evcp-1 gene for valosine containing peptide-1, complete cds	gi|147225255|dbj|AB284052.1		3.221e+004 bits (162	0	99	16353/16397 (99%)	Plus / Plus	16397	16397	1-16397 (16397)	1-16397 (16397)
TA1-040891	DQ418454	gi|89520724|gb|DQ418454.1| Eisenia fetida fibrinolytic protease 1 (efp-1) mRNA, complete cds	gi|89520724|gb|DQ418454.1	793	1572 bits (793)	0	100	793/793 (100%)	Plus / Plus	793	793	1-793 (793)	1-793 (793)
TA1-045832	EW2_R1P11_F05	gi|1707570|emb|X96514.1|LTACT1567 L.terrestris mRNA for actin (1567 bp)	gi|1707570|emb|X96514.1|LTACT1567	370	733 bits (370)	0	96	421/438 (96%)	Plus / Minus	439	1567	1-438 (438)	949-512 (438)
TA1-045936	DQ286713	gi|83944643|gb|DQ286713.1| Eisenia fetida catalase mRNA, partial cds	gi|83944643|gb|DQ286713.1	435	862 bits (435)	0	100	435/435 (100%)	Plus / Plus	435	435	1-435 (435)	1-435 (435)
TA1-048404	EW2_F1P01_A05	gi|62084497|gb|AY874508.1| Eisenia andrei voucher MPLe0022 cytochrome oxidase subunit I (COI) gene, partial cds; mitochondrial	gi|62084497|gb|AY874508.1	552	1094 bits (552)	0	100	552/552 (100%)	Plus / Plus	581	657	30-581 (552)	1-552 (552)
TA1-049752	EW1_F1P03_B06	gi|1695156|emb|Y09623.1|LRACTINPA Lumbricus rubellus mRNA for actin, partial	gi|1695156|emb|Y09623.1|LRACTINPA	346	686 bits (346)	0	95	409/430 (95%)	Plus / Minus	431	1119	2-431 (430)	862-433 (430)
TA1-049837	AF212166	gi|11494215|gb|AF212166.1|AF212166 Eisenia fetida 28S ribosomal RNA gene, partial sequence	gi|11494215|gb|AF212166.1|AF212166	3627	7194 bits (3627)	0	100	3633/3633 (100%)	Plus / Plus	3633	3633	1-3633 (3633)	1-3633 (3633)
TA1-050168	EF545135	gi|146330996|gb|EF545135.1| Eisenia fetida lumbrokinase mRNA, partial cds	gi|146330996|gb|EF545135.1	720	1427 bits (720)	0	100	720/720 (100%)	Plus / Plus	720	720	1-720 (720)	1-720 (720)
TA1-050172	DQ202401	gi|76496428|gb|DQ202401.1| Eisenia fetida lumbrokinase F238 precursor, mRNA, complete cds	gi|76496428|gb|DQ202401.1	738	1463 bits (738)	0	100	738/738 (100%)	Plus / Plus	738	738	1-738 (738)	1-738 (738)
TA1-055270	AY684712	gi|50346080|gb|AY684712.1| Eisenia fetida clone CST2-2 lumbrokinase mRNA, complete cds	gi|50346080|gb|AY684712.1	1023	2028 bits (1023)	0	100	1023/1023 (100%)	Plus / Plus	1023	1023	1-1023 (1023)	1-1023 (1023)
TA1-064761	contig27527	gi|26000290|gb|AY172839.1| Eisenia fetida ARSP1 precursor (arsp1) mRNA, complete cds	gi|26000290|gb|AY172839.1	423	839 bits (423)	0	99	429/431 (99%)	Plus / Plus	431	1049	1-431 (431)	563-993 (431)
TA1-067290	DQ257296	gi|82400049|gb|DQ257296.1| Eisenia fetida isolate P 16S ribosomal RNA gene, partial sequence; mitochondrial	gi|82400049|gb|DQ257296.1	455	902 bits (455)	0	100	455/455 (100%)	Plus / Plus	455	455	1-455 (455)	1-455 (455)
TA1-067514	DQ339138	gi|85003096|gb|DQ339138.1| Eisenia fetida lysozyme mRNA, complete cds	gi|85003096|gb|DQ339138.1	483	957 bits (483)	0	100	483/483 (100%)	Plus / Plus	483	483	1-483 (483)	1-483 (483)
TA1-079219	EW1_F2P13_B06	gi|1707570|emb|X96514.1|LTACT1567 L.terrestris mRNA for actin (1567 bp)	gi|1707570|emb|X96514.1|LTACT1567	430	852 bits (430)	0	94	510/537 (94%)	Plus / Plus	546	1567	10-546 (537)	509-1045 (537)
TA1-080199	EW1_F1P03_B05	gi|62084497|gb|AY874508.1| Eisenia andrei voucher MPLe0022 cytochrome oxidase subunit I (COI) gene, partial cds; mitochondrial	gi|62084497|gb|AY874508.1	325	644 bits (325)	0	100	325/325 (100%)	Plus / Plus	326	657	2-326 (325)	230-554 (325)
TA1-081202	AJ236886	gi|4454156|emb|AJ236886.1|EFO236886 Eisenia foetida mRNA for metallothionein, partial	gi|4454156|emb|AJ236886.1|EFO236886	462	916 bits (462)	0	100	462/462 (100%)	Plus / Plus	486	486	1-462 (462)	1-462 (462)
TA1-081308	AB014478	gi|4115616|dbj|AB014478.1| Eisenia fetida ann mRNA for Annetocin precursor, complete cds	gi|4115616|dbj|AB014478.1	626	1241 bits (626)	0	100	626/626 (100%)	Plus / Plus	626	626	1-626 (626)	1-626 (626)
TA1-082011	AY048508	gi|111559297|gb|DQ790032.1| Eisenia sp. THS-2006 28S large subunit ribosomal RNA gene, partial sequence	gi|111559297|gb|DQ790032.1	709	1405 bits (709)	0	100	709/709 (100%)	Plus / Plus	709	3387	1-709 (709)	37-745 (709)
TA1-082168	EU167736	gi|157931561|gb|EU167736.1| Eisenia fetida isolate TFd lumbrokinase mRNA, partial cds	gi|157931561|gb|EU167736.1	708	1404 bits (708)	0	100	708/708 (100%)	Plus / Plus	708	708	1-708 (708)	1-708 (708)
TA1-085535	DD401945	gi|2274811|dbj|D85846.1| Eisenia fetida mRNA for lysenin, complete cds	gi|2274811|dbj|D85846.1	873	1731 bits (873)	0	99	887/894 (99%)	Plus / Plus	894	1582	1-894 (894)	138-1031 (894)
TA1-090261	AY438625	gi|38194434|gb|AY438625.1| Eisenia fetida lumbrokinase-6 precursor, mRNA, partial cds	gi|38194434|gb|AY438625.1	746	1479 bits (746)	0	100	746/746 (100%)	Plus / Plus	746	746	1-746 (746)	1-746 (746)
TA1-096460	AB181226	gi|60735078|dbj|AB181226.1| Eisenia fetida evcp-2 mRNA for valosin containing protein-2, complete cds	gi|60735078|dbj|AB181226.1	2567	5089 bits (2567)	0	99	2581/2588 (99%)	Plus / Plus	2726	2726	1-2588 (2588)	1-2588 (2588)
TA1-099107	SMcontig_32986	gi|1695164|emb|X96516.1|LTACT1855 L.terrestris act gene (1855 bp)	gi|1695164|emb|X96516.1|LTACT1855	580	1154 bits (580)	0	90	836/925 (90%)	Plus / Minus	1317	1855	393-1317 (925)	1829-909 (921)
TA1-099561	EU167734	gi|157931557|gb|EU167734.1| Eisenia fetida isolate TF2 lumbrokinase mRNA, partial cds	gi|157931557|gb|EU167734.1	726	1439 bits (726)	0	100	726/726 (100%)	Plus / Plus	726	726	1-726 (726)	1-726 (726)
TA1-101224	SMcontig_12314	gi|62084505|gb|AY874512.1| Eisenia andrei voucher MPLe0026 cytochrome oxidase subunit I (COI) gene, partial cds; mitochondrial	gi|62084505|gb|AY874512.1	615	1227 bits (615)	0	98	653/664 (98%)	Plus / Plus	1592	657	52-715 (664)	1-657 (657)
TA1-104099	EF156635	gi|119331352|gb|EF156635.1| Eisenia fetida isolate 13 cytochrome oxidase subunit I (COI) gene, partial cds; mitochondrial	gi|119331352|gb|EF156635.1	659	1306 bits (659)	0	100	659/659 (100%)	Plus / Plus	659	659	1-659 (659)	1-659 (659)
TA1-107340	D85846	gi|2274811|dbj|D85846.1| Eisenia fetida mRNA for lysenin, complete cds	gi|2274811|dbj|D85846.1	1540	3053 bits (1540)	0	99	1568/1582 (99%)	Plus / Plus	1582	1582	1-1582 (1582)	1-1582 (1582)
TA1-111034	AF030028	gi|3608365|gb|AF030028.1|AF030028 Eisenia fetida coelomic cytolytic factor 1 (CCF1) mRNA, complete cds	gi|3608365|gb|AF030028.1|AF030028	1155	2290 bits (1155)	0	100	1155/1155 (100%)	Plus / Plus	1155	1155	1-1155 (1155)	1-1155 (1155)
TA1-115939	AB121771	gi|46250714|dbj|AB121771.1| Eisenia fetida anr mRNA for annetocin receptor, complete cds	gi|46250714|dbj|AB121771.1	2070	4103 bits (2070)	0	100	2070/2070 (100%)	Plus / Plus	2084	2084	1-2070 (2070)	1-2070 (2070)
TA1-116522	SMcontig_60142	gi|11121263|emb|AJ291615.1|LRU291615 Lumbricus rubellus mRNA for calmodulin (calmodulin gene)	gi|11121263|emb|AJ291615.1|LRU291615	394	781 bits (394)	0	90	582/641 (90%)	Plus / Plus	1219	1322	1-635 (635)	165-797 (633)
TA1-118348	AX641854	gi|2274811|dbj|D85846.1| Eisenia fetida mRNA for lysenin, complete cds	gi|2274811|dbj|D85846.1	522	1035 bits (522)	0	98	536/543 (98%)	Plus / Plus	543	1582	1-543 (543)	489-1031 (543)
TA1-128720	DQ286715	gi|83944647|gb|DQ286715.1| Eisenia fetida ubiquitin mRNA, partial cds	gi|83944647|gb|DQ286715.1	364	722 bits (364)	0	100	364/364 (100%)	Plus / Plus	364	364	1-364 (364)	1-364 (364)
TA1-128954	DQ234061	gi|78093737|gb|DQ234061.1| Eisenia fetida fibrinolytic protease P-III-1 mRNA, partial cds	gi|78093737|gb|DQ234061.1	717	1421 bits (717)	0	100	717/717 (100%)	Plus / Plus	717	717	1-717 (717)	1-717 (717)
TA1-134257	AF537290	gi|24637957|gb|AF537290.1| Eisenia fetida myosin essential light chain mRNA, complete cds	gi|24637957|gb|AF537290.1	555	1100 bits (555)	0	100	555/555 (100%)	Plus / Plus	555	555	1-555 (555)	1-555 (555)
TA1-138172	SMcontig_60443	gi|59895948|gb|AY913947.1| Eisenia andrei eisenstasin II mRNA, complete cds	gi|59895948|gb|AY913947.1	455	903 bits (455)	0	97	492/503 (97%)	Plus / Plus	1259	795	2-504 (503)	296-789 (494)
TA1-145604	DQ836917	gi|110341194|gb|DQ836917.1| Eisenia fetida fibrinolytic protease 0 (Efp-0) mRNA, partial cds	gi|110341194|gb|DQ836917.1	678	1344 bits (678)	0	100	678/678 (100%)	Plus / Plus	678	678	1-678 (678)	1-678 (678)
TA1-148309	contig24716	gi|59895946|gb|AY913946.1| Eisenia andrei eisenstasin I mRNA, complete cds	gi|59895946|gb|AY913946.1	388	769 bits (388)	0	97	422/432 (97%)	Plus / Plus	570	894	1-432 (432)	457-887 (431)
TA1-154200	DQ887090	gi|114431547|gb|DQ887090.1| Eisenia fetida calreticulin mRNA, complete cds	gi|114431547|gb|DQ887090.1	1062	2105 bits (1062)	0	100	1062/1062 (100%)	Plus / Plus	1284	1284	1-1062 (1062)	1-1062 (1062)
TA1-156183	X79872	gi|1052599|emb|X79872.1|EF18SRR Eisenia fetida 18S rRNA gene	gi|1052599|emb|X79872.1|EF18SRR	1815	3598 bits (1815)	0	100	1818/1818 (100%)	Plus / Plus	1818	1818	1-1818 (1818)	1-1818 (1818)
TA1-157054	AF393512	gi|21666361|gb|AF393512.1| Eisenia fetida fibrinolytic enzyme component A (a1) mRNA, partial cds	gi|21666361|gb|AF393512.1	729	1445 bits (729)	0	100	729/729 (100%)	Plus / Plus	729	729	1-729 (729)	1-729 (729)
TA1-158469	DQ836918	gi|110341401|gb|DQ836918.1| Eisenia fetida fibrinolytic protease 2 (Efp-2) mRNA, partial cds	gi|110341401|gb|DQ836918.1	729	1445 bits (729)	0	100	729/729 (100%)	Plus / Plus	729	729	1-729 (729)	1-729 (729)
TA1-159703	EW2_F1P01_C04	gi|62084497|gb|AY874508.1| Eisenia andrei voucher MPLe0022 cytochrome oxidase subunit I (COI) gene, partial cds; mitochondrial	gi|62084497|gb|AY874508.1	526	1043 bits (526)	0	100	526/526 (100%)	Plus / Plus	549	657	24-549 (526)	1-526 (526)
TA1-159918	EU167735	gi|157931559|gb|EU167735.1| Eisenia fetida isolate TFc lumbrokinase mRNA, partial cds	gi|157931559|gb|EU167735.1	729	1445 bits (729)	0	100	729/729 (100%)	Plus / Plus	729	729	1-729 (729)	1-729 (729)
TA1-165802	EW2_R1P01_F10	gi|60735076|dbj|AB181225.1| Eisenia fetida evcp-1 mRNA for valosin containing protein-1, complete cds	gi|60735076|dbj|AB181225.1	413	819 bits (413)	0	97	456/470 (97%)	Plus / Plus	478	2932	1-470 (470)	1911-2377 (467)
TA1-167651	AY840996	gi|56718408|gb|AY840996.1| Eisenia fetida clone CST1 lumbrokinase mRNA, partial cds	gi|56718408|gb|AY840996.1	888	1760 bits (888)	0	100	888/888 (100%)	Plus / Plus	888	888	1-888 (888)	1-888 (888)
TA1-169429	AB076887	gi|18148428|dbj|AB076887.1| Eisenia fetida gene for 18S rRNA, partial sequence	gi|18148428|dbj|AB076887.1	1818	3604 bits (1818)	0	100	1818/1818 (100%)	Plus / Plus	1818	1818	1-1818 (1818)	1-1818 (1818)
TA1-171597	AY438623	gi|38194430|gb|AY438623.1| Eisenia fetida lumbrokinase-4 precursor, mRNA, complete cds	gi|38194430|gb|AY438623.1	752	1491 bits (752)	0	100	752/752 (100%)	Plus / Plus	752	752	1-752 (752)	1-752 (752)
TA1-177106	EW2_R1P05_D02	gi|1707570|emb|X96514.1|LTACT1567 L.terrestris mRNA for actin (1567 bp)	gi|1707570|emb|X96514.1|LTACT1567	369	731 bits (369)	0	96	411/425 (96%)	Plus / Minus	431	1567	1-425 (425)	941-517 (425)
TA1-177242	contig24808	gi|1707574|emb|X96513.1|LTACT1603 L.terrestris mRNA for actin (1603 bp)	gi|1707574|emb|X96513.1|LTACT1603	621	1231 bits (621)	0	92	841/913 (92%)	Plus / Minus	916	1603	5-916 (912)	1013-101 (913)
TA1-178600	BD285350	gi|2274815|dbj|D85848.1| Eisenia fetida mRNA for lysenin-related protein, complete cds	gi|2274815|dbj|D85848.1	903	1790 bits (903)	0	100	903/903 (100%)	Plus / Plus	903	1560	1-903 (903)	139-1041 (903)
TA1-179073	SMcontig_25013	gi|59895946|gb|AY913946.1| Eisenia andrei eisenstasin I mRNA, complete cds	gi|59895946|gb|AY913946.1	519	1033 bits (519)	0	97	559/573 (97%)	Plus / Plus	847	894	1-573 (573)	319-887 (569)
TA1-181217	AY438624	gi|38194432|gb|AY438624.1| Eisenia fetida lumbrokinase-5 precursor, mRNA, complete cds	gi|38194432|gb|AY438624.1	807	1600 bits (807)	0	100	807/807 (100%)	Plus / Plus	819	819	13-819 (807)	13-819 (807)
TA1-183847	AJ426471	gi|21739056|emb|AJ426471.2|EFE426471 Eisenia fetida mRNA for annetocin precursor (ann gene)	gi|21739056|emb|AJ426471.2|EFE426471	420	833 bits (420)	0	100	420/420 (100%)	Plus / Plus	420	420	1-420 (420)	1-420 (420)
TA1-185311	EW2_R1P09_H11	gi|1695162|emb|X96515.1|LTACT1820 L.terrestris act gene (1820 bp)	gi|1695162|emb|X96515.1|LTACT1820	369	731 bits (369)	0	95	425/444 (95%)	Plus / Minus	455	1820	8-451 (444)	1666-1223 (444)
TA1-185436	AB008013	gi|2547054|dbj|AB008013.1| Eisenia fetida mRNA for lombricine kinase, complete cds	gi|2547054|dbj|AB008013.1	1838	3644 bits (1838)	0	100	1838/1838 (100%)	Plus / Plus	1838	1838	1-1838 (1838)	1-1838 (1838)
TA1-185725	AY172839	gi|26000290|gb|AY172839.1| Eisenia fetida ARSP1 precursor (arsp1) mRNA, complete cds	gi|26000290|gb|AY172839.1	1038	2058 bits (1038)	0	100	1038/1038 (100%)	Plus / Plus	1049	1049	1-1038 (1038)	1-1038 (1038)
TA1-187712	AY874486	gi|62084454|gb|AY874486.1| Eisenia fetida voucher MPLe0034 28S large subunit ribosomal RNA gene, partial sequence	gi|62084454|gb|AY874486.1	2031	4026 bits (2031)	0	100	2031/2031 (100%)	Plus / Plus	2031	2031	1-2031 (2031)	1-2031 (2031)
TA1-190668	contig10485	gi|59895948|gb|AY913947.1| Eisenia andrei eisenstasin II mRNA, complete cds	gi|59895948|gb|AY913947.1	348	690 bits (348)	0	100	348/348 (100%)	Plus / Plus	906	795	1-348 (348)	442-789 (348)
TA1-191727	AB181225	gi|60735076|dbj|AB181225.1| Eisenia fetida evcp-1 mRNA for valosin containing protein-1, complete cds	gi|60735076|dbj|AB181225.1	2888	5725 bits (2888)	0	99	2904/2912 (99%)	Plus / Plus	2932	2932	1-2912 (2912)	1-2912 (2912)
TA1-192142	D85848	gi|2274815|dbj|D85848.1| Eisenia fetida mRNA for lysenin-related protein, complete cds	gi|2274815|dbj|D85848.1	1560	3092 bits (1560)	0	100	1560/1560 (100%)	Plus / Plus	1560	1560	1-1560 (1560)	1-1560 (1560)
TA1-193976	EF534709	gi|145321025|gb|EF534709.1| Eisenia fetida 18S ribosomal RNA gene, partial sequence; internal transcribed spacer 1, 5.8S ribosomal RNA gene, and internal transcribed spacer 2, complete sequence; and 28S ribosomal RNA gene, partial sequence	gi|145321025|gb|EF534709.1	2073	4109 bits (2073)	0	100	2073/2073 (100%)	Plus / Plus	2972	2972	1-2073 (2073)	1-2073 (2073)
TA1-200173	contig26170	gi|38194434|gb|AY438625.1| Eisenia fetida lumbrokinase-6 precursor, mRNA, partial cds	gi|38194434|gb|AY438625.1	466	924 bits (466)	0	99	476/478 (99%)	Plus / Plus	478	746	1-478 (478)	263-739 (477)
TA1-205371	AY684711	gi|50346078|gb|AY684711.1| Eisenia fetida clone CST2-1 lumbrokinase mRNA, complete cds	gi|50346078|gb|AY684711.1	1020	2022 bits (1020)	0	100	1020/1020 (100%)	Plus / Plus	1020	1020	1-1020 (1020)	1-1020 (1020)
TA1-217625	SMcontig_61572	gi|26000290|gb|AY172839.1| Eisenia fetida ARSP1 precursor (arsp1) mRNA, complete cds	gi|26000290|gb|AY172839.1	704	1401 bits (704)	0	98	726/736 (98%)	Plus / Plus	747	1049	12-747 (736)	257-992 (736)
TA2-008349	BD285348	gi|2274811|dbj|D85846.1| Eisenia fetida mRNA for lysenin, complete cds	gi|2274811|dbj|D85846.1	522	1035 bits (522)	0	98	536/543 (98%)	Plus / Plus	543	1582	1-543 (543)	489-1031 (543)
TA2-020866	EW2_R1P11_H06	gi|26000290|gb|AY172839.1| Eisenia fetida ARSP1 precursor (arsp1) mRNA, complete cds	gi|26000290|gb|AY172839.1	381	755 bits (381)	0	99	384/385 (99%)	Plus / Minus	386	1049	2-386 (385)	604-220 (385)
TA2-024237	EW2_F1P01_H06	gi|62084497|gb|AY874508.1| Eisenia andrei voucher MPLe0022 cytochrome oxidase subunit I (COI) gene, partial cds; mitochondrial	gi|62084497|gb|AY874508.1	385	763 bits (385)	0	100	385/385 (100%)	Plus / Plus	403	657	19-403 (385)	1-385 (385)
TA2-034898	EW1_F2P13_F05	gi|1695162|emb|X96515.1|LTACT1820 L.terrestris act gene (1820 bp)	gi|1695162|emb|X96515.1|LTACT1820	422	837 bits (422)	0	95	488/510 (95%)	Plus / Minus	525	1820	8-517 (510)	1666-1157 (510)
TA2-049720	EW2_R1P07_D04	gi|1695156|emb|Y09623.1|LRACTINPA Lumbricus rubellus mRNA for actin, partial	gi|1695156|emb|Y09623.1|LRACTINPA	344	682 bits (344)	0	95	398/416 (95%)	Plus / Minus	416	1119	1-416 (416)	867-452 (416)
TA2-053266	DQ388664	gi|86990623|gb|DQ388664.1| Eisenia fetida clone 3P 16S ribosomal RNA gene, partial sequence	gi|86990623|gb|DQ388664.1	431	854 bits (431)	0	100	431/431 (100%)	Plus / Plus	431	431	1-431 (431)	1-431 (431)
TA2-077083	EW1_F1P03_B07	gi|62084497|gb|AY874508.1| Eisenia andrei voucher MPLe0022 cytochrome oxidase subunit I (COI) gene, partial cds; mitochondrial	gi|62084497|gb|AY874508.1	554	1098 bits (554)	0	100	554/554 (100%)	Plus / Plus	573	657	20-573 (554)	1-554 (554)
TA2-086229	EW2_F1P02_H08	gi|62084497|gb|AY874508.1| Eisenia andrei voucher MPLe0022 cytochrome oxidase subunit I (COI) gene, partial cds; mitochondrial	gi|62084497|gb|AY874508.1	331	656 bits (331)	0	100	331/331 (100%)	Plus / Minus	331	657	1-331 (331)	549-219 (331)
TA2-090561	contig24996	gi|11121263|emb|AJ291615.1|LRU291615 Lumbricus rubellus mRNA for calmodulin (calmodulin gene)	gi|11121263|emb|AJ291615.1|LRU291615	402	797 bits (402)	0	91	581/636 (91%)	Plus / Minus	724	1322	97-724 (628)	797-165 (633)
TA2-099864	SMcontig_59485	gi|110341194|gb|DQ836917.1| Eisenia fetida fibrinolytic protease 0 (Efp-0) mRNA, partial cds	gi|110341194|gb|DQ836917.1	512	1018 bits (512)	0	97	545/557 (97%)	Plus / Minus	678	678	122-678 (557)	678-124 (555)
TA2-102981	EW1_F1P05_E03	gi|1707570|emb|X96514.1|LTACT1567 L.terrestris mRNA for actin (1567 bp)	gi|1707570|emb|X96514.1|LTACT1567	362	718 bits (362)	0	96	413/430 (96%)	Plus / Minus	430	1567	1-430 (430)	940-511 (430)
TA2-120027	EW1_F1P03_B07	gi|62084497|gb|AY874508.1| Eisenia andrei voucher MPLe0022 cytochrome oxidase subunit I (COI) gene, partial cds; mitochondrial	gi|62084497|gb|AY874508.1	554	1098 bits (554)	0	100	554/554 (100%)	Plus / Plus	573	657	20-573 (554)	1-554 (554)
TA2-132818	EW1_F1P08_A09	gi|1695162|emb|X96515.1|LTACT1820 L.terrestris act gene (1820 bp)	gi|1695162|emb|X96515.1|LTACT1820	373	739 bits (373)	0	95	430/449 (95%)	Plus / Plus	457	1820	2-450 (449)	1218-1666 (449)
TA2-136800	EW1_F1P07_G08	gi|1695162|emb|X96515.1|LTACT1820 L.terrestris act gene (1820 bp)	gi|1695162|emb|X96515.1|LTACT1820	375	743 bits (375)	0	95	435/455 (95%)	Plus / Plus	463	1820	2-456 (455)	1212-1666 (455)
TA2-165344	EW2_F1P03_H11	gi|62084497|gb|AY874508.1| Eisenia andrei voucher MPLe0022 cytochrome oxidase subunit I (COI) gene, partial cds; mitochondrial	gi|62084497|gb|AY874508.1	513	1017 bits (513)	0	99	522/525 (99%)	Plus / Minus	525	657	1-525 (525)	548-24 (525)
TA2-165345	EW1_F1P08_A07	gi|62084505|gb|AY874512.1| Eisenia andrei voucher MPLe0026 cytochrome oxidase subunit I (COI) gene, partial cds; mitochondrial	gi|62084505|gb|AY874512.1	516	1023 bits (516)	0	99	523/524 (99%)	Plus / Minus	523	657	1-523 (523)	547-24 (524)
TA2-177923	EW1_F1P07_G08	gi|1695162|emb|X96515.1|LTACT1820 L.terrestris act gene (1820 bp)	gi|1695162|emb|X96515.1|LTACT1820	375	743 bits (375)	0	95	435/455 (95%)	Plus / Plus	463	1820	2-456 (455)	1212-1666 (455)
TA2-182295	EW2_R1P03_G02	gi|1339870|dbj|D50859.1|EBIGGNGP1 Eisenia fetida EEP-2 precursor and mature peptide mRNA, complete cds	gi|1339870|dbj|D50859.1|EBIGGNGP1	467	926 bits (467)	0	96	525/543 (96%)	Plus / Minus	547	1097	6-547 (542)	997-455 (543)
TA2-182867	DQ388663	gi|86990622|gb|DQ388663.1| Eisenia fetida clone 2P 16S ribosomal RNA gene, partial sequence	gi|86990622|gb|DQ388663.1	454	900 bits (454)	0	100	454/454 (100%)	Plus / Plus	454	454	1-454 (454)	1-454 (454)
TA2-188705	EF077593	gi|122058590|gb|EF077593.1| Eisenia fetida voucher 06-266 cytochrome c oxidase subunit I (COI) gene, partial cds; mitochondrial	gi|122058590|gb|EF077593.1	636	1261 bits (636)	0	98	650/657 (98%)	Plus / Plus	657	657	1-657 (657)	1-657 (657)
TA2-188707	AY874514	gi|62084509|gb|AY874514.1| Eisenia fetida voucher MPLe0028 cytochrome oxidase subunit I (COI) gene, partial cds; mitochondrial	gi|62084509|gb|AY874514.1	657	1302 bits (657)	0	100	657/657 (100%)	Plus / Plus	657	657	1-657 (657)	1-657 (657)
TA2-191434	SMcontig_4469	gi|2274811|dbj|D85846.1| Eisenia fetida mRNA for lysenin, complete cds	gi|2274811|dbj|D85846.1	385	775 bits (385)	0	97	397/407 (97%)	Plus / Minus	407	1582	1-407 (407)	1508-1102 (407)
TA2-194004	EW1_R1P05_G10	gi|111559306|gb|DQ790041.1| Lumbricus sp. THS-2006 28S large subunit ribosomal RNA gene, partial sequence	gi|111559306|gb|DQ790041.1	353	700 bits (353)	0	99	356/357 (99%)	Plus / Plus	485	3405	1-357 (357)	2383-2739 (357)
TA2-202963	SMcontig_57036	gi|86990623|gb|DQ388664.1| Eisenia fetida clone 3P 16S ribosomal RNA gene, partial sequence	gi|86990623|gb|DQ388664.1	386	770 bits (386)	0	98	390/394 (98%)	Plus / Plus	432	431	1-394 (394)	38-431 (394)
TA2-212843	EW2_R1P03_G02	gi|1339870|dbj|D50859.1|EBIGGNGP1 Eisenia fetida EEP-2 precursor and mature peptide mRNA, complete cds	gi|1339870|dbj|D50859.1|EBIGGNGP1	467	926 bits (467)	0	96	525/543 (96%)	Plus / Minus	547	1097	6-547 (542)	997-455 (543)
TA3-057947	SMcontig_55168	gi|409461|gb|U02710.1|EFU02710 Eisenia fetida andrei hemolysin gene, complete cds	gi|409461|gb|U02710.1|EFU02710	669	1347 bits (669)	0	97	707/725 (97%)	Plus / Minus	808	1440	79-803 (725)	1333-614 (720)
TA3-081162	contig25380	gi|62084505|gb|AY874512.1| Eisenia andrei voucher MPLe0026 cytochrome oxidase subunit I (COI) gene, partial cds; mitochondrial	gi|62084505|gb|AY874512.1	466	924 bits (466)	0	100	466/466 (100%)	Plus / Minus	509	657	1-466 (466)	466-1 (466)
TA3-124236	SMcontig_59260	gi|56718408|gb|AY840996.1| Eisenia fetida clone CST1 lumbrokinase mRNA, partial cds	gi|56718408|gb|AY840996.1	510	1012 bits (510)	0	99	517/520 (99%)	Plus / Plus	520	888	1-520 (520)	232-751 (520)
TA1-187155	DQ286712	gi|83944641|gb|DQ286712.1| Eisenia fetida superoxide dismutase mRNA, partial cds	gi|83944641|gb|DQ286712.1	319	632 bits (319)	1e-178	100	319/319 (100%)	Plus / Plus	319	319	1-319 (319)	1-319 (319)
TA3-069788	SMcontig_19776	gi|2547054|dbj|AB008013.1| Eisenia fetida mRNA for lombricine kinase, complete cds	gi|2547054|dbj|AB008013.1	319	634 bits (319)	1e-178	97	353/362 (97%)	Plus / Minus	362	1838	1-362 (362)	972-617 (356)
TA1-050781	EW1_F1P04_C03	gi|1695164|emb|X96516.1|LTACT1855 L.terrestris act gene (1855 bp)	gi|1695164|emb|X96516.1|LTACT1855	318	630 bits (318)	1e-177	92	420/454 (92%)	Plus / Plus	455	1855	2-455 (454)	1153-1606 (454)
TA2-094633	EW1_F1P01_A07	gi|62084505|gb|AY874512.1| Eisenia andrei voucher MPLe0026 cytochrome oxidase subunit I (COI) gene, partial cds; mitochondrial	gi|62084505|gb|AY874512.1	316	626 bits (316)	1e-176	99	322/324 (99%)	Plus / Plus	325	657	2-325 (324)	231-554 (324)
TA2-177771	EW2_F1P03_D10	gi|3063368|dbj|AB003714.1| Allolobophora sp. mRNA for elongation factor-1alpha, partial cds	gi|3063368|dbj|AB003714.1	315	624 bits (315)	1e-176	99	318/319 (99%)	Plus / Minus	319	1125	1-319 (319)	347-29 (319)
TA1-010261	EW1_R1P02_G09	gi|60735078|dbj|AB181226.1| Eisenia fetida evcp-2 mRNA for valosin containing protein-2, complete cds	gi|60735078|dbj|AB181226.1	312	618 bits (312)	1e-174	96	351/364 (96%)	Plus / Plus	367	2726	1-364 (364)	965-1328 (364)
TA1-098555	SMcontig_57288	gi|2547054|dbj|AB008013.1| Eisenia fetida mRNA for lombricine kinase, complete cds	gi|2547054|dbj|AB008013.1	311	619 bits (311)	1e-174	97	349/359 (97%)	Plus / Plus	358	1838	1-358 (358)	952-1308 (357)
TA1-031996	contig22816	gi|110341194|gb|DQ836917.1| Eisenia fetida fibrinolytic protease 0 (Efp-0) mRNA, partial cds	gi|110341194|gb|DQ836917.1	311	617 bits (311)	1e-173	99	314/315 (99%)	Plus / Plus	317	678	3-317 (315)	180-494 (315)
TA2-020867	EW1_F2P17_B04	gi|157931563|gb|EU167737.1| Eisenia fetida isolate TFe lumbrokinase mRNA, partial cds	gi|157931563|gb|EU167737.1	311	617 bits (311)	1e-173	99	314/315 (99%)	Plus / Minus	315	717	1-315 (315)	453-139 (315)
TA1-024939	EW2_R1P06_F12	gi|1695162|emb|X96515.1|LTACT1820 L.terrestris act gene (1820 bp)	gi|1695162|emb|X96515.1|LTACT1820	307	609 bits (307)	1e-171	96	340/351 (96%)	Plus / Minus	357	1820	7-357 (351)	1546-1196 (351)
TA1-153334	EW2_R1P10_D05	gi|1695162|emb|X96515.1|LTACT1820 L.terrestris act gene (1820 bp)	gi|1695162|emb|X96515.1|LTACT1820	305	605 bits (305)	1e-170	96	338/349 (96%)	Plus / Minus	349	1820	1-349 (349)	1544-1196 (349)
TA1-144934	SMcontig_60410	gi|3063368|dbj|AB003714.1| Allolobophora sp. mRNA for elongation factor-1alpha, partial cds	gi|3063368|dbj|AB003714.1	301	598 bits (301)	1e-168	97	336/345 (97%)	Plus / Minus	345	1125	1-345 (345)	857-518 (340)
TA2-080680	EW2_F1P02_G07	gi|62084505|gb|AY874512.1| Eisenia andrei voucher MPLe0026 cytochrome oxidase subunit I (COI) gene, partial cds; mitochondrial	gi|62084505|gb|AY874512.1	302	599 bits (302)	1e-168	100	302/302 (100%)	Plus / Minus	302	657	1-302 (302)	555-254 (302)
TA1-030037	EW1_F1P10_C09	gi|3688431|emb|AJ011705.1|LRU011705 Lumbricus rubellus mRNA for 40S ribosomal protein S10	gi|3688431|emb|AJ011705.1|LRU011705	301	597 bits (301)	1e-167	91	427/469 (91%)	Plus / Plus	505	623	32-500 (469)	34-502 (469)
TA1-163847	DQ286721	gi|83944659|gb|DQ286721.1| Eisenia fetida TCTp mRNA, partial cds	gi|83944659|gb|DQ286721.1	299	593 bits (299)	1e-166	100	299/299 (100%)	Plus / Plus	299	299	1-299 (299)	1-299 (299)
TA3-190825	SMcontig_6381	gi|1695164|emb|X96516.1|LTACT1855 L.terrestris act gene (1855 bp)	gi|1695164|emb|X96516.1|LTACT1855	299	595 bits (299)	1e-166	84	686/813 (84%)	Plus / Minus	989	1855	171-983 (813)	1824-1022 (803)
TA1-035072	EW1_F2P18_H09	gi|62084497|gb|AY874508.1| Eisenia andrei voucher MPLe0022 cytochrome oxidase subunit I (COI) gene, partial cds; mitochondrial	gi|62084497|gb|AY874508.1	294	583 bits (294)	1e-163	100	294/294 (100%)	Plus / Plus	294	657	1-294 (294)	174-467 (294)
TA2-012067	EW1_F2P18_H09	gi|62084497|gb|AY874508.1| Eisenia andrei voucher MPLe0022 cytochrome oxidase subunit I (COI) gene, partial cds; mitochondrial	gi|62084497|gb|AY874508.1	294	583 bits (294)	1e-163	100	294/294 (100%)	Plus / Plus	294	657	1-294 (294)	174-467 (294)
TA2-202952	SMcontig_62062	gi|409461|gb|U02710.1|EFU02710 Eisenia fetida andrei hemolysin gene, complete cds	gi|409461|gb|U02710.1|EFU02710	289	581 bits (289)	1e-163	97	302/309 (97%)	Plus / Minus	324	1440	1-309 (309)	416-109 (308)
TA3-179108	SMcontig_19386	gi|85003096|gb|DQ339138.1| Eisenia fetida lysozyme mRNA, complete cds	gi|85003096|gb|DQ339138.1	290	584 bits (290)	1e-163	89	411/459 (89%)	Plus / Plus	809	483	3-461 (459)	29-480 (452)
TA1-136927	SMcontig_38777	gi|1532190|gb|U67677.1|HMU67677 Hirudo medicinalis alpha-1 tubulin mRNA, complete cds	gi|1532190|gb|U67677.1|HMU67677	292	581 bits (292)	1e-162	88	474/536 (88%)	Plus / Plus	657	1861	1-536 (536)	1196-1731 (536)
TA1-054628	EW1_F1P06_C12	gi|4454156|emb|AJ236886.1|EFO236886 Eisenia foetida mRNA for metallothionein, partial	gi|4454156|emb|AJ236886.1|EFO236886	289	573 bits (289)	1e-160	94	355/376 (94%)	Plus / Plus	469	486	73-442 (370)	1-375 (375)
TA1-098727	EW1_F2P15_G10	gi|146330996|gb|EF545135.1| Eisenia fetida lumbrokinase mRNA, partial cds	gi|146330996|gb|EF545135.1	289	573 bits (289)	1e-160	99	292/293 (99%)	Plus / Plus	293	720	1-293 (293)	272-564 (293)
TA1-158264	EW1_F2P19_A06	gi|62084505|gb|AY874512.1| Eisenia andrei voucher MPLe0026 cytochrome oxidase subunit I (COI) gene, partial cds; mitochondrial	gi|62084505|gb|AY874512.1	288	571 bits (288)	1e-160	100	288/288 (100%)	Plus / Plus	291	657	4-291 (288)	1-288 (288)
TA1-158916	EW1_F2P11_C03	gi|4454156|emb|AJ236886.1|EFO236886 Eisenia foetida mRNA for metallothionein, partial	gi|4454156|emb|AJ236886.1|EFO236886	289	573 bits (289)	1e-160	94	355/376 (94%)	Plus / Plus	479	486	83-452 (370)	1-375 (375)
TA1-174563	EW1_F1P10_D10	gi|4454156|emb|AJ236886.1|EFO236886 Eisenia foetida mRNA for metallothionein, partial	gi|4454156|emb|AJ236886.1|EFO236886	289	573 bits (289)	1e-160	94	355/376 (94%)	Plus / Plus	494	486	98-467 (370)	1-375 (375)
TA1-003990	EW1_F1P07_D02	gi|4454156|emb|AJ236886.1|EFO236886 Eisenia foetida mRNA for metallothionein, partial	gi|4454156|emb|AJ236886.1|EFO236886	285	565 bits (285)	1e-158	94	354/376 (94%)	Plus / Plus	461	486	65-434 (370)	1-375 (375)
TA1-133367	EW1_F2P15_F09	gi|119434129|gb|EF126208.1| Eisenia fetida isolate 45 16S ribosomal RNA gene, partial sequence; mitochondrial	gi|119434129|gb|EF126208.1	285	565 bits (285)	1e-158	99	288/289 (99%)	Plus / Minus	371	483	53-341 (289)	483-195 (289)
TA1-202343	EW1_F2P16_G07	gi|4454156|emb|AJ236886.1|EFO236886 Eisenia foetida mRNA for metallothionein, partial	gi|4454156|emb|AJ236886.1|EFO236886	285	565 bits (285)	1e-158	94	354/376 (94%)	Plus / Plus	465	486	71-440 (370)	1-375 (375)
TA2-087447	EW1_F2P16_H04	gi|4454156|emb|AJ236886.1|EFO236886 Eisenia foetida mRNA for metallothionein, partial	gi|4454156|emb|AJ236886.1|EFO236886	286	567 bits (286)	1e-158	94	349/369 (94%)	Plus / Minus	388	486	2-364 (363)	368-1 (368)
TA1-039785	SMcontig_36998	gi|89520724|gb|DQ418454.1| Eisenia fetida fibrinolytic protease 1 (efp-1) mRNA, complete cds	gi|89520724|gb|DQ418454.1	279	561 bits (279)	1e-157	96	299/309 (96%)	Plus / Plus	495	793	1-309 (309)	482-789 (308)
TA2-109965	EW1_F2P15_D05	gi|4454156|emb|AJ236886.1|EFO236886 Eisenia foetida mRNA for metallothionein, partial	gi|4454156|emb|AJ236886.1|EFO236886	283	561 bits (283)	1e-157	94	349/370 (94%)	Plus / Minus	394	486	1-364 (364)	369-1 (369)
TA3-113846	SMcontig_61304	gi|16755858|gb|AF433650.1|AF433650 Lumbricus bimastus lumbrokinase mRNA, complete cds	gi|16755858|gb|AF433650.1|AF433650	273	555 bits (273)	1e-155	90	368/408 (90%)	Plus / Plus	405	852	1-405 (405)	76-481 (406)
TA1-064414	contig26083	gi|2274811|dbj|D85846.1| Eisenia fetida mRNA for lysenin, complete cds	gi|2274811|dbj|D85846.1	277	549 bits (277)	1e-153	97	294/302 (97%)	Plus / Plus	306	1582	1-302 (302)	1279-1580 (302)
TA2-037489	EW1_F1P09_E09	gi|2370257|emb|Y08158.1|LRMRNA L.rubellus mRNA for translationally controlled tumor protein	gi|2370257|emb|Y08158.1|LRMRNA	275	545 bits (275)	1e-152	89	431/483 (89%)	Plus / Minus	491	1012	1-483 (483)	532-50 (483)
TA1-003784	SMcontig_16582	gi|3769444|gb|AF060552.1|AF060552 Lumbricus rubellus antimicrobial peptide lumbricin1 mRNA, complete cds	gi|3769444|gb|AF060552.1|AF060552	272	540 bits (272)	1e-150	97	309/316 (97%)	Plus / Plus	319	555	1-315 (315)	221-533 (313)
TA1-132542	contig30283	gi|3608365|gb|AF030028.1|AF030028 Eisenia fetida coelomic cytolytic factor 1 (CCF1) mRNA, complete cds	gi|3608365|gb|AF030028.1|AF030028	271	537 bits (271)	1e-150	97	296/303 (97%)	Plus / Plus	302	1155	1-302 (302)	660-962 (303)
TA1-182875	EW2_R1P11_B02	gi|62084505|gb|AY874512.1| Eisenia andrei voucher MPLe0026 cytochrome oxidase subunit I (COI) gene, partial cds; mitochondrial	gi|62084505|gb|AY874512.1	267	529 bits (267)	1e-147	99	277/279 (99%)	Plus / Plus	279	657	2-279 (278)	276-554 (279)
TA2-161647	EW2_F1P02_E08	gi|114431547|gb|DQ887090.1| Eisenia fetida calreticulin mRNA, complete cds	gi|114431547|gb|DQ887090.1	267	529 bits (267)	1e-147	92	345/371 (92%)	Plus / Minus	521	1284	23-393 (371)	371-1 (371)
TA2-165309	SMcontig_61145	gi|1339870|dbj|D50859.1|EBIGGNGP1 Eisenia fetida EEP-2 precursor and mature peptide mRNA, complete cds	gi|1339870|dbj|D50859.1|EBIGGNGP1	259	523 bits (259)	1e-145	95	288/303 (95%)	Plus / Minus	303	1097	1-303 (303)	970-668 (303)
TA1-094287	contig28210	gi|83944641|gb|DQ286712.1| Eisenia fetida superoxide dismutase mRNA, partial cds	gi|83944641|gb|DQ286712.1	261	517 bits (261)	1e-143	96	294/305 (96%)	Plus / Plus	752	319	23-327 (305)	1-305 (305)
TA4-162268	SMcontig_60617	gi|3063368|dbj|AB003714.1| Allolobophora sp. mRNA for elongation factor-1alpha, partial cds	gi|3063368|dbj|AB003714.1	255	505 bits (255)	1e-140	100	255/255 (100%)	Plus / Minus	255	1125	1-255 (255)	292-38 (255)
TA3-010437	SMcontig_16799	gi|6066479|emb|AJ250366.1|LRU250366 Lumbricus rubellus mRNA for 40S ribosomal protein S27	gi|6066479|emb|AJ250366.1|LRU250366	253	504 bits (253)	1e-139	91	354/386 (91%)	Plus / Plus	770	416	33-412 (380)	6-391 (386)
TA4-006219	SMcontig_16222	gi|2760012|emb|AJ223200.1|RLAJ3200 Lumbricus rubellus mRNA for actin related protein	gi|2760012|emb|AJ223200.1|RLAJ3200	253	503 bits (253)	1e-139	93	315/336 (93%)	Plus / Minus	349	627	1-336 (336)	527-194 (334)
TA1-059904	DQ286709	gi|83944635|gb|DQ286709.1| Eisenia fetida clone 16-2 calmodulin mRNA, partial cds	gi|83944635|gb|DQ286709.1	251	498 bits (251)	1e-138	100	251/251 (100%)	Plus / Plus	251	251	1-251 (251)	1-251 (251)
TA1-132347	DQ286708	gi|83944633|gb|DQ286708.1| Eisenia fetida clone 16-1 calmodulin mRNA, partial cds	gi|83944633|gb|DQ286708.1	251	498 bits (251)	1e-138	100	251/251 (100%)	Plus / Plus	251	251	1-251 (251)	1-251 (251)
TA1-095397	EW2_R1P06_D05	gi|147225255|dbj|AB284052.1| Eisenia fetida evcp-1 gene for valosine containing peptide-1, complete cds	gi|147225255|dbj|AB284052.1	247	490 bits (247)	1e-135	92	329/356 (92%)	Plus / Plus	400	16397	13-363 (351)	16041-16396 (356)
TA1-135644	SMcontig_13475	gi|83944647|gb|DQ286715.1| Eisenia fetida ubiquitin mRNA, partial cds	gi|83944647|gb|DQ286715.1	244	485 bits (244)	1e-133	95	287/301 (95%)	Plus / Minus	547	364	247-547 (301)	364-73 (292)
TA1-199620	contig27495	gi|1695164|emb|X96516.1|LTACT1855 L.terrestris act gene (1855 bp)	gi|1695164|emb|X96516.1|LTACT1855	243	482 bits (243)	1e-133	85	498/583 (85%)	Plus / Minus	583	1855	1-583 (583)	1739-1157 (583)
TA1-133366	EW1_F2P11_B11	gi|86990623|gb|DQ388664.1| Eisenia fetida clone 3P 16S ribosomal RNA gene, partial sequence	gi|86990623|gb|DQ388664.1	242	480 bits (242)	1e-132	98	254/258 (98%)	Plus / Minus	314	431	57-314 (258)	431-174 (258)
TA1-221575	SMcontig_16617	gi|2370257|emb|Y08158.1|LRMRNA L.rubellus mRNA for translationally controlled tumor protein	gi|2370257|emb|Y08158.1|LRMRNA	242	480 bits (242)	1e-132	93	308/330 (93%)	Plus / Minus	554	1012	188-517 (330)	588-259 (330)
TA2-072912	contig02964	gi|2760012|emb|AJ223200.1|RLAJ3200 Lumbricus rubellus mRNA for actin related protein	gi|2760012|emb|AJ223200.1|RLAJ3200	242	480 bits (242)	1e-132	94	307/326 (94%)	Plus / Minus	326	627	1-326 (326)	518-195 (324)
TA1-037269	DQ641249	gi|108885447|gb|DQ641249.1| Eisenia fetida cyclophilin A mRNA, partial cds	gi|108885447|gb|DQ641249.1	238	472 bits (238)	1e-130	100	238/238 (100%)	Plus / Plus	238	238	1-238 (238)	1-238 (238)
TA1-209753	EW1_R1P07_F04	gi|1707570|emb|X96514.1|LTACT1567 L.terrestris mRNA for actin (1567 bp)	gi|1707570|emb|X96514.1|LTACT1567	238	472 bits (238)	1e-130	97	262/270 (97%)	Plus / Minus	278	1567	9-278 (270)	951-682 (270)
TA1-231852	SMcontig_13044	gi|409461|gb|U02710.1|EFU02710 Eisenia fetida andrei hemolysin gene, complete cds	gi|409461|gb|U02710.1|EFU02710	234	473 bits (234)	1e-130	97	241/248 (97%)	Plus / Plus	249	1440	2-249 (248)	394-641 (248)
TA1-047875	EW2_F1P03_C02	gi|59895948|gb|AY913947.1| Eisenia andrei eisenstasin II mRNA, complete cds	gi|59895948|gb|AY913947.1	232	460 bits (232)	1e-126	96	258/267 (96%)	Plus / Plus	267	795	1-267 (267)	29-289 (261)
TA1-126148	EW2_R1P04_F12	gi|3688433|emb|AJ011706.1|LRU011706 Lumbricus rubellus mRNA for 40S ribosomal protein S13	gi|3688433|emb|AJ011706.1|LRU011706	231	458 bits (231)	1e-125	91	329/359 (91%)	Plus / Plus	510	564	96-454 (359)	189-545 (357)
TA2-104347	EW1_F1P10_B09	gi|1695164|emb|X96516.1|LTACT1855 L.terrestris act gene (1855 bp)	gi|1695164|emb|X96516.1|LTACT1855	229	454 bits (229)	1e-124	88	364/409 (88%)	Plus / Minus	410	1855	2-410 (409)	1570-1162 (409)
TA1-020921	EW2_R1P03_C09	gi|157931563|gb|EU167737.1| Eisenia fetida isolate TFe lumbrokinase mRNA, partial cds	gi|157931563|gb|EU167737.1	226	448 bits (226)	1e-123	99	232/234 (99%)	Plus / Plus	250	717	4-237 (234)	1-234 (234)
TA4-158742	SMcontig_18313	gi|2274815|dbj|D85848.1| Eisenia fetida mRNA for lysenin-related protein, complete cds	gi|2274815|dbj|D85848.1	223	443 bits (223)	1e-121	97	249/255 (97%)	Plus / Minus	273	1560	19-273 (255)	1545-1296 (250)
TA2-175478	EW1_F2P20_D11	gi|1707570|emb|X96514.1|LTACT1567 L.terrestris mRNA for actin (1567 bp)	gi|1707570|emb|X96514.1|LTACT1567	219	434 bits (219)	1e-119	95	252/263 (95%)	Plus / Plus	267	1567	5-267 (263)	520-782 (263)
TA2-004315	contig27922	gi|147225255|dbj|AB284052.1| Eisenia fetida evcp-1 gene for valosine containing peptide-1, complete cds	gi|147225255|dbj|AB284052.1	216	428 bits (216)	1e-117	95	254/265 (95%)	Plus / Minus	271	16397	9-271 (263)	16246-15985 (262)
TA3-205240	SMcontig_24115	gi|1707572|emb|X96512.1|LTACT1596 L.terrestris mRNA for actin (1596 bp)	gi|1707572|emb|X96512.1|LTACT1596	214	426 bits (214)	1e-116	90	315/349 (90%)	Plus / Minus	356	1596	3-351 (349)	439-93 (347)
TA1-131575	EW1_F1P06_A03	gi|83944647|gb|DQ286715.1| Eisenia fetida ubiquitin mRNA, partial cds	gi|83944647|gb|DQ286715.1	212	420 bits (212)	1e-114	98	224/228 (98%)	Plus / Plus	228	364	1-228 (228)	90-317 (228)
TA1-216428	EW1_F2P15_F08	gi|633239|emb|X83734.1|LTIFP L.terrestris mRNA for intermediate filament protein	gi|633239|emb|X83734.1|LTIFP	211	418 bits (211)	1e-114	87	376/431 (87%)	Plus / Plus	431	2360	1-431 (431)	509-939 (431)
TA1-217178	SMcontig_23860	gi|157931561|gb|EU167736.1| Eisenia fetida isolate TFd lumbrokinase mRNA, partial cds	gi|157931561|gb|EU167736.1	210	419 bits (210)	1e-114	98	219/222 (98%)	Plus / Plus	222	708	1-222 (222)	192-412 (221)
TA1-116037	DQ286722	gi|83944661|gb|DQ286722.1| Eisenia fetida beta-actin mRNA, partial cds	gi|83944661|gb|DQ286722.1	210	416 bits (210)	1e-113	100	210/210 (100%)	Plus / Plus	210	210	1-210 (210)	1-210 (210)
TA1-060436	SMcontig_42495	gi|190343105|gb|EU315749.1| Eisenia andrei clone EaEG2 beta-1,4-endoglucanase mRNA, complete cds	gi|190343105|gb|EU315749.1	207	412 bits (207)	1e-112	98	218/221 (98%)	Plus / Plus	221	1371	1-221 (221)	512-731 (220)
TA1-072177	EW1_F1P06_A08	gi|159146682|gb|EU118298.1| Enchytraeus japonensis alpha tubulin protein mRNA, partial cds	gi|159146682|gb|EU118298.1	209	414 bits (209)	1e-112	89	329/369 (89%)	Plus / Plus	376	1259	8-376 (369)	515-883 (369)
TA2-104251	contig21570	gi|4678573|emb|AJ238310.1|LRU238310 Lumbricus rubellus mRNA for cyclophilin A	gi|4678573|emb|AJ238310.1|LRU238310	209	414 bits (209)	1e-112	84	521/620 (84%)	Plus / Minus	961	1158	315-930 (616)	769-151 (619)
TA2-129778	EW2_R1P07_G04	gi|83944647|gb|DQ286715.1| Eisenia fetida ubiquitin mRNA, partial cds	gi|83944647|gb|DQ286715.1	208	412 bits (208)	1e-112	98	220/224 (98%)	Plus / Minus	224	364	1-224 (224)	313-90 (224)
TA2-132519	EW2_R1P11_E02	gi|83944647|gb|DQ286715.1| Eisenia fetida ubiquitin mRNA, partial cds	gi|83944647|gb|DQ286715.1	208	412 bits (208)	1e-112	97	223/228 (97%)	Plus / Minus	228	364	1-228 (228)	317-90 (228)
TA1-189517	SMcontig_19676	gi|4678573|emb|AJ238310.1|LRU238310 Lumbricus rubellus mRNA for cyclophilin A	gi|4678573|emb|AJ238310.1|LRU238310	207	411 bits (207)	1e-111	83	520/620 (83%)	Plus / Plus	1030	1158	37-652 (616)	151-769 (619)
TA2-002884	EW1_F2P20_C02	gi|2760012|emb|AJ223200.1|RLAJ3200 Lumbricus rubellus mRNA for actin related protein	gi|2760012|emb|AJ223200.1|RLAJ3200	206	408 bits (206)	1e-111	93	260/278 (93%)	Plus / Minus	283	627	4-281 (278)	405-128 (278)
TA2-030532	EW1_F1P09_E02	gi|112144471|gb|DQ813360.1| Eisenia sp. THS-2006 elongation factor-1 alpha (EF-1 alpha) mRNA, partial cds	gi|112144471|gb|DQ813360.1	207	410 bits (207)	1e-111	98	223/227 (98%)	Plus / Plus	387	1135	2-227 (226)	909-1135 (227)
TA2-038091	EW1_R1P02_D07	gi|83944647|gb|DQ286715.1| Eisenia fetida ubiquitin mRNA, partial cds	gi|83944647|gb|DQ286715.1	206	408 bits (206)	1e-111	97	225/230 (97%)	Plus / Minus	380	364	1-229 (229)	317-88 (230)
TA2-042454	SMcontig_54152	gi|83944641|gb|DQ286712.1| Eisenia fetida superoxide dismutase mRNA, partial cds	gi|83944641|gb|DQ286712.1	206	411 bits (206)	1e-111	95	230/240 (95%)	Plus / Minus	684	319	438-677 (240)	305-66 (240)
TA2-050382	EW1_F1P09_E02	gi|112144471|gb|DQ813360.1| Eisenia sp. THS-2006 elongation factor-1 alpha (EF-1 alpha) mRNA, partial cds	gi|112144471|gb|DQ813360.1	207	410 bits (207)	1e-111	98	223/227 (98%)	Plus / Plus	387	1135	2-227 (226)	909-1135 (227)
TA1-142014	contig25196	gi|83944647|gb|DQ286715.1| Eisenia fetida ubiquitin mRNA, partial cds	gi|83944647|gb|DQ286715.1	204	404 bits (204)	1e-110	98	216/220 (98%)	Plus / Plus	228	364	1-220 (220)	145-364 (220)
TA1-200981	EW2_R1P11_C08	gi|24637957|gb|AF537290.1| Eisenia fetida myosin essential light chain mRNA, complete cds	gi|24637957|gb|AF537290.1	203	402 bits (203)	1e-109	97	218/223 (97%)	Plus / Plus	239	555	1-223 (223)	333-555 (223)
TA1-166429	EW1_F1P06_E09	gi|24637957|gb|AF537290.1| Eisenia fetida myosin essential light chain mRNA, complete cds	gi|24637957|gb|AF537290.1	201	398 bits (201)	1e-108	98	213/217 (98%)	Plus / Plus	234	555	2-218 (217)	339-555 (217)
TA2-057092	contig28743	gi|83944635|gb|DQ286709.1| Eisenia fetida clone 16-2 calmodulin mRNA, partial cds	gi|83944635|gb|DQ286709.1	201	398 bits (201)	1e-108	97	216/221 (97%)	Plus / Minus	247	251	8-228 (221)	230-10 (221)
TA2-188872	EW2_F1P01_H03	gi|1695156|emb|Y09623.1|LRACTINPA Lumbricus rubellus mRNA for actin, partial	gi|1695156|emb|Y09623.1|LRACTINPA	202	400 bits (202)	1e-108	93	250/266 (93%)	Plus / Plus	270	1119	5-270 (266)	439-704 (266)
TA1-003991	DQ286714	gi|83944645|gb|DQ286714.1| Eisenia fetida metallothionein mRNA, partial cds	gi|83944645|gb|DQ286714.1	200	396 bits (200)	1e-107	100	200/200 (100%)	Plus / Plus	200	200	1-200 (200)	1-200 (200)
TA1-021957	EW2_R1P05_F03	gi|89520724|gb|DQ418454.1| Eisenia fetida fibrinolytic protease 1 (efp-1) mRNA, complete cds	gi|89520724|gb|DQ418454.1	199	394 bits (199)	1e-107	99	202/203 (99%)	Plus / Plus	203	793	1-203 (203)	333-535 (203)
TA1-079355	contig28987	gi|119434129|gb|EF126208.1| Eisenia fetida isolate 45 16S ribosomal RNA gene, partial sequence; mitochondrial	gi|119434129|gb|EF126208.1	199	394 bits (199)	1e-107	100	199/199 (100%)	Plus / Plus	252	483	54-252 (199)	5-203 (199)
TA2-040602	contig01283	gi|3769444|gb|AF060552.1|AF060552 Lumbricus rubellus antimicrobial peptide lumbricin1 mRNA, complete cds	gi|3769444|gb|AF060552.1|AF060552	199	394 bits (199)	1e-107	97	236/243 (97%)	Plus / Minus	244	555	3-244 (242)	476-237 (240)
TA4-189585	SMcontig_3298	gi|11121261|emb|AJ291614.1|LRU291614 Lumbricus rubellus mRNA for actin related protein 2/3 protein complex subunit p16	gi|11121261|emb|AJ291614.1|LRU291614	198	394 bits (198)	1e-106	86	379/440 (86%)	Plus / Minus	471	633	25-464 (440)	515-76 (440)
TA1-159049	EW2_R1P08_B10	gi|38194432|gb|AY438624.1| Eisenia fetida lumbrokinase-5 precursor, mRNA, complete cds	gi|38194432|gb|AY438624.1	196	389 bits (196)	1e-105	97	209/214 (97%)	Plus / Plus	214	819	1-214 (214)	248-461 (214)
TA1-221714	SMcontig_33325	gi|147225255|dbj|AB284052.1| Eisenia fetida evcp-1 gene for valosine containing peptide-1, complete cds	gi|147225255|dbj|AB284052.1	195	389 bits (195)	1e-105	95	232/244 (95%)	Plus / Plus	249	16397	1-242 (242)	16006-16246 (241)
TA3-051655	contig27339	gi|3063368|dbj|AB003714.1| Allolobophora sp. mRNA for elongation factor-1alpha, partial cds	gi|3063368|dbj|AB003714.1	193	383 bits (193)	1e-103	100	193/193 (100%)	Plus / Minus	193	1125	1-193 (193)	264-72 (193)
TA4-039937	SMcontig_5140	gi|119915933|ref|XM_001251117.1| PREDICTED: Bos taurus similar to Tubulin, beta 2B, transcript variant 2 (LOC783147), mRNA	gi|119915933|ref|XM_001251117.1	194	385 bits (194)	1e-103	88	324/368 (88%)	Plus / Minus	510	1576	142-509 (368)	1317-950 (368)
TA1-065792	contig28564	gi|2760008|emb|AJ223198.1|RLAJ3198 Lumbricus rubellus mRNA for 60S ribosomal protein L13	gi|2760008|emb|AJ223198.1|RLAJ3198	191	379 bits (191)	1e-102	90	281/311 (90%)	Plus / Plus	362	735	25-335 (311)	277-587 (311)
TA3-053946	SMcontig_35349	gi|2547054|dbj|AB008013.1| Eisenia fetida mRNA for lombricine kinase, complete cds	gi|2547054|dbj|AB008013.1	191	379 bits (191)	1e-102	99	194/195 (99%)	Plus / Minus	195	1838	1-195 (195)	326-132 (195)
TA1-126808	SMcontig_23767	gi|2760008|emb|AJ223198.1|RLAJ3198 Lumbricus rubellus mRNA for 60S ribosomal protein L13	gi|2760008|emb|AJ223198.1|RLAJ3198	189	375 bits (189)	1e-101	90	280/311 (90%)	Plus / Plus	385	735	14-324 (311)	277-587 (311)
TA2-035519	EW1_F1P02_F01	gi|4678573|emb|AJ238310.1|LRU238310 Lumbricus rubellus mRNA for cyclophilin A	gi|4678573|emb|AJ238310.1|LRU238310	190	377 bits (190)	1e-101	87	348/400 (87%)	Plus / Minus	402	1158	1-397 (397)	440-41 (400)
TA1-003758	EW1_F2P16_C05	gi|4454156|emb|AJ236886.1|EFO236886 Eisenia foetida mRNA for metallothionein, partial	gi|4454156|emb|AJ236886.1|EFO236886	188	373 bits (188)	1e-100	95	218/228 (95%)	Plus / Plus	246	486	19-246 (228)	1-228 (228)
TA2-129586	EW1_F1P02_G08	gi|4678573|emb|AJ238310.1|LRU238310 Lumbricus rubellus mRNA for cyclophilin A	gi|4678573|emb|AJ238310.1|LRU238310	189	375 bits (189)	1e-100	86	350/403 (86%)	Plus / Minus	417	1158	2-401 (400)	443-41 (403)
TA2-142610	EW1_F2P13_F07	gi|145321025|gb|EF534709.1| Eisenia fetida 18S ribosomal RNA gene, partial sequence; internal transcribed spacer 1, 5.8S ribosomal RNA gene, and internal transcribed spacer 2, complete sequence; and 28S ribosomal RNA gene, partial sequence	gi|145321025|gb|EF534709.1	188	373 bits (188)	1e-100	100	188/188 (100%)	Plus / Plus	188	2972	1-188 (188)	128-315 (188)
TA1-149595	SMcontig_21613	gi|1339870|dbj|D50859.1|EBIGGNGP1 Eisenia fetida EEP-2 precursor and mature peptide mRNA, complete cds	gi|1339870|dbj|D50859.1|EBIGGNGP1	186	370 bits (186)	1e-99	98	193/196 (98%)	Plus / Minus	196	1097	1-196 (196)	675-480 (196)
TA1-163943	EW1_F1P09_G01	gi|159146682|gb|EU118298.1| Enchytraeus japonensis alpha tubulin protein mRNA, partial cds	gi|159146682|gb|EU118298.1	187	371 bits (187)	2e-99	87	337/387 (87%)	Plus / Plus	388	1259	2-388 (387)	235-621 (387)
TA2-012461	EW1_F1P04_F07	gi|4678573|emb|AJ238310.1|LRU238310 Lumbricus rubellus mRNA for cyclophilin A	gi|4678573|emb|AJ238310.1|LRU238310	186	369 bits (186)	7e-99	86	344/396 (86%)	Plus / Minus	409	1158	1-393 (393)	436-41 (396)
TA2-156906	EW1_F2P12_A11	gi|145321025|gb|EF534709.1| Eisenia fetida 18S ribosomal RNA gene, partial sequence; internal transcribed spacer 1, 5.8S ribosomal RNA gene, and internal transcribed spacer 2, complete sequence; and 28S ribosomal RNA gene, partial sequence	gi|145321025|gb|EF534709.1	185	367 bits (185)	1e-98	99	188/189 (99%)	Plus / Minus	189	2972	1-189 (189)	316-128 (189)
TA1-093839	EW1_F2P20_G01	gi|4454156|emb|AJ236886.1|EFO236886 Eisenia foetida mRNA for metallothionein, partial	gi|4454156|emb|AJ236886.1|EFO236886	183	363 bits (183)	3e-97	93	237/254 (93%)	Plus / Plus	275	486	1-248 (248)	123-375 (253)
TA1-153868	SMcontig_21943	gi|112144471|gb|DQ813360.1| Eisenia sp. THS-2006 elongation factor-1 alpha (EF-1 alpha) mRNA, partial cds	gi|112144471|gb|DQ813360.1	183	364 bits (183)	4e-97	99	186/187 (99%)	Plus / Plus	706	1135	1-187 (187)	949-1135 (187)
TA3-184645	contig29451	gi|6066479|emb|AJ250366.1|LRU250366 Lumbricus rubellus mRNA for 40S ribosomal protein S27	gi|6066479|emb|AJ250366.1|LRU250366	183	363 bits (183)	4e-97	91	253/276 (91%)	Plus / Minus	361	416	90-361 (272)	391-116 (276)
TA3-176389	SMcontig_56813	gi|60735076|dbj|AB181225.1| Eisenia fetida evcp-1 mRNA for valosin containing protein-1, complete cds	gi|60735076|dbj|AB181225.1	182	361 bits (182)	7e-97	98	188/190 (98%)	Plus / Plus	190	2932	1-190 (190)	2339-2528 (190)
TA4-024035	SMcontig_34295	gi|3608365|gb|AF030028.1|AF030028 Eisenia fetida coelomic cytolytic factor 1 (CCF1) mRNA, complete cds	gi|3608365|gb|AF030028.1|AF030028	181	359 bits (181)	3e-96	100	181/181 (100%)	Plus / Minus	181	1155	1-181 (181)	633-453 (181)
TA1-030692	EW1_F1P06_B04	gi|1707572|emb|X96512.1|LTACT1596 L.terrestris mRNA for actin (1596 bp)	gi|1707572|emb|X96512.1|LTACT1596	181	359 bits (181)	4e-96	95	211/221 (95%)	Plus / Plus	260	1596	40-260 (221)	41-261 (221)
TA3-210994	SMcontig_61444	gi|111559306|gb|DQ790041.1| Lumbricus sp. THS-2006 28S large subunit ribosomal RNA gene, partial sequence	gi|111559306|gb|DQ790041.1	176	350 bits (176)	1e-93	99	177/178 (99%)	Plus / Minus	185	3405	8-185 (178)	2976-2799 (178)
TA2-049371	EW1_F1P09_H11	gi|3386379|gb|AF076518.1|AF076518 Molgula oculata clone MocuCA2 cytoskeletal actin 2 mRNA, complete cds	gi|3386379|gb|AF076518.1|AF076518	175	347 bits (175)	3e-92	87	304/347 (87%)	Plus / Minus	471	1289	13-359 (347)	432-86 (347)
TA1-040099	contig22461	gi|2547054|dbj|AB008013.1| Eisenia fetida mRNA for lombricine kinase, complete cds	gi|2547054|dbj|AB008013.1	174	345 bits (174)	4e-92	99	177/178 (99%)	Plus / Minus	178	1838	1-178 (178)	972-795 (178)
TA1-232751	contig30356	gi|38194430|gb|AY438623.1| Eisenia fetida lumbrokinase-4 precursor, mRNA, complete cds	gi|38194430|gb|AY438623.1	174	345 bits (174)	4e-92	100	174/174 (100%)	Plus / Minus	174	752	1-174 (174)	383-210 (174)
TA2-021623	EW1_F2P19_A07	gi|2547054|dbj|AB008013.1| Eisenia fetida mRNA for lombricine kinase, complete cds	gi|2547054|dbj|AB008013.1	173	343 bits (173)	2e-91	100	173/173 (100%)	Plus / Minus	173	1838	1-173 (173)	431-259 (173)
TA2-063172	EW1_F1P04_C05	gi|3421456|gb|AF082863.1|AF082863 Dreissena polymorpha cytoplasmic actin mRNA, complete cds	gi|3421456|gb|AF082863.1|AF082863	172	341 bits (172)	2e-90	86	322/372 (86%)	Plus / Minus	465	1467	6-377 (372)	437-66 (372)
TA2-113903	EW1_F1P03_C11	gi|4678573|emb|AJ238310.1|LRU238310 Lumbricus rubellus mRNA for cyclophilin A	gi|4678573|emb|AJ238310.1|LRU238310	170	337 bits (170)	2e-89	87	302/346 (87%)	Plus / Minus	348	1158	1-346 (346)	439-94 (346)
TA1-163141	EW2_F1P01_H07	gi|1695156|emb|Y09623.1|LRACTINPA Lumbricus rubellus mRNA for actin, partial	gi|1695156|emb|Y09623.1|LRACTINPA	168	333 bits (168)	2e-88	93	210/224 (93%)	Plus / Plus	224	1119	1-224 (224)	436-659 (224)
TA3-016052	SMcontig_61137	gi|114431547|gb|DQ887090.1| Eisenia fetida calreticulin mRNA, complete cds	gi|114431547|gb|DQ887090.1	166	331 bits (166)	1e-87	89	253/282 (89%)	Plus / Plus	309	1284	1-281 (281)	156-437 (282)
TA1-186573	contig26185	gi|157931561|gb|EU167736.1| Eisenia fetida isolate TFd lumbrokinase mRNA, partial cds	gi|157931561|gb|EU167736.1	166	329 bits (166)	2e-87	99	169/170 (99%)	Plus / Plus	170	708	1-170 (170)	274-443 (170)
TA2-029633	EW1_F2P12_E09	gi|1695164|emb|X96516.1|LTACT1855 L.terrestris act gene (1855 bp)	gi|1695164|emb|X96516.1|LTACT1855	167	331 bits (167)	2e-87	84	371/439 (84%)	Plus / Minus	439	1855	1-439 (439)	1580-1142 (439)
TA2-032701	EW2_F1P02_F02	gi|47550920|ref|NM_214469.1| Strongylocentrotus purpuratus actin (LOC373192), mRNA	gi|47550920|ref|NM_214469.1	166	329 bits (166)	6e-87	87	282/321 (87%)	Plus / Minus	391	1131	1-321 (321)	396-76 (321)
TA3-002290	SMcontig_32485	gi|1914793|emb|Y12106.1|LRAMINOPP L.rubellus mRNA for partial aminopeptidase	gi|1914793|emb|Y12106.1|LRAMINOPP	164	325 bits (164)	8e-86	86	320/372 (86%)	Plus / Minus	372	1618	1-372 (372)	576-205 (372)
TA2-017671	EW1_F2P17_E09	gi|4454156|emb|AJ236886.1|EFO236886 Eisenia foetida mRNA for metallothionein, partial	gi|4454156|emb|AJ236886.1|EFO236886	163	323 bits (163)	2e-85	95	187/195 (95%)	Plus / Minus	259	486	1-195 (195)	195-1 (195)
TA1-121703	contig29899	gi|194681209|ref|XM_001788596.1| PREDICTED: Bos taurus hypothetical protein LOC100138268 (LOC100138268), mRNA	gi|194681209|ref|XM_001788596.1	163	323 bits (163)	4e-85	88	274/311 (88%)	Plus / Minus	459	695	1-311 (311)	342-32 (311)
TA1-001822	EW1_F1P06_C11	gi|193210642|ref|NM_076440.4| Caenorhabditis elegans ACTin family member (act-4) (act-4) mRNA, complete cds	gi|193210642|ref|NM_076440.4	162	321 bits (162)	1e-84	86	306/354 (86%)	Plus / Plus	406	1676	34-387 (354)	158-511 (354)
TA2-180454	SMcontig_27483	gi|166084338|gb|EF024861.1| Uncultured Astartidae sp. clone Elev_18S_1382 18S ribosomal RNA gene, partial sequence	gi|166084338|gb|EF024861.1	157	318 bits (157)	7e-84	97	162/167 (97%)	Plus / Plus	167	1803	1-167 (167)	767-933 (167)
TA1-024318	SMcontig_27505	gi|85003096|gb|DQ339138.1| Eisenia fetida lysozyme mRNA, complete cds	gi|85003096|gb|DQ339138.1	160	317 bits (160)	1e-83	99	163/164 (99%)	Plus / Plus	268	483	1-164 (164)	320-483 (164)
TA1-037692	EW1_F2P11_G03	gi|76152333|gb|DQ187949.1| Strongylocentrotus nudus actin-1 mRNA, partial cds	gi|76152333|gb|DQ187949.1	159	315 bits (159)	5e-83	95	186/195 (95%)	Plus / Plus	247	456	53-247 (195)	147-341 (195)
TA1-049856	contig04403	gi|942595|gb|U30467.1|UCU30467 Urechis caupo alpha-tubulin mRNA, complete cds	gi|942595|gb|U30467.1|UCU30467	159	315 bits (159)	5e-83	91	225/247 (91%)	Plus / Plus	255	1543	1-247 (247)	1128-1374 (247)
TA1-050529	contig26179	gi|1914793|emb|Y12106.1|LRAMINOPP L.rubellus mRNA for partial aminopeptidase	gi|1914793|emb|Y12106.1|LRAMINOPP	159	315 bits (159)	8e-83	86	309/359 (86%)	Plus / Plus	360	1618	2-360 (359)	205-563 (359)
TA2-167247	contig12181	gi|157931557|gb|EU167734.1| Eisenia fetida isolate TF2 lumbrokinase mRNA, partial cds	gi|157931557|gb|EU167734.1	158	313 bits (158)	1e-82	100	158/158 (100%)	Plus / Minus	159	726	2-159 (158)	498-341 (158)
TA2-164004	EW2_R1P02_A07	gi|76152333|gb|DQ187949.1| Strongylocentrotus nudus actin-1 mRNA, partial cds	gi|76152333|gb|DQ187949.1	158	313 bits (158)	2e-82	95	185/194 (95%)	Plus / Minus	210	456	17-210 (194)	343-150 (194)
TA2-088709	SMcontig_10338	gi|984290|gb|U24570.1|LTU24570 Lumbricus terrestris mitochondrion, complete genome	gi|984290|gb|U24570.1|LTU24570	158	314 bits (158)	4e-82	80	535/662 (80%)	Plus / Minus	743	14998	27-688 (662)	2263-1602 (662)
TA1-104887	EW1_R1P02_G10	gi|166084338|gb|EF024861.1| Uncultured Astartidae sp. clone Elev_18S_1382 18S ribosomal RNA gene, partial sequence	gi|166084338|gb|EF024861.1	157	311 bits (157)	5e-82	100	157/157 (100%)	Plus / Plus	170	1803	1-157 (157)	711-867 (157)
TA1-123967	SMcontig_6909	gi|145321025|gb|EF534709.1| Eisenia fetida 18S ribosomal RNA gene, partial sequence; internal transcribed spacer 1, 5.8S ribosomal RNA gene, and internal transcribed spacer 2, complete sequence; and 28S ribosomal RNA gene, partial sequence	gi|145321025|gb|EF534709.1	157	311 bits (157)	5e-82	99	160/161 (99%)	Plus / Minus	161	2972	1-161 (161)	278-118 (161)
TA2-040639	SMcontig_60428	gi|146330996|gb|EF545135.1| Eisenia fetida lumbrokinase mRNA, partial cds	gi|146330996|gb|EF545135.1	157	311 bits (157)	5e-82	100	157/157 (100%)	Plus / Plus	157	720	1-157 (157)	419-575 (157)
TA2-180021	EW2_R1P08_G05	gi|156375523|ref|XM_001630080.1| Nematostella vectensis predicted protein (NEMVEDRAFT_v1g244590) partial mRNA	gi|156375523|ref|XM_001630080.1	156	309 bits (156)	4e-81	90	234/260 (90%)	Plus / Minus	281	1894	14-273 (260)	1347-1088 (260)
TA1-049899	contig25841	gi|1339870|dbj|D50859.1|EBIGGNGP1 Eisenia fetida EEP-2 precursor and mature peptide mRNA, complete cds	gi|1339870|dbj|D50859.1|EBIGGNGP1	155	307 bits (155)	8e-81	98	161/163 (98%)	Plus / Plus	163	1097	1-163 (163)	514-676 (163)
TA1-176865	EW2_R1P01_E04	gi|24637957|gb|AF537290.1| Eisenia fetida myosin essential light chain mRNA, complete cds	gi|24637957|gb|AF537290.1	155	307 bits (155)	9e-81	97	170/175 (97%)	Plus / Plus	191	555	1-175 (175)	381-555 (175)
TA2-022450	EW2_F1P01_E07	gi|1707572|emb|X96512.1|LTACT1596 L.terrestris mRNA for actin (1596 bp)	gi|1707572|emb|X96512.1|LTACT1596	155	307 bits (155)	1e-80	93	197/211 (93%)	Plus / Minus	286	1596	10-220 (211)	264-54 (211)
TA3-056969	SMcontig_25716	gi|2547054|dbj|AB008013.1| Eisenia fetida mRNA for lombricine kinase, complete cds	gi|2547054|dbj|AB008013.1	154	305 bits (154)	3e-80	100	154/154 (100%)	Plus / Plus	154	1838	1-154 (154)	364-517 (154)
TA2-039918	contig26442	gi|984290|gb|U24570.1|LTU24570 Lumbricus terrestris mitochondrion, complete genome	gi|984290|gb|U24570.1|LTU24570	155	307 bits (155)	4e-80	80	530/655 (80%)	Plus / Plus	666	14998	7-661 (655)	1601-2255 (655)
TA2-031935	EW2_R1P02_B01	gi|1695164|emb|X96516.1|LTACT1855 L.terrestris act gene (1855 bp)	gi|1695164|emb|X96516.1|LTACT1855	154	305 bits (154)	9e-80	84	343/406 (84%)	Plus / Minus	421	1855	1-406 (406)	1578-1173 (406)
TA1-000151	SMcontig_5343	gi|38970032|gb|BC063157.1| Rattus norvegicus protease (prosome, macropain) 26S subunit, ATPase 1, mRNA (cDNA clone MGC:72724 IMAGE:6919865), complete cds	gi|38970032|gb|BC063157.1	154	306 bits (154)	2e-79	78	924/1177 (78%)	Plus / Plus	1606	1586	118-1292 (1175)	64-1235 (1172)
TA3-043544	SMcontig_54481	gi|147225255|dbj|AB284052.1| Eisenia fetida evcp-1 gene for valosine containing peptide-1, complete cds	gi|147225255|dbj|AB284052.1	148	303 bits (148)	5e-79	89	208/233 (89%)	Plus / Minus	368	16397	1-233 (233)	14713-14485 (229)
TA2-147664	SMcontig_18667	gi|75270468|gb|DQ144453.1| Eisenia fetida lysenin-related protein 3 (eflr3) mRNA, complete cds	gi|75270468|gb|DQ144453.1	151	299 bits (151)	2e-78	99	154/155 (99%)	Plus / Minus	178	1597	1-155 (155)	1312-1158 (155)
TA2-104082	EW2_R1P09_B05	gi|3688431|emb|AJ011705.1|LRU011705 Lumbricus rubellus mRNA for 40S ribosomal protein S10	gi|3688431|emb|AJ011705.1|LRU011705	151	299 bits (151)	3e-78	90	229/254 (90%)	Plus / Plus	273	623	5-258 (254)	301-552 (252)
TA2-123174	EW1_F2P20_B05	gi|1695164|emb|X96516.1|LTACT1855 L.terrestris act gene (1855 bp)	gi|1695164|emb|X96516.1|LTACT1855	149	295 bits (149)	4e-77	91	209/229 (91%)	Plus / Minus	233	1855	5-233 (229)	1593-1365 (229)
TA1-052892	SMcontig_23802	gi|4115616|dbj|AB014478.1| Eisenia fetida ann mRNA for Annetocin precursor, complete cds	gi|4115616|dbj|AB014478.1	148	295 bits (148)	5e-77	100	148/148 (100%)	Plus / Plus	154	626	7-154 (148)	390-537 (148)
TA3-177900	SMcontig_57525	gi|972774|gb|J03082.1|LUMHBBC Lumbricus terrestris hemoglobin chain C mRNA, complete cds	gi|972774|gb|J03082.1|LUMHBBC	147	292 bits (147)	2e-75	86	268/309 (86%)	Plus / Plus	796	1092	20-328 (309)	220-528 (309)
TA1-190354	EW2_R1P01_E07	gi|1695164|emb|X96516.1|LTACT1855 L.terrestris act gene (1855 bp)	gi|1695164|emb|X96516.1|LTACT1855	146	289 bits (146)	5e-75	84	314/370 (84%)	Plus / Minus	370	1855	1-370 (370)	1580-1211 (370)
TA2-013437	EW2_F1P01_G07	gi|38194430|gb|AY438623.1| Eisenia fetida lumbrokinase-4 precursor, mRNA, complete cds	gi|38194430|gb|AY438623.1	145	287 bits (145)	7e-75	100	145/145 (100%)	Plus / Minus	157	752	1-145 (145)	485-341 (145)
TA3-026171	contig14259	gi|33338357|gb|U25644.1| Lumbricus rubellus lumbrokinase-3T2 mRNA, partial cds	gi|33338357|gb|U25644.1	145	287 bits (145)	7e-75	100	145/145 (100%)	Plus / Plus	150	841	1-145 (145)	162-306 (145)
TA3-011400	SMcontig_62134	gi|11121259|emb|AJ291613.1|LRU291613 Lumbricus rubellus mRNA for 40S ribosomal protein S23 (rpS23 gene)	gi|11121259|emb|AJ291613.1|LRU291613	144	288 bits (144)	1e-74	88	232/263 (88%)	Plus / Minus	260	651	5-260 (256)	546-286 (261)
TA1-038329	SMcontig_24364	gi|114431547|gb|DQ887090.1| Eisenia fetida calreticulin mRNA, complete cds	gi|114431547|gb|DQ887090.1	143	285 bits (143)	1e-73	87	241/274 (87%)	Plus / Plus	431	1284	1-274 (274)	791-1062 (272)
TA1-182829	contig29227	gi|3608365|gb|AF030028.1|AF030028 Eisenia fetida coelomic cytolytic factor 1 (CCF1) mRNA, complete cds	gi|3608365|gb|AF030028.1|AF030028	143	283 bits (143)	1e-73	97	163/167 (97%)	Plus / Plus	188	1155	1-166 (166)	990-1155 (166)
TA1-175391	EW1_R1P08_H10	gi|5923888|gb|AF184596.1|AF184596 Gadus morhua beta-2 tubulin mRNA, complete cds	gi|5923888|gb|AF184596.1|AF184596	143	283 bits (143)	2e-73	88	242/275 (88%)	Plus / Plus	275	1939	1-275 (275)	1034-1308 (275)
TA2-029308	SMcontig_39747	gi|166084338|gb|EF024861.1| Uncultured Astartidae sp. clone Elev_18S_1382 18S ribosomal RNA gene, partial sequence	gi|166084338|gb|EF024861.1	142	281 bits (142)	4e-73	100	142/142 (100%)	Plus / Minus	142	1803	1-142 (142)	1460-1319 (142)
TA2-058469	SMcontig_60387	gi|4454156|emb|AJ236886.1|EFO236886 Eisenia foetida mRNA for metallothionein, partial	gi|4454156|emb|AJ236886.1|EFO236886	142	281 bits (142)	6e-73	92	184/198 (92%)	Plus / Minus	221	486	20-217 (198)	429-242 (188)
TA2-180055	contig31071	gi|2370257|emb|Y08158.1|LRMRNA L.rubellus mRNA for translationally controlled tumor protein	gi|2370257|emb|Y08158.1|LRMRNA	142	281 bits (142)	9e-73	92	184/198 (92%)	Plus / Minus	318	1012	121-318 (198)	588-391 (198)
TA1-132318	SMcontig_57782	gi|3688431|emb|AJ011705.1|LRU011705 Lumbricus rubellus mRNA for 40S ribosomal protein S10	gi|3688431|emb|AJ011705.1|LRU011705	141	280 bits (141)	2e-72	92	186/201 (92%)	Plus / Minus	201	623	1-201 (201)	418-218 (201)
TA1-153449	EW1_F2P14_A01	gi|166084338|gb|EF024861.1| Uncultured Astartidae sp. clone Elev_18S_1382 18S ribosomal RNA gene, partial sequence	gi|166084338|gb|EF024861.1	141	280 bits (141)	2e-72	100	141/141 (100%)	Plus / Plus	141	1803	1-141 (141)	1305-1445 (141)
TA3-040426	SMcontig_8682	gi|13537133|dbj|AB045720.1| Lumbricus rubellus mmzF-III-1 mRNA for fibrinolytic enzyme, complete cds	gi|13537133|dbj|AB045720.1	140	281 bits (140)	2e-72	87	220/252 (87%)	Plus / Plus	493	973	51-302 (252)	628-879 (252)
TA2-169899	contig24541	gi|170048268|ref|XM_001851684.1| Culex pipiens quinquefasciatus S-phase kinase-associated protein 1A partial mRNA	gi|170048268|ref|XM_001851684.1	141	280 bits (141)	8e-72	85	279/325 (85%)	Plus / Minus	645	939	199-523 (325)	629-305 (325)
TA1-096469	SMcontig_12153	gi|147225255|dbj|AB284052.1| Eisenia fetida evcp-1 gene for valosine containing peptide-1, complete cds	gi|147225255|dbj|AB284052.1	139	277 bits (139)	1e-71	97	149/153 (97%)	Plus / Plus	153	16397	1-153 (153)	12707-12859 (153)
TA1-146210	SMcontig_47647	gi|170048268|ref|XM_001851684.1| Culex pipiens quinquefasciatus S-phase kinase-associated protein 1A partial mRNA	gi|170048268|ref|XM_001851684.1	141	280 bits (141)	1e-71	85	279/325 (85%)	Plus / Plus	1102	939	181-505 (325)	305-629 (325)
TA1-049253	EW1_R1P07_F07	gi|1707574|emb|X96513.1|LTACT1603 L.terrestris mRNA for actin (1603 bp)	gi|1707574|emb|X96513.1|LTACT1603	139	276 bits (139)	5e-71	91	192/210 (91%)	Plus / Plus	266	1603	57-266 (210)	55-264 (210)
TA1-179032	EW1_F1P08_A10	gi|3688431|emb|AJ011705.1|LRU011705 Lumbricus rubellus mRNA for 40S ribosomal protein S10	gi|3688431|emb|AJ011705.1|LRU011705	139	276 bits (139)	5e-71	89	214/238 (89%)	Plus / Plus	254	623	2-239 (238)	317-552 (236)
TA2-217678	contig30641	gi|83944661|gb|DQ286722.1| Eisenia fetida beta-actin mRNA, partial cds	gi|83944661|gb|DQ286722.1	139	276 bits (139)	9e-71	91	192/209 (91%)	Plus / Minus	471	210	262-467 (206)	209-1 (209)
TA3-162464	contig25269	gi|2274811|dbj|D85846.1| Eisenia fetida mRNA for lysenin, complete cds	gi|2274811|dbj|D85846.1	137	272 bits (137)	4e-70	98	147/149 (98%)	Plus / Plus	148	1582	1-148 (148)	1128-1276 (149)
TA1-000280	EW2_R1P11_A11	gi|109139547|ref|XM_001104163.1| PREDICTED: Macaca mulatta similar to tubulin, beta (LOC714423), partial mRNA	gi|109139547|ref|XM_001104163.1	137	272 bits (137)	9e-70	93	176/189 (93%)	Plus / Plus	309	866	121-309 (189)	566-754 (189)
TA2-032967	contig08360	gi|75270468|gb|DQ144453.1| Eisenia fetida lysenin-related protein 3 (eflr3) mRNA, complete cds	gi|75270468|gb|DQ144453.1	136	270 bits (136)	2e-69	98	149/152 (98%)	Plus / Minus	152	1597	1-152 (152)	1289-1139 (151)
TA2-042134	SMcontig_55885	gi|2547054|dbj|AB008013.1| Eisenia fetida mRNA for lombricine kinase, complete cds	gi|2547054|dbj|AB008013.1	135	270 bits (135)	2e-69	86	243/280 (86%)	Plus / Minus	279	1838	1-279 (279)	1547-1289 (259)
TA2-184419	SMcontig_63230	gi|1339874|dbj|D50861.1|EBIGGNGP3 Eisenia fetida EEP-2 precursor mRNA, complete cds	gi|1339874|dbj|D50861.1|EBIGGNGP3	134	268 bits (134)	4e-69	95	153/160 (95%)	Plus / Plus	189	861	30-189 (160)	233-391 (159)
TA1-088071	SMcontig_42547	gi|1695156|emb|Y09623.1|LRACTINPA Lumbricus rubellus mRNA for actin, partial	gi|1695156|emb|Y09623.1|LRACTINPA	135	268 bits (135)	7e-69	95	159/167 (95%)	Plus / Minus	172	1119	5-171 (167)	716-550 (167)
TA2-033325	EW1_F1P03_A09	gi|293102|gb|L12689.1|LUMBTA Lumbricus terrestris hemoglobin linker chain L1 mRNA, complete cds	gi|293102|gb|L12689.1|LUMBTA	136	270 bits (136)	7e-69	80	463/572 (80%)	Plus / Minus	580	1511	1-572 (572)	730-159 (572)
TA1-143642	SMcontig_36526	gi|115942105|ref|XM_001184577.1| PREDICTED: Strongylocentrotus purpuratus hypothetical LOC578921 (LOC578921), mRNA	gi|115942105|ref|XM_001184577.1	135	269 bits (135)	2e-68	80	457/565 (80%)	Plus / Plus	813	1233	99-663 (565)	670-1233 (564)
TA3-210483	SMcontig_48832	gi|157931557|gb|EU167734.1| Eisenia fetida isolate TF2 lumbrokinase mRNA, partial cds	gi|157931557|gb|EU167734.1	134	266 bits (134)	2e-68	100	134/134 (100%)	Plus / Plus	134	726	1-134 (134)	224-357 (134)
TA1-095395	SMcontig_55713	gi|119434129|gb|EF126208.1| Eisenia fetida isolate 45 16S ribosomal RNA gene, partial sequence; mitochondrial	gi|119434129|gb|EF126208.1	134	266 bits (134)	6e-68	100	134/134 (100%)	Plus / Plus	331	483	128-261 (134)	5-138 (134)
TA1-006239	EW2_R1P04_D02	gi|89520724|gb|DQ418454.1| Eisenia fetida fibrinolytic protease 1 (efp-1) mRNA, complete cds	gi|89520724|gb|DQ418454.1	133	264 bits (133)	9e-68	99	136/137 (99%)	Plus / Plus	137	793	1-137 (137)	534-670 (137)
TA2-164644	EW2_R1P04_D02	gi|89520724|gb|DQ418454.1| Eisenia fetida fibrinolytic protease 1 (efp-1) mRNA, complete cds	gi|89520724|gb|DQ418454.1	133	264 bits (133)	9e-68	99	136/137 (99%)	Plus / Plus	137	793	1-137 (137)	534-670 (137)
TA2-087213	contig00174	gi|195053571|ref|XM_001993664.1| Drosophila grimshawi GH19692 (Dgri\GH19692), mRNA	gi|195053571|ref|XM_001993664.1	134	266 bits (134)	2e-67	78	728/926 (78%)	Plus / Minus	1023	1320	83-1008 (926)	1313-388 (926)
TA2-180446	EW2_R1P05_A03	gi|74136186|ref|NM_001032813.1| Macaca mulatta tubulin, beta 2A (TUBB2A), mRNA gi|4929434|gb|AF147880.1|AF147880 Macaca mulatta beta-tubulin mRNA, complete cds	gi|74136186|ref|NM_001032813.1, gi|4929434|gb|AF147880.1|AF147880	133	264 bits (133)	3e-67	83	354/425 (83%)	Plus / Minus	433	1453	2-425 (424)	517-94 (424)
TA2-041703	EW2_R1P08_F03	gi|2624197|emb|Y09625.1|LRCARBPEP Lumbricus rubellus mRNA for preprocarboxypeptidase	gi|2624197|emb|Y09625.1|LRCARBPEP	132	262 bits (132)	9e-67	86	255/296 (86%)	Plus / Minus	327	1307	12-307 (296)	1163-868 (296)
TA2-060549	EW2_R1P08_F03	gi|2624197|emb|Y09625.1|LRCARBPEP Lumbricus rubellus mRNA for preprocarboxypeptidase	gi|2624197|emb|Y09625.1|LRCARBPEP	132	262 bits (132)	9e-67	86	255/296 (86%)	Plus / Minus	327	1307	12-307 (296)	1163-868 (296)
TA1-168794	SMcontig_1172	gi|147225255|dbj|AB284052.1| Eisenia fetida evcp-1 gene for valosine containing peptide-1, complete cds	gi|147225255|dbj|AB284052.1	131	261 bits (131)	1e-66	95	150/157 (95%)	Plus / Plus	272	16397	1-157 (157)	16240-16396 (157)
TA1-113280	EW1_F1P08_H01	gi|4454156|emb|AJ236886.1|EFO236886 Eisenia foetida mRNA for metallothionein, partial	gi|4454156|emb|AJ236886.1|EFO236886	131	260 bits (131)	2e-66	93	173/186 (93%)	Plus / Plus	207	486	1-180 (180)	191-375 (185)
TA1-140567	SMcontig_25998	gi|56718408|gb|AY840996.1| Eisenia fetida clone CST1 lumbrokinase mRNA, partial cds	gi|56718408|gb|AY840996.1	128	257 bits (128)	6e-66	99	131/132 (99%)	Plus / Plus	136	888	1-132 (132)	756-887 (132)
TA1-172711	contig06564	gi|2547054|dbj|AB008013.1| Eisenia fetida mRNA for lombricine kinase, complete cds	gi|2547054|dbj|AB008013.1	129	256 bits (129)	2e-65	100	129/129 (100%)	Plus / Plus	129	1838	1-129 (129)	360-488 (129)
TA1-205245	EW1_F1P10_A01	gi|3063368|dbj|AB003714.1| Allolobophora sp. mRNA for elongation factor-1alpha, partial cds	gi|3063368|dbj|AB003714.1	129	256 bits (129)	2e-65	98	135/137 (98%)	Plus / Plus	137	1125	1-137 (137)	210-346 (137)
TA2-060951	EW2_F1P02_H10	gi|62199803|gb|AY960803.1| Metaphire glareosa cytochrome c oxidase subunit 1 (CO1) gene, partial cds; mitochondrial	gi|62199803|gb|AY960803.1	130	258 bits (130)	2e-65	84	277/326 (84%)	Plus / Plus	348	1056	17-342 (326)	556-881 (326)
TA2-109690	EW2_F1P02_H10	gi|62199803|gb|AY960803.1| Metaphire glareosa cytochrome c oxidase subunit 1 (CO1) gene, partial cds; mitochondrial	gi|62199803|gb|AY960803.1	130	258 bits (130)	2e-65	84	277/326 (84%)	Plus / Plus	348	1056	17-342 (326)	556-881 (326)
TA1-052585	EW1_F2P15_F02	gi|1695156|emb|Y09623.1|LRACTINPA Lumbricus rubellus mRNA for actin, partial	gi|1695156|emb|Y09623.1|LRACTINPA	129	256 bits (129)	5e-65	95	153/161 (95%)	Plus / Plus	291	1119	2-162 (161)	230-390 (161)
TA1-166640	contig30476	gi|3063368|dbj|AB003714.1| Allolobophora sp. mRNA for elongation factor-1alpha, partial cds	gi|3063368|dbj|AB003714.1	128	254 bits (128)	8e-65	100	128/128 (100%)	Plus / Plus	128	1125	1-128 (128)	334-461 (128)
TA3-067683	contig25043	gi|119331352|gb|EF156635.1| Eisenia fetida isolate 13 cytochrome oxidase subunit I (COI) gene, partial cds; mitochondrial	gi|119331352|gb|EF156635.1	128	254 bits (128)	8e-65	100	128/128 (100%)	Plus / Minus	128	659	1-128 (128)	584-457 (128)
TA2-044730	EW1_F1P10_H11	gi|62199803|gb|AY960803.1| Metaphire glareosa cytochrome c oxidase subunit 1 (CO1) gene, partial cds; mitochondrial	gi|62199803|gb|AY960803.1	128	254 bits (128)	2e-64	84	275/324 (84%)	Plus / Minus	332	1056	2-325 (324)	879-556 (324)
TA2-124791	EW1_F1P10_H11	gi|62199803|gb|AY960803.1| Metaphire glareosa cytochrome c oxidase subunit 1 (CO1) gene, partial cds; mitochondrial	gi|62199803|gb|AY960803.1	128	254 bits (128)	2e-64	84	275/324 (84%)	Plus / Minus	332	1056	2-325 (324)	879-556 (324)
TA3-080747	SMcontig_28142	gi|984290|gb|U24570.1|LTU24570 Lumbricus terrestris mitochondrion, complete genome	gi|984290|gb|U24570.1|LTU24570	128	254 bits (128)	2e-64	91	184/202 (91%)	Plus / Minus	370	14998	26-227 (202)	10710-10512 (199)
TA3-199803	SMcontig_42693	gi|24637957|gb|AF537290.1| Eisenia fetida myosin essential light chain mRNA, complete cds	gi|24637957|gb|AF537290.1	127	252 bits (127)	3e-64	97	139/143 (97%)	Plus / Plus	145	555	3-145 (143)	323-465 (143)
TA3-195346	contig03278	gi|984290|gb|U24570.1|LTU24570 Lumbricus terrestris mitochondrion, complete genome	gi|984290|gb|U24570.1|LTU24570	127	252 bits (127)	9e-64	91	172/187 (91%)	Plus / Minus	340	14998	1-187 (187)	10698-10512 (187)
TA2-025495	SMcontig_23167	gi|59895946|gb|AY913946.1| Eisenia andrei eisenstasin I mRNA, complete cds	gi|59895946|gb|AY913946.1	125	250 bits (125)	1e-63	97	133/137 (97%)	Plus / Plus	140	894	1-137 (137)	139-275 (137)
TA2-094793	contig30975	gi|62083936|gb|AY960798.1| Metaphire schmardae NADH dehydrogenase subunit 1 (ND1) gene, partial cds; mitochondrial	gi|62083936|gb|AY960798.1	127	252 bits (127)	2e-63	79	529/663 (79%)	Plus / Minus	749	922	25-687 (663)	717-55 (663)
TA3-102702	contig14332	gi|2547054|dbj|AB008013.1| Eisenia fetida mRNA for lombricine kinase, complete cds	gi|2547054|dbj|AB008013.1	126	250 bits (126)	2e-63	96	153/158 (96%)	Plus / Minus	157	1838	1-157 (157)	1308-1153 (156)
TA3-129153	SMcontig_61303	gi|3688433|emb|AJ011706.1|LRU011706 Lumbricus rubellus mRNA for 40S ribosomal protein S13	gi|3688433|emb|AJ011706.1|LRU011706	124	249 bits (124)	3e-63	93	153/164 (93%)	Plus / Plus	165	564	2-165 (164)	282-445 (164)
TA1-066458	EW2_F1P02_E02	gi|62199803|gb|AY960803.1| Metaphire glareosa cytochrome c oxidase subunit 1 (CO1) gene, partial cds; mitochondrial	gi|62199803|gb|AY960803.1	126	250 bits (126)	4e-63	84	276/326 (84%)	Plus / Plus	339	1056	8-333 (326)	556-881 (326)
TA1-221015	contig09529	gi|60735076|dbj|AB181225.1| Eisenia fetida evcp-1 mRNA for valosin containing protein-1, complete cds	gi|60735076|dbj|AB181225.1	125	248 bits (125)	5e-63	97	142/145 (97%)	Plus / Plus	145	2932	1-145 (145)	2358-2500 (143)
TA1-204446	SMcontig_16491	gi|2760014|emb|AJ223201.1|RLAJ3201 Lumbricus rubellus mRNA for 60S ribosomal protein L14	gi|2760014|emb|AJ223201.1|RLAJ3201	124	247 bits (124)	2e-62	91	173/190 (91%)	Plus / Minus	190	638	1-190 (190)	407-218 (190)
TA2-114126	EW1_R1P01_B08	gi|156375399|ref|XM_001630019.1| Nematostella vectensis predicted protein (NEMVEDRAFT_v1g169611) partial mRNA	gi|156375399|ref|XM_001630019.1	124	246 bits (124)	7e-62	92	166/180 (92%)	Plus / Plus	447	1435	255-434 (180)	274-453 (180)
TA2-168471	EW1_R1P01_B08	gi|156375399|ref|XM_001630019.1| Nematostella vectensis predicted protein (NEMVEDRAFT_v1g169611) partial mRNA	gi|156375399|ref|XM_001630019.1	124	246 bits (124)	7e-62	92	166/180 (92%)	Plus / Plus	447	1435	255-434 (180)	274-453 (180)
TA2-187088	contig27119	gi|147225255|dbj|AB284052.1| Eisenia fetida evcp-1 gene for valosine containing peptide-1, complete cds	gi|147225255|dbj|AB284052.1	123	244 bits (123)	2e-61	96	142/147 (96%)	Plus / Minus	251	16397	103-248 (146)	16396-16250 (147)
TA1-236775	contig03213	gi|50346078|gb|AY684711.1| Eisenia fetida clone CST2-1 lumbrokinase mRNA, complete cds	gi|50346078|gb|AY684711.1	122	242 bits (122)	3e-61	99	125/126 (99%)	Plus / Plus	126	1020	1-126 (126)	827-952 (126)
TA2-210194	contig12065	gi|111559306|gb|DQ790041.1| Lumbricus sp. THS-2006 28S large subunit ribosomal RNA gene, partial sequence	gi|111559306|gb|DQ790041.1	122	242 bits (122)	3e-61	99	129/130 (99%)	Plus / Plus	129	3405	1-129 (129)	2816-2945 (130)
TA2-224865	contig24966	gi|55732830|emb|CR861015.1| Pongo abelii mRNA; cDNA DKFZp459G1118 (from clone DKFZp459G1118)	gi|55732830|emb|CR861015.1	123	244 bits (123)	4e-61	80	430/531 (80%)	Plus / Minus	607	2122	72-601 (530)	614-84 (531)
TA1-059147	contig07547	gi|147225255|dbj|AB284052.1| Eisenia fetida evcp-1 gene for valosine containing peptide-1, complete cds	gi|147225255|dbj|AB284052.1	121	240 bits (121)	1e-60	97	134/137 (97%)	Plus / Plus	137	16397	1-137 (137)	12750-12885 (136)
TA3-192690	SMcontig_20180	gi|50346078|gb|AY684711.1| Eisenia fetida clone CST2-1 lumbrokinase mRNA, complete cds	gi|50346078|gb|AY684711.1	121	240 bits (121)	1e-60	99	124/125 (99%)	Plus / Plus	125	1020	1-125 (125)	827-951 (125)
TA2-196495	contig16778	gi|166084338|gb|EF024861.1| Uncultured Astartidae sp. clone Elev_18S_1382 18S ribosomal RNA gene, partial sequence	gi|166084338|gb|EF024861.1	120	238 bits (120)	4e-60	100	120/120 (100%)	Plus / Plus	124	1803	5-124 (120)	760-879 (120)
TA3-130273	contig28647	gi|157931561|gb|EU167736.1| Eisenia fetida isolate TFd lumbrokinase mRNA, partial cds	gi|157931561|gb|EU167736.1	120	238 bits (120)	4e-60	100	120/120 (100%)	Plus / Plus	120	708	1-120 (120)	154-273 (120)
TA1-200152	EW1_R1P07_H06	gi|1695164|emb|X96516.1|LTACT1855 L.terrestris act gene (1855 bp)	gi|1695164|emb|X96516.1|LTACT1855	120	238 bits (120)	1e-59	86	234/272 (86%)	Plus / Plus	272	1855	1-272 (272)	1142-1413 (272)
TA2-028134	EW1_F2P15_F06	gi|1695156|emb|Y09623.1|LRACTINPA Lumbricus rubellus mRNA for actin, partial	gi|1695156|emb|Y09623.1|LRACTINPA	120	238 bits (120)	1e-59	95	141/148 (95%)	Plus / Plus	296	1119	1-148 (148)	243-390 (148)
TA2-076398	EW1_F1P05_C07	gi|1695164|emb|X96516.1|LTACT1855 L.terrestris act gene (1855 bp)	gi|1695164|emb|X96516.1|LTACT1855	120	238 bits (120)	1e-59	87	213/244 (87%)	Plus / Minus	316	1855	73-316 (244)	1824-1581 (244)
TA2-212401	EW1_F2P15_F06	gi|1695156|emb|Y09623.1|LRACTINPA Lumbricus rubellus mRNA for actin, partial	gi|1695156|emb|Y09623.1|LRACTINPA	120	238 bits (120)	1e-59	95	141/148 (95%)	Plus / Plus	296	1119	1-148 (148)	243-390 (148)
TA1-205890	contig28917	gi|56718408|gb|AY840996.1| Eisenia fetida clone CST1 lumbrokinase mRNA, partial cds	gi|56718408|gb|AY840996.1	119	236 bits (119)	2e-59	98	129/131 (98%)	Plus / Plus	130	888	1-130 (130)	756-886 (131)
TA1-234707	SMcontig_61543	gi|146142296|gb|EF494507.1| Perionyx excavatus mitochondrion, complete genome	gi|146142296|gb|EF494507.1	120	239 bits (120)	2e-59	81	381/469 (81%)	Plus / Plus	1108	15083	161-629 (469)	4160-4623 (464)
TA2-037404	EW2_R1P07_D01	gi|1695156|emb|Y09623.1|LRACTINPA Lumbricus rubellus mRNA for actin, partial	gi|1695156|emb|Y09623.1|LRACTINPA	119	236 bits (119)	2e-59	96	134/139 (96%)	Plus / Plus	140	1119	2-140 (139)	733-871 (139)
TA2-094129	EW1_R1P01_E12	gi|119434129|gb|EF126208.1| Eisenia fetida isolate 45 16S ribosomal RNA gene, partial sequence; mitochondrial	gi|119434129|gb|EF126208.1	120	238 bits (120)	3e-59	100	120/120 (100%)	Plus / Plus	608	483	489-608 (120)	5-124 (120)
TA2-140059	EW1_R1P01_E12	gi|119434129|gb|EF126208.1| Eisenia fetida isolate 45 16S ribosomal RNA gene, partial sequence; mitochondrial	gi|119434129|gb|EF126208.1	120	238 bits (120)	3e-59	100	120/120 (100%)	Plus / Plus	608	483	489-608 (120)	5-124 (120)
TA1-036936	contig21897	gi|2547054|dbj|AB008013.1| Eisenia fetida mRNA for lombricine kinase, complete cds	gi|2547054|dbj|AB008013.1	118	234 bits (118)	7e-59	99	121/122 (99%)	Plus / Plus	125	1838	4-125 (122)	968-1089 (122)
TA1-171527	SMcontig_61244	gi|94449024|gb|DQ472352.1| Eisenia andrei transposon EamaT1.2, complete sequence	gi|94449024|gb|DQ472352.1	117	234 bits (117)	8e-59	89	167/186 (89%)	Plus / Plus	186	1414	1-186 (186)	769-943 (175)
TA2-039735	EW2_F1P02_E03	gi|62199803|gb|AY960803.1| Metaphire glareosa cytochrome c oxidase subunit 1 (CO1) gene, partial cds; mitochondrial	gi|62199803|gb|AY960803.1	118	234 bits (118)	2e-58	84	274/326 (84%)	Plus / Minus	394	1056	7-332 (326)	881-556 (326)
TA2-156673	EW2_R1P01_A07	gi|62199803|gb|AY960803.1| Metaphire glareosa cytochrome c oxidase subunit 1 (CO1) gene, partial cds; mitochondrial	gi|62199803|gb|AY960803.1	118	234 bits (118)	2e-58	84	274/326 (84%)	Plus / Minus	339	1056	7-332 (326)	881-556 (326)
TA3-105574	contig29061	gi|972774|gb|J03082.1|LUMHBBC Lumbricus terrestris hemoglobin chain C mRNA, complete cds	gi|972774|gb|J03082.1|LUMHBBC	118	234 bits (118)	2e-58	89	187/210 (89%)	Plus / Plus	277	1092	11-220 (210)	319-528 (210)
TA1-216434	contig03415	gi|59895946|gb|AY913946.1| Eisenia andrei eisenstasin I mRNA, complete cds	gi|59895946|gb|AY913946.1	117	232 bits (117)	3e-58	98	123/125 (98%)	Plus / Plus	126	894	1-125 (125)	151-275 (125)
TA1-004949	SMcontig_20517	gi|114326268|ref|NM_001001840.2| Danio rerio nuclear factor of kappa light polypeptide gene enhancer in B-cells 2, p49/p100 (nfkb2), mRNA gi|114108209|gb|BC122885.1| Danio rerio nuclear factor of kappa light polypeptide gene enhancer in B-cells 2, p49/p100, mRNA (cDNA clone MGC:136693 IMAGE:7047731), complete cds	gi|114326268|ref|NM_001001840.2, gi|114108209|gb|BC122885.1	118	234 bits (118)	4e-58	85	247/290 (85%)	Plus / Minus	670	3809	60-349 (290)	392-103 (290)
TA1-231515	SMcontig_43530	gi|55732830|emb|CR861015.1| Pongo abelii mRNA; cDNA DKFZp459G1118 (from clone DKFZp459G1118)	gi|55732830|emb|CR861015.1	118	235 bits (118)	4e-58	80	430/533 (80%)	Plus / Plus	1008	2122	6-538 (533)	84-614 (531)
TA2-117885	EW1_F1P04_A09	gi|4454156|emb|AJ236886.1|EFO236886 Eisenia foetida mRNA for metallothionein, partial	gi|4454156|emb|AJ236886.1|EFO236886	117	232 bits (117)	4e-58	95	139/145 (95%)	Plus / Minus	166	486	19-163 (145)	375-232 (144)
TA3-009256	SMcontig_56991	gi|147225255|dbj|AB284052.1| Eisenia fetida evcp-1 gene for valosine containing peptide-1, complete cds	gi|147225255|dbj|AB284052.1	116	234 bits (116)	4e-58	87	179/205 (87%)	Plus / Plus	494	16397	237-441 (205)	4634-4829 (196)
TA1-044549	SMcontig_35040	gi|1518480|gb|U49437.1|BGU49437 Biomphalaria glabrata RACK mRNA, complete cds	gi|1518480|gb|U49437.1|BGU49437	117	233 bits (117)	6e-58	81	379/464 (81%)	Plus / Plus	468	1235	1-461 (461)	539-1001 (463)
TA2-133067	contig14298	gi|3608365|gb|AF030028.1|AF030028 Eisenia fetida coelomic cytolytic factor 1 (CCF1) mRNA, complete cds	gi|3608365|gb|AF030028.1|AF030028	116	230 bits (116)	1e-57	100	116/116 (100%)	Plus / Minus	118	1155	1-116 (116)	594-479 (116)
TA3-057507	SMcontig_33182	gi|131573173|gb|EF443157.1| Lumbriculus variegatus alpha tubulin mRNA, partial cds	gi|131573173|gb|EF443157.1	116	231 bits (116)	1e-57	86	207/238 (86%)	Plus / Plus	238	1200	1-238 (238)	429-666 (238)
TA1-051798	EW2_R1P03_D07	gi|1695164|emb|X96516.1|LTACT1855 L.terrestris act gene (1855 bp)	gi|1695164|emb|X96516.1|LTACT1855	116	230 bits (116)	3e-57	86	212/244 (86%)	Plus / Minus	324	1855	81-324 (244)	1824-1581 (244)
TA1-079539	EW1_F1P03_H11	gi|60391979|gb|AY921237.1| Haliotis iris actin A1 gene, complete cds	gi|60391979|gb|AY921237.1	116	230 bits (116)	3e-57	88	188/212 (88%)	Plus / Plus	315	1960	25-236 (212)	1745-1956 (212)
TA2-052050	EW2_R1P03_D07	gi|1695164|emb|X96516.1|LTACT1855 L.terrestris act gene (1855 bp)	gi|1695164|emb|X96516.1|LTACT1855	116	230 bits (116)	3e-57	86	212/244 (86%)	Plus / Minus	324	1855	81-324 (244)	1824-1581 (244)
TA2-060020	EW1_F1P03_H11	gi|60391979|gb|AY921237.1| Haliotis iris actin A1 gene, complete cds	gi|60391979|gb|AY921237.1	116	230 bits (116)	3e-57	88	188/212 (88%)	Plus / Plus	315	1960	25-236 (212)	1745-1956 (212)
TA2-080504	EW1_F2P20_E11	gi|60391979|gb|AY921237.1| Haliotis iris actin A1 gene, complete cds	gi|60391979|gb|AY921237.1	116	230 bits (116)	3e-57	88	188/212 (88%)	Plus / Minus	285	1960	71-282 (212)	1956-1745 (212)
TA3-017809	contig27027	gi|167683051|gb|EU293222.1| Hypochilus thorelli clone HT57 actin mRNA, partial cds	gi|167683051|gb|EU293222.1	115	228 bits (115)	9e-57	87	212/243 (87%)	Plus / Minus	245	902	3-245 (243)	381-140 (242)
TA2-051654	SMcontig_40336	gi|60735076|dbj|AB181225.1| Eisenia fetida evcp-1 mRNA for valosin containing protein-1, complete cds	gi|60735076|dbj|AB181225.1	114	226 bits (114)	2e-56	95	134/140 (95%)	Plus / Minus	140	2932	1-140 (140)	2345-2209 (137)
TA2-144037	contig17573	gi|146330996|gb|EF545135.1| Eisenia fetida lumbrokinase mRNA, partial cds	gi|146330996|gb|EF545135.1	114	226 bits (114)	2e-56	98	128/130 (98%)	Plus / Minus	130	720	1-130 (130)	493-366 (128)
TA4-008976	SMcontig_18982	gi|147899449|ref|NM_001087005.1| Xenopus laevis ADP-ribosylation factor 1 (arf-1), mRNA gi|28277236|gb|BC044960.1| Xenopus laevis ADP-ribosylation factor 1, mRNA (cDNA clone MGC:52573 IMAGE:5569923), complete cds	gi|147899449|ref|NM_001087005.1, gi|28277236|gb|BC044960.1	115	228 bits (115)	2e-56	81	412/508 (81%)	Plus / Minus	523	970	9-516 (508)	558-57 (502)
TA1-015292	EW1_F2P19_F01	gi|156395353|ref|XM_001637026.1| Nematostella vectensis predicted protein (NEMVEDRAFT_v1g234494) partial mRNA	gi|156395353|ref|XM_001637026.1	114	226 bits (114)	3e-56	90	165/182 (90%)	Plus / Plus	183	1966	2-183 (182)	851-1032 (182)
TA1-056974	SMcontig_41420	gi|157105112|ref|XM_001648673.1| Aedes aegypti DEAD boxATP-dependent RNA helicase partial mRNA	gi|157105112|ref|XM_001648673.1	114	226 bits (114)	4e-56	86	210/242 (86%)	Plus / Plus	277	1561	2-243 (242)	784-1025 (242)
TA3-204847	SMcontig_61119	gi|187953052|gb|BC138936.1| Mus musculus tubulin, beta 2b, mRNA (cDNA clone MGC:170563 IMAGE:8861958), complete cds	gi|187953052|gb|BC138936.1	113	224 bits (113)	1e-55	86	212/245 (86%)	Plus / Minus	258	1575	1-245 (245)	1061-817 (245)
TA1-199711	contig27063	gi|11121261|emb|AJ291614.1|LRU291614 Lumbricus rubellus mRNA for actin related protein 2/3 protein complex subunit p16	gi|11121261|emb|AJ291614.1|LRU291614	113	224 bits (113)	2e-55	85	239/281 (85%)	Plus / Plus	327	633	24-304 (281)	235-515 (281)
TA1-017706	SMcontig_25801	gi|62638010|gb|AY914054.1| Eisenia andrei beta-1,4-endoglucanase mRNA, complete cds	gi|62638010|gb|AY914054.1	112	222 bits (112)	4e-55	100	112/112 (100%)	Plus / Minus	200	1371	89-200 (112)	1371-1260 (112)
TA2-079999	contig27860	gi|170035929|ref|XM_001845767.1| Culex pipiens quinquefasciatus ADP-ribosylation factor 1 partial mRNA	gi|170035929|ref|XM_001845767.1	113	224 bits (113)	4e-55	82	345/420 (82%)	Plus / Minus	664	813	227-646 (420)	537-121 (417)
TA1-004951	EW2_R1P04_F11	gi|60391979|gb|AY921237.1| Haliotis iris actin A1 gene, complete cds	gi|60391979|gb|AY921237.1	112	222 bits (112)	7e-55	88	187/212 (88%)	Plus / Plus	314	1960	24-235 (212)	1745-1956 (212)
TA3-052407	SMcontig_61452	gi|18253046|gb|AY072287.1| Spodoptera frugiperda ribosomal protein L3 mRNA, complete cds	gi|18253046|gb|AY072287.1	112	223 bits (112)	8e-55	86	217/252 (86%)	Plus / Plus	619	1380	72-323 (252)	664-915 (252)
TA2-034362	EW1_F2P13_F01	gi|18253046|gb|AY072287.1| Spodoptera frugiperda ribosomal protein L3 mRNA, complete cds	gi|18253046|gb|AY072287.1	112	222 bits (112)	1e-54	86	217/252 (86%)	Plus / Minus	548	1380	32-283 (252)	915-664 (252)
TA2-108529	EW1_F2P11_H11	gi|18253046|gb|AY072287.1| Spodoptera frugiperda ribosomal protein L3 mRNA, complete cds	gi|18253046|gb|AY072287.1	112	222 bits (112)	1e-54	86	217/252 (86%)	Plus / Minus	485	1380	18-269 (252)	915-664 (252)
TA1-007966	SMcontig_10539	gi|111559297|gb|DQ790032.1| Eisenia sp. THS-2006 28S large subunit ribosomal RNA gene, partial sequence	gi|111559297|gb|DQ790032.1	110	218 bits (110)	3e-54	100	110/110 (100%)	Plus / Minus	110	3387	1-110 (110)	3094-2985 (110)
TA1-179038	SMcontig_34253	gi|60735076|dbj|AB181225.1| Eisenia fetida evcp-1 mRNA for valosin containing protein-1, complete cds	gi|60735076|dbj|AB181225.1	110	218 bits (110)	4e-54	98	116/118 (98%)	Plus / Plus	125	2932	8-125 (118)	1214-1331 (118)
TA3-085462	contig07784	gi|59895946|gb|AY913946.1| Eisenia andrei eisenstasin I mRNA, complete cds	gi|59895946|gb|AY913946.1	110	218 bits (110)	4e-54	99	117/118 (99%)	Plus / Plus	117	894	1-117 (117)	338-455 (118)
TA1-133330	SMcontig_9225	gi|116745259|gb|DQ851002.1| Lithognathus mormyrus clone lmos8p03c02 mRNA sequence	gi|116745259|gb|DQ851002.1	110	219 bits (110)	1e-53	86	211/245 (86%)	Plus / Plus	465	460	26-270 (245)	202-446 (245)
TA4-115740	EB3ZX6E01CFRDC	gi|50839098|gb|AE017283.1| Propionibacterium acnes KPA171202, complete genome	gi|50839098|gb|AE017283.1	109	216 bits (109)	1e-53	100	109/109 (100%)	Plus / Minus	109	2560265	1-109 (109)	920080-919972 (109)
TA2-003318	EW1_F1P05_G08	gi|118405193|ref|NM_001079474.1| Gallus gallus ubiquitin C (UBC), mRNA	gi|118405193|ref|NM_001079474.1	110	218 bits (110)	2e-53	89	173/194 (89%)	Plus / Minus	416	918	215-408 (194)	878-685 (194)
TA2-186912	SMcontig_32388	gi|84682179|gb|DQ333330.1| Hirudo medicinalis cytoplasmic actin (Act3) gene, complete cds	gi|84682179|gb|DQ333330.1	108	217 bits (108)	2e-53	85	213/248 (85%)	Plus / Minus	302	3138	36-283 (248)	2746-2499 (248)
TA1-090804	EW2_R1P06_G02	gi|3688431|emb|AJ011705.1|LRU011705 Lumbricus rubellus mRNA for 40S ribosomal protein S10	gi|3688431|emb|AJ011705.1|LRU011705	109	216 bits (109)	3e-53	88	187/212 (88%)	Plus / Plus	229	623	3-214 (212)	343-552 (210)
TA1-236647	contig26031	gi|159146682|gb|EU118298.1| Enchytraeus japonensis alpha tubulin protein mRNA, partial cds	gi|159146682|gb|EU118298.1	109	216 bits (109)	3e-53	86	199/229 (86%)	Plus / Plus	229	1259	1-229 (229)	436-664 (229)
TA1-201511	EW1_R1P05_D09	gi|111559306|gb|DQ790041.1| Lumbricus sp. THS-2006 28S large subunit ribosomal RNA gene, partial sequence	gi|111559306|gb|DQ790041.1	109	216 bits (109)	4e-53	100	109/109 (100%)	Plus / Minus	260	3405	152-260 (109)	2542-2434 (109)
TA2-152594	contig26458	gi|116745259|gb|DQ851002.1| Lithognathus mormyrus clone lmos8p03c02 mRNA sequence	gi|116745259|gb|DQ851002.1	109	216 bits (109)	5e-53	87	193/221 (87%)	Plus / Minus	343	460	101-321 (221)	422-202 (221)
TA1-153355	EW1_F2P16_H03	gi|4454156|emb|AJ236886.1|EFO236886 Eisenia foetida mRNA for metallothionein, partial	gi|4454156|emb|AJ236886.1|EFO236886	109	216 bits (109)	7e-53	96	124/129 (96%)	Plus / Plus	440	486	48-176 (129)	1-129 (129)
TA3-055253	contig14819	gi|147225255|dbj|AB284052.1| Eisenia fetida evcp-1 gene for valosine containing peptide-1, complete cds	gi|147225255|dbj|AB284052.1	108	214 bits (108)	8e-53	93	139/148 (93%)	Plus / Minus	147	16397	1-147 (147)	14712-14565 (148)
TA1-044999	SMcontig_15879	gi|83764114|emb|AJ966653.1| Lumbricus terrestris mitochondrial partial nd4 gene for NADH dehydrogenase subunit 4, isolate 11156	gi|83764114|emb|AJ966653.1	109	217 bits (109)	9e-53	81	359/440 (81%)	Plus / Plus	1167	1460	390-829 (440)	630-1063 (434)
TA1-125634	SMcontig_2294	gi|62083936|gb|AY960798.1| Metaphire schmardae NADH dehydrogenase subunit 1 (ND1) gene, partial cds; mitochondrial	gi|62083936|gb|AY960798.1	109	216 bits (109)	1e-52	79	528/666 (79%)	Plus / Minus	928	922	207-872 (666)	717-55 (663)
TA2-124801	contig10854	gi|110341194|gb|DQ836917.1| Eisenia fetida fibrinolytic protease 0 (Efp-0) mRNA, partial cds	gi|110341194|gb|DQ836917.1	108	214 bits (108)	1e-52	95	126/132 (95%)	Plus / Minus	219	678	88-219 (132)	678-547 (132)
TA2-143095	EW1_R1P02_E03	gi|131573103|gb|EF443153.1| Mesenchytraeus solifugus alpha tubulin a1 mRNA, complete cds	gi|131573103|gb|EF443153.1	108	214 bits (108)	1e-52	89	165/184 (89%)	Plus / Minus	195	1832	1-184 (184)	670-487 (184)
TA2-204626	SMcontig_61006	gi|114431547|gb|DQ887090.1| Eisenia fetida calreticulin mRNA, complete cds	gi|114431547|gb|DQ887090.1	107	214 bits (107)	1e-52	89	160/179 (89%)	Plus / Minus	184	1284	1-179 (179)	776-598 (179)
TA3-001291	EB3ZX6E02JJV8T	gi|62638010|gb|AY914054.1| Eisenia andrei beta-1,4-endoglucanase mRNA, complete cds	gi|62638010|gb|AY914054.1	106	210 bits (106)	8e-52	100	106/106 (100%)	Plus / Minus	106	1371	1-106 (106)	276-171 (106)
TA3-172183	SMcontig_7333	gi|61228775|gb|AY841336.1| Otala lactea 5.8S ribosomal RNA gene, partial sequence; internal transcribed spacer 2, complete sequence; and 28S ribosomal RNA gene, partial sequence	gi|61228775|gb|AY841336.1	106	210 bits (106)	8e-52	100	106/106 (100%)	Plus / Minus	106	1336	1-106 (106)	633-528 (106)
TA2-225150	contig03244	gi|4454156|emb|AJ236886.1|EFO236886 Eisenia foetida mRNA for metallothionein, partial	gi|4454156|emb|AJ236886.1|EFO236886	106	210 bits (106)	1e-51	91	145/158 (91%)	Plus / Minus	158	486	1-158 (158)	400-253 (148)
TA2-058222	EW1_F1P09_H10	gi|148232340|ref|NM_001087413.1| Xenopus laevis ribosomal protein S2e (rps2e), mRNA gi|33417131|gb|BC056066.1| Xenopus laevis ribosomal protein S2e, mRNA (cDNA clone MGC:69038 IMAGE:4964790), complete cds	gi|148232340|ref|NM_001087413.1, gi|33417131|gb|BC056066.1	106	210 bits (106)	2e-51	86	196/226 (86%)	Plus / Minus	237	995	5-230 (226)	590-365 (226)
TA1-009133	EW1_F1P06_D03	gi|37703920|gb|AY305490.1| Allopauropus proximus voucher Apr elongation factor-2 mRNA, partial cds	gi|37703920|gb|AY305490.1	106	210 bits (106)	5e-51	81	335/412 (81%)	Plus / Plus	520	2104	106-517 (412)	1302-1713 (412)
TA1-066941	EW1_F2P13_C06	gi|984290|gb|U24570.1|LTU24570 Lumbricus terrestris mitochondrion, complete genome	gi|984290|gb|U24570.1|LTU24570	106	210 bits (106)	5e-51	94	129/137 (94%)	Plus / Plus	504	14998	367-503 (137)	10512-10648 (137)
TA1-128517	SMcontig_51215	gi|94449025|gb|DQ472353.1| Eisenia andrei transposon EamaT1.3, complete sequence	gi|94449025|gb|DQ472353.1	105	208 bits (105)	5e-51	93	135/145 (93%)	Plus / Plus	153	1462	9-153 (145)	1094-1238 (145)
TA2-094266	SMcontig_40587	gi|83307679|emb|CT033653.1| Platynereis dumerilii EST IB0AAA16CF07EM1	gi|83307679|emb|CT033653.1	105	209 bits (105)	5e-51	87	189/217 (87%)	Plus / Minus	226	949	8-224 (217)	414-198 (217)
TA2-129648	contig28024	gi|1695160|emb|Y09624.1|LRPHOSCAK Lumbricus rubellus mRNA for phosphoenol pyruvate carboxykinase (GTP), partial	gi|1695160|emb|Y09624.1|LRPHOSCAK	106	210 bits (106)	8e-51	88	178/202 (88%)	Plus / Minus	844	559	232-433 (202)	221-20 (202)
TA2-024051	EW2_R1P01_E10	gi|38174391|gb|BC061291.1| Xenopus tropicalis cDNA clone IMAGE:5381631, containing frame-shift errors	gi|38174391|gb|BC061291.1	104	206 bits (104)	3e-50	88	173/196 (88%)	Plus / Plus	217	936	1-196 (196)	334-529 (196)
TA2-193566	SMcontig_43311	gi|147225257|dbj|AB284053.1| Eisenia fetida evcp-2 gene for valosine containing peptide-2, complete cds	gi|147225257|dbj|AB284053.1	100	206 bits (100)	4e-50	88	148/168 (88%)	Plus / Minus	334	17933	115-282 (168)	7194-7027 (168)
TA1-062694	contig03117	gi|190343105|gb|EU315749.1| Eisenia andrei clone EaEG2 beta-1,4-endoglucanase mRNA, complete cds	gi|190343105|gb|EU315749.1	103	204 bits (103)	5e-50	99	106/107 (99%)	Plus / Plus	107	1371	1-107 (107)	535-641 (107)
TA1-070049	SMcontig_61319	gi|67083900|gb|DQ066248.1| Ixodes scapularis isolate ISN-L-49 ribosomal protein S18 mRNA, partial cds	gi|67083900|gb|DQ066248.1	104	206 bits (104)	5e-50	84	230/272 (84%)	Plus / Minus	462	459	7-278 (272)	452-181 (272)
TA2-096899	EW1_F2P13_D12	gi|166084338|gb|EF024861.1| Uncultured Astartidae sp. clone Elev_18S_1382 18S ribosomal RNA gene, partial sequence	gi|166084338|gb|EF024861.1	103	204 bits (103)	5e-50	100	103/103 (100%)	Plus / Plus	103	1803	1-103 (103)	210-312 (103)
TA4-203031	SMcontig_28982	gi|83307452|emb|CT033426.1| Platynereis dumerilii EST IB0AAA20CA08EM1	gi|83307452|emb|CT033426.1	104	207 bits (104)	6e-50	80	381/474 (80%)	Plus / Minus	944	899	435-908 (474)	517-44 (474)
TA1-110960	SMcontig_57498	gi|157132307|ref|XM_001655941.1| Aedes aegypti ATP synthase beta subunit partial mRNA	gi|157132307|ref|XM_001655941.1	104	207 bits (104)	7e-50	81	316/386 (81%)	Plus / Plus	873	2023	23-408 (386)	1227-1609 (383)
TA1-005261	EW1_F2P20_F02	gi|5923888|gb|AF184596.1|AF184596 Gadus morhua beta-2 tubulin mRNA, complete cds	gi|5923888|gb|AF184596.1|AF184596	103	204 bits (103)	1e-49	85	214/251 (85%)	Plus / Plus	254	1939	2-252 (251)	534-784 (251)
TA2-176040	EW2_F1P02_B12	gi|153921548|dbj|AK283181.1| Gryllus bimaculatus mRNA, GBcontig30042	gi|153921548|dbj|AK283181.1	103	204 bits (103)	1e-49	91	142/155 (91%)	Plus / Plus	227	1840	9-163 (155)	1627-1781 (155)
TA1-037632	EB3ZX6E02IMS9M	gi|190343105|gb|EU315749.1| Eisenia andrei clone EaEG2 beta-1,4-endoglucanase mRNA, complete cds	gi|190343105|gb|EU315749.1	102	202 bits (102)	2e-49	100	102/102 (100%)	Plus / Plus	102	1371	1-102 (102)	269-370 (102)
TA3-121031	contig15810	gi|89520724|gb|DQ418454.1| Eisenia fetida fibrinolytic protease 1 (efp-1) mRNA, complete cds	gi|89520724|gb|DQ418454.1	102	202 bits (102)	2e-49	100	102/102 (100%)	Plus / Plus	102	793	1-102 (102)	522-623 (102)
TA3-183858	SMcontig_42048	gi|170029940|ref|XM_001842797.1| Culex pipiens quinquefasciatus 40S ribosomal protein S15 partial mRNA	gi|170029940|ref|XM_001842797.1	102	203 bits (102)	4e-49	86	184/212 (86%)	Plus / Plus	367	620	28-239 (212)	318-529 (212)
TA1-137688	SMcontig_42657	gi|62768594|gb|AY961956.1| Haliotis iris actin A1c gene, partial cds	gi|62768594|gb|AY961956.1	101	203 bits (101)	7e-49	89	153/171 (89%)	Plus / Minus	581	583	411-581 (171)	227-58 (170)
TA2-094310	EW1_F1P04_F09	gi|147899449|ref|NM_001087005.1| Xenopus laevis ADP-ribosylation factor 1 (arf-1), mRNA gi|28277236|gb|BC044960.1| Xenopus laevis ADP-ribosylation factor 1, mRNA (cDNA clone MGC:52573 IMAGE:5569923), complete cds	gi|147899449|ref|NM_001087005.1, gi|28277236|gb|BC044960.1	102	202 bits (102)	8e-49	82	285/346 (82%)	Plus / Minus	349	970	4-349 (346)	477-132 (346)
TA2-199582	EW1_F1P04_F09	gi|147899449|ref|NM_001087005.1| Xenopus laevis ADP-ribosylation factor 1 (arf-1), mRNA gi|28277236|gb|BC044960.1| Xenopus laevis ADP-ribosylation factor 1, mRNA (cDNA clone MGC:52573 IMAGE:5569923), complete cds	gi|147899449|ref|NM_001087005.1, gi|28277236|gb|BC044960.1	102	202 bits (102)	8e-49	82	285/346 (82%)	Plus / Minus	349	970	4-349 (346)	477-132 (346)
TA3-058533	SMcontig_13493	gi|156544951|ref|XM_001607443.1| PREDICTED: Nasonia vitripennis similar to putative Rho1, transcript variant 2 (LOC100114100), mRNA	gi|156544951|ref|XM_001607443.1	102	202 bits (102)	9e-49	83	255/306 (83%)	Plus / Plus	409	2463	38-343 (306)	88-393 (306)
TA2-132774	SMcontig_27645	gi|16304153|gb|AF421789.1|AF421789 Sigmodon hispidus beta actin mRNA, complete cds	gi|16304153|gb|AF421789.1|AF421789	101	202 bits (101)	1e-48	86	176/203 (86%)	Plus / Minus	301	1235	99-301 (203)	1189-987 (203)
TA1-026928	EW1_F2P19_H06	gi|1695164|emb|X96516.1|LTACT1855 L.terrestris act gene (1855 bp)	gi|1695164|emb|X96516.1|LTACT1855	101	200 bits (101)	2e-48	85	200/233 (85%)	Plus / Plus	233	1855	1-233 (233)	1180-1412 (233)
TA2-007668	EW1_F2P19_H06	gi|1695164|emb|X96516.1|LTACT1855 L.terrestris act gene (1855 bp)	gi|1695164|emb|X96516.1|LTACT1855	101	200 bits (101)	2e-48	85	200/233 (85%)	Plus / Plus	233	1855	1-233 (233)	1180-1412 (233)
TA2-228497	contig00781	gi|50346078|gb|AY684711.1| Eisenia fetida clone CST2-1 lumbrokinase mRNA, complete cds	gi|50346078|gb|AY684711.1	101	200 bits (101)	2e-48	89	152/169 (89%)	Plus / Minus	188	1020	20-188 (169)	262-94 (169)
TA1-033990	contig15977	gi|157423598|gb|BC153621.1| Danio rerio ubiquitin-conjugating enzyme E2D 2 (UBC4/5 homolog, yeast), mRNA (cDNA clone MGC:174489 IMAGE:8752613), complete cds	gi|157423598|gb|BC153621.1	101	200 bits (101)	3e-48	83	236/281 (83%)	Plus / Plus	341	1422	18-298 (281)	245-525 (281)
TA2-130245	EB3ZX6E02FIS52	gi|108773607|gb|DQ673917.1| Rattus norvegicus strain Wild/Tku mitochondrion, complete genome	gi|108773607|gb|DQ673917.1	100	198 bits (100)	3e-48	100	100/100 (100%)	Plus / Minus	117	16307	18-117 (100)	8151-8052 (100)
TA3-044591	EB3ZX6E01EAHBJ	gi|166084338|gb|EF024861.1| Uncultured Astartidae sp. clone Elev_18S_1382 18S ribosomal RNA gene, partial sequence	gi|166084338|gb|EF024861.1	100	198 bits (100)	3e-48	100	100/100 (100%)	Plus / Minus	109	1803	10-109 (100)	1137-1038 (100)
TA1-009216	SMcontig_8702	gi|22506728|gb|AF486250.1| Oligochaete sp. IRT-2002 myosin heavy chain type II mRNA, partial cds	gi|22506728|gb|AF486250.1	100	198 bits (100)	4e-48	95	118/124 (95%)	Plus / Plus	124	633	1-124 (124)	399-522 (124)
TA1-151929	SMcontig_47933	gi|1695160|emb|Y09624.1|LRPHOSCAK Lumbricus rubellus mRNA for phosphoenol pyruvate carboxykinase (GTP), partial	gi|1695160|emb|Y09624.1|LRPHOSCAK	101	201 bits (101)	7e-48	88	167/189 (88%)	Plus / Plus	968	559	467-655 (189)	20-208 (189)
TA1-089098	EW1_F1P05_B12	gi|147899449|ref|NM_001087005.1| Xenopus laevis ADP-ribosylation factor 1 (arf-1), mRNA gi|28277236|gb|BC044960.1| Xenopus laevis ADP-ribosylation factor 1, mRNA (cDNA clone MGC:52573 IMAGE:5569923), complete cds	gi|147899449|ref|NM_001087005.1, gi|28277236|gb|BC044960.1	100	198 bits (100)	1e-47	83	247/296 (83%)	Plus / Plus	329	970	23-318 (296)	182-477 (296)
TA1-187120	contig22879	gi|2547054|dbj|AB008013.1| Eisenia fetida mRNA for lombricine kinase, complete cds	gi|2547054|dbj|AB008013.1	99	196 bits (99)	1e-47	100	99/99 (100%)	Plus / Plus	99	1838	1-99 (99)	642-740 (99)
TA2-156607	contig21923	gi|409461|gb|U02710.1|EFU02710 Eisenia fetida andrei hemolysin gene, complete cds	gi|409461|gb|U02710.1|EFU02710	99	196 bits (99)	1e-47	100	99/99 (100%)	Plus / Minus	100	1440	2-100 (99)	386-288 (99)
TA3-179036	contig12884	gi|18253046|gb|AY072287.1| Spodoptera frugiperda ribosomal protein L3 mRNA, complete cds	gi|18253046|gb|AY072287.1	99	196 bits (99)	2e-47	87	168/191 (87%)	Plus / Minus	195	1380	1-191 (191)	884-694 (191)
TA1-221872	contig26332	gi|156544951|ref|XM_001607443.1| PREDICTED: Nasonia vitripennis similar to putative Rho1, transcript variant 2 (LOC100114100), mRNA	gi|156544951|ref|XM_001607443.1	99	196 bits (99)	5e-47	83	246/295 (83%)	Plus / Plus	362	2463	1-295 (295)	99-393 (295)
TA1-077284	EW2_F1P03_G08	gi|156375571|ref|XM_001630104.1| Nematostella vectensis predicted protein (NEMVEDRAFT_v1g188665) partial mRNA	gi|156375571|ref|XM_001630104.1	98	194 bits (98)	7e-47	92	131/142 (92%)	Plus / Plus	149	1539	8-149 (142)	904-1045 (142)
TA1-111780	SMcontig_21284	gi|24637957|gb|AF537290.1| Eisenia fetida myosin essential light chain mRNA, complete cds	gi|24637957|gb|AF537290.1	98	195 bits (98)	1e-46	97	107/110 (97%)	Plus / Plus	379	555	1-110 (110)	446-555 (110)
TA2-013504	SMcontig_23530	gi|146330996|gb|EF545135.1| Eisenia fetida lumbrokinase mRNA, partial cds	gi|146330996|gb|EF545135.1	97	193 bits (97)	1e-46	98	98/99 (98%)	Plus / Plus	131	720	1-99 (99)	7-105 (99)
TA3-047544	SMcontig_27473	gi|170032138|ref|XM_001843888.1| Culex pipiens quinquefasciatus hypothetical protein partial mRNA	gi|170032138|ref|XM_001843888.1	97	193 bits (97)	3e-46	87	161/183 (87%)	Plus / Minus	222	1996	40-222 (183)	1512-1330 (183)
TA2-078796	SMcontig_24395	gi|93115137|gb|DQ465382.1| Oreochromis mossambicus clone SSH #81 protein phosphatase-2A catalytic subunit-like mRNA, complete cds	gi|93115137|gb|DQ465382.1	98	194 bits (98)	4e-46	79	483/608 (79%)	Plus / Minus	716	1748	78-685 (608)	979-377 (603)
TA2-125009	contig16023	gi|2547054|dbj|AB008013.1| Eisenia fetida mRNA for lombricine kinase, complete cds	gi|2547054|dbj|AB008013.1	97	192 bits (97)	4e-46	86	178/205 (86%)	Plus / Minus	204	1838	1-204 (204)	1533-1343 (191)
TA2-176582	contig21712	gi|158291244|ref|XM_312776.4| AGAP003089-PA (AgaP_AGAP003089) mRNA, complete cds	gi|158291244|ref|XM_312776.4	97	192 bits (97)	5e-46	87	166/189 (87%)	Plus / Minus	233	1715	24-212 (189)	1232-1044 (189)
TA1-196228	EW1_F1P03_D08	gi|62199803|gb|AY960803.1| Metaphire glareosa cytochrome c oxidase subunit 1 (CO1) gene, partial cds; mitochondrial	gi|62199803|gb|AY960803.1	97	192 bits (97)	6e-46	83	229/273 (83%)	Plus / Plus	279	1056	1-273 (273)	609-881 (273)
TA1-180124	contig06626	gi|24637957|gb|AF537290.1| Eisenia fetida myosin essential light chain mRNA, complete cds	gi|24637957|gb|AF537290.1	96	190 bits (96)	8e-46	97	105/108 (97%)	Plus / Plus	108	555	1-108 (108)	368-475 (108)
TA1-100040	EW1_F1P08_F02	gi|56237673|emb|AJ865004.1| Aporrectodea caliginosa mitochondrial partial 12S rRNA gene	gi|56237673|emb|AJ865004.1	96	190 bits (96)	1e-45	96	108/112 (96%)	Plus / Plus	149	395	4-115 (112)	24-135 (112)
TA1-122603	EW1_F1P08_D06	gi|1695162|emb|X96515.1|LTACT1820 L.terrestris act gene (1820 bp)	gi|1695162|emb|X96515.1|LTACT1820	96	190 bits (96)	1e-45	89	150/168 (89%)	Plus / Plus	181	1820	14-181 (168)	1377-1544 (168)
TA2-178579	contig30048	gi|192335969|gb|EU829582.1| Linum usitatissimum clone LU0017G02 mRNA sequence	gi|192335969|gb|EU829582.1	97	192 bits (97)	1e-45	81	322/397 (81%)	Plus / Minus	616	858	70-466 (397)	545-149 (397)
TA1-200771	EW1_R1P07_E05	gi|83944641|gb|DQ286712.1| Eisenia fetida superoxide dismutase mRNA, partial cds	gi|83944641|gb|DQ286712.1	96	190 bits (96)	2e-45	96	108/112 (96%)	Plus / Plus	270	319	159-270 (112)	1-112 (112)
TA1-240633	SMcontig_57725	gi|157362354|dbj|D29920.2|LUMEWAN Lumbricus terrestris EWAM mRNA for actin-modulator, complete cds	gi|157362354|dbj|D29920.2|LUMEWAN	95	190 bits (95)	2e-45	90	136/151 (90%)	Plus / Plus	165	1104	15-165 (151)	550-700 (151)
TA2-000371	EW1_F2P20_A06	gi|3688433|emb|AJ011706.1|LRU011706 Lumbricus rubellus mRNA for 40S ribosomal protein S13	gi|3688433|emb|AJ011706.1|LRU011706	96	190 bits (96)	2e-45	92	133/144 (92%)	Plus / Minus	256	564	113-256 (144)	545-403 (143)
TA2-165742	EW1_F2P20_A06	gi|3688433|emb|AJ011706.1|LRU011706 Lumbricus rubellus mRNA for 40S ribosomal protein S13	gi|3688433|emb|AJ011706.1|LRU011706	96	190 bits (96)	2e-45	92	133/144 (92%)	Plus / Minus	256	564	113-256 (144)	545-403 (143)
TA2-184864	SMcontig_24511	gi|163872763|gb|EU207999.1| Armigeres subalbatus ASAP ID ACN-0187702 hydrogen-transporting two-sector ATPase mRNA sequence	gi|163872763|gb|EU207999.1	96	190 bits (96)	2e-45	87	162/186 (87%)	Plus / Minus	194	1747	9-194 (186)	782-597 (186)
TA3-035048	SMcontig_15767	gi|147225257|dbj|AB284053.1| Eisenia fetida evcp-2 gene for valosine containing peptide-2, complete cds	gi|147225257|dbj|AB284053.1	95	190 bits (95)	2e-45	83	198/236 (83%)	Plus / Plus	267	17933	19-236 (218)	13474-13709 (236)
TA3-129782	contig26882	gi|120431841|gb|EF191833.1| Taeniopygia guttata clone 0057P0003C11 H3 histone family 3A-like mRNA, complete sequence	gi|120431841|gb|EF191833.1	96	190 bits (96)	2e-45	85	192/224 (85%)	Plus / Plus	301	1142	5-228 (224)	318-541 (224)
TA2-077769	contig24831	gi|1339870|dbj|D50859.1|EBIGGNGP1 Eisenia fetida EEP-2 precursor and mature peptide mRNA, complete cds	gi|1339870|dbj|D50859.1|EBIGGNGP1	95	188 bits (95)	3e-45	98	101/103 (98%)	Plus / Minus	111	1097	1-103 (103)	903-801 (103)
TA2-118601	contig27782	gi|83944659|gb|DQ286721.1| Eisenia fetida TCTp mRNA, partial cds	gi|83944659|gb|DQ286721.1	95	188 bits (95)	3e-45	100	95/95 (100%)	Plus / Minus	116	299	1-95 (95)	116-22 (95)
TA1-023449	SMcontig_10699	gi|166084338|gb|EF024861.1| Uncultured Astartidae sp. clone Elev_18S_1382 18S ribosomal RNA gene, partial sequence	gi|166084338|gb|EF024861.1	95	189 bits (95)	4e-45	100	95/95 (100%)	Plus / Plus	198	1803	1-95 (95)	1026-1120 (95)
TA3-037856	SMcontig_56943	gi|3769444|gb|AF060552.1|AF060552 Lumbricus rubellus antimicrobial peptide lumbricin1 mRNA, complete cds	gi|3769444|gb|AF060552.1|AF060552	95	189 bits (95)	7e-45	98	101/103 (98%)	Plus / Plus	277	555	175-277 (103)	132-234 (103)
TA3-003312	contig26077	gi|56360760|emb|CR718739.2|CNS0GHIX Tetraodon nigroviridis full-length cDNA	gi|56360760|emb|CR718739.2|CNS0GHIX	95	188 bits (95)	8e-45	89	149/167 (89%)	Plus / Plus	239	630	2-168 (167)	265-431 (167)
TA2-020735	EW1_F1P03_E10	gi|83944639|gb|DQ286711.1| Eisenia fetida HSp70 mRNA, partial cds	gi|83944639|gb|DQ286711.1	95	188 bits (95)	9e-45	98	101/103 (98%)	Plus / Minus	267	397	165-267 (103)	396-294 (103)
TA2-197814	SMcontig_25953	gi|114431547|gb|DQ887090.1| Eisenia fetida calreticulin mRNA, complete cds	gi|114431547|gb|DQ887090.1	94	187 bits (94)	1e-44	92	122/132 (92%)	Plus / Minus	162	1284	1-132 (132)	132-1 (132)
TA3-046144	contig09440	gi|157931557|gb|EU167734.1| Eisenia fetida isolate TF2 lumbrokinase mRNA, partial cds	gi|157931557|gb|EU167734.1	94	186 bits (94)	1e-44	100	94/94 (100%)	Plus / Plus	94	726	1-94 (94)	497-590 (94)
TA1-115211	SMcontig_655	gi|56353635|emb|CR704002.2|CNS0G65Q Tetraodon nigroviridis full-length cDNA	gi|56353635|emb|CR704002.2|CNS0G65Q	95	188 bits (95)	2e-44	82	248/299 (82%)	Plus / Plus	786	997	239-537 (299)	392-690 (299)
TA1-199168	SMcontig_1774	gi|24637957|gb|AF537290.1| Eisenia fetida myosin essential light chain mRNA, complete cds	gi|24637957|gb|AF537290.1	94	186 bits (94)	2e-44	92	119/128 (92%)	Plus / Minus	131	555	1-128 (128)	313-187 (127)
TA1-234786	contig04132	gi|114431547|gb|DQ887090.1| Eisenia fetida calreticulin mRNA, complete cds	gi|114431547|gb|DQ887090.1	94	186 bits (94)	2e-44	91	133/146 (91%)	Plus / Plus	156	1284	4-149 (146)	445-590 (146)
TA2-203460	SMcontig_62559	gi|67084110|gb|DQ066353.1| Ixodes scapularis isolate IS-18-24-clu114 ADP-ribosylation factor 1 mRNA, complete cds	gi|67084110|gb|DQ066353.1	95	189 bits (95)	2e-44	84	218/259 (84%)	Plus / Minus	732	546	300-558 (259)	293-35 (259)
TA3-107453	SMcontig_57333	gi|114431547|gb|DQ887090.1| Eisenia fetida calreticulin mRNA, complete cds	gi|114431547|gb|DQ887090.1	94	186 bits (94)	2e-44	91	133/146 (91%)	Plus / Plus	156	1284	4-149 (146)	445-590 (146)
TA3-170945	SMcontig_51611	gi|33338357|gb|U25644.1| Lumbricus rubellus lumbrokinase-3T2 mRNA, partial cds	gi|33338357|gb|U25644.1	94	186 bits (94)	2e-44	95	127/133 (95%)	Plus / Plus	133	841	1-133 (133)	611-738 (128)
TA2-058658	contig29534	gi|56353635|emb|CR704002.2|CNS0G65Q Tetraodon nigroviridis full-length cDNA	gi|56353635|emb|CR704002.2|CNS0G65Q	95	188 bits (95)	3e-44	82	248/299 (82%)	Plus / Minus	773	997	272-570 (299)	690-392 (299)
TA1-140673	EW2_R1P08_B04	gi|3421456|gb|AF082863.1|AF082863 Dreissena polymorpha cytoplasmic actin mRNA, complete cds	gi|3421456|gb|AF082863.1|AF082863	94	186 bits (94)	4e-44	87	160/182 (87%)	Plus / Plus	289	1467	100-281 (182)	66-247 (182)
TA1-170226	SMcontig_11463	gi|157423598|gb|BC153621.1| Danio rerio ubiquitin-conjugating enzyme E2D 2 (UBC4/5 homolog, yeast), mRNA (cDNA clone MGC:174489 IMAGE:8752613), complete cds	gi|157423598|gb|BC153621.1	94	187 bits (94)	4e-44	83	236/282 (83%)	Plus / Plus	415	1422	35-316 (282)	245-525 (281)
TA4-201604	SMcontig_34833	gi|157758876|ref|XM_001671730.1| Caenorhabditis briggsae hypothetical protein CBG19682 partial mRNA	gi|157758876|ref|XM_001671730.1	94	186 bits (94)	4e-44	87	163/186 (87%)	Plus / Minus	325	270	139-324 (186)	270-85 (186)
TA1-211315	contig25209	gi|11121263|emb|AJ291615.1|LRU291615 Lumbricus rubellus mRNA for calmodulin (calmodulin gene)	gi|11121263|emb|AJ291615.1|LRU291615	94	186 bits (94)	5e-44	91	135/147 (91%)	Plus / Plus	368	1322	160-301 (142)	1159-1305 (147)
TA2-123336	EW1_F1P04_H03	gi|83944639|gb|DQ286711.1| Eisenia fetida HSp70 mRNA, partial cds	gi|83944639|gb|DQ286711.1	94	186 bits (94)	8e-44	98	100/102 (98%)	Plus / Minus	602	397	151-252 (102)	393-292 (102)
TA2-180743	EW1_F1P04_H03	gi|83944639|gb|DQ286711.1| Eisenia fetida HSp70 mRNA, partial cds	gi|83944639|gb|DQ286711.1	94	186 bits (94)	8e-44	98	100/102 (98%)	Plus / Minus	602	397	151-252 (102)	393-292 (102)
TA3-198331	contig07260	gi|170032138|ref|XM_001843888.1| Culex pipiens quinquefasciatus hypothetical protein partial mRNA	gi|170032138|ref|XM_001843888.1	93	184 bits (93)	1e-43	88	163/185 (88%)	Plus / Minus	225	1996	30-214 (185)	1512-1329 (184)
TA4-011865	SMcontig_21884	gi|157362354|dbj|D29920.2|LUMEWAN Lumbricus terrestris EWAM mRNA for actin-modulator, complete cds	gi|157362354|dbj|D29920.2|LUMEWAN	93	184 bits (93)	1e-43	85	190/221 (85%)	Plus / Plus	233	1104	12-231 (220)	783-1003 (221)
TA1-043568	EB3O8BM02H83RN	gi|111559307|gb|DQ790042.1| Nephtys longosetosa 28S large subunit ribosomal RNA gene, partial sequence	gi|111559307|gb|DQ790042.1	92	182 bits (92)	2e-43	100	92/92 (100%)	Plus / Minus	92	3390	1-92 (92)	3387-3296 (92)
TA1-095157	SMcontig_29008	gi|46250714|dbj|AB121771.1| Eisenia fetida anr mRNA for annetocin receptor, complete cds	gi|46250714|dbj|AB121771.1	91	182 bits (91)	2e-43	92	114/123 (92%)	Plus / Minus	127	2084	5-127 (123)	1989-1867 (123)
TA3-214145	contig13981	gi|157135047|ref|XM_001663357.1| Aedes aegypti tubulin alpha chain partial mRNA	gi|157135047|ref|XM_001663357.1	92	182 bits (92)	3e-43	91	128/140 (91%)	Plus / Minus	146	1629	7-146 (140)	1159-1020 (140)
TA2-001961	EW2_R1P06_D08	gi|1197090|dbj|D83209.1|GPIUBIZ Cavia cobaya mRNA for ubiquitin extention protein, complete cds	gi|1197090|dbj|D83209.1|GPIUBIZ	92	182 bits (92)	5e-43	84	197/232 (84%)	Plus / Minus	261	518	29-260 (232)	249-18 (232)
TA2-176376	EB3O8BM02IZ8D0	gi|147225255|dbj|AB284052.1| Eisenia fetida evcp-1 gene for valosine containing peptide-1, complete cds	gi|147225255|dbj|AB284052.1	91	180 bits (91)	7e-43	97	100/103 (97%)	Plus / Minus	103	16397	1-103 (103)	11154-11052 (103)
TA1-175129	EW2_R1P07_F02	gi|56367317|emb|CR733482.2|CNS0GSQH Tetraodon nigroviridis full-length cDNA	gi|56367317|emb|CR733482.2|CNS0GSQH	92	182 bits (92)	8e-43	82	239/288 (82%)	Plus / Plus	401	1255	114-401 (288)	132-419 (288)
TA1-036813	contig27938	gi|3075415|gb|U55073.1|LTU55073 Lumbricus terrestris hemoglobin chain d1 gene, complete cds	gi|3075415|gb|U55073.1|LTU55073	92	182 bits (92)	1e-42	88	156/176 (88%)	Plus / Minus	553	946	1-171 (171)	860-686 (175)
TA2-005863	SMcontig_42583	gi|62149110|dbj|AB164320.1| Eisenia fetida ANN gene for annetocin precursor, complete cds	gi|62149110|dbj|AB164320.1	90	179 bits (90)	2e-42	98	97/98 (98%)	Plus / Minus	142	5112	45-142 (98)	2560-2464 (97)
TA2-086729	SMcontig_28204	gi|83944643|gb|DQ286713.1| Eisenia fetida catalase mRNA, partial cds	gi|83944643|gb|DQ286713.1	90	178 bits (90)	3e-42	95	105/110 (95%)	Plus / Minus	110	435	1-110 (110)	172-63 (110)
TA3-087575	SMcontig_19556	gi|109254796|emb|AM182481.1| Lumbricus terrestris microsatellite DNA, clone LTM193	gi|109254796|emb|AM182481.1	89	179 bits (89)	5e-42	91	124/135 (91%)	Plus / Plus	235	919	27-161 (135)	350-482 (133)
TA1-033262	contig24136	gi|158263224|gb|EF648462.1| Riftia pachyptila clone BRbwC11 ATP synthase F1 complex beta subunit mRNA, partial cds	gi|158263224|gb|EF648462.1	90	178 bits (90)	6e-42	87	156/178 (87%)	Plus / Minus	190	584	2-179 (178)	456-279 (178)
TA3-003623	contig30444	gi|3769444|gb|AF060552.1|AF060552 Lumbricus rubellus antimicrobial peptide lumbricin1 mRNA, complete cds	gi|3769444|gb|AF060552.1|AF060552	91	180 bits (91)	7e-42	97	97/99 (97%)	Plus / Minus	863	555	1-99 (99)	230-132 (99)
TA1-168461	SMcontig_6808	gi|147225257|dbj|AB284053.1| Eisenia fetida evcp-2 gene for valosine containing peptide-2, complete cds	gi|147225257|dbj|AB284053.1	87	178 bits (87)	9e-42	93	104/111 (93%)	Plus / Minus	231	17933	12-122 (111)	8158-8048 (111)
TA2-207193	contig24440	gi|114326268|ref|NM_001001840.2| Danio rerio nuclear factor of kappa light polypeptide gene enhancer in B-cells 2, p49/p100 (nfkb2), mRNA gi|114108209|gb|BC122885.1| Danio rerio nuclear factor of kappa light polypeptide gene enhancer in B-cells 2, p49/p100, mRNA (cDNA clone MGC:136693 IMAGE:7047731), complete cds	gi|114326268|ref|NM_001001840.2, gi|114108209|gb|BC122885.1	90	178 bits (90)	9e-42	83	216/258 (83%)	Plus / Plus	281	3809	3-260 (258)	135-392 (258)
TA1-050183	contig10330	gi|1707570|emb|X96514.1|LTACT1567 L.terrestris mRNA for actin (1567 bp)	gi|1707570|emb|X96514.1|LTACT1567	89	176 bits (89)	1e-41	98	92/93 (98%)	Plus / Minus	93	1567	1-93 (93)	1049-957 (93)
TA1-053678	contig03871	gi|409461|gb|U02710.1|EFU02710 Eisenia fetida andrei hemolysin gene, complete cds	gi|409461|gb|U02710.1|EFU02710	89	176 bits (89)	1e-41	98	96/97 (98%)	Plus / Plus	97	1440	1-97 (97)	445-540 (96)
TA1-095827	EB3O8BM01E2I0B	gi|83944639|gb|DQ286711.1| Eisenia fetida HSp70 mRNA, partial cds	gi|83944639|gb|DQ286711.1	89	176 bits (89)	1e-41	97	95/97 (97%)	Plus / Minus	97	397	1-97 (97)	299-203 (97)
TA1-240400	contig04486	gi|1339872|dbj|D50860.1|EBIGGNGP2 Eisenia fetidaa EEP-2 precursor mRNA, complete cds	gi|1339872|dbj|D50860.1|EBIGGNGP2	89	176 bits (89)	1e-41	96	101/105 (96%)	Plus / Plus	105	965	1-105 (105)	307-411 (105)
TA2-190218	SMcontig_1331	gi|56360760|emb|CR718739.2|CNS0GHIX Tetraodon nigroviridis full-length cDNA	gi|56360760|emb|CR718739.2|CNS0GHIX	90	178 bits (90)	1e-41	88	154/174 (88%)	Plus / Minus	385	630	205-378 (174)	431-259 (173)
TA3-052707	contig07318	gi|85003096|gb|DQ339138.1| Eisenia fetida lysozyme mRNA, complete cds	gi|85003096|gb|DQ339138.1	89	176 bits (89)	1e-41	98	92/93 (98%)	Plus / Plus	93	483	1-93 (93)	215-307 (93)
TA3-000847	SMcontig_39630	gi|633239|emb|X83734.1|LTIFP L.terrestris mRNA for intermediate filament protein	gi|633239|emb|X83734.1|LTIFP	89	176 bits (89)	2e-41	94	110/117 (94%)	Plus / Plus	151	2360	32-148 (117)	747-863 (117)
TA1-010918	EW2_R1P09_E03	gi|83944639|gb|DQ286711.1| Eisenia fetida HSp70 mRNA, partial cds	gi|83944639|gb|DQ286711.1	89	176 bits (89)	3e-41	97	98/101 (97%)	Plus / Plus	256	397	1-101 (101)	296-396 (101)
TA1-052714	EW1_F2P14_G12	gi|51859627|gb|AY702202.1| Loligo pealei elongation factor 2-like mRNA, partial sequence	gi|51859627|gb|AY702202.1	89	176 bits (89)	3e-41	85	176/205 (85%)	Plus / Plus	261	1015	11-215 (205)	163-367 (205)
TA1-001752	SMcontig_63117	gi|1914793|emb|Y12106.1|LRAMINOPP L.rubellus mRNA for partial aminopeptidase	gi|1914793|emb|Y12106.1|LRAMINOPP	89	177 bits (89)	4e-41	90	131/145 (90%)	Plus / Plus	453	1618	1-145 (145)	560-704 (145)
TA1-018147	EB3O8BM02HMYNW	gi|24637957|gb|AF537290.1| Eisenia fetida myosin essential light chain mRNA, complete cds	gi|24637957|gb|AF537290.1	88	174 bits (88)	5e-41	98	91/92 (98%)	Plus / Plus	107	555	1-92 (92)	98-189 (92)
TA3-204907	SMcontig_28429	gi|60735076|dbj|AB181225.1| Eisenia fetida evcp-1 mRNA for valosin containing protein-1, complete cds	gi|60735076|dbj|AB181225.1	88	174 bits (88)	5e-41	95	103/108 (95%)	Plus / Plus	110	2932	1-108 (108)	1714-1821 (108)
TA1-219192	contig02623	gi|2760014|emb|AJ223201.1|RLAJ3201 Lumbricus rubellus mRNA for 60S ribosomal protein L14	gi|2760014|emb|AJ223201.1|RLAJ3201	88	174 bits (88)	6e-41	91	121/132 (91%)	Plus / Minus	134	638	1-132 (132)	370-239 (132)
TA3-186992	SMcontig_16470	gi|153921548|dbj|AK283181.1| Gryllus bimaculatus mRNA, GBcontig30042	gi|153921548|dbj|AK283181.1	88	174 bits (88)	6e-41	91	124/136 (91%)	Plus / Plus	142	1840	1-136 (136)	1646-1781 (136)
TA1-084115	SMcontig_41080	gi|83307577|emb|CT033551.1| Platynereis dumerilii EST IB0AAA18BD05EM1	gi|83307577|emb|CT033551.1	88	175 bits (88)	8e-41	87	155/178 (87%)	Plus / Plus	245	892	8-185 (178)	269-446 (178)
TA1-241239	SMcontig_62531	gi|159146682|gb|EU118298.1| Enchytraeus japonensis alpha tubulin protein mRNA, partial cds	gi|159146682|gb|EU118298.1	88	174 bits (88)	8e-41	89	146/164 (89%)	Plus / Plus	166	1259	1-164 (164)	263-425 (163)
TA1-065182	contig28891	gi|83764114|emb|AJ966653.1| Lumbricus terrestris mitochondrial partial nd4 gene for NADH dehydrogenase subunit 4, isolate 11156	gi|83764114|emb|AJ966653.1	89	176 bits (89)	9e-41	84	210/249 (84%)	Plus / Plus	708	1460	43-291 (249)	816-1063 (248)
TA1-005882	EW2_R1P11_A12	gi|166406897|gb|EU244396.1| Haliotis diversicolor clone HDr4CJ470 beta-actin 2 mRNA, complete cds	gi|166406897|gb|EU244396.1	87	172 bits (87)	2e-40	91	123/135 (91%)	Plus / Minus	136	1515	1-135 (135)	525-391 (135)
TA2-010702	EW2_R1P11_A12	gi|166406897|gb|EU244396.1| Haliotis diversicolor clone HDr4CJ470 beta-actin 2 mRNA, complete cds	gi|166406897|gb|EU244396.1	87	172 bits (87)	2e-40	91	123/135 (91%)	Plus / Minus	136	1515	1-135 (135)	525-391 (135)
TA2-190948	SMcontig_27150	gi|28932715|gb|AY208828.1| Rhipicephalus appendiculatus proteasome-like protein mRNA, complete cds	gi|28932715|gb|AY208828.1	88	175 bits (88)	2e-40	82	280/340 (82%)	Plus / Minus	448	1366	87-424 (338)	966-628 (339)
TA1-018782	EW2_R1P02_G03	gi|83944639|gb|DQ286711.1| Eisenia fetida HSp70 mRNA, partial cds	gi|83944639|gb|DQ286711.1	87	172 bits (87)	5e-40	97	93/95 (97%)	Plus / Plus	252	397	3-97 (95)	302-396 (95)
TA1-003328	EW2_R1P10_F11	gi|51011613|gb|AY674283.1| Ixodes pacificus clone IP_7_60_92_82_CLU ATP synthase c-subunit mRNA, complete cds	gi|51011613|gb|AY674283.1	87	172 bits (87)	1e-39	85	171/199 (85%)	Plus / Plus	555	459	162-360 (199)	259-457 (199)
TA1-030538	EW2_R1P10_E09	gi|51011613|gb|AY674283.1| Ixodes pacificus clone IP_7_60_92_82_CLU ATP synthase c-subunit mRNA, complete cds	gi|51011613|gb|AY674283.1	87	172 bits (87)	1e-39	85	171/199 (85%)	Plus / Plus	552	459	162-360 (199)	259-457 (199)
TA1-198413	EW2_R1P07_G11	gi|1695164|emb|X96516.1|LTACT1855 L.terrestris act gene (1855 bp)	gi|1695164|emb|X96516.1|LTACT1855	86	170 bits (86)	1e-39	91	122/134 (91%)	Plus / Minus	137	1855	1-134 (134)	1608-1475 (134)
TA2-048116	EW2_R1P07_G11	gi|1695164|emb|X96516.1|LTACT1855 L.terrestris act gene (1855 bp)	gi|1695164|emb|X96516.1|LTACT1855	86	170 bits (86)	1e-39	91	122/134 (91%)	Plus / Minus	137	1855	1-134 (134)	1608-1475 (134)
TA3-124364	SMcontig_61756	gi|147225255|dbj|AB284052.1| Eisenia fetida evcp-1 gene for valosine containing peptide-1, complete cds	gi|147225255|dbj|AB284052.1	84	170 bits (84)	1e-39	94	100/106 (94%)	Plus / Minus	171	16397	1-106 (106)	2530-2426 (105)
TA1-002482	SMcontig_57049	gi|120431841|gb|EF191833.1| Taeniopygia guttata clone 0057P0003C11 H3 histone family 3A-like mRNA, complete sequence	gi|120431841|gb|EF191833.1	86	171 bits (86)	2e-39	86	173/201 (86%)	Plus / Plus	347	1142	18-218 (201)	343-541 (199)
TA1-147319	SMcontig_57179	gi|149638154|ref|XM_001508188.1| PREDICTED: Ornithorhynchus anatinus similar to ENSANGP00000010437 (LOC100076928), partial mRNA	gi|149638154|ref|XM_001508188.1	86	170 bits (86)	2e-39	84	191/226 (84%)	Plus / Plus	283	496	1-226 (226)	68-293 (226)
TA2-092536	SMcontig_11169	gi|158187751|gb|EU124960.1| Arenicola marina ribosomal protein rpl10 mRNA, partial cds	gi|158187751|gb|EU124960.1	86	171 bits (86)	2e-39	82	247/300 (82%)	Plus / Minus	391	715	62-361 (300)	378-80 (299)
TA3-033727	SMcontig_61046	gi|4678573|emb|AJ238310.1|LRU238310 Lumbricus rubellus mRNA for cyclophilin A	gi|4678573|emb|AJ238310.1|LRU238310	86	171 bits (86)	3e-39	82	266/324 (82%)	Plus / Plus	722	1158	31-353 (323)	151-473 (323)
TA1-185008	SMcontig_57131	gi|38194430|gb|AY438623.1| Eisenia fetida lumbrokinase-4 precursor, mRNA, complete cds	gi|38194430|gb|AY438623.1	84	168 bits (84)	4e-39	98	85/86 (98%)	Plus / Plus	90	752	5-90 (86)	13-98 (86)
TA3-001597	contig27132	gi|4678573|emb|AJ238310.1|LRU238310 Lumbricus rubellus mRNA for cyclophilin A	gi|4678573|emb|AJ238310.1|LRU238310	86	170 bits (86)	4e-39	82	259/314 (82%)	Plus / Plus	512	1158	4-316 (313)	161-473 (313)
TA4-170668	SMcontig_23616	gi|71370873|gb|DQ087466.1| Leucosolenia sp. KP-2005 ATP synthase beta subunit mRNA, partial cds	gi|71370873|gb|DQ087466.1	85	168 bits (85)	4e-39	90	121/133 (90%)	Plus / Minus	154	1212	11-143 (133)	479-347 (133)
TA2-040688	EB3ZX6E02HAF0Z	gi|16755858|gb|AF433650.1|AF433650 Lumbricus bimastus lumbrokinase mRNA, complete cds	gi|16755858|gb|AF433650.1|AF433650	84	167 bits (84)	8e-39	100	84/84 (100%)	Plus / Minus	84	852	1-84 (84)	113-30 (84)
TA1-015107	contig25570	gi|3688433|emb|AJ011706.1|LRU011706 Lumbricus rubellus mRNA for 40S ribosomal protein S13	gi|3688433|emb|AJ011706.1|LRU011706	84	167 bits (84)	1e-38	94	102/108 (94%)	Plus / Minus	112	564	1-108 (108)	413-306 (108)
TA1-240404	contig05528	gi|11121259|emb|AJ291613.1|LRU291613 Lumbricus rubellus mRNA for 40S ribosomal protein S23 (rpS23 gene)	gi|11121259|emb|AJ291613.1|LRU291613	84	167 bits (84)	1e-38	95	99/104 (95%)	Plus / Plus	124	651	21-124 (104)	1-104 (104)
TA2-034131	contig24511	gi|182890937|gb|BC165828.1| Synthetic construct Danio rerio clone IMAGE:100061402, MGC:192916 psmc6 protein (psmc6) mRNA, encodes complete protein	gi|182890937|gb|BC165828.1	85	168 bits (85)	1e-38	83	224/269 (83%)	Plus / Minus	377	1237	102-369 (268)	885-617 (269)
TA2-196543	EW1_F1P07_A07	gi|149723694|ref|XM_001488967.1| PREDICTED: Equus caballus similar to 116 kDa U5 small nuclear ribonucleoprotein component (U5 snRNP-specific protein, 116 kDa) (U5-116 kDa) (Elongation factor Tu GTP-binding domain-containing protein 2) (hSNU114) (LOC100050574), mRNA	gi|149723694|ref|XM_001488967.1	85	168 bits (85)	1e-38	80	301/373 (80%)	Plus / Minus	424	3319	52-424 (373)	2570-2198 (373)
TA2-203665	SMcontig_37531	gi|11121259|emb|AJ291613.1|LRU291613 Lumbricus rubellus mRNA for 40S ribosomal protein S23 (rpS23 gene)	gi|11121259|emb|AJ291613.1|LRU291613	84	167 bits (84)	1e-38	95	99/104 (95%)	Plus / Plus	115	651	12-115 (104)	1-104 (104)
TA2-229248	contig12750	gi|109690022|gb|DQ656111.1| Aplysia californica guanine nucleotide-binding protein G(i) alpha subunit mRNA, complete cds	gi|109690022|gb|DQ656111.1	84	167 bits (84)	2e-38	86	166/192 (86%)	Plus / Plus	193	1065	2-193 (192)	625-815 (191)
TA1-237122	SMcontig_24770	gi|81337683|gb|DQ234597.1| Lumbricus terrestris extracellular hemoglobin linker L2 subunit precursor, mRNA, complete cds	gi|81337683|gb|DQ234597.1	84	167 bits (84)	3e-38	83	204/244 (83%)	Plus / Minus	256	1651	5-248 (244)	415-172 (244)
TA2-057369	EW1_F2P14_G10	gi|145321025|gb|EF534709.1| Eisenia fetida 18S ribosomal RNA gene, partial sequence; internal transcribed spacer 1, 5.8S ribosomal RNA gene, and internal transcribed spacer 2, complete sequence; and 28S ribosomal RNA gene, partial sequence	gi|145321025|gb|EF534709.1	83	165 bits (83)	3e-38	100	83/83 (100%)	Plus / Minus	83	2972	1-83 (83)	219-137 (83)
TA2-114155	EW1_F2P14_G10	gi|145321025|gb|EF534709.1| Eisenia fetida 18S ribosomal RNA gene, partial sequence; internal transcribed spacer 1, 5.8S ribosomal RNA gene, and internal transcribed spacer 2, complete sequence; and 28S ribosomal RNA gene, partial sequence	gi|145321025|gb|EF534709.1	83	165 bits (83)	3e-38	100	83/83 (100%)	Plus / Minus	83	2972	1-83 (83)	219-137 (83)
TA2-050812	EW1_F1P07_D03	gi|67084110|gb|DQ066353.1| Ixodes scapularis isolate IS-18-24-clu114 ADP-ribosylation factor 1 mRNA, complete cds	gi|67084110|gb|DQ066353.1	84	167 bits (84)	4e-38	86	162/188 (86%)	Plus / Minus	357	546	168-355 (188)	293-106 (188)
TA2-065265	EW1_F1P07_D03	gi|67084110|gb|DQ066353.1| Ixodes scapularis isolate IS-18-24-clu114 ADP-ribosylation factor 1 mRNA, complete cds	gi|67084110|gb|DQ066353.1	84	167 bits (84)	4e-38	86	162/188 (86%)	Plus / Minus	357	546	168-355 (188)	293-106 (188)
TA3-204433	SMcontig_50567	gi|2624197|emb|Y09625.1|LRCARBPEP Lumbricus rubellus mRNA for preprocarboxypeptidase	gi|2624197|emb|Y09625.1|LRCARBPEP	83	165 bits (83)	4e-38	89	133/149 (89%)	Plus / Plus	152	1307	1-148 (148)	806-954 (149)
TA1-063293	SMcontig_38640	gi|110341401|gb|DQ836918.1| Eisenia fetida fibrinolytic protease 2 (Efp-2) mRNA, partial cds	gi|110341401|gb|DQ836918.1	83	165 bits (83)	7e-38	100	83/83 (100%)	Plus / Plus	151	729	69-151 (83)	16-98 (83)
TA2-030154	SMcontig_40622	gi|94449027|gb|DQ472355.1| Eisenia andrei transposon EamaT1.5, complete sequence	gi|94449027|gb|DQ472355.1	82	164 bits (82)	7e-38	97	86/88 (97%)	Plus / Plus	95	1462	8-95 (88)	1228-1315 (88)
TA1-001052	SMcontig_34213	gi|182892105|gb|BC165833.1| Synthetic construct Danio rerio clone IMAGE:100061407, MGC:192921 eif4a3 protein (eif4a3) mRNA, encodes complete protein	gi|182892105|gb|BC165833.1	83	165 bits (83)	2e-37	85	163/191 (85%)	Plus / Plus	585	1288	28-218 (191)	1065-1255 (191)
TA1-040864	contig10581	gi|157362354|dbj|D29920.2|LUMEWAN Lumbricus terrestris EWAM mRNA for actin-modulator, complete cds	gi|157362354|dbj|D29920.2|LUMEWAN	82	163 bits (82)	2e-37	93	110/118 (93%)	Plus / Plus	126	1104	9-125 (117)	568-685 (118)
TA1-068791	EB3ZX6E01A1ZWY	gi|3608365|gb|AF030028.1|AF030028 Eisenia fetida coelomic cytolytic factor 1 (CCF1) mRNA, complete cds	gi|3608365|gb|AF030028.1|AF030028	82	163 bits (82)	2e-37	98	85/86 (98%)	Plus / Plus	116	1155	1-86 (86)	356-441 (86)
TA1-072244	SMcontig_63065	gi|147225257|dbj|AB284053.1| Eisenia fetida evcp-2 gene for valosine containing peptide-2, complete cds	gi|147225257|dbj|AB284053.1	79	164 bits (79)	2e-37	88	114/129 (88%)	Plus / Minus	210	17933	22-150 (129)	15700-15572 (129)
TA1-077793	SMcontig_58787	gi|147225257|dbj|AB284053.1| Eisenia fetida evcp-2 gene for valosine containing peptide-2, complete cds	gi|147225257|dbj|AB284053.1	81	164 bits (81)	2e-37	92	97/105 (92%)	Plus / Minus	312	17933	63-167 (105)	8152-8048 (105)
TA1-081583	SMcontig_45241	gi|131573103|gb|EF443153.1| Mesenchytraeus solifugus alpha tubulin a1 mRNA, complete cds	gi|131573103|gb|EF443153.1	82	164 bits (82)	2e-37	85	170/200 (85%)	Plus / Plus	208	1832	1-200 (200)	1119-1318 (200)
TA1-180116	SMcontig_55109	gi|72172079|gb|DQ103694.1| Ictalurus punctatus polyubiquitin mRNA, partial cds	gi|72172079|gb|DQ103694.1	83	165 bits (83)	2e-37	87	151/173 (87%)	Plus / Plus	523	576	1-173 (173)	71-242 (172)
TA2-177759	SMcontig_43571	gi|115547081|dbj|AK231136.1| Sus scrofa mRNA, clone:AMP010099A12, expressed in alveolar macrophage	gi|115547081|dbj|AK231136.1	82	163 bits (82)	3e-37	85	170/200 (85%)	Plus / Minus	202	1487	2-201 (200)	889-690 (200)
TA3-109773	SMcontig_53753	gi|147225257|dbj|AB284053.1| Eisenia fetida evcp-2 gene for valosine containing peptide-2, complete cds	gi|147225257|dbj|AB284053.1	82	164 bits (82)	3e-37	83	237/285 (83%)	Plus / Minus	436	17933	15-286 (272)	13514-13237 (278)
TA1-094345	EW1_F2P11_A12	gi|124244616|gb|EF198865.1| Haemonchus contortus beta tubulin isotype 1 mRNA, complete cds	gi|124244616|gb|EF198865.1	82	163 bits (82)	4e-37	86	151/174 (86%)	Plus / Plus	202	1347	7-180 (174)	646-819 (174)
TA2-192926	SMcontig_29820	gi|115974131|ref|XM_001177943.1| PREDICTED: Strongylocentrotus purpuratus similar to ADP-ribosylation factor-like 8B (LOC759456), mRNA	gi|115974131|ref|XM_001177943.1	83	165 bits (83)	4e-37	83	190/227 (83%)	Plus / Minus	1126	1012	720-946 (227)	404-178 (227)
TA1-120027	EW1_F1P08_C08	gi|62083936|gb|AY960798.1| Metaphire schmardae NADH dehydrogenase subunit 1 (ND1) gene, partial cds; mitochondrial	gi|62083936|gb|AY960798.1	82	163 bits (82)	5e-37	89	130/146 (89%)	Plus / Plus	275	922	16-161 (146)	55-200 (146)
TA2-157322	EB3ZX6E02JRHVY	gi|110341194|gb|DQ836917.1| Eisenia fetida fibrinolytic protease 0 (Efp-0) mRNA, partial cds	gi|110341194|gb|DQ836917.1	81	161 bits (81)	5e-37	100	81/81 (100%)	Plus / Minus	81	678	1-81 (81)	96-16 (81)
TA3-203652	SMcontig_62611	gi|4139171|gb|AF092952.1|AF092952 Cyanophora paradoxa beta 1 tubulin (tubB1) mRNA, complete cds	gi|4139171|gb|AF092952.1|AF092952	81	163 bits (81)	5e-37	93	94/101 (93%)	Plus / Plus	399	1513	1-101 (101)	1239-1339 (101)
TA1-083048	EB3O8BM02FQCIM	gi|145321025|gb|EF534709.1| Eisenia fetida 18S ribosomal RNA gene, partial sequence; internal transcribed spacer 1, 5.8S ribosomal RNA gene, and internal transcribed spacer 2, complete sequence; and 28S ribosomal RNA gene, partial sequence	gi|145321025|gb|EF534709.1	81	161 bits (81)	6e-37	100	81/81 (100%)	Plus / Minus	91	2972	11-91 (81)	584-504 (81)
TA1-192727	EW1_R1P07_D04	gi|147225257|dbj|AB284053.1| Eisenia fetida evcp-2 gene for valosine containing peptide-2, complete cds	gi|147225257|dbj|AB284053.1	82	163 bits (82)	6e-37	88	150/170 (88%)	Plus / Minus	316	17933	54-223 (170)	7202-7035 (168)
TA1-209222	contig27292	gi|11094993|gb|AC084543.1|CBRG28M02 Caenorhabditis briggsae cosmid G28M02, complete sequence	gi|11094993|gb|AC084543.1|CBRG28M02	82	163 bits (82)	8e-37	88	136/154 (88%)	Plus / Minus	444	44796	9-162 (154)	22268-22115 (154)
TA2-012470	EW1_F1P03_D09	gi|11121263|emb|AJ291615.1|LRU291615 Lumbricus rubellus mRNA for calmodulin (calmodulin gene)	gi|11121263|emb|AJ291615.1|LRU291615	82	163 bits (82)	9e-37	94	103/109 (94%)	Plus / Minus	442	1322	336-442 (107)	1305-1197 (109)
TA2-015807	EW1_F2P13_B08	gi|942595|gb|U30467.1|UCU30467 Urechis caupo alpha-tubulin mRNA, complete cds	gi|942595|gb|U30467.1|UCU30467	81	161 bits (81)	9e-37	90	117/129 (90%)	Plus / Plus	129	1543	1-129 (129)	1278-1406 (129)
TA2-153287	EW1_F1P03_D09	gi|11121263|emb|AJ291615.1|LRU291615 Lumbricus rubellus mRNA for calmodulin (calmodulin gene)	gi|11121263|emb|AJ291615.1|LRU291615	82	163 bits (82)	9e-37	94	103/109 (94%)	Plus / Minus	442	1322	336-442 (107)	1305-1197 (109)
TA1-028250	SMcontig_30007	gi|110339424|gb|DQ667140.1| Callinectes sapidus eukaryotic initiation factor 4A mRNA, complete cds	gi|110339424|gb|DQ667140.1	82	163 bits (82)	1e-36	86	157/182 (86%)	Plus / Plus	617	1401	202-383 (182)	1050-1231 (182)
TA2-008752	contig26202	gi|45709040|gb|BC067557.1| Danio rerio ATPase, H+ transporting, lysosomal, V1 subunit E isoform 1, mRNA (cDNA clone MGC:85648 IMAGE:6805707), complete cds	gi|45709040|gb|BC067557.1	82	163 bits (82)	2e-36	90	118/130 (90%)	Plus / Minus	885	1335	619-748 (130)	329-200 (130)
TA2-019598	SMcontig_2971	gi|45597697|gb|AC147675.2| Pan troglodytes BAC clone CH251-6P20 from Y, complete sequence	gi|45597697|gb|AC147675.2	80	159 bits (80)	2e-36	100	80/80 (100%)	Plus / Minus	80	166567	1-80 (80)	27878-27799 (80)
TA3-024960	EB3O8BM01BH3PF	gi|121551644|gb|CP000542.1| Verminephrobacter eiseniae EF01-2, complete genome	gi|121551644|gb|CP000542.1	80	159 bits (80)	2e-36	100	80/80 (100%)	Plus / Plus	80	5566749	1-80 (80)	1028156-1028235 (80)
TA1-113378	contig28650	gi|3688433|emb|AJ011706.1|LRU011706 Lumbricus rubellus mRNA for 40S ribosomal protein S13	gi|3688433|emb|AJ011706.1|LRU011706	80	159 bits (80)	3e-36	90	119/132 (90%)	Plus / Minus	132	564	1-132 (132)	297-166 (132)
TA1-154210	EW1_F2P12_A05	gi|62083926|gb|AY960793.1| Metaphire taiwanensis NADH dehydrogenase subunit 1 (ND1) gene, partial cds; mitochondrial	gi|62083926|gb|AY960793.1	81	161 bits (81)	4e-36	87	141/161 (87%)	Plus / Plus	565	922	200-360 (161)	553-713 (161)
TA2-156084	contig29039	gi|170029940|ref|XM_001842797.1| Culex pipiens quinquefasciatus 40S ribosomal protein S15 partial mRNA	gi|170029940|ref|XM_001842797.1	80	159 bits (80)	4e-36	91	113/124 (91%)	Plus / Minus	155	620	5-128 (124)	441-318 (124)
TA2-202401	SMcontig_32725	gi|147901692|ref|NM_001095062.1| Xenopus laevis RAB3A, member RAS oncogene family (rab3a), mRNA gi|54311425|gb|BC084880.1| Xenopus laevis RAB3A, member RAS oncogene family, mRNA (cDNA clone MGC:86230 IMAGE:6958379), complete cds	gi|147901692|ref|NM_001095062.1, gi|54311425|gb|BC084880.1	81	161 bits (81)	4e-36	82	222/269 (82%)	Plus / Minus	778	2109	507-775 (269)	480-212 (269)
TA1-085124	EB3O8BM02F7OQ4	gi|111559306|gb|DQ790041.1| Lumbricus sp. THS-2006 28S large subunit ribosomal RNA gene, partial sequence	gi|111559306|gb|DQ790041.1	79	157 bits (79)	7e-36	100	79/79 (100%)	Plus / Plus	79	3405	1-79 (79)	1883-1961 (79)
TA1-044936	contig25907	gi|156119339|ref|NM_001101686.1| Oryctolagus cuniculus protein phosphatase 2 (formerly 2A), catalytic subunit, beta isoform (LOC100009252), mRNA gi|1682|emb|X06087.1|OCPP2A Rabbit skeletal muscle mRNA for protein phosphatase 2A catalytic subunit, alpha isozyme	gi|156119339|ref|NM_001101686.1, gi|1682|emb|X06087.1|OCPP2A	80	159 bits (80)	8e-36	90	119/132 (90%)	Plus / Plus	288	2557	83-214 (132)	1453-1584 (132)
TA3-174320	SMcontig_23608	gi|2274811|dbj|D85846.1| Eisenia fetida mRNA for lysenin, complete cds	gi|2274811|dbj|D85846.1	79	157 bits (79)	8e-36	100	79/79 (100%)	Plus / Plus	87	1582	9-87 (79)	1-79 (79)
TA1-001387	SMcontig_48997	gi|2760012|emb|AJ223200.1|RLAJ3200 Lumbricus rubellus mRNA for actin related protein	gi|2760012|emb|AJ223200.1|RLAJ3200	79	157 bits (79)	1e-35	95	91/95 (95%)	Plus / Plus	103	627	3-97 (95)	89-183 (95)
TA1-055329	SMcontig_38238	gi|2547054|dbj|AB008013.1| Eisenia fetida mRNA for lombricine kinase, complete cds	gi|2547054|dbj|AB008013.1	78	157 bits (78)	1e-35	90	111/123 (90%)	Plus / Plus	128	1838	1-123 (123)	1537-1655 (119)
TA2-043292	contig27537	gi|85003096|gb|DQ339138.1| Eisenia fetida lysozyme mRNA, complete cds	gi|85003096|gb|DQ339138.1	80	159 bits (80)	1e-35	83	194/231 (83%)	Plus / Minus	350	483	120-350 (231)	480-257 (224)
TA2-184128	EW1_F1P06_E03	gi|170029940|ref|XM_001842797.1| Culex pipiens quinquefasciatus 40S ribosomal protein S15 partial mRNA	gi|170029940|ref|XM_001842797.1	80	159 bits (80)	1e-35	91	113/124 (91%)	Plus / Minus	324	620	18-141 (124)	441-318 (124)
TA3-053500	SMcontig_52680	gi|89520724|gb|DQ418454.1| Eisenia fetida fibrinolytic protease 1 (efp-1) mRNA, complete cds	gi|89520724|gb|DQ418454.1	79	157 bits (79)	1e-35	97	100/103 (97%)	Plus / Minus	103	793	1-103 (103)	125-26 (100)
TA2-076846	contig27502	gi|157362354|dbj|D29920.2|LUMEWAN Lumbricus terrestris EWAM mRNA for actin-modulator, complete cds	gi|157362354|dbj|D29920.2|LUMEWAN	79	157 bits (79)	2e-35	86	148/171 (86%)	Plus / Minus	180	1104	1-171 (171)	952-782 (171)
TA1-010088	SMcontig_57816	gi|190691680|gb|EU832358.1| Synthetic construct Homo sapiens clone HAIB:100067387; DKFZo008H1227 pyruvate kinase, muscle protein (PKM2) gene, encodes complete protein	gi|190691680|gb|EU832358.1	79	157 bits (79)	3e-35	85	163/191 (85%)	Plus / Plus	232	1639	2-192 (191)	884-1074 (191)
TA1-083802	SMcontig_44596	gi|24637957|gb|AF537290.1| Eisenia fetida myosin essential light chain mRNA, complete cds	gi|24637957|gb|AF537290.1	78	155 bits (78)	3e-35	98	81/82 (98%)	Plus / Plus	82	555	1-82 (82)	25-106 (82)
TA1-193463	EB3ZX6E02FXS2Y	gi|2547054|dbj|AB008013.1| Eisenia fetida mRNA for lombricine kinase, complete cds	gi|2547054|dbj|AB008013.1	78	155 bits (78)	3e-35	98	81/82 (98%)	Plus / Plus	82	1838	1-82 (82)	21-102 (82)
TA1-013066	SMcontig_57073	gi|147225257|dbj|AB284053.1| Eisenia fetida evcp-2 gene for valosine containing peptide-2, complete cds	gi|147225257|dbj|AB284053.1	77	155 bits (77)	8e-35	84	154/183 (84%)	Plus / Minus	324	17933	69-250 (182)	7237-7055 (183)
TA1-211801	contig09319	gi|60735076|dbj|AB181225.1| Eisenia fetida evcp-1 mRNA for valosin containing protein-1, complete cds	gi|60735076|dbj|AB181225.1	77	153 bits (77)	1e-34	96	86/89 (96%)	Plus / Plus	92	2932	3-91 (89)	1733-1821 (89)
TA1-231184	SMcontig_13772	gi|147225257|dbj|AB284053.1| Eisenia fetida evcp-2 gene for valosine containing peptide-2, complete cds	gi|147225257|dbj|AB284053.1	76	155 bits (76)	1e-34	85	128/149 (85%)	Plus / Minus	352	17933	112-258 (147)	15701-15553 (149)
TA2-128152	contig23589	gi|62638010|gb|AY914054.1| Eisenia andrei beta-1,4-endoglucanase mRNA, complete cds	gi|62638010|gb|AY914054.1	77	153 bits (77)	1e-34	100	77/77 (100%)	Plus / Minus	92	1371	16-92 (77)	1371-1295 (77)
TA2-185690	EW1_F1P07_H04	gi|62199809|gb|AY960806.1| Metaphire taiwanensis cytochrome c oxidase subunit 1 (CO1) gene, partial cds; mitochondrial	gi|62199809|gb|AY960806.1	78	155 bits (78)	1e-34	82	204/246 (82%)	Plus / Minus	247	1056	2-247 (246)	879-634 (246)
TA2-212889	SMcontig_60226	gi|83307612|emb|CT033586.1| Platynereis dumerilii EST IB0AAA17DA06EM1	gi|83307612|emb|CT033586.1	78	155 bits (78)	1e-34	81	246/302 (81%)	Plus / Minus	308	885	6-307 (302)	517-216 (302)
TA1-009720	EW1_F2P17_E08	gi|4454156|emb|AJ236886.1|EFO236886 Eisenia foetida mRNA for metallothionein, partial	gi|4454156|emb|AJ236886.1|EFO236886	77	153 bits (77)	2e-34	96	86/89 (96%)	Plus / Plus	136	486	48-136 (89)	1-89 (89)
TA1-134937	SMcontig_44227	gi|77623809|emb|CR855643.2| Xenopus tropicalis finished cDNA, clone TGas002d13	gi|77623809|emb|CR855643.2	78	155 bits (78)	2e-34	90	117/130 (90%)	Plus / Plus	350	2551	1-130 (130)	1682-1811 (130)
TA1-140579	EW1_R1P04_D09	gi|147906702|ref|NM_001086595.1| Xenopus laevis heat shock 70kDa protein 5 (glucose-regulated protein, 78kDa) (hspa5), mRNA gi|27370849|gb|BC041200.1| Xenopus laevis heat shock 70kDa protein 5 (glucose-regulated protein, 78kDa), mRNA (cDNA clone MGC:52648 IMAGE:4681479), complete cds	gi|147906702|ref|NM_001086595.1, gi|27370849|gb|BC041200.1	78	155 bits (78)	2e-34	83	192/230 (83%)	Plus / Plus	526	2448	7-236 (230)	1449-1678 (230)
TA1-170454	EW1_F1P07_B12	gi|161611576|gb|BC155769.1| Danio rerio proteasome (prosome, macropain) 26S subunit, ATPase, 6, mRNA (cDNA clone MGC:174720 IMAGE:6906389), complete cds	gi|161611576|gb|BC155769.1	78	155 bits (78)	2e-34	85	156/182 (85%)	Plus / Plus	378	1578	41-222 (182)	700-881 (182)
TA2-152462	contig27381	gi|93115137|gb|DQ465382.1| Oreochromis mossambicus clone SSH #81 protein phosphatase-2A catalytic subunit-like mRNA, complete cds	gi|93115137|gb|DQ465382.1	78	155 bits (78)	2e-34	80	308/382 (80%)	Plus / Minus	415	1748	3-384 (382)	756-377 (380)
TA3-090229	contig01060	gi|158635326|gb|EF587284.1| Haliotis diversicolor actin mRNA, complete cds	gi|158635326|gb|EF587284.1	77	153 bits (77)	2e-34	94	95/101 (94%)	Plus / Plus	101	1515	1-101 (101)	264-364 (101)
TA3-202237	SMcontig_62043	gi|119915933|ref|XM_001251117.1| PREDICTED: Bos taurus similar to Tubulin, beta 2B, transcript variant 2 (LOC783147), mRNA	gi|119915933|ref|XM_001251117.1	76	153 bits (76)	2e-34	89	111/124 (89%)	Plus / Minus	186	1576	1-124 (124)	1190-1067 (124)
TA2-169183	SMcontig_58024	gi|147225257|dbj|AB284053.1| Eisenia fetida evcp-2 gene for valosine containing peptide-2, complete cds	gi|147225257|dbj|AB284053.1	75	153 bits (75)	3e-34	85	136/159 (85%)	Plus / Minus	283	17933	65-221 (157)	7194-7036 (159)
TA2-212424	EW2_F1P03_D07	gi|3320213|gb|U61578.1|FNU61578 Fusarium neoceras beta-tubulin gene, exon 4 and partial cds	gi|3320213|gb|U61578.1|FNU61578	77	153 bits (77)	3e-34	90	113/125 (90%)	Plus / Minus	160	318	7-131 (125)	232-108 (125)
TA4-048812	SMcontig_60225	gi|193613141|ref|XM_001942927.1| PREDICTED: Acyrthosiphon pisum similar to casein kinase II alpha subunit (LOC100160732), mRNA	gi|193613141|ref|XM_001942927.1	77	153 bits (77)	4e-34	87	137/157 (87%)	Plus / Minus	292	2278	109-265 (157)	1252-1096 (157)
TA1-065902	SMcontig_54347	gi|46250714|dbj|AB121771.1| Eisenia fetida anr mRNA for annetocin receptor, complete cds	gi|46250714|dbj|AB121771.1	75	152 bits (75)	5e-34	93	89/95 (93%)	Plus / Plus	166	2084	2-96 (95)	1974-2067 (94)
TA1-145432	SMcontig_1622	gi|158187773|gb|EU124971.1| Arenicola marina ribosomal protein rpl22 mRNA, complete cds	gi|158187773|gb|EU124971.1	77	153 bits (77)	5e-34	87	137/157 (87%)	Plus / Plus	266	537	40-196 (157)	253-409 (157)
TA2-166059	contig27490	gi|158187773|gb|EU124971.1| Arenicola marina ribosomal protein rpl22 mRNA, complete cds	gi|158187773|gb|EU124971.1	77	153 bits (77)	5e-34	87	137/157 (87%)	Plus / Minus	277	537	83-239 (157)	409-253 (157)
TA4-062717	EB3O8BM01BIIHG	gi|189914400|gb|CP001091.1| Actinobacillus pleuropneumoniae serovar 7 str. AP76, complete genome	gi|189914400|gb|CP001091.1	76	151 bits (76)	6e-34	95	95/99 (95%)	Plus / Minus	99	2331981	1-99 (99)	73191-73096 (96)
TA1-169445	SMcontig_48296	gi|148223146|ref|NM_001087777.1| Xenopus laevis An2 (LOC397732), mRNA gi|51258409|gb|BC080064.1| Xenopus laevis An2, mRNA (cDNA clone MGC:84051 IMAGE:6948086), complete cds	gi|148223146|ref|NM_001087777.1, gi|51258409|gb|BC080064.1	76	151 bits (76)	9e-34	90	109/120 (90%)	Plus / Plus	132	1873	1-120 (120)	1167-1286 (120)
TA1-216280	EW1_F2P12_F12	gi|109089157|ref|XM_001087977.1| PREDICTED: Macaca mulatta methionine adenosyltransferase I, alpha (MAT1A), mRNA	gi|109089157|ref|XM_001087977.1	77	153 bits (77)	9e-34	83	185/221 (83%)	Plus / Plus	497	3718	45-265 (221)	1306-1526 (221)
TA2-182376	SMcontig_36697	gi|147225257|dbj|AB284053.1| Eisenia fetida evcp-2 gene for valosine containing peptide-2, complete cds	gi|147225257|dbj|AB284053.1	75	152 bits (75)	9e-34	83	174/208 (83%)	Plus / Minus	289	17933	50-250 (201)	13533-13333 (201)
TA1-064567	contig28816	gi|109254796|emb|AM182481.1| Lumbricus terrestris microsatellite DNA, clone LTM193	gi|109254796|emb|AM182481.1	76	151 bits (76)	1e-33	90	123/136 (90%)	Plus / Minus	161	919	4-139 (136)	477-344 (134)
TA2-212521	contig29427	gi|114431547|gb|DQ887090.1| Eisenia fetida calreticulin mRNA, complete cds	gi|114431547|gb|DQ887090.1	76	151 bits (76)	1e-33	90	116/128 (90%)	Plus / Minus	147	1284	1-127 (127)	995-868 (128)
TA1-064313	EB3O8BM02I90M7	gi|145321025|gb|EF534709.1| Eisenia fetida 18S ribosomal RNA gene, partial sequence; internal transcribed spacer 1, 5.8S ribosomal RNA gene, and internal transcribed spacer 2, complete sequence; and 28S ribosomal RNA gene, partial sequence	gi|145321025|gb|EF534709.1	75	149 bits (75)	2e-33	100	75/75 (100%)	Plus / Plus	87	2972	1-75 (75)	1755-1829 (75)
TA1-100559	EW1_F2P13_A09	gi|26000290|gb|AY172839.1| Eisenia fetida ARSP1 precursor (arsp1) mRNA, complete cds	gi|26000290|gb|AY172839.1	75	149 bits (75)	2e-33	95	87/91 (95%)	Plus / Plus	91	1049	1-91 (91)	942-1032 (91)
TA2-099611	EW1_R1P02_A03	gi|85003096|gb|DQ339138.1| Eisenia fetida lysozyme mRNA, complete cds	gi|85003096|gb|DQ339138.1	76	151 bits (76)	2e-33	85	168/196 (85%)	Plus / Minus	239	483	30-224 (195)	480-286 (195)
TA1-157413	EW2_R1P08_E10	gi|56362461|emb|CR722798.2|CNS0GKNO Tetraodon nigroviridis full-length cDNA	gi|56362461|emb|CR722798.2|CNS0GKNO	76	151 bits (76)	3e-33	80	331/412 (80%)	Plus / Plus	424	1326	11-421 (411)	229-638 (410)
TA4-171719	SMcontig_6657	gi|81337717|gb|DQ234598.1| Lumbricus terrestris extracellular hemoglobin linker L3 subunit precursor, mRNA, complete cds	gi|81337717|gb|DQ234598.1	75	149 bits (75)	3e-33	87	130/148 (87%)	Plus / Minus	181	1708	33-180 (148)	430-285 (146)
TA1-012003	SMcontig_38985	gi|57904689|gb|AY855263.1| Pectinaria gouldii alpha tubulin mRNA, partial cds	gi|57904689|gb|AY855263.1	75	149 bits (75)	4e-33	89	114/127 (89%)	Plus / Plus	139	679	4-130 (127)	59-185 (127)
TA1-095694	EW2_R1P01_F11	gi|164694912|dbj|AK315316.1| Homo sapiens cDNA, FLJ96348, Homo sapiens tubulin, alpha 8 (TUBA8), mRNA	gi|164694912|dbj|AK315316.1	75	149 bits (75)	4e-33	89	117/131 (89%)	Plus / Plus	138	1387	3-133 (131)	1097-1227 (131)
TA3-174053	contig26460	gi|1914793|emb|Y12106.1|LRAMINOPP L.rubellus mRNA for partial aminopeptidase	gi|1914793|emb|Y12106.1|LRAMINOPP	75	149 bits (75)	4e-33	90	111/123 (90%)	Plus / Plus	164	1618	1-123 (123)	582-704 (123)
TA4-182911	SMcontig_8421	gi|147906702|ref|NM_001086595.1| Xenopus laevis heat shock 70kDa protein 5 (glucose-regulated protein, 78kDa) (hspa5), mRNA gi|27370849|gb|BC041200.1| Xenopus laevis heat shock 70kDa protein 5 (glucose-regulated protein, 78kDa), mRNA (cDNA clone MGC:52648 IMAGE:4681479), complete cds	gi|147906702|ref|NM_001086595.1, gi|27370849|gb|BC041200.1	75	149 bits (75)	4e-33	82	197/239 (82%)	Plus / Minus	249	2448	4-242 (239)	1678-1440 (239)
TA1-016859	EW2_R1P02_D03	gi|149559942|ref|XM_001516007.1| PREDICTED: Ornithorhynchus anatinus similar to ubiquitin-conjugating enzyme E2D 4 (putative), (LOC100085795), mRNA	gi|149559942|ref|XM_001516007.1	75	149 bits (75)	1e-32	81	225/275 (81%)	Plus / Minus	407	432	12-286 (275)	356-82 (275)
TA1-168822	contig17041	gi|159146682|gb|EU118298.1| Enchytraeus japonensis alpha tubulin protein mRNA, partial cds	gi|159146682|gb|EU118298.1	74	147 bits (74)	1e-32	91	104/114 (91%)	Plus / Plus	118	1259	5-118 (114)	286-399 (114)
TA2-198618	SMcontig_2534	gi|147225257|dbj|AB284053.1| Eisenia fetida evcp-2 gene for valosine containing peptide-2, complete cds	gi|147225257|dbj|AB284053.1	74	149 bits (74)	1e-32	97	76/78 (97%)	Plus / Plus	779	17933	47-124 (78)	9879-9956 (78)
TA3-191134	contig12764	gi|11121261|emb|AJ291614.1|LRU291614 Lumbricus rubellus mRNA for actin related protein 2/3 protein complex subunit p16	gi|11121261|emb|AJ291614.1|LRU291614	74	147 bits (74)	1e-32	93	95/102 (93%)	Plus / Plus	103	633	1-102 (102)	78-179 (102)
TA4-008303	SMcontig_18322	gi|59860516|gb|AY770744.1| Drosophila teissieri beta 2 tubulin mRNA, complete cds	gi|59860516|gb|AY770744.1	74	147 bits (74)	1e-32	90	110/122 (90%)	Plus / Minus	126	1341	1-122 (122)	824-703 (122)
TA4-207688	contig29109	gi|127906260|gb|EF442024.1| Mesenchytraeus solifugus beta-tubulin mRNA, complete cds	gi|127906260|gb|EF442024.1	74	147 bits (74)	1e-32	90	107/118 (90%)	Plus / Minus	119	1802	2-119 (118)	880-763 (118)
TA2-065380	SMcontig_58699	gi|83307625|emb|CT033599.1| Platynereis dumerilii EST IB0AAA17CF01EM1	gi|83307625|emb|CT033599.1	74	147 bits (74)	2e-32	85	149/174 (85%)	Plus / Minus	203	861	19-192 (174)	254-81 (174)
TA4-180352	SMcontig_45186	gi|14993968|gb|AF308338.1|AF308338 Dendroctonus terebrans 18S ribosomal RNA gene, partial sequence	gi|14993968|gb|AF308338.1|AF308338	74	147 bits (74)	2e-32	98	77/78 (98%)	Plus / Minus	169	1742	92-169 (78)	1742-1665 (78)
TA1-005476	contig08777	gi|633239|emb|X83734.1|LTIFP L.terrestris mRNA for intermediate filament protein	gi|633239|emb|X83734.1|LTIFP	73	145 bits (73)	3e-32	94	88/93 (94%)	Plus / Plus	94	2360	1-93 (93)	753-845 (93)
TA1-168666	EW1_F2P19_C08	gi|193664663|ref|XM_001949527.1| PREDICTED: Acyrthosiphon pisum similar to putative QM protein (LOC100166592), mRNA	gi|193664663|ref|XM_001949527.1	74	147 bits (74)	3e-32	90	110/122 (90%)	Plus / Plus	252	866	54-175 (122)	365-486 (122)
TA1-199146	SMcontig_57014	gi|152013097|gb|BC150407.1| Danio rerio guanine nucleotide binding protein (G protein), beta polypeptide 2-like 1, mRNA (cDNA clone MGC:171931 IMAGE:7436318), complete cds	gi|152013097|gb|BC150407.1	74	147 bits (74)	3e-32	86	137/158 (86%)	Plus / Plus	316	1628	146-303 (158)	888-1045 (158)
TA2-208739	EW2_R1P11_E10	gi|55778613|gb|BC086592.1| Rattus norvegicus ubiquitin-conjugating enzyme E2I, mRNA (cDNA clone MGC:105477 IMAGE:7310403), complete cds	gi|55778613|gb|BC086592.1	74	147 bits (74)	4e-32	81	227/278 (81%)	Plus / Minus	324	1105	27-304 (278)	451-174 (278)
TA1-009179	SMcontig_57937	gi|6049748|gb|AF185243.1| Fauveliopsis banyuls histone H3 (H3) gene, partial cds	gi|6049748|gb|AF185243.1	73	146 bits (73)	5e-32	88	132/149 (88%)	Plus / Plus	213	299	1-149 (149)	72-218 (147)
TA2-191647	SMcontig_37452	gi|157812745|gb|EU020177.1| Triops longicaudatus clone Tlo6f2 putative casein kinase mRNA, partial cds	gi|157812745|gb|EU020177.1	74	147 bits (74)	5e-32	89	120/134 (89%)	Plus / Minus	713	343	165-297 (133)	228-95 (134)
TA2-100246	contig28794	gi|3320893|gb|AF076191.1|AF076191 Trichosurus vulpecula gamma-actin mRNA, complete cds	gi|3320893|gb|AF076191.1|AF076191	73	145 bits (73)	6e-32	89	112/125 (89%)	Plus / Minus	150	2061	26-150 (125)	1251-1127 (125)
TA2-029613	SMcontig_54693	gi|149271079|ref|XM_980111.2| PREDICTED: Mus musculus predicted gene, EG546265 (EG546265), mRNA	gi|149271079|ref|XM_980111.2	74	147 bits (74)	7e-32	82	197/238 (82%)	Plus / Minus	609	1070	352-589 (238)	476-239 (238)
TA3-191268	SMcontig_13430	gi|146189574|emb|AM697701.1| Platynereis dumerilii partial mRNA for hypothetical protein (ORF1), isolate 29	gi|146189574|emb|AM697701.1	73	145 bits (73)	7e-32	84	157/185 (84%)	Plus / Plus	272	496	88-272 (185)	1-185 (185)
TA1-074790	contig27565	gi|49256003|gb|BC073400.1| Xenopus laevis adenosylhomocysteinase, mRNA (cDNA clone MGC:80855 IMAGE:5514637), complete cds	gi|49256003|gb|BC073400.1	74	147 bits (74)	8e-32	82	220/266 (82%)	Plus / Plus	655	2194	65-329 (265)	554-818 (265)
TA2-051690	SMcontig_63002	gi|32967413|gb|AY226061.1| Haliclona rubens beta-tubulin mRNA, partial cds	gi|32967413|gb|AY226061.1	73	145 bits (73)	8e-32	85	155/181 (85%)	Plus / Minus	190	1161	10-190 (181)	398-219 (180)
TA1-172280	contig08568	gi|24637957|gb|AF537290.1| Eisenia fetida myosin essential light chain mRNA, complete cds	gi|24637957|gb|AF537290.1	73	145 bits (73)	9e-32	98	76/77 (98%)	Plus / Plus	212	555	1-77 (77)	479-555 (77)
TA2-101731	contig30350	gi|60391979|gb|AY921237.1| Haliotis iris actin A1 gene, complete cds	gi|60391979|gb|AY921237.1	73	145 bits (73)	1e-31	96	82/85 (96%)	Plus / Minus	250	1960	166-250 (85)	1956-1872 (85)
TA2-127868	SMcontig_23876	gi|45709040|gb|BC067557.1| Danio rerio ATPase, H+ transporting, lysosomal, V1 subunit E isoform 1, mRNA (cDNA clone MGC:85648 IMAGE:6805707), complete cds	gi|45709040|gb|BC067557.1	74	147 bits (74)	1e-31	90	111/122 (90%)	Plus / Minus	1158	1335	843-964 (122)	329-209 (121)
TA2-163997	contig18180	gi|194912005|ref|XM_001982381.1| Drosophila erecta GG12803 (Dere\GG12803), mRNA	gi|194912005|ref|XM_001982381.1	73	145 bits (73)	1e-31	84	166/197 (84%)	Plus / Minus	250	327	53-249 (197)	323-127 (197)
TA3-083845	contig24914	gi|147225257|dbj|AB284053.1| Eisenia fetida evcp-2 gene for valosine containing peptide-2, complete cds	gi|147225257|dbj|AB284053.1	72	143 bits (72)	1e-31	97	78/80 (97%)	Plus / Minus	98	17933	18-97 (80)	9956-9877 (80)
TA1-113477	EW1_F1P04_D12	gi|56366462|emb|CR731394.2|CNS0GRAF Tetraodon nigroviridis full-length cDNA	gi|56366462|emb|CR731394.2|CNS0GRAF	73	145 bits (73)	2e-31	81	244/301 (81%)	Plus / Plus	508	1327	190-490 (301)	140-440 (301)
TA2-207661	SMcontig_19005	gi|25986686|gb|AY101545.1| Criodrilus lacuum isolate oli99 12S ribosomal RNA gene, partial sequence; mitochondrial gene for mitochondrial product	gi|25986686|gb|AY101545.1	72	143 bits (72)	2e-31	85	145/170 (85%)	Plus / Plus	172	430	3-172 (170)	222-391 (170)
TA2-049431	EW1_F2P20_H10	gi|93139006|gb|DQ437570.1| Crassostrea ariakensis beta-actin gene, partial cds	gi|93139006|gb|DQ437570.1	72	143 bits (72)	3e-31	84	168/200 (84%)	Plus / Minus	202	798	1-200 (200)	743-544 (200)
TA3-099547	contig29428	gi|67083900|gb|DQ066248.1| Ixodes scapularis isolate ISN-L-49 ribosomal protein S18 mRNA, partial cds	gi|67083900|gb|DQ066248.1	72	143 bits (72)	3e-31	84	165/196 (84%)	Plus / Plus	196	459	1-196 (196)	182-377 (196)
TA3-096231	contig25476	gi|189528020|ref|XM_001918848.1| PREDICTED: Danio rerio hypothetical LOC796654 (LOC796654), mRNA	gi|189528020|ref|XM_001918848.1	73	145 bits (73)	4e-31	82	202/245 (82%)	Plus / Plus	823	1579	41-285 (245)	188-432 (245)
TA2-191622	SMcontig_26190	gi|194223051|ref|XR_036066.2| PREDICTED: Equus caballus misc_RNA (LOC100052183), miscRNA	gi|194223051|ref|XR_036066.2	72	143 bits (72)	5e-31	82	201/244 (82%)	Plus / Minus	309	539	2-245 (244)	476-233 (244)
TA1-108027	SMcontig_55208	gi|118200318|dbj|AB259835.1| Pagrus major beta-F1-ATPase mRNA for ATP synthase beta-subunit, partial cds	gi|118200318|dbj|AB259835.1	71	141 bits (71)	7e-31	89	107/119 (89%)	Plus / Plus	122	421	4-122 (119)	89-207 (119)
TA2-084899	contig25563	gi|109511386|ref|XM_215222.4| PREDICTED: Rattus norvegicus centrin 2 (Cetn2), mRNA	gi|109511386|ref|XM_215222.4	72	143 bits (72)	9e-31	85	150/176 (85%)	Plus / Minus	511	1705	319-494 (176)	1001-826 (176)
TA1-020049	contig19667	gi|157849074|gb|EU135916.1| Haliotis midae clone 3B4 ribosomal protein L8e mRNA, partial cds	gi|157849074|gb|EU135916.1	71	141 bits (71)	1e-30	87	137/157 (87%)	Plus / Plus	192	474	36-192 (157)	73-225 (153)
TA1-080701	contig26408	gi|147225257|dbj|AB284053.1| Eisenia fetida evcp-2 gene for valosine containing peptide-2, complete cds	gi|147225257|dbj|AB284053.1	71	141 bits (71)	1e-30	92	95/103 (92%)	Plus / Plus	196	17933	92-194 (103)	8056-8158 (103)
TA1-104713	EW2_R1P03_H11	gi|56809868|gb|AY847002.1| Aedes albopictus ribosomal protein S9 mRNA, complete cds	gi|56809868|gb|AY847002.1	72	143 bits (72)	1e-30	81	231/284 (81%)	Plus / Plus	587	859	58-341 (284)	301-584 (284)
TA2-028027	EW1_F1P06_A02	gi|156549245|ref|XM_001607084.1| PREDICTED: Nasonia vitripennis similar to putative GTP-binding nuclear protein Ran (LOC100114116), mRNA	gi|156549245|ref|XM_001607084.1	71	141 bits (71)	1e-30	89	107/119 (89%)	Plus / Minus	180	1849	24-142 (119)	402-284 (119)
TA2-060593	contig20803	gi|83306610|emb|CT032584.1| Platynereis dumerilii EST IB0AAA35DB09EM1	gi|83306610|emb|CT032584.1	72	143 bits (72)	1e-30	79	294/368 (79%)	Plus / Minus	653	945	217-584 (368)	595-228 (368)
TA2-164382	SMcontig_45244	gi|15301532|gb|BC013248.1| Mus musculus kinesin family member 5B, mRNA (cDNA clone IMAGE:3584660)	gi|15301532|gb|BC013248.1	71	141 bits (71)	1e-30	85	143/167 (85%)	Plus / Minus	217	1425	44-210 (167)	1209-1043 (167)
TA3-026796	SMcontig_58236	gi|56287047|emb|CR695908.2|CNS0FZWW Tetraodon nigroviridis full-length cDNA	gi|56287047|emb|CR695908.2|CNS0FZWW	71	141 bits (71)	1e-30	88	121/137 (88%)	Plus / Plus	201	754	1-137 (137)	311-444 (134)
TA3-183245	SMcontig_19414	gi|157849074|gb|EU135916.1| Haliotis midae clone 3B4 ribosomal protein L8e mRNA, partial cds	gi|157849074|gb|EU135916.1	70	141 bits (70)	1e-30	83	145/174 (83%)	Plus / Minus	220	474	2-175 (174)	235-73 (163)
TA2-089602	SMcontig_58380	gi|126329431|ref|XM_001373728.1| PREDICTED: Monodelphis domestica hypothetical protein LOC100021688 (LOC100021688), mRNA	gi|126329431|ref|XM_001373728.1	71	141 bits (71)	2e-30	84	156/185 (84%)	Plus / Minus	307	654	118-302 (185)	590-406 (185)
TA2-199917	SMcontig_30251	gi|83306610|emb|CT032584.1| Platynereis dumerilii EST IB0AAA35DB09EM1	gi|83306610|emb|CT032584.1	72	143 bits (72)	2e-30	79	294/368 (79%)	Plus / Minus	1151	945	473-840 (368)	595-228 (368)
TA1-092365	EW2_R1P07_B09	gi|83764114|emb|AJ966653.1| Lumbricus terrestris mitochondrial partial nd4 gene for NADH dehydrogenase subunit 4, isolate 11156	gi|83764114|emb|AJ966653.1	71	141 bits (71)	3e-30	83	182/219 (83%)	Plus / Plus	404	1460	1-219 (219)	845-1063 (219)
TA1-168016	EB3O8BM01CZXU4	gi|111559306|gb|DQ790041.1| Lumbricus sp. THS-2006 28S large subunit ribosomal RNA gene, partial sequence	gi|111559306|gb|DQ790041.1	70	139 bits (70)	3e-30	95	84/88 (95%)	Plus / Minus	109	3405	22-109 (88)	2497-2413 (85)
TA1-049440	contig12175	gi|74006153|ref|XM_536135.2| PREDICTED: Canis familiaris similar to Ufm1-conjugating enzyme 1, transcript variant 1 (LOC478978), mRNA	gi|74006153|ref|XM_536135.2	71	141 bits (71)	4e-30	82	197/239 (82%)	Plus / Plus	547	898	82-320 (239)	196-434 (239)
TA1-224565	SMcontig_5362	gi|160552268|gb|EU139235.1| Flustra foliacea putative 60S ribosomal protein RPL36A mRNA, complete cds	gi|160552268|gb|EU139235.1	70	141 bits (70)	4e-30	84	127/150 (84%)	Plus / Minus	647	321	308-457 (150)	321-172 (150)
TA1-224694	SMcontig_40046	gi|74006153|ref|XM_536135.2| PREDICTED: Canis familiaris similar to Ufm1-conjugating enzyme 1, transcript variant 1 (LOC478978), mRNA	gi|74006153|ref|XM_536135.2	71	141 bits (71)	4e-30	82	197/239 (82%)	Plus / Plus	572	898	93-331 (239)	196-434 (239)
TA2-007329	SMcontig_60935	gi|116640596|emb|CT836537.1| Oryza sativa (indica cultivar-group) cDNA clone:OSIGCRA207B21, full insert sequence	gi|116640596|emb|CT836537.1	70	139 bits (70)	4e-30	90	107/118 (90%)	Plus / Minus	170	2529	49-166 (118)	1436-1320 (117)
TA2-094128	EW1_F2P13_B03	gi|119434129|gb|EF126208.1| Eisenia fetida isolate 45 16S ribosomal RNA gene, partial sequence; mitochondrial	gi|119434129|gb|EF126208.1	71	141 bits (71)	4e-30	100	71/71 (100%)	Plus / Plus	548	483	478-548 (71)	5-75 (71)
TA2-124249	EW1_F2P13_B03	gi|119434129|gb|EF126208.1| Eisenia fetida isolate 45 16S ribosomal RNA gene, partial sequence; mitochondrial	gi|119434129|gb|EF126208.1	71	141 bits (71)	4e-30	100	71/71 (100%)	Plus / Plus	548	483	478-548 (71)	5-75 (71)
TA3-128784	SMcontig_57404	gi|51873803|gb|BC078600.1| Xenopus laevis hypothetical protein LOC446966, mRNA (cDNA clone IMAGE:6876435), partial cds	gi|51873803|gb|BC078600.1	70	140 bits (70)	4e-30	86	133/154 (86%)	Plus / Plus	254	447	101-254 (154)	7-160 (154)
TA1-214126	SMcontig_49282	gi|2624197|emb|Y09625.1|LRCARBPEP Lumbricus rubellus mRNA for preprocarboxypeptidase	gi|2624197|emb|Y09625.1|LRCARBPEP	70	139 bits (70)	5e-30	85	145/170 (85%)	Plus / Plus	179	1307	5-174 (170)	443-612 (170)
TA4-122538	EB3ZX6E01DRXSK	gi|171199566|gb|EU545672.1| Uncultured eukaryote clone 1_180 18S ribosomal RNA gene, partial sequence	gi|171199566|gb|EU545672.1	69	137 bits (69)	6e-30	100	69/69 (100%)	Plus / Plus	69	980	1-69 (69)	791-859 (69)
TA1-168667	EW2_R1P05_A09	gi|193664663|ref|XM_001949527.1| PREDICTED: Acyrthosiphon pisum similar to putative QM protein (LOC100166592), mRNA	gi|193664663|ref|XM_001949527.1	70	139 bits (70)	7e-30	89	109/122 (89%)	Plus / Plus	252	866	54-175 (122)	365-486 (122)
TA2-075047	EW2_R1P03_B04	gi|62083936|gb|AY960798.1| Metaphire schmardae NADH dehydrogenase subunit 1 (ND1) gene, partial cds; mitochondrial	gi|62083936|gb|AY960798.1	70	139 bits (70)	7e-30	86	127/146 (86%)	Plus / Minus	274	922	116-261 (146)	200-55 (146)
TA1-097549	EW1_F1P07_E08	gi|83307452|emb|CT033426.1| Platynereis dumerilii EST IB0AAA20CA08EM1	gi|83307452|emb|CT033426.1	70	139 bits (70)	8e-30	82	199/242 (82%)	Plus / Plus	278	899	35-276 (242)	44-285 (242)
TA2-229920	contig16125	gi|1532190|gb|U67677.1|HMU67677 Hirudo medicinalis alpha-1 tubulin mRNA, complete cds	gi|1532190|gb|U67677.1|HMU67677	69	137 bits (69)	8e-30	94	84/89 (94%)	Plus / Minus	89	1861	1-89 (89)	1305-1217 (89)
TA2-133190	contig03083	gi|1695156|emb|Y09623.1|LRACTINPA Lumbricus rubellus mRNA for actin, partial	gi|1695156|emb|Y09623.1|LRACTINPA	69	137 bits (69)	9e-30	92	90/97 (92%)	Plus / Plus	97	1119	1-97 (97)	625-721 (97)
TA1-089225	SMcontig_41448	gi|3688433|emb|AJ011706.1|LRU011706 Lumbricus rubellus mRNA for 40S ribosomal protein S13	gi|3688433|emb|AJ011706.1|LRU011706	69	137 bits (69)	1e-29	89	112/125 (89%)	Plus / Minus	125	564	1-125 (125)	297-174 (124)
TA2-033516	contig21587	gi|156717633|ref|NM_001102887.1| Xenopus tropicalis RAP1A, member of RAS oncogene family (rap1a), mRNA	gi|156717633|ref|NM_001102887.1	70	139 bits (70)	1e-29	82	190/230 (82%)	Plus / Minus	385	1617	143-372 (230)	713-484 (230)
TA2-037706	SMcontig_4889	gi|62149112|dbj|AB164321.1| Eisenia fetida AnR gene for annetocin receptor, promoter region and 5'UTR	gi|62149112|dbj|AB164321.1	69	138 bits (69)	1e-29	88	98/111 (88%)	Plus / Plus	295	3506	145-255 (111)	1726-1836 (111)
TA3-213848	SMcontig_36150	gi|60735078|dbj|AB181226.1| Eisenia fetida evcp-2 mRNA for valosin containing protein-2, complete cds	gi|60735078|dbj|AB181226.1	69	137 bits (69)	1e-29	100	69/69 (100%)	Plus / Plus	133	2726	65-133 (69)	2074-2142 (69)
TA1-100285	EB3ZX6E01B80W2	gi|121551644|gb|CP000542.1| Verminephrobacter eiseniae EF01-2, complete genome	gi|121551644|gb|CP000542.1	68	135 bits (68)	2e-29	100	68/68 (100%)	Plus / Minus	68	5566749	1-68 (68)	1026236-1026169 (68)
TA1-113406	SMcontig_60834	gi|156717633|ref|NM_001102887.1| Xenopus tropicalis RAP1A, member of RAS oncogene family (rap1a), mRNA	gi|156717633|ref|NM_001102887.1	70	139 bits (70)	2e-29	82	190/230 (82%)	Plus / Plus	1155	1617	10-239 (230)	484-713 (230)
TA2-004704	EW2_R1P08_G09	gi|984290|gb|U24570.1|LTU24570 Lumbricus terrestris mitochondrion, complete genome	gi|984290|gb|U24570.1|LTU24570	69	137 bits (69)	2e-29	85	138/161 (85%)	Plus / Minus	177	14998	15-175 (161)	2093-1933 (161)
TA2-049431	SMcontig_60823	gi|158302251|ref|XM_321841.3| AGAP001306-PA (AgaP_AGAP001306) mRNA, complete cds	gi|158302251|ref|XM_321841.3	70	139 bits (70)	2e-29	83	166/198 (83%)	Plus / Plus	674	1019	235-432 (198)	380-577 (198)
TA3-127728	contig00207	gi|78190548|gb|DQ206476.1| Platynereis dumerilii isolate TOA26 ribosomal protein 3 small subunit mRNA, partial cds	gi|78190548|gb|DQ206476.1	69	137 bits (69)	2e-29	84	147/173 (84%)	Plus / Plus	203	564	22-194 (173)	130-302 (173)
TA1-000964	contig26094	gi|60392146|gb|AY916803.1| Venerupis (Ruditapes) philippinarum clone RPDHH3.3-like replacement histone H3.3 gene, complete cds	gi|60392146|gb|AY916803.1	70	139 bits (70)	3e-29	90	100/110 (90%)	Plus / Plus	1002	411	4-113 (110)	262-371 (110)
TA1-089149	contig13295	gi|33415847|gb|AY272629.1| Rana lessonae cytoplasmic actin type 5 mRNA, complete cds	gi|33415847|gb|AY272629.1	68	135 bits (68)	3e-29	92	89/96 (92%)	Plus / Minus	97	2039	1-96 (96)	467-372 (96)
TA2-207291	contig26979	gi|83307611|emb|CT033585.1| Platynereis dumerilii EST IB0AAA17DA06FM1	gi|83307611|emb|CT033585.1	69	137 bits (69)	3e-29	81	228/281 (81%)	Plus / Plus	304	820	3-283 (281)	523-803 (281)
TA3-003868	SMcontig_63226	gi|147225255|dbj|AB284052.1| Eisenia fetida evcp-1 gene for valosine containing peptide-1, complete cds	gi|147225255|dbj|AB284052.1	68	137 bits (68)	3e-29	82	137/166 (82%)	Plus / Plus	458	16397	118-283 (166)	2009-2163 (155)
TA1-154914	contig09522	gi|147225257|dbj|AB284053.1| Eisenia fetida evcp-2 gene for valosine containing peptide-2, complete cds	gi|147225257|dbj|AB284053.1	68	135 bits (68)	4e-29	96	77/80 (96%)	Plus / Plus	99	17933	6-85 (80)	9877-9956 (80)
TA1-179596	contig10285	gi|83307452|emb|CT033426.1| Platynereis dumerilii EST IB0AAA20CA08EM1	gi|83307452|emb|CT033426.1	69	137 bits (69)	4e-29	81	204/249 (81%)	Plus / Plus	345	899	38-286 (249)	44-292 (249)
TA3-135401	contig07514	gi|118200318|dbj|AB259835.1| Pagrus major beta-F1-ATPase mRNA for ATP synthase beta-subunit, partial cds	gi|118200318|dbj|AB259835.1	68	135 bits (68)	4e-29	90	98/108 (90%)	Plus / Minus	118	421	5-112 (108)	196-89 (108)
TA1-001106	SMcontig_49050	gi|633239|emb|X83734.1|LTIFP L.terrestris mRNA for intermediate filament protein	gi|633239|emb|X83734.1|LTIFP	68	135 bits (68)	5e-29	90	108/120 (90%)	Plus / Plus	133	2360	15-133 (119)	1249-1368 (120)
TA1-201217	contig13019	gi|6049748|gb|AF185243.1| Fauveliopsis banyuls histone H3 (H3) gene, partial cds	gi|6049748|gb|AF185243.1	68	135 bits (68)	5e-29	88	113/128 (88%)	Plus / Minus	130	299	3-130 (128)	206-79 (128)
TA1-207867	EW1_F2P11_A05	gi|166952346|gb|EU302567.1| Lineus viridis ribosomal protein rps4 mRNA, partial cds	gi|166952346|gb|EU302567.1	69	137 bits (69)	5e-29	85	141/165 (85%)	Plus / Minus	491	471	86-250 (165)	375-211 (165)
TA2-050238	EW1_F2P12_C07	gi|166952346|gb|EU302567.1| Lineus viridis ribosomal protein rps4 mRNA, partial cds	gi|166952346|gb|EU302567.1	69	137 bits (69)	5e-29	85	141/165 (85%)	Plus / Minus	487	471	152-316 (165)	375-211 (165)
TA2-089563	EW1_F2P12_H03	gi|166952346|gb|EU302567.1| Lineus viridis ribosomal protein rps4 mRNA, partial cds	gi|166952346|gb|EU302567.1	69	137 bits (69)	5e-29	85	141/165 (85%)	Plus / Minus	468	471	76-240 (165)	375-211 (165)
TA3-177391	contig03041	gi|120431853|gb|EF191845.1| Taeniopygia guttata clone 0064P0013E02 cytoplasmic dynein light peptide variant 2-like mRNA, complete sequence	gi|120431853|gb|EF191845.1	68	135 bits (68)	6e-29	89	104/116 (89%)	Plus / Plus	161	869	5-120 (116)	268-383 (116)
TA3-183468	SMcontig_37225	gi|147225257|dbj|AB284053.1| Eisenia fetida evcp-2 gene for valosine containing peptide-2, complete cds	gi|147225257|dbj|AB284053.1	66	136 bits (66)	7e-29	96	75/78 (96%)	Plus / Minus	311	17933	176-253 (78)	9956-9879 (78)
TA2-006513	contig28439	gi|154426161|gb|BC151435.1| Bos taurus proteasome (prosome, macropain) subunit, beta type, 3, mRNA (cDNA clone MGC:179275 IMAGE:8067349), complete cds	gi|154426161|gb|BC151435.1	68	135 bits (68)	8e-29	86	131/152 (86%)	Plus / Minus	193	845	37-188 (152)	611-460 (152)
TA1-001179	contig17602	gi|85003096|gb|DQ339138.1| Eisenia fetida lysozyme mRNA, complete cds	gi|85003096|gb|DQ339138.1	67	133 bits (67)	1e-28	95	83/87 (95%)	Plus / Plus	90	483	4-90 (87)	50-135 (86)
TA1-031211	contig17301	gi|164690982|dbj|AB374962.1| Solea senegalensis RPL23a mRNA for ribosomal protein L23a, complete cds	gi|164690982|dbj|AB374962.1	68	135 bits (68)	1e-28	82	194/236 (82%)	Plus / Plus	295	505	60-295 (236)	219-454 (236)
TA1-103112	contig28169	gi|164448615|ref|NM_001046124.2| Bos taurus histocompatibility (minor) 13 (HM13), mRNA	gi|164448615|ref|NM_001046124.2	68	135 bits (68)	1e-28	84	146/172 (84%)	Plus / Plus	308	1601	114-285 (172)	766-937 (172)
TA2-029806	SMcontig_40250	gi|91083542|ref|XM_970745.1| PREDICTED: Tribolium castaneum similar to Guanine nucleotide-binding protein G(o) subunit alpha, transcript variant 3 (LOC655023), mRNA	gi|91083542|ref|XM_970745.1	69	137 bits (69)	1e-28	83	182/217 (83%)	Plus / Plus	1005	1065	409-625 (217)	610-824 (215)
TA2-039520	SMcontig_63359	gi|120431960|gb|EF191951.1| Taeniopygia guttata clone 0057P0002B10 proteasome 26S non-ATPase subunit 7-like mRNA, complete sequence	gi|120431960|gb|EF191951.1	68	136 bits (68)	1e-28	83	146/174 (83%)	Plus / Minus	452	1089	88-261 (174)	899-726 (174)
TA2-154078	contig05082	gi|81337683|gb|DQ234597.1| Lumbricus terrestris extracellular hemoglobin linker L2 subunit precursor, mRNA, complete cds	gi|81337683|gb|DQ234597.1	68	135 bits (68)	1e-28	87	122/140 (87%)	Plus / Minus	234	1651	95-234 (140)	439-300 (140)
TA1-147982	EW1_R1P03_G08	gi|164448615|ref|NM_001046124.2| Bos taurus histocompatibility (minor) 13 (HM13), mRNA	gi|164448615|ref|NM_001046124.2	68	135 bits (68)	2e-28	84	146/172 (84%)	Plus / Plus	567	1601	309-480 (172)	766-937 (172)
TA1-195264	contig14213	gi|114431547|gb|DQ887090.1| Eisenia fetida calreticulin mRNA, complete cds	gi|114431547|gb|DQ887090.1	67	133 bits (67)	2e-28	89	119/133 (89%)	Plus / Plus	132	1284	1-132 (132)	102-230 (129)
TA1-206398	EW1_F1P02_F05	gi|164448615|ref|NM_001046124.2| Bos taurus histocompatibility (minor) 13 (HM13), mRNA	gi|164448615|ref|NM_001046124.2	68	135 bits (68)	2e-28	84	146/172 (84%)	Plus / Plus	553	1601	242-413 (172)	766-937 (172)
TA1-221351	SMcontig_45419	gi|159471110|ref|XM_001693648.1| Chlamydomonas reinhardtii histone H2A variant (CHLREDRAFT_187884) mRNA, complete cds	gi|159471110|ref|XM_001693648.1	67	133 bits (67)	2e-28	88	112/127 (88%)	Plus / Plus	158	1509	1-127 (127)	337-463 (127)
TA2-011430	EW2_F1P03_E04	gi|157100013|emb|AM747482.1| Nemertoderma westbladi partial 28S rRNA gene, isolate 1	gi|157100013|emb|AM747482.1	68	135 bits (68)	2e-28	100	68/68 (100%)	Plus / Plus	499	2580	432-499 (68)	2505-2572 (68)
TA2-166225	EW2_F1P03_E04	gi|157100013|emb|AM747482.1| Nemertoderma westbladi partial 28S rRNA gene, isolate 1	gi|157100013|emb|AM747482.1	68	135 bits (68)	2e-28	100	68/68 (100%)	Plus / Plus	499	2580	432-499 (68)	2505-2572 (68)
TA3-168682	SMcontig_13843	gi|126305346|ref|XM_001364060.1| PREDICTED: Monodelphis domestica similar to Chain A, Crystal Structure Of The Alpha Subunit Of Human S- Adenosylmethionine Synthetase 2 (LOC100018803), mRNA	gi|126305346|ref|XM_001364060.1	68	135 bits (68)	2e-28	86	126/146 (86%)	Plus / Plus	461	1624	71-216 (146)	747-892 (146)
TA1-152960	contig25080	gi|56199505|gb|AY752829.1| Culicoides sonorensis clone CsRPL27A ribosomal protein L27A mRNA, partial cds	gi|56199505|gb|AY752829.1	67	133 bits (67)	3e-28	87	118/135 (87%)	Plus / Minus	185	550	13-147 (135)	165-31 (135)
TA2-052092	SMcontig_58508	gi|157128416|ref|XM_001655061.1| Aedes aegypti 14-3-3 protein sigma, gamma, zeta, beta/alpha partial mRNA	gi|157128416|ref|XM_001655061.1	67	133 bits (67)	3e-28	86	124/143 (86%)	Plus / Minus	184	2150	41-183 (143)	1287-1145 (143)
TA2-128203	EB3ZX6E02F0Y5A	gi|165971296|gb|BC158784.1| Rattus norvegicus signal recognition particle 72, mRNA (cDNA clone MGC:188145 IMAGE:7302022), complete cds	gi|165971296|gb|BC158784.1	66	131 bits (66)	3e-28	100	66/66 (100%)	Plus / Plus	70	1755	5-70 (66)	1450-1515 (66)
TA2-143973	contig29644	gi|147906702|ref|NM_001086595.1| Xenopus laevis heat shock 70kDa protein 5 (glucose-regulated protein, 78kDa) (hspa5), mRNA gi|27370849|gb|BC041200.1| Xenopus laevis heat shock 70kDa protein 5 (glucose-regulated protein, 78kDa), mRNA (cDNA clone MGC:52648 IMAGE:4681479), complete cds	gi|147906702|ref|NM_001086595.1, gi|27370849|gb|BC041200.1	67	133 bits (67)	3e-28	84	145/171 (84%)	Plus / Minus	179	2448	5-175 (171)	1678-1508 (171)
TA3-009496	contig19026	gi|152013097|gb|BC150407.1| Danio rerio guanine nucleotide binding protein (G protein), beta polypeptide 2-like 1, mRNA (cDNA clone MGC:171931 IMAGE:7436318), complete cds	gi|152013097|gb|BC150407.1	67	133 bits (67)	3e-28	86	137/159 (86%)	Plus / Plus	173	1628	1-159 (159)	888-1045 (158)
TA3-212874	SMcontig_36316	gi|110341194|gb|DQ836917.1| Eisenia fetida fibrinolytic protease 0 (Efp-0) mRNA, partial cds	gi|110341194|gb|DQ836917.1	67	134 bits (67)	3e-28	85	129/151 (85%)	Plus / Minus	426	678	207-357 (151)	224-74 (151)
TA4-095565	EB3O8BM02ICF9I	gi|33338357|gb|U25644.1| Lumbricus rubellus lumbrokinase-3T2 mRNA, partial cds	gi|33338357|gb|U25644.1	66	131 bits (66)	3e-28	100	66/66 (100%)	Plus / Minus	69	841	4-69 (66)	819-754 (66)
TA2-052277	EB3ZX6E01BI4MK	gi|145386796|gb|EF490530.1| Metaphire tschiliensis tschiliensis 28S ribosomal RNA gene, partial sequence; macronuclear	gi|145386796|gb|EF490530.1	66	131 bits (66)	4e-28	100	66/66 (100%)	Plus / Plus	71	700	1-66 (66)	196-261 (66)
TA2-176875	contig27890	gi|55778613|gb|BC086592.1| Rattus norvegicus ubiquitin-conjugating enzyme E2I, mRNA (cDNA clone MGC:105477 IMAGE:7310403), complete cds	gi|55778613|gb|BC086592.1	67	133 bits (67)	4e-28	82	178/215 (82%)	Plus / Minus	245	1105	10-224 (215)	477-263 (215)
TA4-204062	SMcontig_6382	gi|3075417|gb|U55074.1|LTU55074 Lumbricus terrestris hemoglobin chain d2 gene, complete cds	gi|3075417|gb|U55074.1|LTU55074	67	133 bits (67)	5e-28	96	76/79 (96%)	Plus / Minus	359	942	35-113 (79)	762-684 (79)
TA1-014984	SMcontig_43821	gi|147225255|dbj|AB284052.1| Eisenia fetida evcp-1 gene for valosine containing peptide-1, complete cds	gi|147225255|dbj|AB284052.1	66	132 bits (66)	6e-28	82	164/198 (82%)	Plus / Plus	282	16397	12-205 (194)	4654-4851 (198)
TA2-190160	SMcontig_39720	gi|62149110|dbj|AB164320.1| Eisenia fetida ANN gene for annetocin precursor, complete cds	gi|62149110|dbj|AB164320.1	65	132 bits (65)	6e-28	85	104/121 (85%)	Plus / Minus	306	5112	44-163 (120)	3801-3681 (121)
TA2-221568	contig06586	gi|114431547|gb|DQ887090.1| Eisenia fetida calreticulin mRNA, complete cds	gi|114431547|gb|DQ887090.1	66	131 bits (66)	6e-28	91	93/102 (91%)	Plus / Minus	106	1284	1-102 (102)	738-637 (102)
TA2-082037	contig25313	gi|195429518|ref|XM_002062770.1| Drosophila willistoni GK19502 (Dwil\GK19502), mRNA	gi|195429518|ref|XM_002062770.1	67	133 bits (67)	7e-28	80	260/323 (80%)	Plus / Minus	415	642	51-373 (323)	566-245 (322)
TA1-163091	EW1_F1P09_A12	gi|185134228|ref|NM_001124468.1| Oncorhynchus mykiss 14-3-3B1 protein (LOC100136192), mRNA gi|34452060|gb|AY370879.1| Oncorhynchus mykiss 14-3-3B1 protein mRNA, complete cds	gi|185134228|ref|NM_001124468.1, gi|34452060|gb|AY370879.1	67	133 bits (67)	8e-28	83	169/203 (83%)	Plus / Plus	454	1214	120-322 (203)	97-299 (203)
TA1-173137	EW2_F1P03_F08	gi|1911572|gb|S80961.1| enolase [Loligo pealii=squids, nervous system, mRNA, 1515 nt]	gi|1911572|gb|S80961.1	67	133 bits (67)	8e-28	82	184/223 (82%)	Plus / Plus	474	1515	40-262 (223)	494-716 (223)
TA4-038919	SMcontig_50247	gi|149456394|ref|XM_001518316.1| PREDICTED: Ornithorhynchus anatinus similar to beta myosin heavy chain (LOC100088789), partial mRNA	gi|149456394|ref|XM_001518316.1	66	131 bits (66)	8e-28	88	111/126 (88%)	Plus / Plus	129	3318	4-129 (126)	1027-1152 (126)
TA2-141891	SMcontig_59007	gi|194745850|ref|XM_001955362.1| Drosophila ananassae GF16259 (Dana\GF16259), mRNA	gi|194745850|ref|XM_001955362.1	67	133 bits (67)	9e-28	82	187/227 (82%)	Plus / Minus	696	1287	466-692 (227)	593-367 (227)
TA1-200482	EB3ZX6E01DF74S	gi|98989587|gb|DQ512060.1| Uncultured fungus clone Toolik_Jun2005_shruborganic_76 18S small subunit ribosomal RNA gene, partial sequence	gi|98989587|gb|DQ512060.1	65	129 bits (65)	1e-27	100	65/65 (100%)	Plus / Minus	72	604	8-72 (65)	184-120 (65)
TA2-006823	SMcontig_63194	gi|51193312|emb|CR695405.1|CNS0FZIX Tetraodon nigroviridis full-length cDNA	gi|51193312|emb|CR695405.1|CNS0FZIX	66	132 bits (66)	1e-27	86	126/146 (86%)	Plus / Minus	247	1771	66-211 (146)	1179-1034 (146)
TA2-014348	EW2_R1P03_A10	gi|2624197|emb|Y09625.1|LRCARBPEP Lumbricus rubellus mRNA for preprocarboxypeptidase	gi|2624197|emb|Y09625.1|LRCARBPEP	66	131 bits (66)	1e-27	88	105/118 (88%)	Plus / Minus	177	1307	4-121 (118)	1163-1046 (118)
TA3-036367	SMcontig_58720	gi|82697348|ref|NM_001037459.1| Bos taurus ubiquitin-conjugating enzyme E2B (RAD6 homolog) (UBE2B), mRNA gi|79158791|gb|BC108202.1| Bos taurus ubiquitin-conjugating enzyme E2B (RAD6 homolog), mRNA (cDNA clone MGC:133582 IMAGE:8061814), complete cds	gi|82697348|ref|NM_001037459.1, gi|79158791|gb|BC108202.1	67	133 bits (67)	1e-27	80	230/284 (80%)	Plus / Plus	883	690	141-424 (284)	219-500 (282)
TA4-141327	EB3ZX6E02HNWBY	gi|206120|gb|M12337.1|RATPHH Rat phenylalanine hydroxylase mRNA, complete cds	gi|206120|gb|M12337.1|RATPHH	65	129 bits (65)	1e-27	100	65/65 (100%)	Plus / Plus	65	1998	1-65 (65)	1177-1241 (65)
TA1-044639	SMcontig_31194	gi|50420|emb|X56502.1|MMCKIIBM Mouse CKII beta mRNA for casein kinase II beta subunit	gi|50420|emb|X56502.1|MMCKIIBM	66	132 bits (66)	2e-27	81	202/248 (81%)	Plus / Plus	382	944	74-321 (248)	425-672 (248)
TA1-104969	EB3O8BM02HDDUR	gi|56369756|emb|CR730943.3|CNS0GQXW Tetraodon nigroviridis full-length cDNA	gi|56369756|emb|CR730943.3|CNS0GQXW	65	129 bits (65)	2e-27	89	98/109 (89%)	Plus / Plus	109	1639	1-109 (109)	858-966 (109)
TA1-116234	SMcontig_55537	gi|112421584|gb|BT028321.1| Gasterosteus aculeatus clone CNB189-A11 mRNA sequence	gi|112421584|gb|BT028321.1	66	131 bits (66)	2e-27	84	153/182 (84%)	Plus / Plus	422	732	3-184 (182)	241-422 (182)
TA1-184200	EB3O8BM01AQPIY	gi|131573103|gb|EF443153.1| Mesenchytraeus solifugus alpha tubulin a1 mRNA, complete cds	gi|131573103|gb|EF443153.1	65	129 bits (65)	2e-27	93	83/89 (93%)	Plus / Minus	99	1832	1-89 (89)	751-663 (89)
TA1-184448	EB3ZX6E02JIC51	gi|170058733|ref|XM_001865016.1| Culex pipiens quinquefasciatus vacuolar ATP synthase subunit B partial mRNA	gi|170058733|ref|XM_001865016.1	65	129 bits (65)	2e-27	93	83/89 (93%)	Plus / Plus	102	687	11-99 (89)	532-620 (89)
TA1-184681	SMcontig_44055	gi|94449027|gb|DQ472355.1| Eisenia andrei transposon EamaT1.5, complete sequence	gi|94449027|gb|DQ472355.1	65	129 bits (65)	2e-27	94	84/89 (94%)	Plus / Minus	89	1462	1-89 (89)	1261-1174 (88)
TA2-163381	contig25673	gi|118130591|ref|NM_019674.3| Mus musculus protein phosphatase 4, catalytic subunit (Ppp4c), mRNA	gi|118130591|ref|NM_019674.3	66	131 bits (66)	2e-27	84	144/170 (84%)	Plus / Minus	303	1332	116-285 (170)	701-532 (170)
TA4-028464	SMcontig_3886	gi|3688433|emb|AJ011706.1|LRU011706 Lumbricus rubellus mRNA for 40S ribosomal protein S13	gi|3688433|emb|AJ011706.1|LRU011706	65	129 bits (65)	2e-27	98	68/69 (98%)	Plus / Plus	78	564	10-78 (69)	1-69 (69)
TA1-019730	SMcontig_8420	gi|145335374|ref|NM_100939.3| Arabidopsis thaliana ATARFA1F; GTP binding / phospholipase activator/ protein binding (ATARFA1F) mRNA, complete cds	gi|145335374|ref|NM_100939.3	65	129 bits (65)	3e-27	85	126/147 (85%)	Plus / Plus	173	1043	27-173 (147)	146-292 (147)
TA1-158877	SMcontig_42669	gi|1707572|emb|X96512.1|LTACT1596 L.terrestris mRNA for actin (1596 bp)	gi|1707572|emb|X96512.1|LTACT1596	65	129 bits (65)	3e-27	89	98/109 (89%)	Plus / Minus	121	1596	18-121 (104)	1230-1122 (109)
TA2-014294	EW1_R1P02_A06	gi|193662172|ref|XM_001952330.1| PREDICTED: Acyrthosiphon pisum similar to ubiquitin-conjugating enzyme rad6 (LOC100167191), mRNA	gi|193662172|ref|XM_001952330.1	66	131 bits (66)	3e-27	82	180/218 (82%)	Plus / Minus	380	2183	3-220 (218)	553-336 (218)
TA2-027821	EW1_R1P02_A06	gi|193662172|ref|XM_001952330.1| PREDICTED: Acyrthosiphon pisum similar to ubiquitin-conjugating enzyme rad6 (LOC100167191), mRNA	gi|193662172|ref|XM_001952330.1	66	131 bits (66)	3e-27	82	180/218 (82%)	Plus / Minus	380	2183	3-220 (218)	553-336 (218)
TA2-051644	SMcontig_60234	gi|3043928|gb|AF042738.1|AF042738 Aplysia californica phosphoglycerate kinase (pgk) mRNA, complete cds	gi|3043928|gb|AF042738.1|AF042738	64	130 bits (64)	3e-27	83	124/148 (83%)	Plus / Minus	202	1295	52-199 (148)	804-657 (148)
TA3-007269	SMcontig_13118	gi|47933713|gb|AY616184.1| Branchiostoma belcheri tsingtaunese Gaba(A) receptor associated protein mRNA, complete cds	gi|47933713|gb|AY616184.1	66	131 bits (66)	3e-27	82	177/214 (82%)	Plus / Plus	503	1246	236-449 (214)	224-437 (214)
TA3-021556	SMcontig_15926	gi|126273456|ref|XM_001378806.1| PREDICTED: Monodelphis domestica hypothetical protein LOC100028945 (LOC100028945), mRNA	gi|126273456|ref|XM_001378806.1	65	129 bits (65)	3e-27	88	110/125 (88%)	Plus / Plus	132	1156	1-125 (125)	601-725 (125)
TA1-043266	SMcontig_3369	gi|2760014|emb|AJ223201.1|RLAJ3201 Lumbricus rubellus mRNA for 60S ribosomal protein L14	gi|2760014|emb|AJ223201.1|RLAJ3201	65	129 bits (65)	4e-27	84	151/179 (84%)	Plus / Plus	223	638	2-172 (171)	428-606 (179)
TA1-099021	SMcontig_26427	gi|60392146|gb|AY916803.1| Venerupis (Ruditapes) philippinarum clone RPDHH3.3-like replacement histone H3.3 gene, complete cds	gi|60392146|gb|AY916803.1	66	132 bits (66)	4e-27	91	90/98 (91%)	Plus / Plus	1095	411	42-139 (98)	274-371 (98)
TA1-088615	SMcontig_55073	gi|156369619|ref|XM_001628023.1| Nematostella vectensis predicted protein (NEMVEDRAFT_v1g190623) partial mRNA	gi|156369619|ref|XM_001628023.1	65	130 bits (65)	5e-27	87	109/125 (87%)	Plus / Plus	456	2090	88-212 (125)	848-972 (125)
TA1-220578	contig30991	gi|41053316|ref|NM_200038.1| Danio rerio developmentally regulated GTP binding protein 1 (drg1), mRNA gi|31418942|gb|BC053264.1| Danio rerio developmentally regulated GTP binding protein 1, mRNA (cDNA clone MGC:64124 IMAGE:6795520), complete cds	gi|41053316|ref|NM_200038.1, gi|31418942|gb|BC053264.1	65	129 bits (65)	5e-27	83	164/197 (83%)	Plus / Plus	201	1527	5-201 (197)	846-1042 (197)
TA2-040531	SMcontig_4984	gi|90085516|dbj|AB174437.1| Macaca fascicularis brain cDNA clone: QtrA-16901, similar to human solute carrier family 25 (mitochondrial carrier;phosphate carrier), member 3 (SLC25A3), nuclear geneencoding mitochondrial protein, transcript variant 1b, mRNA, RefSeq: NM_002635.1	gi|90085516|dbj|AB174437.1	65	131 bits (65)	5e-27	87	97/111 (87%)	Plus / Minus	898	1551	526-636 (111)	1121-1011 (111)
TA2-059278	contig24543	gi|62199809|gb|AY960806.1| Metaphire taiwanensis cytochrome c oxidase subunit 1 (CO1) gene, partial cds; mitochondrial	gi|62199809|gb|AY960806.1	65	129 bits (65)	5e-27	83	164/197 (83%)	Plus / Minus	198	1056	2-198 (197)	824-628 (197)
TA3-010066	EB3ZX6E01D17EB	gi|147225255|dbj|AB284052.1| Eisenia fetida evcp-1 gene for valosine containing peptide-1, complete cds	gi|147225255|dbj|AB284052.1	64	127 bits (64)	5e-27	100	64/64 (100%)	Plus / Plus	64	16397	1-64 (64)	9992-10055 (64)
TA1-186828	SMcontig_3617	gi|56199505|gb|AY752829.1| Culicoides sonorensis clone CsRPL27A ribosomal protein L27A mRNA, partial cds	gi|56199505|gb|AY752829.1	65	130 bits (65)	6e-27	86	117/135 (86%)	Plus / Minus	351	550	128-262 (135)	165-31 (135)
TA2-130038	EW1_F2P15_H08	gi|62199803|gb|AY960803.1| Metaphire glareosa cytochrome c oxidase subunit 1 (CO1) gene, partial cds; mitochondrial	gi|62199803|gb|AY960803.1	65	129 bits (65)	6e-27	82	179/217 (82%)	Plus / Minus	227	1056	11-227 (217)	830-614 (217)
TA2-198670	SMcontig_10549	gi|158298156|ref|XM_318363.4| AGAP003911-PA (AgaP_AGAP003911) mRNA, complete cds	gi|158298156|ref|XM_318363.4	65	130 bits (65)	6e-27	88	105/119 (88%)	Plus / Minus	397	375	207-325 (119)	359-241 (119)
TA3-091149	SMcontig_45912	gi|984290|gb|U24570.1|LTU24570 Lumbricus terrestris mitochondrion, complete genome	gi|984290|gb|U24570.1|LTU24570	64	127 bits (64)	6e-27	98	67/68 (98%)	Plus / Minus	75	14998	8-75 (68)	10955-10888 (68)
TA3-136519	SMcontig_57585	gi|109124725|ref|XM_001090548.1| PREDICTED: Macaca mulatta proteasome 26S ATPase subunit 4, transcript variant 2 (PSMC4), mRNA	gi|109124725|ref|XM_001090548.1	65	129 bits (65)	6e-27	83	161/193 (83%)	Plus / Plus	244	2223	12-204 (193)	334-526 (193)
TA3-141878	SMcontig_50404	gi|1339870|dbj|D50859.1|EBIGGNGP1 Eisenia fetida EEP-2 precursor and mature peptide mRNA, complete cds	gi|1339870|dbj|D50859.1|EBIGGNGP1	64	128 bits (64)	6e-27	96	73/76 (96%)	Plus / Plus	112	1097	34-109 (76)	989-1064 (76)
TA2-091931	contig04706	gi|71370873|gb|DQ087466.1| Leucosolenia sp. KP-2005 ATP synthase beta subunit mRNA, partial cds	gi|71370873|gb|DQ087466.1	64	127 bits (64)	8e-27	92	85/92 (92%)	Plus / Minus	97	1212	1-92 (92)	467-376 (92)
TA2-178882	contig13928	gi|146189574|emb|AM697701.1| Platynereis dumerilii partial mRNA for hypothetical protein (ORF1), isolate 29	gi|146189574|emb|AM697701.1	65	129 bits (65)	8e-27	84	156/185 (84%)	Plus / Minus	292	496	6-190 (185)	184-1 (184)
TA2-192665	SMcontig_8998	gi|136255355|ref|NM_001017065.3| Xenopus tropicalis hypothetical protein LOC549819 (LOC549819), mRNA gi|134025963|gb|BC135152.1| Xenopus tropicalis hypothetical protein LOC549819, mRNA (cDNA clone MGC:121134 IMAGE:7586039), complete cds	gi|136255355|ref|NM_001017065.3, gi|134025963|gb|BC135152.1	65	129 bits (65)	8e-27	81	226/279 (81%)	Plus / Minus	431	984	53-331 (279)	656-379 (278)
TA1-037922	SMcontig_62645	gi|158187779|gb|EU124974.1| Arenicola marina ribosomal protein rpl24 mRNA, complete cds	gi|158187779|gb|EU124974.1	64	128 bits (64)	1e-26	81	185/226 (81%)	Plus / Plus	257	528	26-251 (226)	143-368 (226)
TA1-053272	EW2_R1P06_D11	gi|191174805|emb|AM748242.1| Uncultured SAR11 cluster alpha proteobacterium partial 16S rRNA gene, clone 67	gi|191174805|emb|AM748242.1	65	129 bits (65)	1e-26	100	65/65 (100%)	Plus / Plus	422	852	1-65 (65)	5-69 (65)
TA1-239884	SMcontig_14594	gi|170059720|ref|XM_001865449.1| Culex pipiens quinquefasciatus heat shock protein 83 partial mRNA	gi|170059720|ref|XM_001865449.1	64	127 bits (64)	1e-26	87	112/128 (87%)	Plus / Plus	150	2531	20-147 (128)	853-980 (128)
TA2-057340	SMcontig_18521	gi|147225257|dbj|AB284053.1| Eisenia fetida evcp-2 gene for valosine containing peptide-2, complete cds	gi|147225257|dbj|AB284053.1	65	129 bits (65)	1e-26	90	91/101 (90%)	Plus / Minus	558	17933	42-141 (100)	5399-5299 (101)
TA2-232299	contig24125	gi|115547081|dbj|AK231136.1| Sus scrofa mRNA, clone:AMP010099A12, expressed in alveolar macrophage	gi|115547081|dbj|AK231136.1	64	127 bits (64)	1e-26	85	130/152 (85%)	Plus / Plus	155	1487	2-153 (152)	738-889 (152)
TA3-179938	SMcontig_48407	gi|147225255|dbj|AB284052.1| Eisenia fetida evcp-1 gene for valosine containing peptide-1, complete cds	gi|147225255|dbj|AB284052.1	64	127 bits (64)	1e-26	97	70/72 (97%)	Plus / Minus	177	16397	28-99 (72)	2489-2418 (72)
TA1-057142	SMcontig_31624	gi|147225257|dbj|AB284053.1| Eisenia fetida evcp-2 gene for valosine containing peptide-2, complete cds	gi|147225257|dbj|AB284053.1	62	127 bits (62)	2e-26	90	80/88 (90%)	Plus / Minus	270	17933	140-227 (88)	8714-8627 (88)
TA1-111736	SMcontig_28354	gi|78190548|gb|DQ206476.1| Platynereis dumerilii isolate TOA26 ribosomal protein 3 small subunit mRNA, partial cds	gi|78190548|gb|DQ206476.1	64	127 bits (64)	2e-26	84	139/164 (84%)	Plus / Minus	189	564	2-165 (164)	293-130 (164)
TA2-026999	EB3O8BM02F1GKH	gi|62149110|dbj|AB164320.1| Eisenia fetida ANN gene for annetocin precursor, complete cds	gi|62149110|dbj|AB164320.1	63	125 bits (63)	2e-26	98	70/71 (98%)	Plus / Minus	70	5112	1-70 (70)	4557-4487 (71)
TA3-006305	contig20710	gi|51193312|emb|CR695405.1|CNS0FZIX Tetraodon nigroviridis full-length cDNA	gi|51193312|emb|CR695405.1|CNS0FZIX	64	127 bits (64)	2e-26	86	124/144 (86%)	Plus / Plus	180	1771	1-144 (144)	1036-1179 (144)
TA3-035763	contig22888	gi|81337717|gb|DQ234598.1| Lumbricus terrestris extracellular hemoglobin linker L3 subunit precursor, mRNA, complete cds	gi|81337717|gb|DQ234598.1	64	127 bits (64)	2e-26	82	179/216 (82%)	Plus / Plus	222	1708	1-216 (216)	312-526 (215)
TA3-047920	SMcontig_34800	gi|41053316|ref|NM_200038.1| Danio rerio developmentally regulated GTP binding protein 1 (drg1), mRNA gi|31418942|gb|BC053264.1| Danio rerio developmentally regulated GTP binding protein 1, mRNA (cDNA clone MGC:64124 IMAGE:6795520), complete cds	gi|41053316|ref|NM_200038.1, gi|31418942|gb|BC053264.1	64	127 bits (64)	2e-26	83	163/196 (83%)	Plus / Plus	199	1527	4-199 (196)	846-1041 (196)
TA3-190037	SMcontig_39763	gi|149636013|ref|XM_001511173.1| PREDICTED: Ornithorhynchus anatinus similar to Myosin regulatory light chain 2, smooth muscle isoform (Myosin RLC) (LC20) (Myosin regulatory light chain 9) (LOC100073924), mRNA	gi|149636013|ref|XM_001511173.1	65	130 bits (65)	2e-26	83	162/193 (83%)	Plus / Plus	1126	519	14-206 (193)	88-279 (192)
TA4-183369	SMcontig_58191	gi|67083898|gb|DQ066247.1| Ixodes scapularis isolate ISN-L-51 ATP synthase C subunit mRNA, complete cds	gi|67083898|gb|DQ066247.1	64	127 bits (64)	2e-26	85	140/164 (85%)	Plus / Minus	188	459	1-164 (164)	424-262 (163)
TA1-148825	EB3O8BM01B5C1I	gi|147225257|dbj|AB284053.1| Eisenia fetida evcp-2 gene for valosine containing peptide-2, complete cds	gi|147225257|dbj|AB284053.1	63	125 bits (63)	3e-26	96	72/75 (96%)	Plus / Plus	79	17933	4-78 (75)	13474-13548 (75)
TA1-199802	contig25145	gi|109089157|ref|XM_001087977.1| PREDICTED: Macaca mulatta methionine adenosyltransferase I, alpha (MAT1A), mRNA	gi|109089157|ref|XM_001087977.1	64	127 bits (64)	3e-26	85	136/160 (85%)	Plus / Plus	315	3718	1-160 (160)	1367-1526 (160)
TA2-082683	SMcontig_37122	gi|194757069|ref|XM_001960752.1| Drosophila ananassae GF13537 (Dana\GF13537), mRNA	gi|194757069|ref|XM_001960752.1	63	125 bits (63)	4e-26	85	129/151 (85%)	Plus / Minus	154	1659	4-154 (151)	758-608 (151)
TA2-192690	SMcontig_60571	gi|27611628|emb|BX038347.1|CNS091R3 Single read from an extremity of a full-length cDNA clone made from Anopheles gambiae total adult females. 3-PRIME end of clone FK0AAB2CH05 of strain 6-9 of Anopheles gambiae (African malaria mosquito)	gi|27611628|emb|BX038347.1|CNS091R3	64	128 bits (64)	4e-26	81	199/244 (81%)	Plus / Plus	605	652	311-554 (244)	242-485 (244)
TA3-085817	EB3ZX6E02H5SZR	gi|5923888|gb|AF184596.1|AF184596 Gadus morhua beta-2 tubulin mRNA, complete cds	gi|5923888|gb|AF184596.1|AF184596	63	125 bits (63)	4e-26	90	90/99 (90%)	Plus / Plus	102	1939	1-99 (99)	563-661 (99)
TA3-127945	SMcontig_41321	gi|83944641|gb|DQ286712.1| Eisenia fetida superoxide dismutase mRNA, partial cds	gi|83944641|gb|DQ286712.1	63	125 bits (63)	4e-26	94	75/79 (94%)	Plus / Plus	124	319	46-124 (79)	1-79 (79)
TA1-023106	SMcontig_63304	gi|4115338|gb|L81142.1| Pisum sativum (Alaska) ubuquitin (PUB4) gene, complete cds	gi|4115338|gb|L81142.1	63	125 bits (63)	5e-26	85	126/147 (85%)	Plus / Plus	180	2750	1-147 (147)	1658-1804 (147)
TA2-073601	contig08082	gi|32967419|gb|AY226064.1| Leucosolenia sp. beta-tubulin mRNA, partial cds	gi|32967419|gb|AY226064.1	63	125 bits (63)	5e-26	87	111/127 (87%)	Plus / Minus	140	1161	14-140 (127)	569-443 (127)
TA2-167937	SMcontig_38940	gi|46018443|emb|BX935058.2| Gallus gallus finished cDNA, clone ChEST70j14	gi|46018443|emb|BX935058.2	63	125 bits (63)	5e-26	86	122/141 (86%)	Plus / Plus	186	1982	8-147 (140)	983-1123 (141)
TA3-131876	contig24851	gi|984290|gb|U24570.1|LTU24570 Lumbricus terrestris mitochondrion, complete genome	gi|984290|gb|U24570.1|LTU24570	64	127 bits (64)	6e-26	80	229/284 (80%)	Plus / Minus	597	14998	294-577 (284)	6935-6652 (284)
TA1-062870	SMcontig_22762	gi|156394020|ref|XM_001636575.1| Nematostella vectensis predicted protein (NEMVEDRAFT_v1g182399) partial mRNA	gi|156394020|ref|XM_001636575.1	64	127 bits (64)	7e-26	84	139/164 (84%)	Plus / Plus	620	1702	7-170 (164)	665-828 (164)
TA1-055268	contig27784	gi|3127132|gb|AF061019.1|AF061019 Coleochaete scutata actin mRNA, complete cds	gi|3127132|gb|AF061019.1|AF061019	63	125 bits (63)	8e-26	84	145/171 (84%)	Plus / Plus	208	1134	6-176 (171)	424-593 (170)
TA1-059915	contig02875	gi|149636013|ref|XM_001511173.1| PREDICTED: Ornithorhynchus anatinus similar to Myosin regulatory light chain 2, smooth muscle isoform (Myosin RLC) (LC20) (Myosin regulatory light chain 9) (LOC100073924), mRNA	gi|149636013|ref|XM_001511173.1	63	125 bits (63)	8e-26	83	157/187 (83%)	Plus / Plus	216	519	4-190 (187)	94-279 (186)
TA1-159726	SMcontig_45023	gi|147225255|dbj|AB284052.1| Eisenia fetida evcp-1 gene for valosine containing peptide-1, complete cds	gi|147225255|dbj|AB284052.1	62	126 bits (62)	8e-26	83	134/161 (83%)	Plus / Plus	372	16397	150-310 (161)	2007-2154 (148)
TA1-233252	SMcontig_15213	gi|164448615|ref|NM_001046124.2| Bos taurus histocompatibility (minor) 13 (HM13), mRNA	gi|164448615|ref|NM_001046124.2	63	125 bits (63)	8e-26	85	132/155 (85%)	Plus / Plus	199	1601	1-155 (155)	783-937 (155)
TA2-187276	SMcontig_28168	gi|18539489|gb|AF449497.1| Branchiostoma lanceolatum proteosome PSMB5/8 protein mRNA, partial cds	gi|18539489|gb|AF449497.1	64	127 bits (64)	9e-26	79	271/340 (79%)	Plus / Minus	877	583	292-631 (340)	422-83 (340)
TA1-035057	contig02161	gi|115942105|ref|XM_001184577.1| PREDICTED: Strongylocentrotus purpuratus hypothetical LOC578921 (LOC578921), mRNA	gi|115942105|ref|XM_001184577.1	63	125 bits (63)	1e-25	84	144/171 (84%)	Plus / Plus	264	1233	18-188 (171)	1063-1233 (171)
TA3-100387	contig23899	gi|58000443|ref|NM_001009987.1| Danio rerio zgc:86609 (zgc:86609), mRNA gi|56789522|gb|BC088380.1| Danio rerio zgc:86609, mRNA (cDNA clone MGC:86609 IMAGE:6892298), complete cds	gi|58000443|ref|NM_001009987.1, gi|56789522|gb|BC088380.1	64	127 bits (64)	1e-25	79	271/340 (79%)	Plus / Plus	948	1850	221-560 (340)	450-789 (340)
TA3-157115	EB3O8BM01BB7HK	gi|1707570|emb|X96514.1|LTACT1567 L.terrestris mRNA for actin (1567 bp)	gi|1707570|emb|X96514.1|LTACT1567	62	123 bits (62)	1e-25	90	92/102 (90%)	Plus / Minus	102	1567	1-102 (102)	212-111 (102)
TA1-008928	EW1_F1P01_F12	gi|1911572|gb|S80961.1| enolase [Loligo pealii=squids, nervous system, mRNA, 1515 nt]	gi|1911572|gb|S80961.1	63	125 bits (63)	2e-25	82	183/223 (82%)	Plus / Plus	464	1515	30-252 (223)	494-716 (223)
TA1-020576	SMcontig_42353	gi|91983198|gb|DQ450539.1| Trypanosoma grayi beta tubulin gene, partial cds; alpha tubulin gene, complete cds; and beta tubulin gene, partial cds	gi|91983198|gb|DQ450539.1	62	123 bits (62)	2e-25	90	92/102 (90%)	Plus / Minus	111	3826	1-102 (102)	144-43 (102)
TA1-184908	EW2_R1P06_D03	gi|50593308|gb|AY680839.1| Myotis lucifugus thioredoxin peroxidase (Pag) mRNA, complete cds	gi|50593308|gb|AY680839.1	63	125 bits (63)	2e-25	86	123/143 (86%)	Plus / Plus	454	620	200-342 (143)	409-551 (143)
TA1-187014	SMcontig_59058	gi|115974575|ref|XM_001178816.1| PREDICTED: Strongylocentrotus purpuratus similar to putative ribosomal protein S14e (LOC574895), mRNA	gi|115974575|ref|XM_001178816.1	62	123 bits (62)	2e-25	88	104/118 (88%)	Plus / Plus	166	584	1-118 (118)	369-486 (118)
TA1-207252	SMcontig_35113	gi|109511386|ref|XM_215222.4| PREDICTED: Rattus norvegicus centrin 2 (Cetn2), mRNA	gi|109511386|ref|XM_215222.4	63	125 bits (63)	2e-25	84	149/177 (84%)	Plus / Plus	607	1705	17-193 (177)	826-1001 (176)
TA1-218955	SMcontig_34813	gi|189537428|ref|XM_001918398.1| PREDICTED: Danio rerio hypothetical protein LOC100149534 (LOC100149534), mRNA	gi|189537428|ref|XM_001918398.1	62	124 bits (62)	2e-25	83	156/187 (83%)	Plus / Plus	217	1352	3-189 (187)	494-678 (185)
TA2-013148	contig24389	gi|116640596|emb|CT836537.1| Oryza sativa (indica cultivar-group) cDNA clone:OSIGCRA207B21, full insert sequence	gi|116640596|emb|CT836537.1	62	123 bits (62)	2e-25	90	96/106 (90%)	Plus / Minus	111	2529	1-106 (106)	1424-1320 (105)
TA2-033356	SMcontig_44039	gi|1707570|emb|X96514.1|LTACT1567 L.terrestris mRNA for actin (1567 bp)	gi|1707570|emb|X96514.1|LTACT1567	62	123 bits (62)	2e-25	98	65/66 (98%)	Plus / Minus	138	1567	73-138 (66)	1198-1133 (66)
TA2-152932	contig29771	gi|83307322|emb|CT033296.1| Platynereis dumerilii EST IB0AAA23AB07EM1	gi|83307322|emb|CT033296.1	63	125 bits (63)	2e-25	89	99/111 (89%)	Plus / Minus	406	697	103-213 (111)	380-270 (111)
TA2-232506	contig00775	gi|157812745|gb|EU020177.1| Triops longicaudatus clone Tlo6f2 putative casein kinase mRNA, partial cds	gi|157812745|gb|EU020177.1	62	123 bits (62)	2e-25	88	101/114 (88%)	Plus / Minus	141	343	28-141 (114)	228-115 (114)
TA3-199415	SMcontig_4096	gi|83307322|emb|CT033296.1| Platynereis dumerilii EST IB0AAA23AB07EM1	gi|83307322|emb|CT033296.1	63	125 bits (63)	2e-25	89	99/111 (89%)	Plus / Plus	487	697	199-309 (111)	270-380 (111)
TA4-201978	SMcontig_55810	gi|57524800|ref|NM_001005827.1| Gallus gallus RAB11A, member RAS oncogene family (RAB11A), mRNA gi|53133463|emb|AJ720402.1| Gallus gallus mRNA for hypothetical protein, clone 16p4	gi|57524800|ref|NM_001005827.1, gi|53133463|emb|AJ720402.1	63	125 bits (63)	2e-25	79	264/331 (79%)	Plus / Plus	428	2311	97-427 (331)	143-470 (328)
TA1-039793	EW1_F1P04_F02	gi|115443263|ref|XM_001218438.1| Aspergillus terreus NIH2624 glyceraldehyde-3-phosphate dehydrogenase (ATEG_09817) partial mRNA	gi|115443263|ref|XM_001218438.1	62	123 bits (62)	3e-25	85	125/146 (85%)	Plus / Plus	199	1119	50-195 (146)	556-701 (146)
TA1-080829	EW1_F1P01_D05	gi|62199817|gb|AY960810.1| Metaphire californica cytochrome c oxidase subunit 1 (CO1) gene, partial cds; mitochondrial	gi|62199817|gb|AY960810.1	62	123 bits (62)	3e-25	84	134/158 (84%)	Plus / Plus	189	1056	2-159 (158)	898-1055 (158)
TA1-148069	contig22429	gi|147225257|dbj|AB284053.1| Eisenia fetida evcp-2 gene for valosine containing peptide-2, complete cds	gi|147225257|dbj|AB284053.1	62	123 bits (62)	3e-25	93	80/86 (93%)	Plus / Plus	213	17933	23-108 (86)	9871-9956 (86)
TA1-216027	contig17012	gi|182891275|gb|BC164217.1| Synthetic construct Danio rerio clone IMAGE:100059701, MGC:191392 srp54 protein (srp54) mRNA, encodes complete protein	gi|182891275|gb|BC164217.1	62	123 bits (62)	3e-25	83	146/174 (83%)	Plus / Plus	175	1582	1-174 (174)	930-1103 (174)
TA2-027090	EW1_F1P01_B03	gi|148231892|ref|NM_001092605.1| Xenopus laevis MGC81913 protein (MGC81913), mRNA gi|49522763|gb|BC074158.1| Xenopus laevis MGC81913 protein, mRNA (cDNA clone MGC:81913 IMAGE:7009277), complete cds	gi|148231892|ref|NM_001092605.1, gi|49522763|gb|BC074158.1	62	123 bits (62)	3e-25	87	107/122 (87%)	Plus / Plus	217	728	94-215 (122)	36-157 (122)
TA2-089560	contig01285	gi|194701805|gb|BT039982.1| Zea mays full-length cDNA clone ZM_BFc0056G09 mRNA, complete cds	gi|194701805|gb|BT039982.1	62	123 bits (62)	4e-25	84	143/170 (84%)	Plus / Minus	271	1297	63-232 (170)	882-713 (170)
TA3-037132	EB3ZX6E01B2YAL	gi|145321025|gb|EF534709.1| Eisenia fetida 18S ribosomal RNA gene, partial sequence; internal transcribed spacer 1, 5.8S ribosomal RNA gene, and internal transcribed spacer 2, complete sequence; and 28S ribosomal RNA gene, partial sequence	gi|145321025|gb|EF534709.1	61	121 bits (61)	4e-25	97	75/77 (97%)	Plus / Minus	78	2972	1-76 (76)	252-177 (76)
TA1-037451	EW1_F1P04_F06	gi|83307017|emb|CT032991.1| Platynereis dumerilii EST IB0AAA28BD08EM1	gi|83307017|emb|CT032991.1	62	123 bits (62)	5e-25	81	200/246 (81%)	Plus / Plus	314	721	59-304 (246)	70-315 (246)
TA1-204896	contig04765	gi|11121259|emb|AJ291613.1|LRU291613 Lumbricus rubellus mRNA for 40S ribosomal protein S23 (rpS23 gene)	gi|11121259|emb|AJ291613.1|LRU291613	61	121 bits (61)	5e-25	94	73/77 (94%)	Plus / Minus	97	651	21-97 (77)	455-379 (77)
TA1-203428	SMcontig_60952	gi|147225255|dbj|AB284052.1| Eisenia fetida evcp-1 gene for valosine containing peptide-1, complete cds	gi|147225255|dbj|AB284052.1	62	124 bits (62)	6e-25	92	74/80 (92%)	Plus / Plus	752	16397	481-560 (80)	4739-4818 (80)
TA2-158670	EW1_F1P04_A10	gi|194753583|ref|XM_001959056.1| Drosophila ananassae GF12707 (Dana\GF12707), mRNA	gi|194753583|ref|XM_001959056.1	62	123 bits (62)	6e-25	79	269/338 (79%)	Plus / Minus	389	2205	15-352 (338)	1997-1660 (338)
TA2-180477	EW1_F1P04_A10	gi|194753583|ref|XM_001959056.1| Drosophila ananassae GF12707 (Dana\GF12707), mRNA	gi|194753583|ref|XM_001959056.1	62	123 bits (62)	6e-25	79	269/338 (79%)	Plus / Minus	389	2205	15-352 (338)	1997-1660 (338)
TA2-231067	contig01058	gi|98979414|gb|DQ497984.1| Acipenser baerii enolase A mRNA, complete cds	gi|98979414|gb|DQ497984.1	62	123 bits (62)	6e-25	85	125/146 (85%)	Plus / Minus	385	1765	233-378 (146)	1320-1175 (146)
TA3-151163	SMcontig_8254	gi|48525596|gb|AY613901.1| Mesenchytraeus solifugus clone C162 troponin-like mRNA, partial sequence	gi|48525596|gb|AY613901.1	62	123 bits (62)	6e-25	80	252/314 (80%)	Plus / Plus	472	590	7-316 (310)	228-541 (314)
TA1-230899	SMcontig_57633	gi|45384762|gb|AY533222.1| Chinchilla lanigera ribosomal protein L11 mRNA, complete cds	gi|45384762|gb|AY533222.1	62	123 bits (62)	7e-25	81	182/222 (81%)	Plus / Plus	445	601	7-228 (222)	183-404 (222)
TA2-186647	SMcontig_37636	gi|148229615|ref|NM_001089713.1| Xenopus laevis hypothetical protein MGC68540 (MGC68540), mRNA gi|37748658|gb|BC059970.1| Xenopus laevis hypothetical protein MGC68540, mRNA (cDNA clone MGC:68540 IMAGE:4031136), complete cds	gi|148229615|ref|NM_001089713.1, gi|37748658|gb|BC059970.1	61	121 bits (61)	7e-25	88	103/117 (88%)	Plus / Minus	117	1906	1-117 (117)	372-256 (117)
TA4-210788	contig26844	gi|112982856|ref|NM_001043451.1| Bombyx mori G protein alpha subunit Go (LOC692460), mRNA gi|56342244|dbj|AB167957.1| Bombyx mori mRNA for G protein alpha subunit Go, complete cds	gi|112982856|ref|NM_001043451.1, gi|56342244|dbj|AB167957.1	62	123 bits (62)	7e-25	86	116/134 (86%)	Plus / Plus	424	1271	210-343 (134)	1045-1178 (134)
TA1-066466	SMcontig_20572	gi|85812214|gb|DQ347611.1| Bos taurus clone H87 RPS11 mRNA, partial cds and 3' UTR	gi|85812214|gb|DQ347611.1	61	122 bits (61)	9e-25	90	88/97 (90%)	Plus / Minus	239	290	122-218 (97)	208-112 (97)
TA2-000339	contig23020	gi|194037942|ref|XM_001925446.1| PREDICTED: Sus scrofa hypothetical protein LOC100152329 (LOC100152329), mRNA	gi|194037942|ref|XM_001925446.1	61	121 bits (61)	9e-25	89	94/105 (89%)	Plus / Plus	148	709	1-105 (105)	374-478 (105)
TA2-172531	EW1_F1P04_H02	gi|83307244|emb|CT033218.1| Platynereis dumerilii EST IB0AAA24DA09EM1	gi|83307244|emb|CT033218.1	62	123 bits (62)	9e-25	91	86/94 (91%)	Plus / Minus	546	946	453-546 (94)	207-114 (94)
TA1-107979	contig22193	gi|15928638|gb|BC014788.1| Homo sapiens guanine nucleotide binding protein (G protein), beta polypeptide 2-like 1, mRNA (cDNA clone MGC:9338 IMAGE:3455986), complete cds	gi|15928638|gb|BC014788.1	61	121 bits (61)	1e-24	95	70/73 (95%)	Plus / Plus	165	1084	29-101 (73)	797-869 (73)
TA1-150418	EW2_R1P05_E09	gi|159145737|gb|EU116911.1| Barentsia elongata putative ribosomal protein L36a mRNA, complete cds	gi|159145737|gb|EU116911.1	61	121 bits (61)	1e-24	81	181/221 (81%)	Plus / Plus	232	327	11-231 (221)	7-227 (221)
TA1-157557	EB3O8BM02INMQD	gi|3063368|dbj|AB003714.1| Allolobophora sp. mRNA for elongation factor-1alpha, partial cds	gi|3063368|dbj|AB003714.1	60	119 bits (60)	1e-24	100	60/60 (100%)	Plus / Minus	60	1125	1-60 (60)	347-288 (60)
TA1-227740	SMcontig_20630	gi|115969412|ref|XM_001180319.1| PREDICTED: Strongylocentrotus purpuratus similar to conserved hypothetical protein (LOC594541), mRNA	gi|115969412|ref|XM_001180319.1	61	121 bits (61)	1e-24	85	138/161 (85%)	Plus / Plus	237	552	2-161 (160)	196-355 (160)
TA1-240006	SMcontig_57005	gi|147225257|dbj|AB284053.1| Eisenia fetida evcp-2 gene for valosine containing peptide-2, complete cds	gi|147225257|dbj|AB284053.1	61	122 bits (61)	1e-24	87	108/123 (87%)	Plus / Minus	418	17933	113-235 (123)	13336-13215 (122)
TA2-033514	SMcontig_27187	gi|159483222|ref|XM_001699608.1| Chlamydomonas reinhardtii strain CC-503 cw92 mt+	gi|159483222|ref|XM_001699608.1	61	121 bits (61)	1e-24	85	121/141 (85%)	Plus / Minus	285	1060	21-161 (141)	224-84 (141)
TA2-063893	SMcontig_41563	gi|157412275|ref|NM_001105212.1| Bos taurus kinesin family member 17 (KIF17), mRNA	gi|157412275|ref|NM_001105212.1	60	120 bits (60)	1e-24	89	88/98 (89%)	Plus / Minus	103	3615	6-103 (98)	1004-907 (98)
TA2-156386	EB3O8BM02H1KUO	gi|150024057|gb|EF654518.1| Amphimedon queenslandica large subunit ribosomal RNA gene, partial sequence	gi|150024057|gb|EF654518.1	60	119 bits (60)	1e-24	100	60/60 (100%)	Plus / Plus	60	4101	1-60 (60)	3291-3350 (60)
TA2-167183	SMcontig_61622	gi|1000438|gb|S78556.1| grp75=75 kda glucose regulated protein [rats, Sprague-Dawley, brain, mRNA, 3001 nt]	gi|1000438|gb|S78556.1	62	123 bits (62)	1e-24	79	326/412 (79%)	Plus / Minus	932	3001	498-909 (412)	1842-1433 (410)
TA2-206287	contig29752	gi|158263222|gb|EF648461.1| Riftia pachyptila clone BRbwC10 ATP synthase F0 complex c subunit mRNA, partial cds	gi|158263222|gb|EF648461.1	62	123 bits (62)	1e-24	82	170/206 (82%)	Plus / Minus	717	523	236-441 (206)	206-1 (206)
TA3-060416	contig18856	gi|110339424|gb|DQ667140.1| Callinectes sapidus eukaryotic initiation factor 4A mRNA, complete cds	gi|110339424|gb|DQ667140.1	61	121 bits (61)	1e-24	90	91/101 (90%)	Plus / Plus	212	1401	1-101 (101)	1131-1231 (101)
TA1-027351	contig01129	gi|157761244|ref|XM_001672913.1| Caenorhabditis briggsae hypothetical protein CBG01097 partial mRNA	gi|157761244|ref|XM_001672913.1	61	121 bits (61)	2e-24	83	145/173 (83%)	Plus / Plus	287	450	33-205 (173)	268-440 (173)
TA1-028661	SMcontig_39196	gi|147225255|dbj|AB284052.1| Eisenia fetida evcp-1 gene for valosine containing peptide-1, complete cds	gi|147225255|dbj|AB284052.1	59	120 bits (59)	2e-24	93	81/87 (93%)	Plus / Plus	143	16397	19-103 (85)	14770-14856 (87)
TA1-046995	SMcontig_46617	gi|89274889|gb|DQ408116.1| Ganoderma tsugae isolate AFTOL-ID 771 RNA polymerase II second largest subunit (rpb2) gene, partial cds	gi|89274889|gb|DQ408116.1	60	119 bits (60)	2e-24	93	75/80 (93%)	Plus / Plus	144	2862	58-137 (80)	2518-2597 (80)
TA1-052754	SMcontig_30302	gi|9817|emb|X53330.1|PDHISTCL P.dumerilii histone gene cluster for core histones H2A, H2B, H3 and H4	gi|9817|emb|X53330.1|PDHISTCL	61	121 bits (61)	2e-24	81	184/225 (81%)	Plus / Plus	317	6052	93-317 (225)	2993-3217 (225)
TA1-084777	contig29459	gi|67083936|gb|DQ066266.1| Ixodes scapularis isolate ISN-L-109 ubiquitin-conjugating enzyme mRNA, complete cds	gi|67083936|gb|DQ066266.1	62	123 bits (62)	2e-24	81	197/242 (81%)	Plus / Plus	1076	468	237-478 (242)	184-425 (242)
TA1-220693	SMcontig_45967	gi|13529469|gb|BC005462.1| Mus musculus proteasome (prosome, macropain) 26S subunit, ATPase 2, mRNA (cDNA clone MGC:6418 IMAGE:3590739), complete cds	gi|13529469|gb|BC005462.1	61	121 bits (61)	2e-24	79	259/325 (79%)	Plus / Plus	351	1448	28-351 (324)	901-1225 (325)
TA3-088923	EB3O8BM02F1XCW	gi|118782046|ref|XM_312029.2| AGAP002884-PA (AgaP_AGAP002884) mRNA, partial cds	gi|118782046|ref|XM_312029.2	60	119 bits (60)	2e-24	93	75/80 (93%)	Plus / Plus	94	693	7-86 (80)	199-278 (80)
TA3-109729	SMcontig_54163	gi|67083936|gb|DQ066266.1| Ixodes scapularis isolate ISN-L-109 ubiquitin-conjugating enzyme mRNA, complete cds	gi|67083936|gb|DQ066266.1	62	123 bits (62)	2e-24	81	197/242 (81%)	Plus / Minus	1108	468	573-814 (242)	425-184 (242)
TA3-157882	contig26697	gi|147225255|dbj|AB284052.1| Eisenia fetida evcp-1 gene for valosine containing peptide-1, complete cds	gi|147225255|dbj|AB284052.1	60	119 bits (60)	2e-24	94	72/76 (94%)	Plus / Minus	97	16397	3-78 (76)	4828-4753 (76)
TA3-205785	SMcontig_18545	gi|164422328|gb|EU325859.1| Oncorhynchus masou formosanus peptidylprolyl isomerase B (PPIB) mRNA, complete cds	gi|164422328|gb|EU325859.1	61	121 bits (61)	2e-24	87	109/125 (87%)	Plus / Minus	431	943	240-364 (125)	400-276 (125)
TA4-190957	SMcontig_17420	gi|984290|gb|U24570.1|LTU24570 Lumbricus terrestris mitochondrion, complete genome	gi|984290|gb|U24570.1|LTU24570	62	123 bits (62)	2e-24	78	415/529 (78%)	Plus / Minus	1685	14998	967-1494 (528)	7134-6608 (527)
TA1-200027	contig30140	gi|50844460|gb|AY679526.1| Oreochromis mossambicus 14-3-3 protein mRNA, complete cds	gi|50844460|gb|AY679526.1	60	119 bits (60)	3e-24	89	93/104 (89%)	Plus / Plus	123	976	14-117 (104)	710-813 (104)
TA2-204617	SMcontig_6359	gi|154426161|gb|BC151435.1| Bos taurus proteasome (prosome, macropain) subunit, beta type, 3, mRNA (cDNA clone MGC:179275 IMAGE:8067349), complete cds	gi|154426161|gb|BC151435.1	61	122 bits (61)	3e-24	86	113/131 (86%)	Plus / Minus	672	845	60-190 (131)	590-460 (131)
TA3-000873	contig28808	gi|74001882|ref|XM_855725.1| PREDICTED: Canis familiaris similar to Eukaryotic translation initiation factor 3 subunit 6 interacting protein, transcript variant 3 (LOC607979), mRNA	gi|74001882|ref|XM_855725.1	61	121 bits (61)	3e-24	86	115/133 (86%)	Plus / Plus	428	1896	10-142 (133)	1562-1694 (133)
TA3-193973	contig05219	gi|193664663|ref|XM_001949527.1| PREDICTED: Acyrthosiphon pisum similar to putative QM protein (LOC100166592), mRNA	gi|193664663|ref|XM_001949527.1	60	119 bits (60)	3e-24	90	87/96 (90%)	Plus / Minus	147	866	52-147 (96)	486-391 (96)
TA1-048507	SMcontig_55040	gi|157821620|ref|NM_001100158.1| Rattus norvegicus similar to DEAD (Asp-Glu-Ala-Asp) box polypeptide 48 (LOC688288), mRNA	gi|157821620|ref|NM_001100158.1	60	120 bits (60)	4e-24	87	100/114 (87%)	Plus / Plus	361	1498	248-361 (114)	463-576 (114)
TA1-190950	contig26497	gi|145240678|ref|XM_001392949.1| Aspergillus niger CBS 513.88 hypothetical protein (An08g08740) partial mRNA	gi|145240678|ref|XM_001392949.1	60	119 bits (60)	4e-24	87	102/116 (87%)	Plus / Plus	179	468	27-142 (116)	304-419 (116)
TA2-005384	SMcontig_38211	gi|115960588|ref|XM_001185057.1| PREDICTED: Strongylocentrotus purpuratus hypothetical LOC592815 (LOC592815), mRNA	gi|115960588|ref|XM_001185057.1	60	119 bits (60)	4e-24	87	126/144 (87%)	Plus / Minus	165	768	20-163 (144)	360-220 (141)
TA2-092435	EW2_R1P04_E12	gi|18253046|gb|AY072287.1| Spodoptera frugiperda ribosomal protein L3 mRNA, complete cds	gi|18253046|gb|AY072287.1	60	119 bits (60)	4e-24	86	114/132 (86%)	Plus / Minus	163	1380	30-161 (132)	915-784 (132)
TA4-046075	SMcontig_57604	gi|149699221|ref|XM_001497669.1| PREDICTED: Equus caballus ATPase, H+ transporting, lysosomal 38kDa, V0 subunit d1 (ATP6V0D1), mRNA	gi|149699221|ref|XM_001497669.1	60	119 bits (60)	4e-24	91	79/86 (91%)	Plus / Minus	206	1583	85-170 (86)	271-186 (86)
TA4-220374	SMcontig_62838	gi|11494215|gb|AF212166.1|AF212166 Eisenia fetida 28S ribosomal RNA gene, partial sequence	gi|11494215|gb|AF212166.1|AF212166	59	117 bits (59)	4e-24	100	59/59 (100%)	Plus / Plus	59	3633	1-59 (59)	3529-3587 (59)
TA2-194191	SMcontig_4651	gi|23306675|gb|AY137471.1| Panagrellus redivivus heat shock protein 70-C mRNA, complete cds	gi|23306675|gb|AY137471.1	61	121 bits (61)	5e-24	81	181/221 (81%)	Plus / Minus	813	2202	549-769 (221)	1862-1642 (221)
TA1-033011	contig19663	gi|32450568|gb|BC054164.1| Xenopus laevis proteasome (prosome, macropain) 26S subunit, ATPase 3, mRNA (cDNA clone MGC:64280 IMAGE:6873792), complete cds	gi|32450568|gb|BC054164.1	60	119 bits (60)	6e-24	82	186/226 (82%)	Plus / Plus	234	1454	4-229 (226)	277-498 (222)
TA2-082545	SMcontig_63142	gi|158294191|ref|XM_315449.4| AGAP005445-PA (AgaP_AGAP005445) mRNA, complete cds	gi|158294191|ref|XM_315449.4	60	119 bits (60)	6e-24	85	126/148 (85%)	Plus / Minus	225	1062	41-188 (148)	935-788 (148)
TA2-150108	SMcontig_56214	gi|49256003|gb|BC073400.1| Xenopus laevis adenosylhomocysteinase, mRNA (cDNA clone MGC:80855 IMAGE:5514637), complete cds	gi|49256003|gb|BC073400.1	61	121 bits (61)	6e-24	81	220/270 (81%)	Plus / Minus	1099	2194	831-1099 (269)	818-554 (265)
TA2-181615	contig19337	gi|56366462|emb|CR731394.2|CNS0GRAF Tetraodon nigroviridis full-length cDNA	gi|56366462|emb|CR731394.2|CNS0GRAF	60	119 bits (60)	6e-24	82	165/200 (82%)	Plus / Minus	254	1327	32-231 (200)	440-241 (200)
TA1-127419	contig06850	gi|94449027|gb|DQ472355.1| Eisenia andrei transposon EamaT1.5, complete sequence	gi|94449027|gb|DQ472355.1	59	117 bits (59)	7e-24	93	85/91 (93%)	Plus / Minus	91	1462	1-91 (91)	1261-1173 (89)
TA1-175193	contig07927	gi|3688431|emb|AJ011705.1|LRU011705 Lumbricus rubellus mRNA for 40S ribosomal protein S10	gi|3688431|emb|AJ011705.1|LRU011705	59	117 bits (59)	7e-24	91	83/91 (91%)	Plus / Plus	91	623	1-91 (91)	223-313 (91)
TA2-144980	EB3ZX6E02G7F6M	gi|42556385|gb|AY528900.1| Chiromantes haematocheir hsp-90 mRNA, complete cds	gi|42556385|gb|AY528900.1	59	117 bits (59)	7e-24	92	77/83 (92%)	Plus / Minus	87	2515	3-85 (83)	491-409 (83)
TA2-208443	SMcontig_38162	gi|195429518|ref|XM_002062770.1| Drosophila willistoni GK19502 (Dwil\GK19502), mRNA	gi|195429518|ref|XM_002062770.1	60	120 bits (60)	7e-24	79	259/324 (79%)	Plus / Minus	458	642	50-373 (324)	566-245 (322)
TA1-064327	EW1_F1P06_C08	gi|4454156|emb|AJ236886.1|EFO236886 Eisenia foetida mRNA for metallothionein, partial	gi|4454156|emb|AJ236886.1|EFO236886	59	117 bits (59)	8e-24	95	68/71 (95%)	Plus / Plus	98	486	1-71 (71)	305-375 (71)
TA1-073910	contig28797	gi|47933713|gb|AY616184.1| Branchiostoma belcheri tsingtaunese Gaba(A) receptor associated protein mRNA, complete cds	gi|47933713|gb|AY616184.1	60	119 bits (60)	8e-24	82	165/200 (82%)	Plus / Plus	333	1246	127-326 (200)	238-437 (200)
TA2-116481	SMcontig_28360	gi|159576741|dbj|AB367527.1| Solea senegalensis HSP90AB mRNA for cytosolic heat shock protein 90 beta, complete cds	gi|159576741|dbj|AB367527.1	59	118 bits (59)	8e-24	86	105/121 (86%)	Plus / Minus	196	2660	28-148 (121)	1695-1575 (121)
TA1-163936	SMcontig_36114	gi|56289328|emb|CR700994.2|CNS0G3U6 Tetraodon nigroviridis full-length cDNA	gi|56289328|emb|CR700994.2|CNS0G3U6	60	119 bits (60)	9e-24	80	228/284 (80%)	Plus / Plus	446	885	20-303 (284)	285-568 (284)
TA1-043948	EW2_F1P02_D05	gi|115495592|ref|NM_001075431.1| Bos taurus lin-7 homolog C (C. elegans) (LIN7C), mRNA gi|112362300|gb|BC120124.1| Bos taurus lin-7 homolog C (C. elegans), mRNA (cDNA clone MGC:140723 IMAGE:8275747), complete cds	gi|115495592|ref|NM_001075431.1, gi|112362300|gb|BC120124.1	60	119 bits (60)	1e-23	80	240/300 (80%)	Plus / Plus	481	3844	47-346 (300)	229-528 (300)
TA1-087228	contig26866	gi|48525596|gb|AY613901.1| Mesenchytraeus solifugus clone C162 troponin-like mRNA, partial sequence	gi|48525596|gb|AY613901.1	60	119 bits (60)	1e-23	80	252/314 (80%)	Plus / Minus	478	590	166-475 (310)	541-228 (314)
TA3-173315	SMcontig_9011	gi|193880636|gb|EU738595.1| Centropus viridis eukaryotic translation elongation factor 2 (EEF2) gene, exons 5 through 9 and partial cds	gi|193880636|gb|EU738595.1	59	118 bits (59)	1e-23	88	93/105 (88%)	Plus / Minus	205	1922	39-143 (105)	1914-1810 (105)
TA2-117075	SMcontig_41700	gi|170055070|ref|XM_001863382.1| Culex pipiens quinquefasciatus 26S protease regulatory subunit 7 partial mRNA	gi|170055070|ref|XM_001863382.1	59	117 bits (59)	2e-23	85	119/139 (85%)	Plus / Minus	176	1302	38-176 (139)	629-491 (139)
TA2-119454	SMcontig_57803	gi|115946603|ref|XM_001177262.1| PREDICTED: Strongylocentrotus purpuratus similar to nuclear RNA helicase Bat1, transcript variant 2 (LOC580001), mRNA	gi|115946603|ref|XM_001177262.1	59	117 bits (59)	2e-23	84	135/159 (84%)	Plus / Minus	192	2962	30-188 (159)	824-667 (158)
TA2-199964	contig18728	gi|156394020|ref|XM_001636575.1| Nematostella vectensis predicted protein (NEMVEDRAFT_v1g182399) partial mRNA	gi|156394020|ref|XM_001636575.1	60	119 bits (60)	2e-23	84	135/160 (84%)	Plus / Minus	636	1702	477-636 (160)	828-669 (160)
TA3-033988	contig28717	gi|166952346|gb|EU302567.1| Lineus viridis ribosomal protein rps4 mRNA, partial cds	gi|166952346|gb|EU302567.1	60	119 bits (60)	2e-23	84	132/156 (84%)	Plus / Minus	695	471	540-695 (156)	396-241 (156)
TA1-002367	contig27851	gi|158187781|gb|EU124975.1| Arenicola marina ribosomal protein rpl26 mRNA, complete cds	gi|158187781|gb|EU124975.1	59	117 bits (59)	3e-23	81	198/243 (81%)	Plus / Plus	304	505	1-243 (243)	119-360 (242)
TA1-067030	EB3O8BM01AHWHI	gi|75270468|gb|DQ144453.1| Eisenia fetida lysenin-related protein 3 (eflr3) mRNA, complete cds	gi|75270468|gb|DQ144453.1	58	115 bits (58)	3e-23	96	64/66 (96%)	Plus / Plus	96	1597	30-95 (66)	1037-1102 (66)
TA2-007992	EB3ZX6E01D5A5S	gi|33465428|gb|AY277779.1| Hypotrichomonas acosta strain ATCC 30069 beta-tubulin 2 gene, partial cds	gi|33465428|gb|AY277779.1	58	115 bits (58)	3e-23	90	85/94 (90%)	Plus / Minus	95	1141	2-95 (94)	156-63 (94)
TA2-048166	contig27963	gi|2547054|dbj|AB008013.1| Eisenia fetida mRNA for lombricine kinase, complete cds	gi|2547054|dbj|AB008013.1	58	115 bits (58)	3e-23	90	89/98 (90%)	Plus / Minus	97	1838	1-97 (97)	1401-1304 (98)
TA2-056990	contig18368	gi|56304115|emb|CR719110.2|CNS0GHT8 Tetraodon nigroviridis full-length cDNA	gi|56304115|emb|CR719110.2|CNS0GHT8	58	115 bits (58)	3e-23	89	88/98 (89%)	Plus / Minus	103	453	1-98 (98)	286-189 (98)
TA2-201563	SMcontig_62622	gi|147225255|dbj|AB284052.1| Eisenia fetida evcp-1 gene for valosine containing peptide-1, complete cds	gi|147225255|dbj|AB284052.1	59	118 bits (59)	3e-23	83	150/180 (83%)	Plus / Minus	522	16397	1-178 (178)	4143-3974 (170)
TA3-084433	EB3ZX6E01ETJXB	gi|147225255|dbj|AB284052.1| Eisenia fetida evcp-1 gene for valosine containing peptide-1, complete cds	gi|147225255|dbj|AB284052.1	58	115 bits (58)	3e-23	93	95/102 (93%)	Plus / Plus	102	16397	1-102 (102)	12787-12884 (98)
TA3-094952	SMcontig_23681	gi|67083928|gb|DQ066262.1| Ixodes scapularis isolate ISN-L-128 ribosomal protein S12 mRNA, complete cds	gi|67083928|gb|DQ066262.1	59	117 bits (59)	3e-23	83	138/165 (83%)	Plus / Minus	352	399	14-178 (165)	381-217 (165)
TA3-163321	SMcontig_60590	gi|149559942|ref|XM_001516007.1| PREDICTED: Ornithorhynchus anatinus similar to ubiquitin-conjugating enzyme E2D 4 (putative), (LOC100085795), mRNA	gi|149559942|ref|XM_001516007.1	59	117 bits (59)	3e-23	84	144/171 (84%)	Plus / Plus	351	432	84-254 (171)	82-251 (170)
TA4-210694	contig16092	gi|157128416|ref|XM_001655061.1| Aedes aegypti 14-3-3 protein sigma, gamma, zeta, beta/alpha partial mRNA	gi|157128416|ref|XM_001655061.1	58	115 bits (58)	3e-23	91	79/86 (91%)	Plus / Minus	102	2150	12-97 (86)	1287-1202 (86)
TA1-038092	SMcontig_59469	gi|157284503|gb|EF153180.1| Cyanea arctica ribosomal protein S5 (rps5) gene, partial cds	gi|157284503|gb|EF153180.1	58	115 bits (58)	4e-23	92	74/80 (92%)	Plus / Plus	164	1505	5-84 (80)	1420-1499 (80)
TA1-124013	contig00411	gi|33330087|gb|AF534828.1| Allonais paraguayensis isolate ALLpawa cytochrome oxidase subunit I (COI) gene, partial cds; mitochondrial gene for mitochondrial product	gi|33330087|gb|AF534828.1	58	115 bits (58)	4e-23	91	82/90 (91%)	Plus / Minus	109	1224	20-109 (90)	905-816 (90)
TA2-054507	contig14901	gi|182889305|gb|BC164917.1| Synthetic construct Danio rerio clone IMAGE:100060401, MGC:192092 zgc:101879 protein (zgc:101879) mRNA, encodes complete protein	gi|182889305|gb|BC164917.1	59	117 bits (59)	4e-23	80	203/251 (80%)	Plus / Minus	386	409	136-386 (251)	372-122 (251)
TA2-089792	SMcontig_22300	gi|50346080|gb|AY684712.1| Eisenia fetida clone CST2-2 lumbrokinase mRNA, complete cds	gi|50346080|gb|AY684712.1	58	115 bits (58)	4e-23	85	110/128 (85%)	Plus / Minus	159	1023	32-159 (128)	599-472 (128)
TA2-203522	SMcontig_62695	gi|71988395|ref|NM_069846.2| Caenorhabditis elegans LEThal family member (let-92) (let-92) mRNA, complete cds	gi|71988395|ref|NM_069846.2	59	117 bits (59)	4e-23	80	203/251 (80%)	Plus / Minus	359	1727	17-267 (251)	652-402 (251)
TA3-199576	contig24377	gi|147225255|dbj|AB284052.1| Eisenia fetida evcp-1 gene for valosine containing peptide-1, complete cds	gi|147225255|dbj|AB284052.1	58	115 bits (58)	4e-23	90	85/94 (90%)	Plus / Plus	111	16397	18-111 (94)	2081-2174 (94)
TA4-050125	SMcontig_6149	gi|51947606|gb|AY703828.1| Scleronephthya gracillimum beta-tubulin mRNA, complete cds	gi|51947606|gb|AY703828.1	58	115 bits (58)	4e-23	88	97/110 (88%)	Plus / Minus	125	1541	11-120 (110)	708-599 (110)
TA1-171964	SMcontig_51649	gi|3386379|gb|AF076518.1|AF076518 Molgula oculata clone MocuCA2 cytoskeletal actin 2 mRNA, complete cds	gi|3386379|gb|AF076518.1|AF076518	58	115 bits (58)	5e-23	89	88/98 (89%)	Plus / Minus	144	1289	1-98 (98)	192-95 (98)
TA2-151109	SMcontig_12481	gi|109082071|ref|XM_001108070.1| PREDICTED: Macaca mulatta similar to Proteasome subunit alpha type 4 (Proteasome component C9) (Macropain subunit C9) (Multicatalytic endopeptidase complex subunit C9) (Proteasome subunit L), transcript variant 2 (LOC710417), mRNA	gi|109082071|ref|XM_001108070.1	59	117 bits (59)	5e-23	82	167/203 (82%)	Plus / Minus	475	2636	151-353 (203)	2102-1900 (203)
TA3-029384	contig04716	gi|147225257|dbj|AB284053.1| Eisenia fetida evcp-2 gene for valosine containing peptide-2, complete cds	gi|147225257|dbj|AB284053.1	58	115 bits (58)	5e-23	89	90/101 (89%)	Plus / Plus	129	17933	20-114 (95)	13414-13514 (101)
TA1-065221	EW1_F2P11_B12	gi|158187741|gb|EU124955.1| Arenicola marina ribosomal protein rpl5 mRNA, partial cds	gi|158187741|gb|EU124955.1	59	117 bits (59)	6e-23	89	89/99 (89%)	Plus / Plus	540	484	127-225 (99)	14-112 (99)
TA1-078023	SMcontig_57719	gi|2638|emb|X53996.1|CPGPD1 C.parasitica gpd-1 gene for glyceraldehyde-3-phosphate dehydrogenase (EC 1.2.1.12)	gi|2638|emb|X53996.1|CPGPD1	58	115 bits (58)	6e-23	86	106/122 (86%)	Plus / Plus	208	2174	7-128 (122)	1069-1190 (122)
TA1-224032	contig14744	gi|25986686|gb|AY101545.1| Criodrilus lacuum isolate oli99 12S ribosomal RNA gene, partial sequence; mitochondrial gene for mitochondrial product	gi|25986686|gb|AY101545.1	58	115 bits (58)	6e-23	87	100/114 (87%)	Plus / Plus	157	430	8-121 (114)	222-335 (114)
TA2-034061	contig19362	gi|109082071|ref|XM_001108070.1| PREDICTED: Macaca mulatta similar to Proteasome subunit alpha type 4 (Proteasome component C9) (Macropain subunit C9) (Multicatalytic endopeptidase complex subunit C9) (Proteasome subunit L), transcript variant 2 (LOC710417), mRNA	gi|109082071|ref|XM_001108070.1	59	117 bits (59)	6e-23	82	167/203 (82%)	Plus / Minus	578	2636	339-541 (203)	2102-1900 (203)
TA3-230424	EB3O8BM01BGRCG	gi|189909142|gb|AY366512.3| Lumbrineris latreilli 28S ribosomal RNA gene, partial sequence	gi|189909142|gb|AY366512.3	57	113 bits (57)	6e-23	100	57/57 (100%)	Plus / Plus	57	2240	1-57 (57)	1337-1393 (57)
TA1-196686	EW1_F2P16_H12	gi|115443263|ref|XM_001218438.1| Aspergillus terreus NIH2624 glyceraldehyde-3-phosphate dehydrogenase (ATEG_09817) partial mRNA	gi|115443263|ref|XM_001218438.1	58	115 bits (58)	7e-23	84	124/146 (84%)	Plus / Plus	182	1119	33-178 (146)	556-701 (146)
TA3-115834	SMcontig_7412	gi|166952346|gb|EU302567.1| Lineus viridis ribosomal protein rps4 mRNA, partial cds	gi|166952346|gb|EU302567.1	59	117 bits (59)	7e-23	84	128/151 (84%)	Plus / Plus	673	471	5-155 (151)	246-396 (151)
TA3-157324	EB3O8BM02JFSPI	gi|75270468|gb|DQ144453.1| Eisenia fetida lysenin-related protein 3 (eflr3) mRNA, complete cds	gi|75270468|gb|DQ144453.1	57	113 bits (57)	7e-23	98	60/61 (98%)	Plus / Plus	61	1597	1-61 (61)	193-253 (61)
TA1-104264	contig31064	gi|149269889|ref|XM_001474810.1| PREDICTED: Mus musculus similar to ribosomal protein L11 (LOC100045493), mRNA	gi|149269889|ref|XM_001474810.1	58	115 bits (58)	8e-23	87	100/114 (87%)	Plus / Plus	214	628	8-121 (114)	189-302 (114)
TA1-130466	contig28589	gi|83764112|emb|AJ966652.1| Lumbricus terrestris mitochondrial partial nd4 gene for NADH dehydrogenase subunit 4, isolate 11096	gi|83764112|emb|AJ966652.1	58	115 bits (58)	8e-23	86	106/122 (86%)	Plus / Plus	209	1460	78-199 (122)	630-751 (122)
TA3-019367	EB3ZX6E01CQZMI	gi|83944643|gb|DQ286713.1| Eisenia fetida catalase mRNA, partial cds	gi|83944643|gb|DQ286713.1	57	113 bits (57)	9e-23	96	63/65 (96%)	Plus / Plus	73	435	1-65 (65)	336-400 (65)
TA3-214171	contig21037	gi|182890201|gb|BC165041.1| Synthetic construct Danio rerio clone IMAGE:100060525, MGC:192216 zgc:55760 protein (zgc:55760) mRNA, encodes complete protein	gi|182890201|gb|BC165041.1	58	115 bits (58)	9e-23	84	137/162 (84%)	Plus / Plus	231	724	37-198 (162)	272-432 (161)
TA1-050411	contig19094	gi|118405193|ref|NM_001079474.1| Gallus gallus ubiquitin C (UBC), mRNA	gi|118405193|ref|NM_001079474.1	57	113 bits (57)	1e-22	90	91/101 (90%)	Plus / Plus	110	918	1-101 (101)	779-878 (100)
TA1-125341	EW1_F1P09_G10	gi|14334097|gb|AF381125.1| Octolasion tyrtaeum isolate J4 cytochrome oxidase subunit II (COII) gene, partial cds; mitochondrial gene for mitochondrial product	gi|14334097|gb|AF381125.1	58	115 bits (58)	1e-22	80	214/266 (80%)	Plus / Plus	300	501	33-298 (266)	1-266 (266)
TA1-185327	contig23278	gi|83307577|emb|CT033551.1| Platynereis dumerilii EST IB0AAA18BD05EM1	gi|83307577|emb|CT033551.1	57	113 bits (57)	1e-22	90	84/93 (90%)	Plus / Plus	101	892	9-101 (93)	269-361 (93)
TA2-047090	contig10190	gi|146189574|emb|AM697701.1| Platynereis dumerilii partial mRNA for hypothetical protein (ORF1), isolate 29	gi|146189574|emb|AM697701.1	58	115 bits (58)	1e-22	80	223/278 (80%)	Plus / Minus	370	496	46-323 (278)	359-82 (278)
TA2-085882	contig17569	gi|2624197|emb|Y09625.1|LRCARBPEP Lumbricus rubellus mRNA for preprocarboxypeptidase	gi|2624197|emb|Y09625.1|LRCARBPEP	57	113 bits (57)	1e-22	94	73/77 (94%)	Plus / Minus	105	1307	1-76 (76)	944-868 (77)
TA2-164027	contig03599	gi|56289328|emb|CR700994.2|CNS0G3U6 Tetraodon nigroviridis full-length cDNA	gi|56289328|emb|CR700994.2|CNS0G3U6	58	115 bits (58)	1e-22	81	184/226 (81%)	Plus / Minus	272	885	3-228 (226)	568-343 (226)
TA2-188934	EW1_F1P05_A12	gi|147225257|dbj|AB284053.1| Eisenia fetida evcp-2 gene for valosine containing peptide-2, complete cds	gi|147225257|dbj|AB284053.1	58	115 bits (58)	1e-22	90	91/101 (90%)	Plus / Minus	286	17933	3-101 (99)	5399-5299 (101)
TA2-191017	contig20320	gi|56417569|gb|AY826154.1| Aedes albopictus clone AL_217 transport protein Sec61 beta subunit-like mRNA, complete cds	gi|56417569|gb|AY826154.1	58	115 bits (58)	1e-22	86	109/126 (86%)	Plus / Minus	246	300	54-179 (126)	293-168 (126)
TA3-183760	contig24753	gi|33330087|gb|AF534828.1| Allonais paraguayensis isolate ALLpawa cytochrome oxidase subunit I (COI) gene, partial cds; mitochondrial gene for mitochondrial product	gi|33330087|gb|AF534828.1	57	113 bits (57)	1e-22	91	81/89 (91%)	Plus / Minus	108	1224	20-108 (89)	905-817 (89)
TA1-182031	SMcontig_59633	gi|166406857|gb|EU244376.1| Haliotis diversicolor clone HDr4CJ344 ADP/ATP carrier protein mRNA, partial cds; mitochondrial	gi|166406857|gb|EU244376.1	58	115 bits (58)	2e-22	82	160/194 (82%)	Plus / Plus	583	856	43-236 (194)	274-467 (194)
TA1-219469	SMcontig_9337	gi|185132365|ref|NM_001124237.1| Oncorhynchus mykiss sex hormone-binding globulin (LOC100135850), mRNA gi|82941396|dbj|AB243054.1| Oncorhynchus mykiss mRNA for sex hormone-binding globulin, complete cds	gi|185132365|ref|NM_001124237.1, gi|82941396|dbj|AB243054.1	57	113 bits (57)	2e-22	84	126/149 (84%)	Plus / Plus	157	3485	4-152 (149)	1073-1221 (149)
TA1-224465	SMcontig_59745	gi|115955505|ref|XM_001177407.1| PREDICTED: Strongylocentrotus purpuratus similar to v-fos transformation effector protein, transcript variant 1 (LOC575056), mRNA	gi|115955505|ref|XM_001177407.1	58	116 bits (58)	2e-22	81	190/234 (81%)	Plus / Plus	684	770	244-477 (234)	461-694 (234)
TA1-228210	contig30643	gi|115455262|ref|NM_001057767.1| Oryza sativa (japonica cultivar-group) Os03g0743400 (Os03g0743400) mRNA, complete cds	gi|115455262|ref|NM_001057767.1	58	115 bits (58)	2e-22	85	115/134 (85%)	Plus / Plus	384	1002	12-145 (134)	444-577 (134)
TA2-133288	EW1_F2P11_D05	gi|116786081|gb|EF084654.1| Picea sitchensis clone WS02722_C23 unknown mRNA	gi|116786081|gb|EF084654.1	58	115 bits (58)	2e-22	86	106/122 (86%)	Plus / Plus	396	677	4-125 (122)	435-556 (122)
TA2-183695	SMcontig_24193	gi|157362354|dbj|D29920.2|LUMEWAN Lumbricus terrestris EWAM mRNA for actin-modulator, complete cds	gi|157362354|dbj|D29920.2|LUMEWAN	57	113 bits (57)	2e-22	92	75/81 (92%)	Plus / Minus	156	1104	4-84 (81)	111-31 (81)
TA3-054146	SMcontig_42723	gi|189528648|ref|XM_685254.3| PREDICTED: Danio rerio similar to Protein yippee-like 1 (LOC561851), mRNA	gi|189528648|ref|XM_685254.3	57	113 bits (57)	2e-22	88	93/105 (88%)	Plus / Plus	143	805	1-105 (105)	334-438 (105)
TA3-123596	contig04759	gi|116786081|gb|EF084654.1| Picea sitchensis clone WS02722_C23 unknown mRNA	gi|116786081|gb|EF084654.1	58	115 bits (58)	2e-22	86	106/122 (86%)	Plus / Minus	398	677	264-385 (122)	556-435 (122)
TA3-167700	contig27687	gi|166406857|gb|EU244376.1| Haliotis diversicolor clone HDr4CJ344 ADP/ATP carrier protein mRNA, partial cds; mitochondrial	gi|166406857|gb|EU244376.1	58	115 bits (58)	2e-22	82	160/194 (82%)	Plus / Minus	532	856	301-494 (194)	467-274 (194)
TA4-187457	SMcontig_23891	gi|116786081|gb|EF084654.1| Picea sitchensis clone WS02722_C23 unknown mRNA	gi|116786081|gb|EF084654.1	58	116 bits (58)	2e-22	82	151/184 (82%)	Plus / Minus	610	677	265-448 (184)	556-378 (179)
TA1-097078	SMcontig_54667	gi|56417569|gb|AY826154.1| Aedes albopictus clone AL_217 transport protein Sec61 beta subunit-like mRNA, complete cds	gi|56417569|gb|AY826154.1	58	115 bits (58)	3e-22	86	109/126 (86%)	Plus / Plus	1086	300	118-243 (126)	168-293 (126)
TA1-099553	SMcontig_41503	gi|167882589|gb|EU432216.1| Atopochthonius artiodactylus 18S ribosomal RNA gene, partial sequence	gi|167882589|gb|EU432216.1	56	111 bits (56)	3e-22	98	63/64 (98%)	Plus / Plus	64	1825	1-64 (64)	1-63 (63)
TA2-084678	contig05961	gi|115955505|ref|XM_001177407.1| PREDICTED: Strongylocentrotus purpuratus similar to v-fos transformation effector protein, transcript variant 1 (LOC575056), mRNA	gi|115955505|ref|XM_001177407.1	58	115 bits (58)	3e-22	81	190/234 (81%)	Plus / Minus	707	770	229-462 (234)	694-461 (234)
TA2-123746	EB3ZX6E01DZUB1	gi|50346080|gb|AY684712.1| Eisenia fetida clone CST2-2 lumbrokinase mRNA, complete cds	gi|50346080|gb|AY684712.1	56	111 bits (56)	3e-22	98	63/64 (98%)	Plus / Minus	65	1023	1-64 (64)	1012-950 (63)
TA2-167858	SMcontig_63171	gi|126323327|ref|XM_001377302.1| PREDICTED: Monodelphis domestica similar to protein kinase A alpha (LOC100026861), mRNA	gi|126323327|ref|XM_001377302.1	57	113 bits (57)	3e-22	83	144/173 (83%)	Plus / Minus	182	1191	6-178 (173)	779-607 (173)
TA3-102590	SMcontig_44415	gi|2760014|emb|AJ223201.1|RLAJ3201 Lumbricus rubellus mRNA for 60S ribosomal protein L14	gi|2760014|emb|AJ223201.1|RLAJ3201	56	111 bits (56)	3e-22	96	62/64 (96%)	Plus / Minus	64	638	1-64 (64)	182-119 (64)
TA3-152682	SMcontig_27605	gi|158187879|gb|EU125024.1| Eurythoe complanata ribosomal protein rpl30 mRNA, complete cds	gi|158187879|gb|EU125024.1	57	114 bits (57)	3e-22	82	159/193 (82%)	Plus / Plus	345	428	20-212 (193)	188-380 (193)
TA3-216763	contig12586	gi|2760014|emb|AJ223201.1|RLAJ3201 Lumbricus rubellus mRNA for 60S ribosomal protein L14	gi|2760014|emb|AJ223201.1|RLAJ3201	57	113 bits (57)	3e-22	83	150/179 (83%)	Plus / Plus	185	638	1-171 (171)	429-606 (178)
TA1-032406	EW1_F2P17_D11	gi|4454156|emb|AJ236886.1|EFO236886 Eisenia foetida mRNA for metallothionein, partial	gi|4454156|emb|AJ236886.1|EFO236886	57	113 bits (57)	4e-22	86	108/125 (86%)	Plus / Plus	276	486	40-164 (125)	1-125 (125)
TA1-056208	contig28741	gi|157132307|ref|XM_001655941.1| Aedes aegypti ATP synthase beta subunit partial mRNA	gi|157132307|ref|XM_001655941.1	57	113 bits (57)	4e-22	81	184/225 (81%)	Plus / Plus	274	2023	1-225 (225)	1386-1609 (224)
TA3-201214	SMcontig_44403	gi|126305062|ref|XM_001378923.1| PREDICTED: Monodelphis domestica similar to lysyl-tRNA synthetase (LOC100029118), mRNA	gi|126305062|ref|XM_001378923.1	57	113 bits (57)	4e-22	82	153/185 (82%)	Plus / Plus	253	1815	32-216 (185)	1564-1748 (185)
TA2-017125	SMcontig_27177	gi|4115502|dbj|AB010784.1| Lumbricus terrestris mRNA for 29-kDa galactose-binding lectin, complete cds, clone: 7	gi|4115502|dbj|AB010784.1	56	111 bits (56)	5e-22	88	92/104 (88%)	Plus / Minus	104	1228	1-104 (104)	627-524 (104)
TA2-058133	EB3O8BM01BHN7N	gi|51557666|gb|AY603558.1| Culicoides sonorensis clone CsCAM1 calmodulin mRNA, complete cds	gi|51557666|gb|AY603558.1	56	111 bits (56)	5e-22	90	80/88 (90%)	Plus / Minus	95	914	2-89 (88)	200-113 (88)
TA2-147731	contig04932	gi|147225257|dbj|AB284053.1| Eisenia fetida evcp-2 gene for valosine containing peptide-2, complete cds	gi|147225257|dbj|AB284053.1	56	111 bits (56)	5e-22	93	71/76 (93%)	Plus / Minus	99	17933	1-76 (76)	7109-7034 (76)
TA1-090454	SMcontig_28370	gi|47085876|ref|NM_213128.1| Danio rerio eukaryotic translation initiation factor 3, subunit 6 interacting protein (eif3s6ip), mRNA gi|32451752|gb|BC054626.1| Danio rerio eukaryotic translation initiation factor 3, subunit 6 interacting protein, mRNA (cDNA clone MGC:64147 IMAGE:6797018), complete cds	gi|47085876|ref|NM_213128.1, gi|32451752|gb|BC054626.1	57	113 bits (57)	6e-22	84	129/153 (84%)	Plus / Plus	366	2139	174-326 (153)	1553-1705 (153)
TA4-058032	EB3O8BM01AKN39	gi|115259848|emb|AM236085.1| Rhizobium leguminosarum bv. viciae plasmid pRL11 complete genome, strain 3841	gi|115259848|emb|AM236085.1	56	111 bits (56)	6e-22	88	99/112 (88%)	Plus / Minus	112	684202	1-112 (112)	549265-549155 (111)
TA1-116416	contig30481	gi|987047|emb|Z37974.1|CBPGKMR C.barabensis (griseus) mRNA for phosphoglycerate kinase	gi|987047|emb|Z37974.1|CBPGKMR	56	111 bits (56)	7e-22	87	108/124 (87%)	Plus / Plus	125	1689	3-125 (123)	682-805 (124)
TA1-144227	SMcontig_21089	gi|38174391|gb|BC061291.1| Xenopus tropicalis cDNA clone IMAGE:5381631, containing frame-shift errors	gi|38174391|gb|BC061291.1	57	113 bits (57)	7e-22	79	247/311 (79%)	Plus / Plus	508	936	15-325 (311)	471-781 (311)
TA1-197282	contig27088	gi|182889945|gb|BC165847.1| Synthetic construct Danio rerio clone IMAGE:100061421, MGC:192935 ddx39b protein (ddx39b) mRNA, encodes complete protein	gi|182889945|gb|BC165847.1	56	111 bits (56)	8e-22	85	116/136 (85%)	Plus / Plus	143	1351	3-138 (136)	1068-1203 (136)
TA2-210134	contig17027	gi|189523187|ref|XR_044998.1| PREDICTED: Danio rerio misc_RNA (wu:fj61a10), miscRNA	gi|189523187|ref|XR_044998.1	56	111 bits (56)	8e-22	89	89/100 (89%)	Plus / Minus	139	4688	37-136 (100)	1068-969 (100)
TA4-170584	SMcontig_14180	gi|437855|emb|X74748.1|LPSYNBRE L.pealei mRNA for synaptobrevin	gi|437855|emb|X74748.1|LPSYNBRE	56	112 bits (56)	8e-22	82	145/176 (82%)	Plus / Plus	215	1023	40-215 (176)	157-332 (176)
TA2-146992	SMcontig_5262	gi|46017035|emb|BX931315.2| Gallus gallus finished cDNA, clone ChEST650i11	gi|46017035|emb|BX931315.2	56	112 bits (56)	9e-22	87	89/102 (87%)	Plus / Minus	314	607	200-301 (102)	459-358 (102)
TA4-163447	SMcontig_29923	gi|148226860|ref|NM_001091769.1| Xenopus laevis hypothetical protein MGC78774 (MGC78774), mRNA gi|47937450|gb|BC072026.1| Xenopus laevis hypothetical protein MGC78774, mRNA (cDNA clone MGC:78774 IMAGE:3400667), complete cds	gi|148226860|ref|NM_001091769.1, gi|47937450|gb|BC072026.1	56	111 bits (56)	9e-22	89	86/96 (89%)	Plus / Plus	165	2277	40-135 (96)	550-645 (96)
TA1-032887	contig03848	gi|153906686|dbj|AK253652.1| Gryllus bimaculatus mRNA, GBcontig00513	gi|153906686|dbj|AK253652.1	56	111 bits (56)	1e-21	82	155/188 (82%)	Plus / Minus	230	202	32-219 (188)	188-1 (188)
TA2-172116	SMcontig_8430	gi|147225255|dbj|AB284052.1| Eisenia fetida evcp-1 gene for valosine containing peptide-1, complete cds	gi|147225255|dbj|AB284052.1	54	111 bits (54)	1e-21	82	145/175 (82%)	Plus / Plus	252	16397	77-251 (175)	14925-15097 (173)
TA3-177685	contig27649	gi|158187715|gb|EU124942.1| Arenicola marina ribosomal protein rps17 mRNA, complete cds	gi|158187715|gb|EU124942.1	56	111 bits (56)	1e-21	83	134/160 (83%)	Plus / Minus	229	500	56-215 (160)	278-119 (160)
TA3-204704	SMcontig_7934	gi|149472911|ref|XM_001518752.1| PREDICTED: Ornithorhynchus anatinus similar to eIF-5A2 (LOC100089385), partial mRNA	gi|149472911|ref|XM_001518752.1	56	112 bits (56)	1e-21	85	119/140 (85%)	Plus / Minus	284	270	117-256 (140)	248-109 (140)
TA4-234908	EB3O8BM01ALFE9	gi|59895946|gb|AY913946.1| Eisenia andrei eisenstasin I mRNA, complete cds	gi|59895946|gb|AY913946.1	55	109 bits (55)	1e-21	98	58/59 (98%)	Plus / Minus	59	894	1-59 (59)	794-736 (59)
TA1-010950	SMcontig_14443	gi|2613140|gb|AF030547.1|AF030547 Manduca sexta beta-1 tubulin mRNA, complete cds	gi|2613140|gb|AF030547.1|AF030547	55	109 bits (55)	2e-21	89	85/95 (89%)	Plus / Plus	95	1937	1-95 (95)	823-917 (95)
TA1-144064	SMcontig_22525	gi|76156227|gb|DQ213864.1| Taeniopygia guttata clone 0058P0003G03 dUTP pyrophosphatase-like mRNA, complete sequence	gi|76156227|gb|DQ213864.1	56	111 bits (56)	2e-21	86	104/120 (86%)	Plus / Plus	349	873	58-177 (120)	291-410 (120)
TA1-201679	contig29480	gi|55247510|gb|AY775150.1| Farfantepenaeus paulensis cyclophilin mRNA, partial cds	gi|55247510|gb|AY775150.1	56	111 bits (56)	2e-21	87	98/112 (87%)	Plus / Plus	252	556	8-119 (112)	26-137 (112)
TA2-023757	EW1_F2P20_H09	gi|142383697|ref|NM_011304.3| Mus musculus RuvB-like protein 2 (Ruvbl2), mRNA	gi|142383697|ref|NM_011304.3	56	111 bits (56)	2e-21	83	137/164 (83%)	Plus / Minus	324	1675	46-209 (164)	1163-1000 (164)
TA2-106166	SMcontig_9781	gi|2624197|emb|Y09625.1|LRCARBPEP Lumbricus rubellus mRNA for preprocarboxypeptidase	gi|2624197|emb|Y09625.1|LRCARBPEP	55	109 bits (55)	2e-21	89	92/103 (89%)	Plus / Minus	110	1307	7-109 (103)	823-722 (102)
TA2-114597	SMcontig_4207	gi|50540153|ref|NM_001002544.1| Danio rerio zgc:92790 (zgc:92790), mRNA gi|49900745|gb|BC076264.1| Danio rerio zgc:92790, mRNA (cDNA clone MGC:92790 IMAGE:7088042), complete cds	gi|50540153|ref|NM_001002544.1, gi|49900745|gb|BC076264.1	56	111 bits (56)	2e-21	85	110/128 (85%)	Plus / Minus	418	754	151-278 (128)	414-287 (128)
TA2-172593	contig08425	gi|76156227|gb|DQ213864.1| Taeniopygia guttata clone 0058P0003G03 dUTP pyrophosphatase-like mRNA, complete sequence	gi|76156227|gb|DQ213864.1	56	111 bits (56)	2e-21	86	104/120 (86%)	Plus / Minus	352	873	191-310 (120)	410-291 (120)
TA2-185252	EW2_R1P05_E12	gi|27610058|emb|BX036777.1|CNS090JH Single read from an extremity of a full-length cDNA clone made from Anopheles gambiae total adult females. 5-PRIME end of clone FK0AAA8DG07 of strain 6-9 of Anopheles gambiae (African malaria mosquito)	gi|27610058|emb|BX036777.1|CNS090JH	56	111 bits (56)	2e-21	86	104/120 (86%)	Plus / Minus	316	996	164-283 (120)	348-229 (120)
TA2-198992	SMcontig_52985	gi|157136032|ref|XM_001656687.1| Aedes aegypti ATP synthase beta subunit partial mRNA	gi|157136032|ref|XM_001656687.1	55	109 bits (55)	2e-21	91	76/83 (91%)	Plus / Minus	89	1695	7-89 (83)	919-837 (83)
TA3-154271	EB3O8BM01CBPZE	gi|633239|emb|X83734.1|LTIFP L.terrestris mRNA for intermediate filament protein	gi|633239|emb|X83734.1|LTIFP	55	109 bits (55)	2e-21	87	97/111 (87%)	Plus / Plus	114	2360	4-114 (111)	1645-1755 (111)
TA1-011838	SMcontig_61217	gi|158263222|gb|EF648461.1| Riftia pachyptila clone BRbwC10 ATP synthase F0 complex c subunit mRNA, partial cds	gi|158263222|gb|EF648461.1	56	112 bits (56)	3e-21	88	90/102 (88%)	Plus / Plus	610	523	189-290 (102)	105-206 (102)
TA1-106946	SMcontig_58902	gi|134133284|ref|NM_001083573.1| Danio rerio zgc:162272 (zgc:162272), mRNA gi|126631840|gb|BC133929.1| Danio rerio zgc:162272, mRNA (cDNA clone MGC:162272 IMAGE:8759733), complete cds	gi|134133284|ref|NM_001083573.1, gi|126631840|gb|BC133929.1	55	109 bits (55)	3e-21	86	103/119 (86%)	Plus / Plus	120	1114	2-120 (119)	627-745 (119)
TA1-124311	SMcontig_36886	gi|148231723|ref|NM_001091075.1| Xenopus laevis hypothetical protein MGC81158 (MGC81158), mRNA gi|46250199|gb|BC068717.1| Xenopus laevis hypothetical protein MGC81158, mRNA (cDNA clone MGC:81158 IMAGE:6318006), complete cds	gi|148231723|ref|NM_001091075.1, gi|46250199|gb|BC068717.1	55	109 bits (55)	3e-21	86	106/123 (86%)	Plus / Plus	125	495	1-123 (123)	92-214 (123)
TA2-026607	contig27675	gi|115974131|ref|XM_001177943.1| PREDICTED: Strongylocentrotus purpuratus similar to ADP-ribosylation factor-like 8B (LOC759456), mRNA	gi|115974131|ref|XM_001177943.1	56	111 bits (56)	3e-21	85	119/140 (85%)	Plus / Minus	505	1012	366-505 (140)	404-265 (140)
TA2-116590	contig09675	gi|195158892|ref|XM_002020282.1| Drosophila persimilis GL13570 (Dper\GL13570), mRNA	gi|195158892|ref|XM_002020282.1	55	109 bits (55)	3e-21	85	109/127 (85%)	Plus / Minus	127	1473	1-127 (127)	1160-1034 (127)
TA3-002587	SMcontig_35744	gi|112420860|gb|BT027677.1| Gasterosteus aculeatus clone CGX83-B07 mRNA sequence	gi|112420860|gb|BT027677.1	56	112 bits (56)	3e-21	82	146/176 (82%)	Plus / Plus	724	1542	539-714 (176)	1001-1176 (176)
TA3-078806	contig15779	gi|27610058|emb|BX036777.1|CNS090JH Single read from an extremity of a full-length cDNA clone made from Anopheles gambiae total adult females. 5-PRIME end of clone FK0AAA8DG07 of strain 6-9 of Anopheles gambiae (African malaria mosquito)	gi|27610058|emb|BX036777.1|CNS090JH	56	111 bits (56)	3e-21	86	104/120 (86%)	Plus / Minus	418	996	123-242 (120)	348-229 (120)
TA4-203661	SMcontig_53707	gi|27610058|emb|BX036777.1|CNS090JH Single read from an extremity of a full-length cDNA clone made from Anopheles gambiae total adult females. 5-PRIME end of clone FK0AAA8DG07 of strain 6-9 of Anopheles gambiae (African malaria mosquito)	gi|27610058|emb|BX036777.1|CNS090JH	56	111 bits (56)	3e-21	86	104/120 (86%)	Plus / Minus	495	996	184-303 (120)	348-229 (120)
TA1-001719	SMcontig_9636	gi|98979414|gb|DQ497984.1| Acipenser baerii enolase A mRNA, complete cds	gi|98979414|gb|DQ497984.1	56	111 bits (56)	4e-21	84	134/159 (84%)	Plus / Plus	719	1765	4-162 (159)	1164-1320 (157)
TA1-086996	SMcontig_39511	gi|158508673|ref|NM_001109995.1| Mus musculus elongation factor Tu GTP binding domain containing 2 (Eftud2), transcript variant 2, mRNA	gi|158508673|ref|NM_001109995.1	55	109 bits (55)	4e-21	86	103/119 (86%)	Plus / Plus	158	3400	37-155 (119)	2495-2613 (119)
TA1-131768	contig24658	gi|161077243|ref|NM_001103903.1| Drosophila melanogaster lethal (2) 03709 CG15081-RF, transcript variant F (l(2)03709), mRNA	gi|161077243|ref|NM_001103903.1	56	111 bits (56)	4e-21	82	155/188 (82%)	Plus / Plus	586	1585	198-385 (188)	534-721 (188)
TA1-135556	EW2_R1P04_G09	gi|47118072|gb|AF076542.2| Nucella ostrina haplotype 7 cytochrome oxidase subunit I (COI) gene, partial cds; mitochondrial	gi|47118072|gb|AF076542.2	55	109 bits (55)	4e-21	82	151/183 (82%)	Plus / Plus	183	589	1-183 (183)	262-444 (183)
TA1-216807	SMcontig_58589	gi|83307017|emb|CT032991.1| Platynereis dumerilii EST IB0AAA28BD08EM1	gi|83307017|emb|CT032991.1	56	111 bits (56)	4e-21	79	329/414 (79%)	Plus / Plus	648	721	1-413 (413)	122-529 (408)
TA2-054295	SMcontig_8317	gi|161077243|ref|NM_001103903.1| Drosophila melanogaster lethal (2) 03709 CG15081-RF, transcript variant F (l(2)03709), mRNA	gi|161077243|ref|NM_001103903.1	56	111 bits (56)	4e-21	82	155/188 (82%)	Plus / Minus	752	1585	292-479 (188)	721-534 (188)
TA2-139501	EW1_F1P09_B09	gi|50593308|gb|AY680839.1| Myotis lucifugus thioredoxin peroxidase (Pag) mRNA, complete cds	gi|50593308|gb|AY680839.1	56	111 bits (56)	4e-21	84	121/143 (84%)	Plus / Minus	602	620	381-523 (143)	551-409 (143)
TA2-161442	EW1_F1P09_B09	gi|50593308|gb|AY680839.1| Myotis lucifugus thioredoxin peroxidase (Pag) mRNA, complete cds	gi|50593308|gb|AY680839.1	56	111 bits (56)	4e-21	84	121/143 (84%)	Plus / Minus	602	620	381-523 (143)	551-409 (143)
TA1-106379	EW1_F1P05_G04	gi|194748017|ref|XM_001956410.1| Drosophila ananassae GF24586 (Dana\GF24586), mRNA	gi|194748017|ref|XM_001956410.1	55	109 bits (55)	5e-21	83	139/167 (83%)	Plus / Plus	221	381	53-219 (167)	1-167 (167)
TA1-142225	SMcontig_55593	gi|160774345|gb|BC155227.1| Danio rerio zgc:110087, mRNA (cDNA clone MGC:174630 IMAGE:7164534), complete cds	gi|160774345|gb|BC155227.1	56	111 bits (56)	5e-21	84	122/144 (84%)	Plus / Plus	840	1479	43-186 (144)	209-352 (144)
TA2-223368	contig24497	gi|146142296|gb|EF494507.1| Perionyx excavatus mitochondrion, complete genome	gi|146142296|gb|EF494507.1	56	111 bits (56)	5e-21	77	470/608 (77%)	Plus / Plus	743	15083	87-694 (608)	2808-3415 (608)
TA4-182974	SMcontig_42896	gi|125774868|ref|XM_001358649.1| Drosophila pseudoobscura GA16485-PA (Dpse\GA16485) mRNA, partial cds	gi|125774868|ref|XM_001358649.1	55	109 bits (55)	5e-21	84	124/147 (84%)	Plus / Minus	217	3525	64-210 (147)	3366-3220 (147)
TA1-063196	contig26050	gi|149472911|ref|XM_001518752.1| PREDICTED: Ornithorhynchus anatinus similar to eIF-5A2 (LOC100089385), partial mRNA	gi|149472911|ref|XM_001518752.1	56	111 bits (56)	6e-21	85	119/140 (85%)	Plus / Plus	959	270	37-176 (140)	109-248 (140)
TA1-115423	EW1_R1P08_E01	gi|3075415|gb|U55073.1|LTU55073 Lumbricus terrestris hemoglobin chain d1 gene, complete cds	gi|3075415|gb|U55073.1|LTU55073	55	109 bits (55)	6e-21	83	136/163 (83%)	Plus / Plus	243	946	58-220 (163)	199-361 (163)
TA1-214004	EW1_F2P19_D01	gi|194770177|ref|XM_001967138.1| Drosophila ananassae GF19040 (Dana\GF19040), mRNA	gi|194770177|ref|XM_001967138.1	55	109 bits (55)	6e-21	92	73/79 (92%)	Plus / Plus	263	468	138-216 (79)	35-113 (79)
TA1-220688	SMcontig_56841	gi|158187741|gb|EU124955.1| Arenicola marina ribosomal protein rpl5 mRNA, partial cds	gi|158187741|gb|EU124955.1	55	109 bits (55)	6e-21	88	88/99 (88%)	Plus / Plus	283	484	163-261 (99)	14-112 (99)
TA3-172137	EB3O8BM02GME66	gi|3688433|emb|AJ011706.1|LRU011706 Lumbricus rubellus mRNA for 40S ribosomal protein S13	gi|3688433|emb|AJ011706.1|LRU011706	54	107 bits (54)	6e-21	96	60/62 (96%)	Plus / Minus	80	564	12-73 (62)	154-93 (62)
TA2-146999	EB3ZX6E02IRBA4	gi|115924382|ref|XM_001179112.1| PREDICTED: Strongylocentrotus purpuratus similar to tubulin, alpha 2, transcript variant 1 (LOC590586), mRNA	gi|115924382|ref|XM_001179112.1	54	107 bits (54)	7e-21	90	78/86 (90%)	Plus / Minus	89	1338	1-86 (86)	1094-1009 (86)
TA2-193726	EW2_R1P01_C04	gi|33333948|gb|AF547223.1| Pinctada fucata ferritin-like protein mRNA, complete cds	gi|33333948|gb|AF547223.1	55	109 bits (55)	7e-21	82	154/187 (82%)	Plus / Minus	286	794	1-187 (187)	321-135 (187)
TA1-122544	EW1_F1P10_A04	gi|159449|gb|J05161.1|LUMHBC Earthworm (L.terrestris) extracellular globin chain c gene, complete cds	gi|159449|gb|J05161.1|LUMHBC	55	109 bits (55)	8e-21	95	68/71 (95%)	Plus / Plus	311	4037	10-80 (71)	150-219 (70)
TA2-006650	SMcontig_16668	gi|157106949|ref|XM_001649506.1| Aedes aegypti elongation factor SIII p15 subunit partial mRNA	gi|157106949|ref|XM_001649506.1	55	109 bits (55)	8e-21	87	94/107 (87%)	Plus / Minus	316	1833	178-284 (107)	460-354 (107)
TA2-007540	SMcontig_17561	gi|115924888|ref|XM_001176968.1| PREDICTED: Strongylocentrotus purpuratus similar to Chaperonin containing TCP1, subunit 5 (epsilon) (LOC575808), mRNA	gi|115924888|ref|XM_001176968.1	55	110 bits (55)	8e-21	84	122/145 (84%)	Plus / Plus	437	2262	81-225 (145)	989-1133 (145)
TA1-003529	contig14807	gi|123995774|gb|DQ894563.2| Synthetic construct Homo sapiens clone IMAGE:100009023; FLH176432.01L; RZPDo839D03121D DEAD (Asp-Glu-Ala-Asp) box polypeptide 39 (DDX39) gene, encodes complete protein	gi|123995774|gb|DQ894563.2	54	107 bits (54)	1e-20	88	97/110 (88%)	Plus / Plus	117	1324	7-115 (109)	1004-1113 (110)
TA1-014218	SMcontig_17394	gi|115496727|ref|NM_001075323.1| Bos taurus PRP18 pre-mRNA processing factor 18 homolog (S. cerevisiae) (PRPF18), mRNA gi|87578170|gb|BC113323.1| Bos taurus PRP18 pre-mRNA processing factor 18 homolog (S. cerevisiae), mRNA (cDNA clone MGC:137878 IMAGE:8082762), complete cds	gi|115496727|ref|NM_001075323.1, gi|87578170|gb|BC113323.1	55	109 bits (55)	1e-20	84	122/145 (84%)	Plus / Plus	687	2397	196-340 (145)	929-1073 (145)
TA1-025805	EW1_F2P12_E04	gi|3075415|gb|U55073.1|LTU55073 Lumbricus terrestris hemoglobin chain d1 gene, complete cds	gi|3075415|gb|U55073.1|LTU55073	55	109 bits (55)	1e-20	83	136/163 (83%)	Plus / Plus	537	946	85-247 (163)	199-361 (163)
TA1-031724	contig05596	gi|27611628|emb|BX038347.1|CNS091R3 Single read from an extremity of a full-length cDNA clone made from Anopheles gambiae total adult females. 3-PRIME end of clone FK0AAB2CH05 of strain 6-9 of Anopheles gambiae (African malaria mosquito)	gi|27611628|emb|BX038347.1|CNS091R3	54	107 bits (54)	1e-20	87	93/106 (87%)	Plus / Minus	126	652	20-125 (106)	485-380 (106)
TA1-072846	EW1_F1P02_C05	gi|149409324|ref|XM_001509902.1| PREDICTED: Ornithorhynchus anatinus similar to Parkin coregulated gene protein (PARK2 coregulated) (Molecular chaperone/chaperonin-binding protein) (LOC100078958), mRNA	gi|149409324|ref|XM_001509902.1	55	109 bits (55)	1e-20	91	76/83 (91%)	Plus / Plus	581	843	343-425 (83)	271-353 (83)
TA1-085776	contig18150	gi|70887554|ref|NM_001025453.1| Danio rerio zgc:110087 (zgc:110087), mRNA gi|66910258|gb|BC096794.1| Danio rerio zgc:110087, mRNA (cDNA clone MGC:110087 IMAGE:7283746), complete cds	gi|70887554|ref|NM_001025453.1, gi|66910258|gb|BC096794.1	55	109 bits (55)	1e-20	83	140/167 (83%)	Plus / Plus	441	1496	14-179 (166)	185-351 (167)
TA1-096918	contig24384	gi|160552268|gb|EU139235.1| Flustra foliacea putative 60S ribosomal protein RPL36A mRNA, complete cds	gi|160552268|gb|EU139235.1	55	109 bits (55)	1e-20	89	85/95 (89%)	Plus / Minus	398	321	275-369 (95)	321-227 (95)
TA1-124023	SMcontig_7962	gi|56304115|emb|CR719110.2|CNS0GHT8 Tetraodon nigroviridis full-length cDNA	gi|56304115|emb|CR719110.2|CNS0GHT8	54	108 bits (54)	1e-20	86	104/120 (86%)	Plus / Plus	191	453	1-120 (120)	174-292 (119)
TA1-151898	SMcontig_4323	gi|158263222|gb|EF648461.1| Riftia pachyptila clone BRbwC10 ATP synthase F0 complex c subunit mRNA, partial cds	gi|158263222|gb|EF648461.1	55	109 bits (55)	1e-20	89	85/95 (89%)	Plus / Plus	721	523	407-501 (95)	112-206 (95)
TA2-005358	SMcontig_15105	gi|194687413|ref|XM_001256854.2| PREDICTED: Bos taurus similar to AP-2 complex subunit sigma-1 (Adapter-related protein complex 2 sigma-1 subunit) (Sigma2-adaptin) (Clathrin coat assembly protein AP17) (Clathrin coat-associated protein AP17) (Plasma membrane adaptor AP-2 17 kDa protein) (HA2 17 kDa sub (LOC790360), mRNA	gi|194687413|ref|XM_001256854.2	54	107 bits (54)	1e-20	86	109/126 (86%)	Plus / Minus	159	613	29-154 (126)	224-100 (125)
TA2-089441	SMcontig_61973	gi|30349207|gb|AY260751.1| Oreochromis mossambicus chromatin assembly factor 1 subunit mRNA, partial cds	gi|30349207|gb|AY260751.1	54	107 bits (54)	1e-20	87	96/110 (87%)	Plus / Minus	188	461	78-187 (110)	270-161 (110)
TA2-124615	EW1_F1P08_G09	gi|149409324|ref|XM_001509902.1| PREDICTED: Ornithorhynchus anatinus similar to Parkin coregulated gene protein (PARK2 coregulated) (Molecular chaperone/chaperonin-binding protein) (LOC100078958), mRNA	gi|149409324|ref|XM_001509902.1	55	109 bits (55)	1e-20	91	76/83 (91%)	Plus / Minus	482	843	384-466 (83)	353-271 (83)
TA3-121359	SMcontig_5456	gi|3075417|gb|U55074.1|LTU55074 Lumbricus terrestris hemoglobin chain d2 gene, complete cds	gi|3075417|gb|U55074.1|LTU55074	53	107 bits (53)	1e-20	94	69/73 (94%)	Plus / Minus	183	942	38-110 (73)	870-799 (72)
TA3-204706	SMcontig_47602	gi|4115506|dbj|AB010786.1| Lumbricus terrestris mRNA for 29-kDa galactose-binding lectin, complete cds, clone: 9	gi|4115506|dbj|AB010786.1	54	107 bits (54)	1e-20	84	126/150 (84%)	Plus / Plus	150	1060	1-150 (150)	104-253 (150)
TA4-019549	SMcontig_29661	gi|147225255|dbj|AB284052.1| Eisenia fetida evcp-1 gene for valosine containing peptide-1, complete cds	gi|147225255|dbj|AB284052.1	53	108 bits (53)	1e-20	84	97/115 (84%)	Plus / Plus	199	16397	64-177 (114)	4624-4738 (115)
TA1-021315	EW1_F1P08_E10	gi|11414848|emb|AJ297976.1|SDO297976 Suberites domuncula mRNA for vacuolar proton pump protein (vatpd gene)	gi|11414848|emb|AJ297976.1|SDO297976	54	107 bits (54)	2e-20	92	72/78 (92%)	Plus / Plus	194	1033	110-187 (78)	582-659 (78)
TA1-103156	SMcontig_61111	gi|77682476|ref|NM_001016545.2| Xenopus tropicalis phosphoglycerate kinase 2 (pgk2), mRNA gi|77626786|emb|CR760747.2| Xenopus tropicalis finished cDNA, clone TGas068e24	gi|77682476|ref|NM_001016545.2, gi|77626786|emb|CR760747.2	55	109 bits (55)	2e-20	85	115/135 (85%)	Plus / Plus	1109	1349	353-487 (135)	1124-1258 (135)
TA1-125715	contig25482	gi|160552268|gb|EU139235.1| Flustra foliacea putative 60S ribosomal protein RPL36A mRNA, complete cds	gi|160552268|gb|EU139235.1	54	107 bits (54)	2e-20	89	84/94 (89%)	Plus / Minus	206	321	104-197 (94)	320-227 (94)
TA1-200066	EW2_R1P07_B11	gi|67083928|gb|DQ066262.1| Ixodes scapularis isolate ISN-L-128 ribosomal protein S12 mRNA, complete cds	gi|67083928|gb|DQ066262.1	54	107 bits (54)	2e-20	84	120/142 (84%)	Plus / Minus	258	399	12-153 (142)	358-217 (142)
TA2-001830	SMcontig_1182	gi|118090317|ref|XM_420622.2| PREDICTED: Gallus gallus centrin, EF-hand protein, 2 (CETN2), mRNA	gi|118090317|ref|XM_420622.2	54	107 bits (54)	2e-20	84	123/146 (84%)	Plus / Minus	174	2148	29-174 (146)	354-209 (146)
TA2-133599	EW2_R1P07_B11	gi|67083928|gb|DQ066262.1| Ixodes scapularis isolate ISN-L-128 ribosomal protein S12 mRNA, complete cds	gi|67083928|gb|DQ066262.1	54	107 bits (54)	2e-20	84	120/142 (84%)	Plus / Minus	258	399	12-153 (142)	358-217 (142)
TA3-017200	SMcontig_4053	gi|166952330|gb|EU302559.1| Lineus viridis ribosomal protein rpl39 mRNA, complete cds	gi|166952330|gb|EU302559.1	54	107 bits (54)	2e-20	85	114/134 (85%)	Plus / Plus	180	615	44-177 (134)	24-157 (134)
TA3-197693	SMcontig_41738	gi|2760014|emb|AJ223201.1|RLAJ3201 Lumbricus rubellus mRNA for 60S ribosomal protein L14	gi|2760014|emb|AJ223201.1|RLAJ3201	52	105 bits (52)	2e-20	95	59/62 (95%)	Plus / Plus	75	638	14-75 (62)	10-71 (62)
TA4-170274	SMcontig_13808	gi|126344935|ref|XM_001381914.1| PREDICTED: Monodelphis domestica hypothetical protein LOC100033062 (LOC100033062), mRNA	gi|126344935|ref|XM_001381914.1	54	107 bits (54)	2e-20	86	105/122 (86%)	Plus / Plus	197	1749	59-180 (122)	1483-1604 (122)
TA1-047889	contig11515	gi|157284503|gb|EF153180.1| Cyanea arctica ribosomal protein S5 (rps5) gene, partial cds	gi|157284503|gb|EF153180.1	53	105 bits (53)	3e-20	93	68/73 (93%)	Plus / Plus	97	1505	1-73 (73)	1427-1499 (73)
TA1-099324	SMcontig_18100	gi|58000443|ref|NM_001009987.1| Danio rerio zgc:86609 (zgc:86609), mRNA gi|56789522|gb|BC088380.1| Danio rerio zgc:86609, mRNA (cDNA clone MGC:86609 IMAGE:6892298), complete cds	gi|58000443|ref|NM_001009987.1, gi|56789522|gb|BC088380.1	54	107 bits (54)	3e-20	80	190/236 (80%)	Plus / Plus	427	1850	189-424 (236)	450-685 (236)
TA1-216810	SMcontig_47605	gi|633239|emb|X83734.1|LTIFP L.terrestris mRNA for intermediate filament protein	gi|633239|emb|X83734.1|LTIFP	52	106 bits (52)	3e-20	80	142/176 (80%)	Plus / Plus	176	2360	1-176 (176)	1532-1704 (173)
TA2-004322	SMcontig_14310	gi|147225257|dbj|AB284053.1| Eisenia fetida evcp-2 gene for valosine containing peptide-2, complete cds	gi|147225257|dbj|AB284053.1	54	107 bits (54)	3e-20	90	79/87 (90%)	Plus / Minus	353	17933	94-178 (85)	5391-5305 (87)
TA2-004808	SMcontig_7160	gi|194210153|ref|XM_001504662.2| PREDICTED: Equus caballus similar to ATP-binding cassette, sub-family F (GCN20), member 2 (LOC100063507), mRNA	gi|194210153|ref|XM_001504662.2	54	107 bits (54)	3e-20	85	114/134 (85%)	Plus / Minus	368	2460	64-197 (134)	1190-1057 (134)
TA2-049025	SMcontig_57220	gi|116734211|gb|DQ873220.1| Flavobacteriales endosymbiont of Chionaspis wistariae D386 clone 17 23S ribosomal RNA gene, partial sequence	gi|116734211|gb|DQ873220.1	53	106 bits (53)	3e-20	85	105/123 (85%)	Plus / Plus	125	834	1-123 (123)	138-260 (123)
TA2-055421	EW1_F1P03_D01	gi|14334097|gb|AF381125.1| Octolasion tyrtaeum isolate J4 cytochrome oxidase subunit II (COII) gene, partial cds; mitochondrial gene for mitochondrial product	gi|14334097|gb|AF381125.1	54	107 bits (54)	3e-20	80	204/254 (80%)	Plus / Minus	305	501	5-258 (254)	254-1 (254)
TA2-113499	EW2_R1P08_B05	gi|67083928|gb|DQ066262.1| Ixodes scapularis isolate ISN-L-128 ribosomal protein S12 mRNA, complete cds	gi|67083928|gb|DQ066262.1	54	107 bits (54)	3e-20	84	120/142 (84%)	Plus / Minus	276	399	30-171 (142)	358-217 (142)
TA2-120398	SMcontig_57090	gi|147225257|dbj|AB284053.1| Eisenia fetida evcp-2 gene for valosine containing peptide-2, complete cds	gi|147225257|dbj|AB284053.1	54	107 bits (54)	3e-20	93	69/74 (93%)	Plus / Plus	388	17933	24-97 (74)	9882-9955 (74)
TA2-123429	EW2_R1P07_A09	gi|67083928|gb|DQ066262.1| Ixodes scapularis isolate ISN-L-128 ribosomal protein S12 mRNA, complete cds	gi|67083928|gb|DQ066262.1	54	107 bits (54)	3e-20	84	120/142 (84%)	Plus / Minus	266	399	20-161 (142)	358-217 (142)
TA2-181678	EB3O8BM01DYUEP	gi|157130208|ref|XM_001655592.1| Aedes aegypti heat shock protein partial mRNA	gi|157130208|ref|XM_001655592.1	53	105 bits (53)	3e-20	89	80/89 (89%)	Plus / Minus	94	2605	6-94 (89)	354-266 (89)
TA2-204597	SMcontig_44288	gi|158297579|ref|XM_317795.4| AGAP011504-PA (AgaP_AGAP011504) mRNA, complete cds	gi|158297579|ref|XM_317795.4	54	108 bits (54)	3e-20	85	115/134 (85%)	Plus / Minus	625	966	347-480 (134)	503-371 (133)
TA2-223515	contig21481	gi|83307625|emb|CT033599.1| Platynereis dumerilii EST IB0AAA17CF01EM1	gi|83307625|emb|CT033599.1	53	105 bits (53)	3e-20	89	80/89 (89%)	Plus / Minus	103	861	1-89 (89)	169-81 (89)
TA3-028315	contig29008	gi|56809868|gb|AY847002.1| Aedes albopictus ribosomal protein S9 mRNA, complete cds	gi|56809868|gb|AY847002.1	54	107 bits (54)	3e-20	85	114/134 (85%)	Plus / Plus	293	859	19-152 (134)	451-584 (134)
TA3-137844	EB3ZX6E01BU78Z	gi|94449026|gb|DQ472354.1| Eisenia andrei transposon EamaT1.4, complete sequence	gi|94449026|gb|DQ472354.1	53	105 bits (53)	3e-20	96	59/61 (96%)	Plus / Plus	103	1462	43-103 (61)	624-684 (61)
TA4-197088	SMcontig_63009	gi|147225257|dbj|AB284053.1| Eisenia fetida evcp-2 gene for valosine containing peptide-2, complete cds	gi|147225257|dbj|AB284053.1	53	107 bits (53)	3e-20	87	81/93 (87%)	Plus / Plus	319	17933	49-141 (93)	8622-8714 (93)
TA1-115640	contig12398	gi|26000290|gb|AY172839.1| Eisenia fetida ARSP1 precursor (arsp1) mRNA, complete cds	gi|26000290|gb|AY172839.1	53	105 bits (53)	4e-20	87	92/105 (87%)	Plus / Plus	121	1049	3-107 (105)	845-949 (105)
TA1-219482	SMcontig_16649	gi|147225257|dbj|AB284053.1| Eisenia fetida evcp-2 gene for valosine containing peptide-2, complete cds	gi|147225257|dbj|AB284053.1	53	107 bits (53)	4e-20	87	84/96 (87%)	Plus / Plus	424	17933	190-285 (96)	12770-12863 (94)
TA2-100617	contig07288	gi|46358487|gb|AC148705.1| Macaca mulatta Major Histocompatibility Complex MMU348N13, complete sequence	gi|46358487|gb|AC148705.1	53	105 bits (53)	4e-20	87	92/105 (87%)	Plus / Minus	111	186491	5-109 (105)	19383-19279 (105)
TA2-174498	SMcontig_20451	gi|115939137|ref|XM_001195884.1| PREDICTED: Strongylocentrotus purpuratus similar to Slc25a3-prov protein (LOC577743), mRNA	gi|115939137|ref|XM_001195884.1	54	107 bits (54)	4e-20	87	96/110 (87%)	Plus / Minus	361	2283	173-282 (110)	849-740 (110)
TA2-176327	SMcontig_40765	gi|158291820|ref|XM_313355.3| AGAP003597-PA (AgaP_AGAP003597) mRNA, complete cds	gi|158291820|ref|XM_313355.3	53	105 bits (53)	4e-20	87	95/109 (87%)	Plus / Minus	109	2844	1-109 (109)	2009-1901 (109)
TA4-182803	SMcontig_61693	gi|147225255|dbj|AB284052.1| Eisenia fetida evcp-1 gene for valosine containing peptide-1, complete cds	gi|147225255|dbj|AB284052.1	52	106 bits (52)	5e-20	89	82/92 (89%)	Plus / Plus	283	16397	141-231 (91)	4737-4828 (92)
TA2-018639	contig24558	gi|11414848|emb|AJ297976.1|SDO297976 Suberites domuncula mRNA for vacuolar proton pump protein (vatpd gene)	gi|11414848|emb|AJ297976.1|SDO297976	54	107 bits (54)	6e-20	92	72/78 (92%)	Plus / Minus	605	1033	131-208 (78)	659-582 (78)
TA2-155317	SMcontig_27724	gi|126320561|ref|XM_001362152.1| PREDICTED: Monodelphis domestica similar to Aldehyde dehydrogenase 7 family, member A1 (LOC100009965), mRNA	gi|126320561|ref|XM_001362152.1	53	105 bits (53)	6e-20	83	137/164 (83%)	Plus / Minus	209	1536	3-166 (164)	1484-1323 (162)
TA2-203674	SMcontig_30678	gi|41054400|ref|NM_200342.1| Danio rerio ubiquitin-conjugating enzyme E2N-like (ube2nl), mRNA gi|31419424|gb|BC053141.1| Danio rerio ubiquitin-conjugating enzyme E2N-like, mRNA (cDNA clone MGC:63901 IMAGE:6790185), complete cds	gi|41054400|ref|NM_200342.1, gi|31419424|gb|BC053141.1	54	107 bits (54)	6e-20	81	174/214 (81%)	Plus / Minus	647	1309	388-601 (214)	500-287 (214)
TA3-193328	SMcontig_19314	gi|94468377|gb|DQ440005.1| Aedes aegypti clone AE-198A ribosomal protein S5 mRNA, complete cds	gi|94468377|gb|DQ440005.1	53	105 bits (53)	6e-20	90	77/85 (90%)	Plus / Plus	213	660	127-211 (85)	410-494 (85)
TA4-055379	SMcontig_9393	gi|142383697|ref|NM_011304.3| Mus musculus RuvB-like protein 2 (Ruvbl2), mRNA	gi|142383697|ref|NM_011304.3	53	105 bits (53)	6e-20	83	134/161 (83%)	Plus / Plus	161	1675	1-161 (161)	1002-1162 (161)
TA4-190151	SMcontig_27219	gi|148222233|ref|NM_001086620.1| Xenopus laevis sans fille (snf), mRNA gi|27924188|gb|BC044979.1| Xenopus laevis sans fille, mRNA (cDNA clone MGC:52976 IMAGE:4930667), complete cds	gi|148222233|ref|NM_001086620.1, gi|27924188|gb|BC044979.1	54	107 bits (54)	6e-20	85	114/134 (85%)	Plus / Minus	614	1228	36-169 (134)	804-671 (134)
TA2-107920	SMcontig_38910	gi|195331455|ref|XM_002032381.1| Drosophila sechellia GM23525 (Dsec\GM23525), mRNA	gi|195331455|ref|XM_002032381.1	53	106 bits (53)	8e-20	84	109/129 (84%)	Plus / Minus	289	1677	46-174 (129)	1365-1237 (129)
TA2-110470	EB3ZX6E02HL658	gi|147225255|dbj|AB284052.1| Eisenia fetida evcp-1 gene for valosine containing peptide-1, complete cds	gi|147225255|dbj|AB284052.1	52	103 bits (52)	8e-20	94	64/68 (94%)	Plus / Plus	71	16397	1-68 (68)	14636-14703 (68)
TA1-034967	contig01611	gi|42762909|gb|AY431643.1| Aedes aegypti ASAP ID: 37431 actin binding mRNA sequence	gi|42762909|gb|AY431643.1	53	105 bits (53)	9e-20	84	129/153 (84%)	Plus / Plus	242	524	22-174 (153)	347-498 (152)
TA2-069376	EB3O8BM01BIC34	gi|157932082|gb|EU049857.1| Steinernema carpocapsae isolate 1 beta-tublin mRNA, partial cds	gi|157932082|gb|EU049857.1	52	103 bits (52)	9e-20	94	64/68 (94%)	Plus / Minus	79	1372	9-76 (68)	590-523 (68)
TA2-184778	SMcontig_40544	gi|157093677|gb|EF134388.1| Pfiesteria piscicida isolate ppi-5p-13-5 calmodulin mRNA, complete cds	gi|157093677|gb|EF134388.1	53	105 bits (53)	9e-20	81	150/183 (81%)	Plus / Plus	281	675	5-187 (183)	341-523 (183)
TA2-196067	SMcontig_57234	gi|50593308|gb|AY680839.1| Myotis lucifugus thioredoxin peroxidase (Pag) mRNA, complete cds	gi|50593308|gb|AY680839.1	54	107 bits (54)	9e-20	84	122/144 (84%)	Plus / Minus	1118	620	789-932 (144)	551-409 (143)
TA1-063258	SMcontig_57772	gi|146189574|emb|AM697701.1| Platynereis dumerilii partial mRNA for hypothetical protein (ORF1), isolate 29	gi|146189574|emb|AM697701.1	53	105 bits (53)	1e-19	84	116/137 (84%)	Plus / Plus	313	496	99-235 (137)	82-218 (137)
TA1-130816	EW1_F1P01_A03	gi|156363342|ref|XM_001625954.1| Nematostella vectensis predicted protein (NEMVEDRAFT_v1g173323) partial mRNA	gi|156363342|ref|XM_001625954.1	53	105 bits (53)	1e-19	81	161/197 (81%)	Plus / Plus	368	1161	167-363 (197)	231-427 (197)
TA1-136735	SMcontig_9263	gi|11414848|emb|AJ297976.1|SDO297976 Suberites domuncula mRNA for vacuolar proton pump protein (vatpd gene)	gi|11414848|emb|AJ297976.1|SDO297976	54	107 bits (54)	1e-19	92	72/78 (92%)	Plus / Plus	1432	1033	439-516 (78)	582-659 (78)
TA1-162321	contig22916	gi|147225255|dbj|AB284052.1| Eisenia fetida evcp-1 gene for valosine containing peptide-1, complete cds	gi|147225255|dbj|AB284052.1	52	103 bits (52)	1e-19	92	70/76 (92%)	Plus / Plus	88	16397	1-76 (76)	14928-15003 (76)
TA3-027957	contig07915	gi|633239|emb|X83734.1|LTIFP L.terrestris mRNA for intermediate filament protein	gi|633239|emb|X83734.1|LTIFP	52	103 bits (52)	1e-19	91	73/80 (91%)	Plus / Plus	92	2360	13-92 (80)	1249-1328 (80)
TA3-187927	contig28989	gi|147225257|dbj|AB284053.1| Eisenia fetida evcp-2 gene for valosine containing peptide-2, complete cds	gi|147225257|dbj|AB284053.1	53	105 bits (53)	1e-19	89	80/89 (89%)	Plus / Plus	265	17933	104-192 (89)	12775-12863 (89)
TA4-157358	SMcontig_62447	gi|147225255|dbj|AB284052.1| Eisenia fetida evcp-1 gene for valosine containing peptide-1, complete cds	gi|147225255|dbj|AB284052.1	53	105 bits (53)	1e-19	82	146/177 (82%)	Plus / Minus	284	16397	14-183 (170)	14218-14050 (169)
TA1-006856	SMcontig_61466	gi|47550708|ref|NM_214698.1| Danio rerio zgc:85681 (zgc:85681), mRNA gi|45768523|gb|BC067575.1| Danio rerio zgc:85681, mRNA (cDNA clone MGC:85681 IMAGE:6961233), complete cds	gi|47550708|ref|NM_214698.1, gi|45768523|gb|BC067575.1	52	104 bits (52)	2e-19	84	115/136 (84%)	Plus / Plus	198	1784	1-136 (136)	538-673 (136)
TA1-025212	EW1_F1P03_G10	gi|185132647|ref|NM_001124244.1| Oncorhynchus mykiss S6 ribosomal protein (LOC100135859), mRNA gi|4102185|gb|AF009665.1|AF009665 Oncorhynchus mykiss S6 ribosomal protein mRNA, complete cds	gi|185132647|ref|NM_001124244.1, gi|4102185|gb|AF009665.1|AF009665	53	105 bits (53)	2e-19	81	161/197 (81%)	Plus / Plus	470	805	13-209 (197)	4-200 (197)
TA1-124602	EW1_F2P11_H03	gi|83307627|emb|CT033601.1| Platynereis dumerilii EST IB0AAA17CD06EM1	gi|83307627|emb|CT033601.1	53	105 bits (53)	2e-19	78	305/389 (78%)	Plus / Plus	489	865	96-484 (389)	230-618 (389)
TA1-219827	SMcontig_62699	gi|160333558|ref|NM_001110414.1| Danio rerio protein phosphatase 4 (formerly X), catalytic subunit (ppp4c), mRNA gi|159155712|gb|BC154790.1| Danio rerio protein phosphatase 4 (formerly X), catalytic subunit, mRNA (cDNA clone MGC:174832 IMAGE:7151008), complete cds	gi|160333558|ref|NM_001110414.1, gi|159155712|gb|BC154790.1	52	104 bits (52)	2e-19	86	95/110 (86%)	Plus / Plus	208	1533	93-202 (110)	1011-1120 (110)
TA1-220397	SMcontig_8902	gi|188572436|gb|EU558321.1| Novocrania anomala putative 60S ribosomal protein RPL23 mRNA, complete cds	gi|188572436|gb|EU558321.1	52	103 bits (52)	2e-19	88	88/100 (88%)	Plus / Plus	159	423	1-100 (100)	300-399 (100)
TA2-029552	SMcontig_37945	gi|195435803|ref|XM_002065833.1| Drosophila willistoni GK20514 (Dwil\GK20514), mRNA	gi|195435803|ref|XM_002065833.1	52	103 bits (52)	2e-19	90	76/84 (90%)	Plus / Minus	137	7254	10-93 (84)	6774-6691 (84)
TA2-058156	EW2_R1P07_A01	gi|156363342|ref|XM_001625954.1| Nematostella vectensis predicted protein (NEMVEDRAFT_v1g173323) partial mRNA	gi|156363342|ref|XM_001625954.1	53	105 bits (53)	2e-19	81	161/197 (81%)	Plus / Minus	412	1161	5-201 (197)	427-231 (197)
TA2-153745	EW2_R1P04_H10	gi|38304799|gb|AY442351.1| Huso huso mitochondrion, complete genome	gi|38304799|gb|AY442351.1	53	105 bits (53)	2e-19	89	83/93 (89%)	Plus / Plus	463	16760	371-463 (93)	9575-9667 (93)
TA2-165220	contig06089	gi|50344835|ref|NM_001002091.1| Danio rerio proteasome (prosome, macropain) 26S subunit, ATPase, 1b (psmc1b), mRNA gi|48734935|gb|BC071538.1| Danio rerio proteasome (prosome, macropain) 26S subunit, ATPase, 1b, mRNA (cDNA clone MGC:86923 IMAGE:6905970), complete cds	gi|50344835|ref|NM_001002091.1, gi|48734935|gb|BC071538.1	52	103 bits (52)	2e-19	87	101/116 (87%)	Plus / Minus	129	1521	3-117 (115)	338-223 (116)
TA2-211669	contig02438	gi|155369250|ref|NM_001100939.1| Xenopus laevis ribosomal protein S1a protein (ribosomal protein S1a), mRNA gi|27769400|gb|BC042230.1| Xenopus laevis ribosomal protein S1a protein, mRNA (cDNA clone MGC:53327 IMAGE:5570754), complete cds	gi|155369250|ref|NM_001100939.1, gi|27769400|gb|BC042230.1	52	103 bits (52)	2e-19	85	109/128 (85%)	Plus / Minus	142	856	15-142 (128)	185-58 (128)
TA2-240873	contig29128	gi|116734211|gb|DQ873220.1| Flavobacteriales endosymbiont of Chionaspis wistariae D386 clone 17 23S ribosomal RNA gene, partial sequence	gi|116734211|gb|DQ873220.1	52	103 bits (52)	2e-19	85	103/120 (85%)	Plus / Plus	131	834	1-120 (120)	141-260 (120)
TA3-144734	SMcontig_22846	gi|168151022|emb|CU674497.1| Synthetic construct Homo sapiens gateway clone IMAGE:100017246 3' read DDX39 mRNA	gi|168151022|emb|CU674497.1	52	104 bits (52)	2e-19	87	86/98 (87%)	Plus / Minus	150	1212	52-149 (98)	318-221 (98)
TA4-030568	SMcontig_41074	gi|125774064|ref|XM_001358254.1| Drosophila pseudoobscura GA11252-PA (Dpse\GA11252) mRNA, partial cds	gi|125774064|ref|XM_001358254.1	52	104 bits (52)	2e-19	89	82/92 (89%)	Plus / Minus	234	1095	3-94 (92)	299-208 (92)
TA4-185817	SMcontig_18021	gi|60302751|ref|NM_001012551.1| Gallus gallus RAB11B, member RAS oncogene family (RAB11B), mRNA gi|60098770|emb|AJ851582.1| Gallus gallus mRNA for hypothetical protein, clone 8i9	gi|60302751|ref|NM_001012551.1, gi|60098770|emb|AJ851582.1	52	103 bits (52)	2e-19	86	95/110 (86%)	Plus / Plus	194	2422	1-110 (110)	364-473 (110)
TA4-208938	contig07595	gi|120431879|gb|EF191871.1| Taeniopygia guttata clone 0057P0004E11 cytoplasmic dynein light chain-like mRNA, complete sequence	gi|120431879|gb|EF191871.1	52	103 bits (52)	2e-19	87	102/116 (87%)	Plus / Minus	160	726	45-160 (116)	350-237 (114)
TA1-006053	contig24905	gi|149411095|ref|XM_001512812.1| PREDICTED: Ornithorhynchus anatinus similar to COP9 constitutive photomorphogenic homolog subunit 5 (Arabidopsis) (LOC100079191), mRNA	gi|149411095|ref|XM_001512812.1	52	103 bits (52)	3e-19	82	145/176 (82%)	Plus / Plus	178	1283	3-178 (176)	462-637 (176)
TA1-056617	contig15245	gi|2638|emb|X53996.1|CPGPD1 C.parasitica gpd-1 gene for glyceraldehyde-3-phosphate dehydrogenase (EC 1.2.1.12)	gi|2638|emb|X53996.1|CPGPD1	52	103 bits (52)	3e-19	90	76/84 (90%)	Plus / Minus	236	2174	153-236 (84)	1190-1107 (84)
TA1-223891	SMcontig_24180	gi|147225257|dbj|AB284053.1| Eisenia fetida evcp-2 gene for valosine containing peptide-2, complete cds	gi|147225257|dbj|AB284053.1	51	104 bits (51)	3e-19	80	117/145 (80%)	Plus / Minus	509	17933	47-183 (137)	7177-7033 (145)
TA1-240800	SMcontig_53609	gi|147225257|dbj|AB284053.1| Eisenia fetida evcp-2 gene for valosine containing peptide-2, complete cds	gi|147225257|dbj|AB284053.1	51	103 bits (51)	3e-19	87	78/89 (87%)	Plus / Plus	266	17933	64-151 (88)	12775-12863 (89)
TA2-001263	SMcontig_11257	gi|115959642|ref|XM_001177541.1| PREDICTED: Strongylocentrotus purpuratus hypothetical LOC580943 (LOC580943), mRNA	gi|115959642|ref|XM_001177541.1	52	103 bits (52)	3e-19	81	159/194 (81%)	Plus / Minus	216	4335	2-195 (194)	3616-3424 (193)
TA2-025669	SMcontig_46089	gi|147225255|dbj|AB284052.1| Eisenia fetida evcp-1 gene for valosine containing peptide-1, complete cds	gi|147225255|dbj|AB284052.1	51	104 bits (51)	3e-19	81	132/162 (81%)	Plus / Plus	317	16397	7-166 (160)	5587-5746 (160)
TA2-036398	contig24885	gi|147225257|dbj|AB284053.1| Eisenia fetida evcp-2 gene for valosine containing peptide-2, complete cds	gi|147225257|dbj|AB284053.1	52	103 bits (52)	3e-19	84	132/156 (84%)	Plus / Plus	197	17933	1-154 (154)	7034-7189 (156)
TA2-088103	contig26725	gi|115496727|ref|NM_001075323.1| Bos taurus PRP18 pre-mRNA processing factor 18 homolog (S. cerevisiae) (PRPF18), mRNA gi|87578170|gb|BC113323.1| Bos taurus PRP18 pre-mRNA processing factor 18 homolog (S. cerevisiae), mRNA (cDNA clone MGC:137878 IMAGE:8082762), complete cds	gi|115496727|ref|NM_001075323.1, gi|87578170|gb|BC113323.1	53	105 bits (53)	3e-19	84	122/145 (84%)	Plus / Minus	674	2397	349-493 (145)	1073-929 (145)
TA2-162821	SMcontig_51447	gi|182888801|gb|BC164231.1| Synthetic construct Danio rerio clone IMAGE:100059715, MGC:191406 zgc:92379 protein (zgc:92379) mRNA, encodes complete protein	gi|182888801|gb|BC164231.1	52	103 bits (52)	3e-19	81	149/182 (81%)	Plus / Plus	223	310	26-207 (182)	44-225 (182)
TA2-215960	contig30511	gi|147225257|dbj|AB284053.1| Eisenia fetida evcp-2 gene for valosine containing peptide-2, complete cds	gi|147225257|dbj|AB284053.1	52	103 bits (52)	3e-19	89	89/100 (89%)	Plus / Minus	179	17933	66-165 (100)	15695-15597 (99)
TA3-167099	contig24442	gi|984290|gb|U24570.1|LTU24570 Lumbricus terrestris mitochondrion, complete genome	gi|984290|gb|U24570.1|LTU24570	52	103 bits (52)	3e-19	80	181/224 (80%)	Plus / Plus	239	14998	9-232 (224)	4045-4268 (224)
TA3-205757	contig10894	gi|149634443|ref|XM_001507701.1| PREDICTED: Ornithorhynchus anatinus similar to capping protein alpha subunit (LOC100076366), mRNA	gi|149634443|ref|XM_001507701.1	53	105 bits (53)	3e-19	84	113/133 (84%)	Plus / Plus	804	1155	138-270 (133)	305-437 (133)
TA3-211569	SMcontig_53882	gi|56308063|emb|CR729659.2|CNS0GPY9 Tetraodon nigroviridis full-length cDNA	gi|56308063|emb|CR729659.2|CNS0GPY9	52	103 bits (52)	3e-19	83	129/154 (83%)	Plus / Plus	222	1021	64-217 (154)	75-225 (151)
TA4-014650	SMcontig_24669	gi|118487323|gb|EF147477.1| Populus trichocarpa clone WS01231_J23 unknown mRNA	gi|118487323|gb|EF147477.1	52	103 bits (52)	3e-19	85	110/128 (85%)	Plus / Plus	255	1507	1-128 (128)	902-1028 (127)
TA1-070359	EB3O8BM01AK0UP	gi|313130|emb|X71980.1|TMALPTUB T.marmorata mRNA for alpha-tubulin	gi|313130|emb|X71980.1|TMALPTUB	51	101 bits (51)	4e-19	91	72/79 (91%)	Plus / Plus	80	1698	1-79 (79)	175-253 (79)
TA1-149899	SMcontig_6718	gi|115520924|gb|DQ788634.1| Squalus acanthias putative polyadenylate-binding protein 1 mRNA, partial cds	gi|115520924|gb|DQ788634.1	52	103 bits (52)	4e-19	89	82/92 (89%)	Plus / Plus	283	637	84-175 (92)	80-171 (92)
TA1-206731	SMcontig_42179	gi|158187715|gb|EU124942.1| Arenicola marina ribosomal protein rps17 mRNA, complete cds	gi|158187715|gb|EU124942.1	52	103 bits (52)	4e-19	81	191/234 (81%)	Plus / Minus	345	500	98-330 (233)	350-119 (232)
TA1-213330	SMcontig_8839	gi|149634443|ref|XM_001507701.1| PREDICTED: Ornithorhynchus anatinus similar to capping protein alpha subunit (LOC100076366), mRNA	gi|149634443|ref|XM_001507701.1	53	105 bits (53)	4e-19	84	113/133 (84%)	Plus / Plus	1083	1155	414-546 (133)	305-437 (133)
TA2-027885	EW2_R1P04_G10	gi|48525596|gb|AY613901.1| Mesenchytraeus solifugus clone C162 troponin-like mRNA, partial sequence	gi|48525596|gb|AY613901.1	52	103 bits (52)	4e-19	80	187/231 (80%)	Plus / Minus	266	590	10-238 (229)	541-311 (231)
TA1-196394	SMcontig_36507	gi|984290|gb|U24570.1|LTU24570 Lumbricus terrestris mitochondrion, complete genome	gi|984290|gb|U24570.1|LTU24570	52	104 bits (52)	5e-19	79	219/275 (79%)	Plus / Minus	659	14998	29-303 (275)	5917-5643 (275)
TA2-051083	contig13552	gi|24581852|ref|NM_135061.2| Drosophila melanogaster Rpn11 CG18174-RA (Rpn11), mRNA	gi|24581852|ref|NM_135061.2	51	101 bits (51)	5e-19	89	78/87 (89%)	Plus / Minus	100	1242	1-87 (87)	1044-958 (87)
TA2-150661	contig25238	gi|182892105|gb|BC165833.1| Synthetic construct Danio rerio clone IMAGE:100061407, MGC:192921 eif4a3 protein (eif4a3) mRNA, encodes complete protein	gi|182892105|gb|BC165833.1	52	103 bits (52)	5e-19	93	67/72 (93%)	Plus / Minus	360	1288	286-357 (72)	1255-1184 (72)
TA1-040227	SMcontig_61049	gi|147225257|dbj|AB284053.1| Eisenia fetida evcp-2 gene for valosine containing peptide-2, complete cds	gi|147225257|dbj|AB284053.1	51	103 bits (51)	6e-19	83	88/105 (83%)	Plus / Minus	319	17933	131-226 (96)	11236-11132 (105)
TA2-175508	contig25657	gi|4973188|gb|AF143494.1|AF143494 Xenopus laevis t-complex polypeptide 1 (TCP1) mRNA, complete cds	gi|4973188|gb|AF143494.1|AF143494	52	103 bits (52)	6e-19	82	136/164 (82%)	Plus / Minus	405	1821	54-217 (164)	1299-1136 (164)
TA1-019274	contig29400	gi|157821620|ref|NM_001100158.1| Rattus norvegicus similar to DEAD (Asp-Glu-Ala-Asp) box polypeptide 48 (LOC688288), mRNA	gi|157821620|ref|NM_001100158.1	51	101 bits (51)	7e-19	88	88/99 (88%)	Plus / Plus	131	1498	27-125 (99)	463-560 (98)
TA1-180687	EW1_F2P12_C04	gi|19848245|emb|AJ440223.1|LTE440223 Lumbricus terrestris mRNA for SCBP3 protein	gi|19848245|emb|AJ440223.1|LTE440223	52	103 bits (52)	7e-19	81	154/188 (81%)	Plus / Plus	478	534	148-335 (188)	25-212 (188)
TA2-112990	SMcontig_57855	gi|182891339|gb|BC164328.1| Synthetic construct Danio rerio clone IMAGE:100059812, MGC:191503 zgc:158544 protein (zgc:158544) mRNA, encodes complete protein	gi|182891339|gb|BC164328.1	52	104 bits (52)	7e-19	86	100/116 (86%)	Plus / Minus	607	778	491-606 (116)	574-459 (116)
TA1-227801	SMcontig_45336	gi|147225257|dbj|AB284053.1| Eisenia fetida evcp-2 gene for valosine containing peptide-2, complete cds	gi|147225257|dbj|AB284053.1	51	102 bits (51)	8e-19	93	61/65 (93%)	Plus / Minus	187	17933	96-160 (65)	7097-7033 (65)
TA2-184058	SMcontig_61650	gi|155369250|ref|NM_001100939.1| Xenopus laevis ribosomal protein S1a protein (ribosomal protein S1a), mRNA gi|27769400|gb|BC042230.1| Xenopus laevis ribosomal protein S1a protein, mRNA (cDNA clone MGC:53327 IMAGE:5570754), complete cds	gi|155369250|ref|NM_001100939.1, gi|27769400|gb|BC042230.1	51	101 bits (51)	9e-19	85	108/127 (85%)	Plus / Minus	170	856	44-170 (127)	185-59 (127)
TA2-185657	contig03568	gi|145356226|ref|NM_120089.4| Arabidopsis thaliana phenylalanyl-tRNA synthetase, putative / phenylalanine--tRNA ligase, putative (AT4G39280) mRNA, complete cds	gi|145356226|ref|NM_120089.4	52	103 bits (52)	9e-19	81	157/192 (81%)	Plus / Minus	563	1724	44-235 (192)	1434-1243 (192)
TA1-009024	EW2_R1P07_C03	gi|83307587|emb|CT033561.1| Platynereis dumerilii EST IB0AAA18AG10EM1	gi|83307587|emb|CT033561.1	51	101 bits (51)	1e-18	85	102/119 (85%)	Plus / Plus	234	731	15-133 (119)	86-204 (119)
TA1-095704	SMcontig_11352	gi|147225255|dbj|AB284052.1| Eisenia fetida evcp-1 gene for valosine containing peptide-1, complete cds	gi|147225255|dbj|AB284052.1	50	102 bits (50)	1e-18	83	122/146 (83%)	Plus / Plus	317	16397	109-253 (145)	4691-4828 (138)
TA1-166223	EW2_R1P04_H01	gi|14334111|gb|AF381132.1| Octolasion tyrtaeum isolate R1 cytochrome oxidase subunit II (COII) gene, partial cds; mitochondrial gene for mitochondrial product	gi|14334111|gb|AF381132.1	51	101 bits (51)	1e-18	83	129/155 (83%)	Plus / Plus	210	501	51-205 (155)	109-263 (155)
TA2-072683	SMcontig_7656	gi|151427603|tpd|BR000292.1| TPA_inf: Takifugu rubripes NOXO1 mRNA for predicted NADPH oxidase organizer 1, partial cds	gi|151427603|tpd|BR000292.1	51	101 bits (51)	1e-18	86	96/111 (86%)	Plus / Minus	210	1623	31-141 (111)	613-503 (111)
TA2-185570	SMcontig_63312	gi|71897346|ref|NM_001031369.1| Gallus gallus transducin (beta)-like 1 X-linked receptor 1 (TBL1XR1), mRNA gi|53130533|emb|AJ719937.1| Gallus gallus mRNA for hypothetical protein, clone 8j10	gi|71897346|ref|NM_001031369.1, gi|53130533|emb|AJ719937.1	51	101 bits (51)	1e-18	82	151/183 (82%)	Plus / Plus	217	4751	21-203 (183)	1191-1372 (182)
TA3-171025	EB3O8BM02INUYB	gi|11121259|emb|AJ291613.1|LRU291613 Lumbricus rubellus mRNA for 40S ribosomal protein S23 (rpS23 gene)	gi|11121259|emb|AJ291613.1|LRU291613	50	99.6 bits (50)	1e-18	93	62/66 (93%)	Plus / Plus	67	651	1-66 (66)	140-205 (66)
TA1-004836	EW2_F1P03_H07	gi|166952316|gb|EU302552.1| Lineus viridis ribosomal protein rpl30 mRNA, complete cds	gi|166952316|gb|EU302552.1	51	101 bits (51)	2e-18	86	93/107 (86%)	Plus / Plus	268	449	159-265 (107)	152-258 (107)
TA1-091692	EW2_R1P06_E12	gi|149263253|ref|XR_031339.1| PREDICTED: Mus musculus similar to Ribosomal protein L18A (LOC665366), misc RNA	gi|149263253|ref|XR_031339.1	51	101 bits (51)	2e-18	87	87/99 (87%)	Plus / Plus	285	623	18-116 (99)	325-423 (99)
TA1-095845	EB3ZX6E01BGS05	gi|2624197|emb|Y09625.1|LRCARBPEP Lumbricus rubellus mRNA for preprocarboxypeptidase	gi|2624197|emb|Y09625.1|LRCARBPEP	50	99.6 bits (50)	2e-18	93	62/66 (93%)	Plus / Plus	102	1307	27-92 (66)	1046-1111 (66)
TA1-122494	contig13591	gi|1552217|dbj|D87738.1| Branchiostoma belcheri mRNA for cytoplasmic actin BbCA1, complete cds	gi|1552217|dbj|D87738.1	50	99.6 bits (50)	2e-18	92	83/90 (92%)	Plus / Plus	107	1849	19-107 (89)	223-310 (88)
TA1-188165	EW2_F1P01_H02	gi|33333948|gb|AF547223.1| Pinctada fucata ferritin-like protein mRNA, complete cds	gi|33333948|gb|AF547223.1	51	101 bits (51)	2e-18	81	153/187 (81%)	Plus / Plus	289	794	103-289 (187)	135-321 (187)
TA1-195121	EW1_F1P10_F07	gi|14334111|gb|AF381132.1| Octolasion tyrtaeum isolate R1 cytochrome oxidase subunit II (COII) gene, partial cds; mitochondrial gene for mitochondrial product	gi|14334111|gb|AF381132.1	51	101 bits (51)	2e-18	83	129/155 (83%)	Plus / Plus	288	501	129-283 (155)	109-263 (155)
TA1-197405	SMcontig_26604	gi|158187781|gb|EU124975.1| Arenicola marina ribosomal protein rpl26 mRNA, complete cds	gi|158187781|gb|EU124975.1	51	102 bits (51)	2e-18	81	192/237 (81%)	Plus / Minus	478	505	234-470 (237)	360-128 (233)
TA2-020342	EW2_R1P11_F11	gi|984290|gb|U24570.1|LTU24570 Lumbricus terrestris mitochondrion, complete genome	gi|984290|gb|U24570.1|LTU24570	51	101 bits (51)	2e-18	91	76/83 (91%)	Plus / Minus	297	14998	7-88 (82)	2585-2503 (83)
TA2-050325	SMcontig_61678	gi|4973188|gb|AF143494.1|AF143494 Xenopus laevis t-complex polypeptide 1 (TCP1) mRNA, complete cds	gi|4973188|gb|AF143494.1|AF143494	52	103 bits (52)	2e-18	82	136/164 (82%)	Plus / Minus	1106	1821	597-760 (164)	1299-1136 (164)
TA2-056972	SMcontig_31596	gi|73946742|ref|XM_533519.2| PREDICTED: Canis familiaris similar to transducin-like enhancer protein 4 (TLE4), mRNA	gi|73946742|ref|XM_533519.2	50	99.6 bits (50)	2e-18	89	77/86 (89%)	Plus / Minus	113	2501	5-90 (86)	2306-2221 (86)
TA2-095347	EB3ZX6E02HZEB2	gi|2274815|dbj|D85848.1| Eisenia fetida mRNA for lysenin-related protein, complete cds	gi|2274815|dbj|D85848.1	50	99.6 bits (50)	2e-18	95	59/62 (95%)	Plus / Minus	117	1560	56-117 (62)	1416-1355 (62)
TA2-151681	contig14045	gi|147225257|dbj|AB284053.1| Eisenia fetida evcp-2 gene for valosine containing peptide-2, complete cds	gi|147225257|dbj|AB284053.1	50	99.6 bits (50)	2e-18	89	77/86 (89%)	Plus / Plus	89	17933	4-89 (86)	15600-15685 (86)
TA2-182838	EW1_F1P03_D12	gi|119189526|ref|XM_001245369.1| Coccidioides immitis RS hypothetical protein (CIMG_04811) partial mRNA	gi|119189526|ref|XM_001245369.1	51	101 bits (51)	2e-18	81	165/203 (81%)	Plus / Plus	390	498	67-269 (203)	79-281 (203)
TA2-198830	EW2_R1P08_H02	gi|14334111|gb|AF381132.1| Octolasion tyrtaeum isolate R1 cytochrome oxidase subunit II (COII) gene, partial cds; mitochondrial gene for mitochondrial product	gi|14334111|gb|AF381132.1	51	101 bits (51)	2e-18	83	129/155 (83%)	Plus / Minus	325	501	19-173 (155)	263-109 (155)
TA2-202531	SMcontig_58776	gi|115974395|ref|XM_001183355.1| PREDICTED: Strongylocentrotus purpuratus similar to KIAA0107 (LOC590942), mRNA	gi|115974395|ref|XM_001183355.1	51	102 bits (51)	2e-18	82	138/167 (82%)	Plus / Minus	742	1198	469-635 (167)	1179-1013 (167)
TA2-240570	contig16185	gi|119508470|gb|AC175204.2| Sporobolomyces roseus clone JGIBAIF-5F1, complete sequence	gi|119508470|gb|AC175204.2	50	99.6 bits (50)	2e-18	88	83/94 (88%)	Plus / Minus	111	39269	18-111 (94)	30518-30425 (94)
TA3-048477	contig26336	gi|3608365|gb|AF030028.1|AF030028 Eisenia fetida coelomic cytolytic factor 1 (CCF1) mRNA, complete cds	gi|3608365|gb|AF030028.1|AF030028	50	99.6 bits (50)	2e-18	96	60/62 (96%)	Plus / Plus	98	1155	1-62 (62)	1095-1155 (61)
TA3-051592	contig25053	gi|158187741|gb|EU124955.1| Arenicola marina ribosomal protein rpl5 mRNA, partial cds	gi|158187741|gb|EU124955.1	51	101 bits (51)	2e-18	88	88/99 (88%)	Plus / Plus	288	484	172-269 (98)	14-112 (99)
TA3-205633	SMcontig_45198	gi|2760008|emb|AJ223198.1|RLAJ3198 Lumbricus rubellus mRNA for 60S ribosomal protein L13	gi|2760008|emb|AJ223198.1|RLAJ3198	50	99.6 bits (50)	2e-18	89	77/86 (89%)	Plus / Minus	111	735	1-86 (86)	194-109 (86)
TA4-046746	SMcontig_58242	gi|3075415|gb|U55073.1|LTU55073 Lumbricus terrestris hemoglobin chain d1 gene, complete cds	gi|3075415|gb|U55073.1|LTU55073	50	99.6 bits (50)	2e-18	89	77/86 (89%)	Plus / Minus	113	946	28-113 (86)	802-717 (86)
TA1-049945	contig29337	gi|147225257|dbj|AB284053.1| Eisenia fetida evcp-2 gene for valosine containing peptide-2, complete cds	gi|147225257|dbj|AB284053.1	50	99.6 bits (50)	3e-18	89	84/94 (89%)	Plus / Minus	139	17933	5-97 (93)	13308-13215 (94)
TA1-073041	contig24557	gi|157965552|gb|EU165232.1| Myopus schisticolor haplotype H19 cytochrome b (cytb) gene, partial cds; mitochondrial	gi|157965552|gb|EU165232.1	50	99.6 bits (50)	3e-18	91	68/74 (91%)	Plus / Plus	122	886	49-122 (74)	259-332 (74)
TA1-085783	contig25186	gi|33333948|gb|AF547223.1| Pinctada fucata ferritin-like protein mRNA, complete cds	gi|33333948|gb|AF547223.1	51	101 bits (51)	3e-18	86	93/107 (86%)	Plus / Plus	529	794	53-159 (107)	226-332 (107)
TA1-133413	contig09662	gi|147225257|dbj|AB284053.1| Eisenia fetida evcp-2 gene for valosine containing peptide-2, complete cds	gi|147225257|dbj|AB284053.1	50	99.6 bits (50)	3e-18	91	71/78 (91%)	Plus / Plus	149	17933	49-126 (78)	12785-12862 (78)
TA1-187043	SMcontig_43993	gi|47087304|ref|NM_213485.1| Danio rerio cullin-associated and neddylation-dissociated 1 (cand1), mRNA gi|28502881|gb|BC047184.1| Danio rerio cullin-associated and neddylation-dissociated 1, mRNA (cDNA clone MGC:55729 IMAGE:3816146), complete cds	gi|47087304|ref|NM_213485.1, gi|28502881|gb|BC047184.1	50	99.6 bits (50)	3e-18	91	68/74 (91%)	Plus / Plus	153	4664	2-75 (74)	3419-3492 (74)
TA2-013188	SMcontig_23156	gi|193627277|ref|XM_001943630.1| PREDICTED: Acyrthosiphon pisum similar to Ras-like protein 3 precursor (Protein roughened) (LOC100166893), mRNA	gi|193627277|ref|XM_001943630.1	50	99.6 bits (50)	3e-18	83	122/146 (83%)	Plus / Minus	153	1180	4-149 (146)	631-486 (146)
TA2-028052	EW1_F1P09_B02	gi|118094510|ref|XM_422416.2| PREDICTED: Gallus gallus Kruppel-like factor 1 (erythroid) (KLF1), mRNA	gi|118094510|ref|XM_422416.2	50	99.6 bits (50)	3e-18	85	98/114 (85%)	Plus / Minus	137	2310	4-117 (114)	1169-1056 (114)
TA2-055388	contig05807	gi|171846736|gb|BC161929.1| Rattus norvegicus arginyl-tRNA synthetase, mRNA (cDNA clone MGC:187703 IMAGE:8375237), complete cds	gi|171846736|gb|BC161929.1	50	99.6 bits (50)	3e-18	86	95/110 (86%)	Plus / Minus	130	2115	6-115 (110)	834-725 (110)
TA2-177491	EW1_F2P15_G12	gi|56345446|emb|CR686801.2|CNS0FSVX Tetraodon nigroviridis full-length cDNA	gi|56345446|emb|CR686801.2|CNS0FSVX	51	101 bits (51)	3e-18	85	102/119 (85%)	Plus / Minus	458	1708	27-145 (119)	981-863 (119)
TA2-206681	contig16786	gi|56757391|gb|AY815134.1| Schistosoma japonicum SJCHGC02089 protein mRNA, complete cds	gi|56757391|gb|AY815134.1	50	99.6 bits (50)	3e-18	84	123/146 (84%)	Plus / Minus	156	1409	1-145 (145)	522-377 (146)
TA3-091532	contig27370	gi|115974395|ref|XM_001183355.1| PREDICTED: Strongylocentrotus purpuratus similar to KIAA0107 (LOC590942), mRNA	gi|115974395|ref|XM_001183355.1	51	101 bits (51)	3e-18	82	138/167 (82%)	Plus / Plus	497	1198	108-274 (167)	1013-1179 (167)
TA3-113696	SMcontig_24386	gi|56282499|emb|CR685285.2|CNS0FRPT Tetraodon nigroviridis full-length cDNA	gi|56282499|emb|CR685285.2|CNS0FRPT	50	100 bits (50)	3e-18	82	131/158 (82%)	Plus / Plus	208	1682	31-188 (158)	1112-1269 (158)
TA4-014149	SMcontig_24169	gi|115678990|ref|XM_789218.2| PREDICTED: Strongylocentrotus purpuratus similar to TRIAD1 type I (LOC589579), mRNA	gi|115678990|ref|XM_789218.2	50	99.6 bits (50)	3e-18	83	132/158 (83%)	Plus / Plus	161	2256	5-161 (157)	667-824 (158)
TA4-018278	SMcontig_28338	gi|83307589|emb|CT033563.1| Platynereis dumerilii EST IB0AAA18AG06EM1	gi|83307589|emb|CT033563.1	51	101 bits (51)	3e-18	86	93/107 (86%)	Plus / Minus	516	847	297-403 (107)	207-101 (107)
TA4-045095	SMcontig_56670	gi|182891275|gb|BC164217.1| Synthetic construct Danio rerio clone IMAGE:100059701, MGC:191392 srp54 protein (srp54) mRNA, encodes complete protein	gi|182891275|gb|BC164217.1	50	99.6 bits (50)	3e-18	86	92/106 (86%)	Plus / Plus	154	1582	47-152 (106)	998-1103 (106)
TA1-006754	SMcontig_2969	gi|58530788|dbj|AP008208.1| Oryza sativa (japonica cultivar-group) genomic DNA, chromosome 2	gi|58530788|dbj|AP008208.1	50	99.9 bits (50)	4e-18	80	189/236 (80%)	Plus / Plus	236	35954743	1-236 (236)	16552487-16552722 (2
TA1-011729	SMcontig_27135	gi|113194556|gb|AE013599.4| Drosophila melanogaster chromosome 2R, complete sequence	gi|113194556|gb|AE013599.4	50	99.6 bits (50)	4e-18	84	116/138 (84%)	Plus / Minus	166	21146708	7-144 (138)	3540178-3540041 (138
TA1-026362	SMcontig_57711	gi|73945342|ref|XM_533363.2| PREDICTED: Canis familiaris similar to dim1, transcript variant 1 (LOC476156), mRNA	gi|73945342|ref|XM_533363.2	50	100 bits (50)	4e-18	93	62/66 (93%)	Plus / Plus	239	692	1-66 (66)	287-352 (66)
TA2-012012	SMcontig_31676	gi|60599578|gb|AY810445.1| Schistosoma japonicum SJCHGC03868 protein mRNA, partial cds	gi|60599578|gb|AY810445.1	50	99.6 bits (50)	4e-18	84	113/134 (84%)	Plus / Minus	194	757	61-194 (134)	487-354 (134)
TA2-145446	SMcontig_29500	gi|3252879|gb|AF042349.1|AF042349 Loligo pealei myosin heavy chain isoform A mRNA, complete cds	gi|3252879|gb|AF042349.1|AF042349	50	99.6 bits (50)	4e-18	85	98/114 (85%)	Plus / Plus	164	6505	51-164 (114)	442-555 (114)
TA1-014302	EB3ZX6E02G7R5Q	gi|147225255|dbj|AB284052.1| Eisenia fetida evcp-1 gene for valosine containing peptide-1, complete cds	gi|147225255|dbj|AB284052.1	49	97.6 bits (49)	5e-18	98	52/53 (98%)	Plus / Plus	76	16397	24-76 (53)	14407-14459 (53)
TA1-091033	SMcontig_14660	gi|33333948|gb|AF547223.1| Pinctada fucata ferritin-like protein mRNA, complete cds	gi|33333948|gb|AF547223.1	51	101 bits (51)	5e-18	86	93/107 (86%)	Plus / Plus	1109	794	249-355 (107)	226-332 (107)
TA2-108306	contig05865	gi|83307589|emb|CT033563.1| Platynereis dumerilii EST IB0AAA18AG06EM1	gi|83307589|emb|CT033563.1	51	101 bits (51)	5e-18	86	93/107 (86%)	Plus / Minus	860	847	721-827 (107)	207-101 (107)
TA2-163964	SMcontig_8473	gi|39795564|gb|BC064190.1| Xenopus tropicalis glutamate-ammonia ligase (glutamine synthase), mRNA (cDNA clone IMAGE:5307586), partial cds	gi|39795564|gb|BC064190.1	50	99.6 bits (50)	5e-18	91	68/74 (91%)	Plus / Plus	230	1404	120-193 (74)	642-715 (74)
TA1-105817	contig01386	gi|51774216|dbj|AK173681.1| Ciona intestinalis cDNA, clone:cixxx00047, full insert sequence	gi|51774216|dbj|AK173681.1	50	99.6 bits (50)	6e-18	83	125/150 (83%)	Plus / Plus	277	1359	2-151 (150)	718-867 (150)
TA2-033252	EB3O8BM02GW3HA	gi|2624197|emb|Y09625.1|LRCARBPEP Lumbricus rubellus mRNA for preprocarboxypeptidase	gi|2624197|emb|Y09625.1|LRCARBPEP	49	97.6 bits (49)	6e-18	91	67/73 (91%)	Plus / Minus	86	1307	14-86 (73)	345-273 (73)
TA2-176902	SMcontig_62014	gi|222926|dbj|D10364.1|ORZCAMB Oryzias latipes mRNA for calmodulin, partial sequence	gi|222926|dbj|D10364.1|ORZCAMB	50	99.8 bits (50)	6e-18	83	123/148 (83%)	Plus / Plus	287	409	106-253 (148)	260-407 (148)
TA2-192767	contig26217	gi|46017035|emb|BX931315.2| Gallus gallus finished cDNA, clone ChEST650i11	gi|46017035|emb|BX931315.2	50	99.6 bits (50)	6e-18	89	77/86 (89%)	Plus / Minus	248	607	163-248 (86)	459-374 (86)
TA2-204014	EW1_F2P19_C11	gi|156363342|ref|XM_001625954.1| Nematostella vectensis predicted protein (NEMVEDRAFT_v1g173323) partial mRNA	gi|156363342|ref|XM_001625954.1	50	99.6 bits (50)	6e-18	81	158/194 (81%)	Plus / Minus	268	1161	1-194 (194)	424-231 (194)
TA4-015962	SMcontig_2599	gi|151573942|gb|EF687776.1| Crassostrea gigas heat shock protein 90 mRNA, complete cds	gi|151573942|gb|EF687776.1	49	98.8 bits (49)	6e-18	84	102/121 (84%)	Plus / Minus	162	2154	8-128 (121)	1790-1670 (121)
TA1-071243	SMcontig_54984	gi|125977175|ref|XM_001352585.1| Drosophila pseudoobscura GA17422-PA (Dpse\GA17422) mRNA, partial cds	gi|125977175|ref|XM_001352585.1	50	99 bits (50)	7e-18	81	164/202 (81%)	Plus / Minus	376	585	175-376 (202)	535-335 (201)
TA1-088935	SMcontig_54020	gi|147225257|dbj|AB284053.1| Eisenia fetida evcp-2 gene for valosine containing peptide-2, complete cds	gi|147225257|dbj|AB284053.1	49	99.6 bits (49)	7e-18	93	70/75 (93%)	Plus / Plus	291	17933	53-125 (73)	12678-12752 (75)
TA1-195122	EW1_F1P10_H06	gi|14334097|gb|AF381125.1| Octolasion tyrtaeum isolate J4 cytochrome oxidase subunit II (COII) gene, partial cds; mitochondrial gene for mitochondrial product	gi|14334097|gb|AF381125.1	50	99.6 bits (50)	7e-18	79	212/266 (79%)	Plus / Plus	300	501	33-298 (266)	1-266 (266)
TA1-204236	contig13527	gi|109518937|ref|XM_001054015.1| PREDICTED: Rattus norvegicus similar to pyruvate kinase (EC 2.7.1.40) isozyme M2 - rat (predicted), transcript variant 1 (RGD1561681_predicted), mRNA	gi|109518937|ref|XM_001054015.1	49	97.6 bits (49)	7e-18	90	70/77 (90%)	Plus / Plus	93	1774	6-82 (77)	676-752 (77)
TA2-031722	SMcontig_42306	gi|125773060|ref|XM_001357752.1| Drosophila pseudoobscura GA14484-PA (Dpse\GA14484) mRNA, partial cds	gi|125773060|ref|XM_001357752.1	49	97.6 bits (49)	7e-18	88	79/89 (88%)	Plus / Plus	92	1470	3-91 (89)	1033-1121 (89)
TA3-121431	SMcontig_62921	gi|59895946|gb|AY913946.1| Eisenia andrei eisenstasin I mRNA, complete cds	gi|59895946|gb|AY913946.1	49	98.7 bits (49)	7e-18	90	67/74 (90%)	Plus / Plus	178	894	59-132 (74)	656-727 (72)
TA1-009077	SMcontig_23830	gi|47935045|gb|AY547377.1| Tachypleus tridentatus clone LR7B5 microsatellite sequences	gi|47935045|gb|AY547377.1	49	97.6 bits (49)	8e-18	90	70/77 (90%)	Plus / Minus	103	448	5-81 (77)	223-147 (77)
TA1-118217	contig19699	gi|59895946|gb|AY913946.1| Eisenia andrei eisenstasin I mRNA, complete cds	gi|59895946|gb|AY913946.1	49	97.6 bits (49)	8e-18	93	72/77 (93%)	Plus / Plus	104	894	10-86 (77)	813-887 (75)
TA1-134697	contig11788	gi|153915274|dbj|AK259646.1| Gryllus bimaculatus mRNA, GBcontig06507	gi|153915274|dbj|AK259646.1	50	99.6 bits (50)	8e-18	84	110/130 (84%)	Plus / Plus	347	243	1-130 (130)	44-173 (130)
TA1-224874	SMcontig_61032	gi|145356226|ref|NM_120089.4| Arabidopsis thaliana phenylalanyl-tRNA synthetase, putative / phenylalanine--tRNA ligase, putative (AT4G39280) mRNA, complete cds	gi|145356226|ref|NM_120089.4	50	99.6 bits (50)	8e-18	87	86/98 (87%)	Plus / Plus	360	1724	148-245 (98)	1243-1340 (98)
TA2-090719	SMcontig_25254	gi|157423193|gb|BC153625.1| Danio rerio dynein light chain 2, like, mRNA (cDNA clone MGC:174505 IMAGE:7040462), complete cds	gi|157423193|gb|BC153625.1	49	97.6 bits (49)	8e-18	87	88/101 (87%)	Plus / Minus	102	1338	1-101 (101)	212-117 (96)
TA2-102588	EB3ZX6E02JLHO8	gi|157824625|gb|EU155485.1| Lumbricus terrestris gelsolin-related protein EWAM mRNA, partial cds	gi|157824625|gb|EU155485.1	49	97.6 bits (49)	8e-18	87	85/97 (87%)	Plus / Minus	100	342	4-100 (97)	104-8 (97)
TA3-080381	contig12330	gi|185132365|ref|NM_001124237.1| Oncorhynchus mykiss sex hormone-binding globulin (LOC100135850), mRNA gi|82941396|dbj|AB243054.1| Oncorhynchus mykiss mRNA for sex hormone-binding globulin, complete cds	gi|185132365|ref|NM_001124237.1, gi|82941396|dbj|AB243054.1	49	97.6 bits (49)	8e-18	88	79/89 (88%)	Plus / Plus	106	3485	2-90 (89)	1097-1185 (89)
TA3-105554	SMcontig_28246	gi|56309406|emb|CR733072.2|CNS0GSJF Tetraodon nigroviridis full-length cDNA	gi|56309406|emb|CR733072.2|CNS0GSJF	49	97.6 bits (49)	8e-18	88	86/97 (88%)	Plus / Plus	105	1679	9-105 (97)	485-580 (96)
TA3-159437	SMcontig_13219	gi|147225257|dbj|AB284053.1| Eisenia fetida evcp-2 gene for valosine containing peptide-2, complete cds	gi|147225257|dbj|AB284053.1	48	98.9 bits (48)	8e-18	83	94/113 (83%)	Plus / Minus	219	17933	73-184 (112)	16196-16087 (110)
TA3-193925	EB3O8BM02G58FX	gi|64287|emb|X63009.1|RESERCA1 R.esculenta mRNA for SERCa1 fast sceletal muscle Ca-ATPase	gi|64287|emb|X63009.1|RESERCA1	49	97.6 bits (49)	8e-18	87	85/97 (87%)	Plus / Plus	101	3808	5-101 (97)	2698-2794 (97)
TA4-121949	EB3ZX6E01DNTUB	gi|168277475|dbj|AB384860.1| Synthetic construct DNA, clone: pF1KB3818, Homo sapiens CSNK1E gene for casein kinase I isoform epsilon, complete cds, without stop codon, in Flexi system	gi|168277475|dbj|AB384860.1	49	97.6 bits (49)	8e-18	87	88/101 (87%)	Plus / Plus	102	1265	2-102 (101)	229-329 (101)
TA2-071676	EB3O8BM01DAIWK	gi|62149110|dbj|AB164320.1| Eisenia fetida ANN gene for annetocin precursor, complete cds	gi|62149110|dbj|AB164320.1	49	97.6 bits (49)	9e-18	91	74/81 (91%)	Plus / Plus	109	5112	28-107 (80)	3708-3788 (81)
TA2-199243	contig11839	gi|148232340|ref|NM_001087413.1| Xenopus laevis ribosomal protein S2e (rps2e), mRNA gi|33417131|gb|BC056066.1| Xenopus laevis ribosomal protein S2e, mRNA (cDNA clone MGC:69038 IMAGE:4964790), complete cds	gi|148232340|ref|NM_001087413.1, gi|33417131|gb|BC056066.1	49	97.6 bits (49)	9e-18	90	70/77 (90%)	Plus / Minus	110	995	1-77 (77)	441-365 (77)
TA1-038216	EW1_F2P17_E12	gi|4454156|emb|AJ236886.1|EFO236886 Eisenia foetida mRNA for metallothionein, partial	gi|4454156|emb|AJ236886.1|EFO236886	49	97.6 bits (49)	1e-17	88	79/89 (88%)	Plus / Plus	117	486	22-110 (89)	1-89 (89)
TA1-052387	SMcontig_63311	gi|45259585|dbj|AP002974.1| Aldrovandia affinis mitochondrial DNA, complete genome	gi|45259585|dbj|AP002974.1	50	100 bits (50)	1e-17	96	56/58 (96%)	Plus / Plus	792	16649	694-751 (58)	9487-9544 (58)
TA1-063697	EW1_R1P03_C11	gi|195191388|ref|XM_002029519.1| Drosophila persimilis GL26171 (Dper\GL26171), mRNA	gi|195191388|ref|XM_002029519.1	50	99.6 bits (50)	1e-17	84	113/134 (84%)	Plus / Plus	563	648	421-554 (134)	451-584 (134)
TA1-092702	SMcontig_33566	gi|50844460|gb|AY679526.1| Oreochromis mossambicus 14-3-3 protein mRNA, complete cds	gi|50844460|gb|AY679526.1	50	100 bits (50)	1e-17	88	94/106 (88%)	Plus / Plus	593	976	10-115 (106)	710-813 (104)
TA1-157531	SMcontig_42448	gi|237458|gb|S61797.1| vacuolar (V-type) H(+)-ATPase B subunit [Helicoverpa virescens, fifth instar larvae, midgut and Malpighian tubules, mRNA, 2149 nt]	gi|237458|gb|S61797.1	48	96.4 bits (48)	1e-17	90	67/74 (90%)	Plus / Plus	84	2149	3-76 (74)	1294-1367 (74)
TA1-217141	SMcontig_61502	gi|113194556|gb|AE013599.4| Drosophila melanogaster chromosome 2R, complete sequence	gi|113194556|gb|AE013599.4	50	99.7 bits (50)	1e-17	82	126/152 (82%)	Plus / Plus	541	21146708	215-366 (152)	3860867-3861018 (152
TA2-053343	SMcontig_40370	gi|74002258|ref|XM_544993.2| PREDICTED: Canis familiaris similar to Methionine aminopeptidase 1 (MetAP 1) (MAP 1) (Peptidase M 1) (LOC487871), mRNA	gi|74002258|ref|XM_544993.2	50	99.6 bits (50)	1e-17	84	113/134 (84%)	Plus / Minus	497	1264	163-296 (134)	857-724 (134)
TA2-146094	EW1_F1P05_D06	gi|158957546|gb|EU145725.1| Hyriopsis schlegelii putative tumor suppressor QM protein mRNA, partial cds	gi|158957546|gb|EU145725.1	49	97.6 bits (49)	1e-17	83	115/137 (83%)	Plus / Minus	167	385	2-138 (137)	142-6 (137)
TA2-168864	SMcontig_54430	gi|145966882|ref|NM_021526.2| Mus musculus proteasome (prosome, macropain) 26S subunit, non-ATPase, 14 (Psmd14), mRNA	gi|145966882|ref|NM_021526.2	49	97.6 bits (49)	1e-17	87	88/101 (87%)	Plus / Minus	126	1560	24-124 (101)	647-547 (101)
TA2-194123	contig07474	gi|148227591|ref|NM_001095584.1| Xenopus laevis Ubl5 protein (Ubl5), mRNA gi|57870139|gb|BC089084.1| Xenopus laevis Ubl5 protein, mRNA (cDNA clone MGC:84907 IMAGE:3748978), complete cds	gi|148227591|ref|NM_001095584.1, gi|57870139|gb|BC089084.1	50	99.6 bits (50)	1e-17	87	86/98 (87%)	Plus / Plus	451	660	229-326 (98)	310-407 (98)
TA3-156884	SMcontig_7437	gi|170030185|ref|XM_001842919.1| Culex pipiens quinquefasciatus ryanodine receptor partial mRNA	gi|170030185|ref|XM_001842919.1	49	98.0 bits (49)	1e-17	85	103/121 (85%)	Plus / Plus	170	4020	1-121 (121)	3872-3992 (121)
TA3-197838	contig15708	gi|56282499|emb|CR685285.2|CNS0FRPT Tetraodon nigroviridis full-length cDNA	gi|56282499|emb|CR685285.2|CNS0FRPT	49	97.6 bits (49)	1e-17	87	88/101 (87%)	Plus / Plus	132	1682	1-101 (101)	1112-1212 (101)
TA3-227919	EB3ZX6E02IAKFD	gi|56307757|emb|CR728860.2|CNS0GPC2 Tetraodon nigroviridis full-length cDNA	gi|56307757|emb|CR728860.2|CNS0GPC2	48	95.6 bits (48)	1e-17	96	54/56 (96%)	Plus / Plus	58	1494	1-56 (56)	118-173 (56)
TA4-161608	SMcontig_58451	gi|194040183|ref|XM_001928731.1| PREDICTED: Sus scrofa casein kinase 2, beta polypeptide, transcript variant 1 (CSNK2B), mRNA	gi|194040183|ref|XM_001928731.1	49	97.6 bits (49)	1e-17	82	136/165 (82%)	Plus / Plus	166	1065	1-165 (165)	352-516 (165)
TA1-024118	SMcontig_60843	gi|77622284|emb|CR762342.2| Xenopus tropicalis finished cDNA, clone TGas103f03	gi|77622284|emb|CR762342.2	50	99.9 bits (50)	2e-17	90	67/74 (90%)	Plus / Plus	752	1632	339-412 (74)	1361-1434 (74)
TA1-074396	SMcontig_50492	gi|156230927|gb|BC152260.1| Danio rerio proteasome (prosome, macropain) 26S subunit, ATPase, 6, mRNA (cDNA clone MGC:174721 IMAGE:7177131), complete cds	gi|156230927|gb|BC152260.1	49	98.3 bits (49)	2e-17	84	106/125 (84%)	Plus / Plus	283	1584	9-133 (125)	277-401 (125)
TA1-167755	contig25733	gi|158187731|gb|EU124950.1| Arenicola marina ribosomal protein rps27a mRNA, complete cds	gi|158187731|gb|EU124950.1	49	97.6 bits (49)	2e-17	86	101/117 (86%)	Plus / Minus	195	607	67-183 (117)	459-344 (116)
TA2-051560	contig20266	gi|23306675|gb|AY137471.1| Panagrellus redivivus heat shock protein 70-C mRNA, complete cds	gi|23306675|gb|AY137471.1	49	97.6 bits (49)	2e-17	82	146/177 (82%)	Plus / Minus	198	2202	5-180 (176)	1856-1680 (177)
TA2-068806	contig11387	gi|145335212|ref|NM_100591.3| Arabidopsis thaliana unknown protein (AT1G07170) mRNA, complete cds	gi|145335212|ref|NM_100591.3	49	97.6 bits (49)	2e-17	88	79/89 (88%)	Plus / Minus	221	595	99-187 (89)	457-369 (89)
TA2-093138	contig25595	gi|83306803|emb|CT032777.1| Platynereis dumerilii EST IB0AAA31DA04EM1	gi|83306803|emb|CT032777.1	49	97.6 bits (49)	2e-17	91	67/73 (91%)	Plus / Minus	269	811	170-242 (73)	568-496 (73)
TA2-118837	SMcontig_9340	gi|148225537|ref|NM_001087236.1| Xenopus laevis tyrosine 3-monooxygenase/tryptophan 5-monooxygenase activation protein, epsilon polypeptide (ywhae), mRNA gi|27924429|gb|BC045025.1| Xenopus laevis tyrosine 3-monooxygenase/tryptophan 5-monooxygenase activation protein, epsilon polypeptide, mRNA (cDNA clone MGC:53170 IMAGE:5542916), complete cds	gi|148225537|ref|NM_001087236.1, gi|27924429|gb|BC045025.1	49	97.6 bits (49)	2e-17	81	151/185 (81%)	Plus / Minus	242	2189	54-238 (185)	321-137 (185)
TA2-153753	SMcontig_12891	gi|3075415|gb|U55073.1|LTU55073 Lumbricus terrestris hemoglobin chain d1 gene, complete cds	gi|3075415|gb|U55073.1|LTU55073	49	97.9 bits (49)	2e-17	96	53/55 (96%)	Plus / Minus	229	946	78-132 (55)	764-710 (55)
TA2-170633	SMcontig_17473	gi|171846736|gb|BC161929.1| Rattus norvegicus arginyl-tRNA synthetase, mRNA (cDNA clone MGC:187703 IMAGE:8375237), complete cds	gi|171846736|gb|BC161929.1	48	96.3 bits (48)	2e-17	86	85/98 (86%)	Plus / Minus	98	2115	1-98 (98)	834-737 (98)
TA3-087578	EB3O8BM02HBCUM	gi|163869625|gb|EU234504.1| Mythimna separata beta-tubulin mRNA, complete cds	gi|163869625|gb|EU234504.1	48	95.6 bits (48)	2e-17	95	57/60 (95%)	Plus / Plus	60	1906	1-60 (60)	927-986 (60)
TA3-145152	contig27588	gi|147225255|dbj|AB284052.1| Eisenia fetida evcp-1 gene for valosine containing peptide-1, complete cds	gi|147225255|dbj|AB284052.1	49	97.6 bits (49)	2e-17	93	68/73 (93%)	Plus / Minus	252	16397	178-250 (73)	2163-2092 (72)
TA3-197544	contig09452	gi|10862|emb|X58895.1|UCHISTO U.caupo gene for H2A, H2B, H3, and H4 histones	gi|10862|emb|X58895.1|UCHISTO	49	97.6 bits (49)	2e-17	85	97/113 (85%)	Plus / Minus	261	4942	144-256 (113)	2614-2502 (113)
TA1-003484	contig24024	gi|158297579|ref|XM_317795.4| AGAP011504-PA (AgaP_AGAP011504) mRNA, complete cds	gi|158297579|ref|XM_317795.4	49	97.6 bits (49)	3e-17	89	76/85 (89%)	Plus / Plus	369	966	11-95 (85)	419-503 (85)
TA1-032425	contig18582	gi|633239|emb|X83734.1|LTIFP L.terrestris mRNA for intermediate filament protein	gi|633239|emb|X83734.1|LTIFP	48	95.6 bits (48)	3e-17	88	78/88 (88%)	Plus / Plus	109	2360	1-88 (88)	1497-1584 (88)
TA1-074106	SMcontig_53857	gi|188504282|gb|EU670509.1| Drosophila sechellia strain ss77 CDC37 (Cdc37) gene, complete cds	gi|188504282|gb|EU670509.1	49	97.6 bits (49)	3e-17	96	55/57 (96%)	Plus / Plus	309	1495	147-203 (57)	799-855 (57)
TA1-075878	contig08472	gi|156543534|ref|XM_001602838.1| PREDICTED: Nasonia vitripennis similar to GA16051-PA (LOC100119037), partial mRNA	gi|156543534|ref|XM_001602838.1	49	97.6 bits (49)	3e-17	82	149/181 (82%)	Plus / Plus	288	749	89-269 (181)	4-183 (180)
TA1-084360	EB3ZX6E02HRU2Z	gi|154275063|ref|XM_001538333.1| Ajellomyces capsulatus NAm1 hypothetical protein (HCAG_05988) partial mRNA	gi|154275063|ref|XM_001538333.1	48	95.6 bits (48)	3e-17	88	81/92 (88%)	Plus / Plus	98	1896	7-98 (92)	325-416 (92)
TA1-137808	SMcontig_53614	gi|194294660|gb|AC226620.2| Homo sapiens FOSMID clone ABC13-48905300K23 from chromosome unknown, complete sequence	gi|194294660|gb|AC226620.2	49	97.8 bits (49)	3e-17	96	55/57 (96%)	Plus / Plus	318	40791	2-58 (57)	14297-14353 (57)
TA1-198010	EB3ZX6E02IZ68I	gi|59895948|gb|AY913947.1| Eisenia andrei eisenstasin II mRNA, complete cds	gi|59895948|gb|AY913947.1	48	95.6 bits (48)	3e-17	98	55/56 (98%)	Plus / Plus	103	795	46-101 (56)	715-769 (55)
TA1-220267	contig16830	gi|188504282|gb|EU670509.1| Drosophila sechellia strain ss77 CDC37 (Cdc37) gene, complete cds	gi|188504282|gb|EU670509.1	49	97.6 bits (49)	3e-17	96	55/57 (96%)	Plus / Plus	310	1495	143-199 (57)	799-855 (57)
TA2-024797	SMcontig_15632	gi|195165311|ref|XM_002023447.1| Drosophila persimilis GL20166 (Dper\GL20166), mRNA	gi|195165311|ref|XM_002023447.1	49	97.6 bits (49)	3e-17	84	122/145 (84%)	Plus / Minus	302	1551	41-184 (144)	1496-1352 (145)
TA2-049110	SMcontig_60514	gi|114052401|ref|NM_001046778.1| Bombyx mori eukaryotic translation termination factor 1 (LOC692937), mRNA gi|87248494|gb|DQ311356.1| Bombyx mori eukaryotic translation termination factor 1 mRNA, complete cds	gi|114052401|ref|NM_001046778.1, gi|87248494|gb|DQ311356.1	48	96.6 bits (48)	3e-17	86	85/98 (86%)	Plus / Minus	195	3053	88-185 (98)	969-872 (98)
TA2-067839	contig12401	gi|149526394|ref|XM_001519480.1| PREDICTED: Ornithorhynchus anatinus hypothetical protein LOC100090390 (LOC100090390), mRNA	gi|149526394|ref|XM_001519480.1	48	95.6 bits (48)	3e-17	86	90/104 (86%)	Plus / Minus	109	2046	4-107 (104)	1580-1477 (104)
TA2-087119	EB3O8BM02GQTUK	gi|2760008|emb|AJ223198.1|RLAJ3198 Lumbricus rubellus mRNA for 60S ribosomal protein L13	gi|2760008|emb|AJ223198.1|RLAJ3198	48	95.6 bits (48)	3e-17	89	75/84 (89%)	Plus / Minus	90	735	7-90 (84)	272-189 (84)
TA2-142633	EB3O8BM01BMEHX	gi|67541335|ref|XM_659350.1| Aspergillus nidulans FGSC A4 TBB2_EMENI TUBULIN BETA-2 CHAIN partial mRNA	gi|67541335|ref|XM_659350.1	48	95.6 bits (48)	3e-17	88	81/92 (88%)	Plus / Minus	95	1350	4-95 (92)	488-397 (92)
TA2-151798	contig25308	gi|147225255|dbj|AB284052.1| Eisenia fetida evcp-1 gene for valosine containing peptide-1, complete cds	gi|147225255|dbj|AB284052.1	49	97.6 bits (49)	3e-17	95	58/61 (95%)	Plus / Plus	276	16397	148-208 (61)	6632-6692 (61)
TA2-166919	SMcontig_56972	gi|24581852|ref|NM_135061.2| Drosophila melanogaster Rpn11 CG18174-RA (Rpn11), mRNA	gi|24581852|ref|NM_135061.2	48	96.1 bits (48)	3e-17	89	82/92 (89%)	Plus / Minus	126	1242	26-117 (92)	1048-958 (91)
TA3-004521	EB3O8BM01BOMWY	gi|169851385|ref|XM_001832331.1| Coprinopsis cinerea okayama7#130 serine/threonine-protein phosphatase PP1 (CC1G_07643) partial mRNA	gi|169851385|ref|XM_001832331.1	48	95.6 bits (48)	3e-17	87	84/96 (87%)	Plus / Plus	96	1002	1-96 (96)	320-415 (96)
TA1-103273	EW1_F1P06_F07	gi|112984033|ref|NM_001043798.1| Bombyx mori ribosomal protein S8 (Rps8), mRNA gi|54609296|gb|AY769322.1| Bombyx mori ribosomal protein S8 (RpS8) mRNA, complete cds	gi|112984033|ref|NM_001043798.1, gi|54609296|gb|AY769322.1	49	97.6 bits (49)	4e-17	80	169/209 (80%)	Plus / Plus	464	698	199-407 (209)	199-407 (209)
TA1-156024	SMcontig_7779	gi|166952376|gb|EU302582.1| Lineus viridis ribosomal protein rps25 mRNA, complete cds	gi|166952376|gb|EU302582.1	48	95.6 bits (48)	4e-17	86	90/104 (86%)	Plus / Plus	133	655	7-110 (104)	121-224 (104)
TA1-213669	EW1_F1P05_B10	gi|81337683|gb|DQ234597.1| Lumbricus terrestris extracellular hemoglobin linker L2 subunit precursor, mRNA, complete cds	gi|81337683|gb|DQ234597.1	49	97.6 bits (49)	4e-17	81	154/189 (81%)	Plus / Minus	390	1651	46-234 (189)	840-652 (189)
TA1-215971	EW1_F2P14_D09	gi|58568096|gb|AY880359.1| Gekko japonicus GekBS128P mRNA, complete cds	gi|58568096|gb|AY880359.1	49	97.6 bits (49)	4e-17	90	70/77 (90%)	Plus / Plus	428	1330	240-316 (77)	443-519 (77)
TA2-032198	SMcontig_42806	gi|156366294|ref|XM_001627024.1| Nematostella vectensis predicted protein (NEMVEDRAFT_v1g124098) partial mRNA	gi|156366294|ref|XM_001627024.1	48	96.7 bits (48)	4e-17	86	92/106 (86%)	Plus / Plus	244	2886	7-112 (106)	2473-2577 (105)
TA2-136699	EW2_R1P11_E11	gi|147225255|dbj|AB284052.1| Eisenia fetida evcp-1 gene for valosine containing peptide-1, complete cds	gi|147225255|dbj|AB284052.1	49	97.6 bits (49)	4e-17	82	146/176 (82%)	Plus / Plus	402	16397	39-212 (174)	5662-5836 (175)
TA2-145242	EW2_R1P11_E11	gi|147225255|dbj|AB284052.1| Eisenia fetida evcp-1 gene for valosine containing peptide-1, complete cds	gi|147225255|dbj|AB284052.1	49	97.6 bits (49)	4e-17	82	146/176 (82%)	Plus / Plus	402	16397	39-212 (174)	5662-5836 (175)
TA2-158895	EW1_F1P05_B10	gi|81337683|gb|DQ234597.1| Lumbricus terrestris extracellular hemoglobin linker L2 subunit precursor, mRNA, complete cds	gi|81337683|gb|DQ234597.1	49	97.6 bits (49)	4e-17	81	154/189 (81%)	Plus / Minus	390	1651	46-234 (189)	840-652 (189)
TA2-172963	contig06121	gi|193613141|ref|XM_001942927.1| PREDICTED: Acyrthosiphon pisum similar to casein kinase II alpha subunit (LOC100160732), mRNA	gi|193613141|ref|XM_001942927.1	48	95.6 bits (48)	4e-17	88	81/92 (88%)	Plus / Minus	115	2278	4-95 (92)	1252-1161 (92)
TA3-039180	contig11862	gi|115958543|ref|XM_001190690.1| PREDICTED: Strongylocentrotus purpuratus hypothetical LOC576830 (LOC576830), partial mRNA	gi|115958543|ref|XM_001190690.1	48	95.6 bits (48)	4e-17	89	75/84 (89%)	Plus / Plus	111	1226	5-88 (84)	205-288 (84)
TA3-167870	SMcontig_58068	gi|81337717|gb|DQ234598.1| Lumbricus terrestris extracellular hemoglobin linker L3 subunit precursor, mRNA, complete cds	gi|81337717|gb|DQ234598.1	49	98.1 bits (49)	4e-17	80	171/212 (80%)	Plus / Plus	606	1708	42-253 (212)	477-686 (210)
TA1-075558	SMcontig_38556	gi|147903624|ref|NM_001090029.1| Xenopus laevis hypothetical protein LOC398959 (LOC398959), mRNA gi|54038445|gb|BC084314.1| Xenopus laevis hypothetical protein LOC398959, mRNA (cDNA clone MGC:83370 IMAGE:7007752), complete cds	gi|147903624|ref|NM_001090029.1, gi|54038445|gb|BC084314.1	49	97.6 bits (49)	5e-17	85	97/113 (85%)	Plus / Plus	491	1825	132-244 (113)	1441-1553 (113)
TA1-185764	EW1_F1P09_F08	gi|112984033|ref|NM_001043798.1| Bombyx mori ribosomal protein S8 (Rps8), mRNA gi|54609296|gb|AY769322.1| Bombyx mori ribosomal protein S8 (RpS8) mRNA, complete cds	gi|112984033|ref|NM_001043798.1, gi|54609296|gb|AY769322.1	49	97.6 bits (49)	5e-17	80	169/209 (80%)	Plus / Minus	504	698	57-265 (209)	407-199 (209)
TA1-189733	EW1_R1P02_H10	gi|984290|gb|U24570.1|LTU24570 Lumbricus terrestris mitochondrion, complete genome	gi|984290|gb|U24570.1|LTU24570	49	97.6 bits (49)	5e-17	82	146/177 (82%)	Plus / Plus	520	14998	1-177 (177)	11148-11323 (176)
TA2-010658	EW1_F1P09_F08	gi|112984033|ref|NM_001043798.1| Bombyx mori ribosomal protein S8 (Rps8), mRNA gi|54609296|gb|AY769322.1| Bombyx mori ribosomal protein S8 (RpS8) mRNA, complete cds	gi|112984033|ref|NM_001043798.1, gi|54609296|gb|AY769322.1	49	97.6 bits (49)	5e-17	80	169/209 (80%)	Plus / Minus	504	698	57-265 (209)	407-199 (209)
TA2-018700	EW1_F2P13_B11	gi|147225257|dbj|AB284053.1| Eisenia fetida evcp-2 gene for valosine containing peptide-2, complete cds	gi|147225257|dbj|AB284053.1	49	97.6 bits (49)	5e-17	95	58/61 (95%)	Plus / Minus	491	17933	1-61 (61)	12863-12803 (61)
TA2-140058	EW1_R1P02_H10	gi|984290|gb|U24570.1|LTU24570 Lumbricus terrestris mitochondrion, complete genome	gi|984290|gb|U24570.1|LTU24570	49	97.6 bits (49)	5e-17	82	146/177 (82%)	Plus / Plus	520	14998	1-177 (177)	11148-11323 (176)
TA2-176493	EW1_F2P13_B11	gi|147225257|dbj|AB284053.1| Eisenia fetida evcp-2 gene for valosine containing peptide-2, complete cds	gi|147225257|dbj|AB284053.1	49	97.6 bits (49)	5e-17	95	58/61 (95%)	Plus / Minus	491	17933	1-61 (61)	12863-12803 (61)
TA4-190044	SMcontig_28955	gi|193621493|ref|XM_001952436.1| PREDICTED: Acyrthosiphon pisum similar to oligosaccharyl transferase, transcript variant 2 (LOC100163072), mRNA	gi|193621493|ref|XM_001952436.1	49	97.9 bits (49)	5e-17	86	96/111 (86%)	Plus / Plus	566	2992	11-121 (111)	2088-2197 (110)
TA1-007303	EB3O8BM02I9KLW	gi|11121259|emb|AJ291613.1|LRU291613 Lumbricus rubellus mRNA for 40S ribosomal protein S23 (rpS23 gene)	gi|11121259|emb|AJ291613.1|LRU291613	47	93.7 bits (47)	6e-17	94	56/59 (94%)	Plus / Plus	62	651	3-61 (59)	243-301 (59)
TA3-078361	contig21378	gi|61654657|gb|AY857436.1| Suberites domuncula L23 mRNA, partial cds	gi|61654657|gb|AY857436.1	48	95.6 bits (48)	6e-17	88	81/92 (88%)	Plus / Plus	172	417	4-95 (92)	304-395 (92)
TA1-085275	EB3ZX6E01CP17W	gi|119331352|gb|EF156635.1| Eisenia fetida isolate 13 cytochrome oxidase subunit I (COI) gene, partial cds; mitochondrial	gi|119331352|gb|EF156635.1	47	93.7 bits (47)	7e-17	100	47/47 (100%)	Plus / Plus	67	659	19-65 (47)	551-597 (47)
TA1-226180	contig27727	gi|147903624|ref|NM_001090029.1| Xenopus laevis hypothetical protein LOC398959 (LOC398959), mRNA gi|54038445|gb|BC084314.1| Xenopus laevis hypothetical protein LOC398959, mRNA (cDNA clone MGC:83370 IMAGE:7007752), complete cds	gi|147903624|ref|NM_001090029.1, gi|54038445|gb|BC084314.1	49	97.6 bits (49)	7e-17	85	97/113 (85%)	Plus / Plus	730	1825	355-467 (113)	1441-1553 (113)
TA2-012573	SMcontig_22086	gi|134048891|dbj|AB298785.1| Branchiostoma belcheri mRNA for heat shock protein 9, complete cds	gi|134048891|dbj|AB298785.1	48	95.6 bits (48)	7e-17	88	81/92 (88%)	Plus / Minus	200	1723	92-183 (92)	1043-952 (92)
TA4-096752	EB3O8BM02IK5TO	gi|22208363|emb|AJ504727.1|LTE504727 Lumbricus terrestris mRNA for gelsolin-like protein (gelsolin gene)	gi|22208363|emb|AJ504727.1|LTE504727	47	93.7 bits (47)	8e-17	94	63/67 (94%)	Plus / Minus	70	1101	1-67 (67)	681-616 (66)
TA1-011347	contig12732	gi|83307627|emb|CT033601.1| Platynereis dumerilii EST IB0AAA17CD06EM1	gi|83307627|emb|CT033601.1	47	93.7 bits (47)	1e-16	91	65/71 (91%)	Plus / Plus	105	865	18-88 (71)	286-356 (71)
TA1-018280	SMcontig_21948	gi|156390993|ref|XM_001635504.1| Nematostella vectensis predicted protein (NEMVEDRAFT_v1g97707) partial mRNA	gi|156390993|ref|XM_001635504.1	48	96.0 bits (48)	1e-16	87	84/96 (87%)	Plus / Plus	347	318	202-297 (96)	127-222 (96)
TA1-079703	SMcontig_42866	gi|131573173|gb|EF443157.1| Lumbriculus variegatus alpha tubulin mRNA, partial cds	gi|131573173|gb|EF443157.1	47	93.7 bits (47)	1e-16	89	74/83 (89%)	Plus / Plus	90	1200	5-87 (83)	589-671 (83)
TA1-088398	SMcontig_15784	gi|3688433|emb|AJ011706.1|LRU011706 Lumbricus rubellus mRNA for 40S ribosomal protein S13	gi|3688433|emb|AJ011706.1|LRU011706	47	93.7 bits (47)	1e-16	90	74/82 (90%)	Plus / Plus	104	564	1-82 (82)	466-545 (80)
TA1-142162	EW1_F2P11_C01	gi|147225255|dbj|AB284052.1| Eisenia fetida evcp-1 gene for valosine containing peptide-1, complete cds	gi|147225255|dbj|AB284052.1	48	95.6 bits (48)	1e-16	91	66/72 (91%)	Plus / Minus	358	16397	218-289 (72)	2163-2092 (72)
TA1-146592	SMcontig_58375	gi|27694746|gb|BC043805.1| Xenopus laevis hypothetical protein MGC64475, mRNA (cDNA clone IMAGE:5542374), partial cds	gi|27694746|gb|BC043805.1	48	96.0 bits (48)	1e-16	89	77/86 (89%)	Plus / Plus	506	1390	26-111 (86)	281-365 (85)
TA1-175165	SMcontig_61414	gi|929960|gb|U30495.1|UCU30495 Urechis caupo ribosomal protein mRNA, complete cds	gi|929960|gb|U30495.1|UCU30495	48	95.6 bits (48)	1e-16	82	129/156 (82%)	Plus / Minus	340	1295	3-158 (156)	328-173 (156)
TA1-215517	SMcontig_4910	gi|121543816|gb|EF070507.1| Maconellicoccus hirsutus clone WHMH2658 putative eukaryotic translation initiation factor 5A mRNA, complete cds	gi|121543816|gb|EF070507.1	48	95.6 bits (48)	1e-16	86	90/104 (86%)	Plus / Plus	379	483	69-172 (104)	121-224 (104)
TA2-096783	contig05392	gi|146189578|emb|AM697703.1| Platynereis dumerilii partial mRNA for hypothetical protein (ORF1), isolate 31	gi|146189578|emb|AM697703.1	47	93.7 bits (47)	1e-16	86	89/103 (86%)	Plus / Plus	109	296	1-103 (103)	128-230 (103)
TA2-164227	SMcontig_31833	gi|182888691|gb|BC164084.1| Synthetic construct Danio rerio clone IMAGE:100059568, MGC:191259 rpsa protein (rpsa) mRNA, encodes complete protein	gi|182888691|gb|BC164084.1	48	96.1 bits (48)	1e-16	86	90/104 (86%)	Plus / Minus	413	994	38-141 (104)	570-467 (104)
TA2-195555	SMcontig_56839	gi|46094403|gb|AY522583.1| Oreochromis mossambicus snRNA-associated Sm-like protein 5-like mRNA, partial sequence	gi|46094403|gb|AY522583.1	48	96.1 bits (48)	1e-16	85	94/110 (85%)	Plus / Minus	462	502	344-453 (110)	208-99 (110)
TA2-198572	SMcontig_58180	gi|147225257|dbj|AB284053.1| Eisenia fetida evcp-2 gene for valosine containing peptide-2, complete cds	gi|147225257|dbj|AB284053.1	48	96.4 bits (48)	1e-16	82	124/151 (82%)	Plus / Minus	652	17933	32-173 (142)	11281-11133 (149)
TA2-202226	SMcontig_9070	gi|157361598|gb|EU047547.1| Phlebotomus papatasi 60S ribosomal protein L19-like protein mRNA, complete cds	gi|157361598|gb|EU047547.1	48	95.6 bits (48)	1e-16	84	105/124 (84%)	Plus / Minus	327	739	96-219 (124)	470-347 (124)
TA2-228619	contig24139	gi|147225257|dbj|AB284053.1| Eisenia fetida evcp-2 gene for valosine containing peptide-2, complete cds	gi|147225257|dbj|AB284053.1	47	93.7 bits (47)	1e-16	88	86/97 (88%)	Plus / Plus	104	17933	7-102 (96)	16103-16196 (94)
TA3-050253	SMcontig_22484	gi|157123909|ref|XM_001653919.1| Aedes aegypti 40S ribosomal protein S9 partial mRNA	gi|157123909|ref|XM_001653919.1	47	93.7 bits (47)	1e-16	89	74/83 (89%)	Plus / Minus	108	588	24-106 (83)	303-221 (83)
TA3-088542	EB3O8BM02H4S61	gi|84688869|gb|DQ323157.1| Schizochytrium mangrovei beta tubulin gene, partial cds	gi|84688869|gb|DQ323157.1	47	93.7 bits (47)	1e-16	86	85/98 (86%)	Plus / Minus	106	1145	5-102 (98)	158-61 (98)
TA3-151613	SMcontig_32565	gi|41152278|ref|NM_200725.1| Danio rerio COP9 constitutive photomorphogenic homolog subunit 5 (cops5), mRNA gi|37589672|gb|BC059493.1| Danio rerio COP9 constitutive photomorphogenic homolog subunit 5, mRNA (cDNA clone MGC:73130 IMAGE:4789910), complete cds	gi|41152278|ref|NM_200725.1, gi|37589672|gb|BC059493.1	47	94.1 bits (47)	1e-16	88	75/85 (88%)	Plus / Plus	128	1358	44-128 (85)	562-646 (85)
TA3-209256	contig10004	gi|147225257|dbj|AB284053.1| Eisenia fetida evcp-2 gene for valosine containing peptide-2, complete cds	gi|147225257|dbj|AB284053.1	47	93.7 bits (47)	1e-16	92	62/67 (92%)	Plus / Plus	108	17933	9-75 (67)	7128-7194 (67)
TA1-058294	contig29470	gi|118130958|ref|NM_133666.2| Mus musculus NADH dehydrogenase (ubiquinone) flavoprotein 1 (Ndufv1), nuclear gene encoding mitochondrial protein, mRNA	gi|118130958|ref|NM_133666.2	48	95.6 bits (48)	2e-16	83	117/140 (83%)	Plus / Plus	454	1572	264-403 (140)	548-687 (140)
TA1-059598	SMcontig_51552	gi|529209|gb|U12965.1| Caenorhabditis elegans cosmid F23F12, complete sequence	gi|529209|gb|U12965.1	47	93.7 bits (47)	2e-16	87	83/95 (87%)	Plus / Plus	127	34609	15-109 (95)	14606-14700 (95)
TA1-106875	SMcontig_24075	gi|83307627|emb|CT033601.1| Platynereis dumerilii EST IB0AAA17CD06EM1	gi|83307627|emb|CT033601.1	47	93.7 bits (47)	2e-16	91	65/71 (91%)	Plus / Plus	172	865	51-121 (71)	286-356 (71)
TA1-153409	SMcontig_14176	gi|170030020|ref|XM_001842837.1| Culex pipiens quinquefasciatus 60S ribosomal protein L32 partial mRNA	gi|170030020|ref|XM_001842837.1	48	95.6 bits (48)	2e-16	84	108/128 (84%)	Plus / Minus	439	613	294-421 (128)	235-108 (128)
TA1-211395	EW2_R1P04_G11	gi|49904288|gb|BC076502.1| Rattus norvegicus tyrosine 3-monooxygenase/tryptophan 5-monooxygenase activation protein, beta polypeptide, mRNA (cDNA clone MGC:91711 IMAGE:7100393), complete cds	gi|49904288|gb|BC076502.1	48	95.6 bits (48)	2e-16	84	111/132 (84%)	Plus / Plus	537	2716	198-329 (132)	657-788 (132)
TA1-214474	EB3O8BM02HCI84	gi|62737720|gb|AY926478.1| Dalyat mirabilis 18S ribosomal RNA gene, complete sequence	gi|62737720|gb|AY926478.1	47	93.7 bits (47)	2e-16	98	50/51 (98%)	Plus / Minus	124	1953	74-124 (51)	1835-1785 (51)
TA2-026167	contig26805	gi|115973954|ref|XM_001187142.1| PREDICTED: Strongylocentrotus purpuratus similar to Ubiquitin-fold modifier 1 precursor, putative (LOC578331), mRNA	gi|115973954|ref|XM_001187142.1	47	93.7 bits (47)	2e-16	87	83/95 (87%)	Plus / Minus	173	604	38-132 (95)	198-104 (95)
TA2-057230	SMcontig_55335	gi|164694707|dbj|AK313518.1| Homo sapiens cDNA, FLJ94076, Homo sapiens proteasome (prosome, macropain) 26S subunit, ATPase, 3(PSMC3), mRNA	gi|164694707|dbj|AK313518.1	47	94.5 bits (47)	2e-16	87	81/93 (87%)	Plus / Minus	292	1500	104-196 (93)	483-391 (93)
TA2-201272	SMcontig_55736	gi|147225257|dbj|AB284053.1| Eisenia fetida evcp-2 gene for valosine containing peptide-2, complete cds	gi|147225257|dbj|AB284053.1	47	96.1 bits (47)	2e-16	94	56/59 (94%)	Plus / Minus	613	17933	83-141 (59)	7194-7136 (59)
TA2-209552	SMcontig_44931	gi|77626291|emb|CR760533.2| Xenopus tropicalis finished cDNA, clone TEgg049h05	gi|77626291|emb|CR760533.2	47	93.7 bits (47)	2e-16	87	83/95 (87%)	Plus / Minus	137	1261	42-136 (95)	705-611 (95)
TA3-001513	SMcontig_62594	gi|148529042|gb|AC203537.3| Rhesus Macaque BAC CH250-3K24 () complete sequence	gi|148529042|gb|AC203537.3	48	95.6 bits (48)	2e-16	90	69/76 (90%)	Plus / Minus	474	183525	103-178 (76)	118730-118655 (76)
TA3-137394	contig29048	gi|170030020|ref|XM_001842837.1| Culex pipiens quinquefasciatus 60S ribosomal protein L32 partial mRNA	gi|170030020|ref|XM_001842837.1	48	95.6 bits (48)	2e-16	84	108/128 (84%)	Plus / Plus	477	613	21-148 (128)	108-235 (128)
TA4-003414	SMcontig_13409	gi|118498765|gb|EF044212.1| Urochloa decumbens glyceraldehyde-3-phosphate dehydrogenase mRNA, partial cds	gi|118498765|gb|EF044212.1	47	96.1 bits (47)	2e-16	86	79/91 (86%)	Plus / Minus	813	841	602-692 (91)	832-742 (91)
TA1-018757	SMcontig_3295	gi|8347757|gb|AF264029.1| Callinectes sapidus mitochondrial manganese superoxide dismutase precursor, mRNA, complete cds; nuclear gene for mitochondrial product	gi|8347757|gb|AF264029.1	48	96.0 bits (48)	3e-16	82	129/156 (82%)	Plus / Plus	1102	1147	623-778 (156)	523-678 (156)
TA1-153843	contig28172	gi|8347757|gb|AF264029.1| Callinectes sapidus mitochondrial manganese superoxide dismutase precursor, mRNA, complete cds; nuclear gene for mitochondrial product	gi|8347757|gb|AF264029.1	48	95.6 bits (48)	3e-16	82	129/156 (82%)	Plus / Plus	834	1147	545-700 (156)	523-678 (156)
TA1-181378	SMcontig_41401	gi|34193954|gb|BC056527.1| Danio rerio COP9 constitutive photomorphogenic homolog subunit 4 (Arabidopsis), mRNA (cDNA clone IMAGE:6791029), partial cds	gi|34193954|gb|BC056527.1	47	93.7 bits (47)	3e-16	84	104/123 (84%)	Plus / Plus	205	1276	10-132 (123)	1000-1122 (123)
TA1-208821	SMcontig_9174	gi|74422778|gb|DQ176429.1| Capra hircus mitochondrial cytochrome c mRNA, partial cds; nuclear gene for mitochondrial product	gi|74422778|gb|DQ176429.1	48	95.9 bits (48)	3e-16	84	108/128 (84%)	Plus / Plus	1038	315	244-371 (128)	124-251 (128)
TA1-211935	contig26573	gi|126273625|ref|XM_001364433.1| PREDICTED: Monodelphis domestica similar to Sec11a protein (LOC100010917), mRNA	gi|126273625|ref|XM_001364433.1	48	95.6 bits (48)	3e-16	86	90/104 (86%)	Plus / Plus	785	1248	221-324 (104)	610-713 (104)
TA2-015829	EW1_F2P13_H05	gi|24637957|gb|AF537290.1| Eisenia fetida myosin essential light chain mRNA, complete cds	gi|24637957|gb|AF537290.1	47	93.7 bits (47)	3e-16	87	83/95 (87%)	Plus / Minus	234	555	16-110 (95)	176-82 (95)
TA2-044410	SMcontig_21593	gi|184186098|ref|NM_001123499.1| Strongylocentrotus purpuratus putative RNA-dependent ATPase (PRP1), mRNA	gi|184186098|ref|NM_001123499.1	47	93.9 bits (47)	3e-16	83	110/131 (83%)	Plus / Minus	278	2869	147-277 (131)	2166-2036 (131)
TA2-051671	SMcontig_62983	gi|126273625|ref|XM_001364433.1| PREDICTED: Monodelphis domestica similar to Sec11a protein (LOC100010917), mRNA	gi|126273625|ref|XM_001364433.1	48	95.9 bits (48)	3e-16	86	90/104 (86%)	Plus / Minus	1084	1248	732-835 (104)	713-610 (104)
TA2-059352	EB3ZX6E02FCP5B	gi|409461|gb|U02710.1|EFU02710 Eisenia fetida andrei hemolysin gene, complete cds	gi|409461|gb|U02710.1|EFU02710	46	91.7 bits (46)	3e-16	94	70/74 (94%)	Plus / Minus	75	1440	1-74 (74)	1150-1080 (71)
TA2-107331	EB3ZX6E01ATR0X	gi|149633590|ref|XM_001509606.1| PREDICTED: Ornithorhynchus anatinus similar to protein phosphatase 1 (LOC100078635), mRNA	gi|149633590|ref|XM_001509606.1	46	91.7 bits (46)	3e-16	92	61/66 (92%)	Plus / Plus	75	984	10-75 (66)	442-507 (66)
TA2-162841	SMcontig_51065	gi|149607217|ref|XM_001517837.1| PREDICTED: Ornithorhynchus anatinus hypothetical protein LOC100088133 (LOC100088133), mRNA	gi|149607217|ref|XM_001517837.1	47	93.7 bits (47)	3e-16	86	86/99 (86%)	Plus / Plus	184	1401	58-156 (99)	897-995 (99)
TA2-166880	contig02896	gi|34329020|gb|AY292375.1| Mallomonas rasilis glyceraldehyde-3-phosphate dehydrogenase (GAPDH) gene, partial cds; nuclear gene for plastid product	gi|34329020|gb|AY292375.1	47	93.7 bits (47)	3e-16	88	77/87 (88%)	Plus / Minus	186	1074	89-175 (87)	835-749 (87)
TA3-195066	SMcontig_23752	gi|156396708|ref|XM_001637485.1| Nematostella vectensis predicted protein (NEMVEDRAFT_v1g181539) partial mRNA	gi|156396708|ref|XM_001637485.1	47	93.9 bits (47)	3e-16	84	117/139 (84%)	Plus / Plus	258	2195	81-219 (139)	857-994 (138)
TA3-199679	EB3O8BM02GURRX	gi|126047435|gb|EF384672.1| Drosophila melanogaster strain ZH18 heat shock protein 83 (Hsp83) gene, partial sequence	gi|126047435|gb|EF384672.1	46	91.7 bits (46)	3e-16	92	61/66 (92%)	Plus / Plus	67	1028	1-66 (66)	690-755 (66)
TA4-185863	SMcontig_42740	gi|46326987|gb|AY576784.1| Oncorhynchus mykiss 14-3-3 protein mRNA, complete cds	gi|46326987|gb|AY576784.1	47	93.7 bits (47)	3e-16	82	131/159 (82%)	Plus / Minus	220	1708	5-163 (159)	644-486 (159)
TA1-011943	SMcontig_55081	gi|22208363|emb|AJ504727.1|LTE504727 Lumbricus terrestris mRNA for gelsolin-like protein (gelsolin gene)	gi|22208363|emb|AJ504727.1|LTE504727	46	92.9 bits (46)	4e-16	84	106/126 (84%)	Plus / Plus	153	1101	28-153 (126)	892-1016 (125)
TA1-047719	EB3O8BM01B1FQM	gi|148235370|ref|NM_001097570.1| Bos taurus STT3, subunit of the oligosaccharyltransferase complex, homolog B (S. cerevisiae) (STT3B), mRNA gi|146186620|gb|BC140547.1| Bos taurus STT3, subunit of the oligosaccharyltransferase complex, homolog B (S. cerevisiae), mRNA (cDNA clone MGC:152029 IMAGE:8418625), complete cds	gi|148235370|ref|NM_001097570.1, gi|146186620|gb|BC140547.1	46	91.7 bits (46)	4e-16	91	64/70 (91%)	Plus / Plus	83	4529	14-83 (70)	1700-1769 (70)
TA1-122838	EB3ZX6E01EFKH7	gi|110341194|gb|DQ836917.1| Eisenia fetida fibrinolytic protease 0 (Efp-0) mRNA, partial cds	gi|110341194|gb|DQ836917.1	46	91.7 bits (46)	4e-16	90	74/82 (90%)	Plus / Plus	82	678	1-82 (82)	582-662 (81)
TA1-176193	SMcontig_61018	gi|147225255|dbj|AB284052.1| Eisenia fetida evcp-1 gene for valosine containing peptide-1, complete cds	gi|147225255|dbj|AB284052.1	47	94.7 bits (47)	4e-16	83	89/107 (83%)	Plus / Plus	600	16397	36-141 (106)	4745-4848 (104)
TA1-223541	contig26971	gi|158187785|gb|EU124977.1| Arenicola marina ribosomal protein rpl27a mRNA, partial cds	gi|158187785|gb|EU124977.1	47	93.7 bits (47)	4e-16	84	104/123 (84%)	Plus / Plus	260	444	11-133 (123)	198-320 (123)
TA2-003284	EB3ZX6E01DI8G0	gi|157764931|ref|XM_001674757.1| Caenorhabditis briggsae hypothetical protein CBG11588 partial mRNA	gi|157764931|ref|XM_001674757.1	46	91.7 bits (46)	4e-16	89	73/82 (89%)	Plus / Minus	93	1053	12-93 (82)	827-746 (82)
TA2-082138	EB3ZX6E01BUXEN	gi|4050005|gb|AF082027.1| Notothenia coriiceps alpha tubulin (GTalphaC) and alpha tubulin (GTbalphaA) genes, complete cds; and alpha tubulin (GTbalphaB) gene, partial cds	gi|4050005|gb|AF082027.1	46	91.7 bits (46)	4e-16	89	73/82 (89%)	Plus / Minus	93	10727	1-82 (82)	2460-2379 (82)
TA4-097476	EB3O8BM02IOOHG	gi|71051660|gb|BC098550.1| Danio rerio ribosomal protein L23a, mRNA (cDNA clone MGC:110139 IMAGE:7288150), complete cds	gi|71051660|gb|BC098550.1	46	91.7 bits (46)	4e-16	93	58/62 (93%)	Plus / Minus	93	626	4-65 (62)	468-407 (62)
TA1-173555	SMcontig_36958	gi|118152118|gb|EF080826.1| Cheilymenia stercorea RNA polymerase II second largest subunit (RPB2) gene, partial cds	gi|118152118|gb|EF080826.1	46	91.7 bits (46)	5e-16	91	71/78 (91%)	Plus / Plus	97	1611	3-80 (78)	805-881 (77)
TA1-187981	SMcontig_13933	gi|62149110|dbj|AB164320.1| Eisenia fetida ANN gene for annetocin precursor, complete cds	gi|62149110|dbj|AB164320.1	46	93.4 bits (46)	5e-16	84	115/136 (84%)	Plus / Minus	274	5112	22-156 (135)	3838-3708 (131)
TA2-022903	SMcontig_33115	gi|189515170|ref|XR_045219.1| PREDICTED: Danio rerio misc_RNA (LOC566914), miscRNA	gi|189515170|ref|XR_045219.1	46	91.7 bits (46)	5e-16	86	85/98 (86%)	Plus / Plus	98	1025	1-98 (98)	355-452 (98)
TA2-168154	SMcontig_15653	gi|83306803|emb|CT032777.1| Platynereis dumerilii EST IB0AAA31DA04EM1	gi|83306803|emb|CT032777.1	46	91.7 bits (46)	5e-16	91	64/70 (91%)	Plus / Minus	105	811	2-71 (70)	565-496 (70)
TA2-174326	contig27496	gi|119943231|dbj|AB200265.1| Misgurnus anguillicaudatus mRNA for beta-actin, complete cds	gi|119943231|dbj|AB200265.1	46	91.7 bits (46)	5e-16	100	46/46 (100%)	Plus / Minus	100	1710	55-100 (46)	1202-1157 (46)
TA2-199410	SMcontig_40659	gi|115973954|ref|XM_001187142.1| PREDICTED: Strongylocentrotus purpuratus similar to Ubiquitin-fold modifier 1 precursor, putative (LOC578331), mRNA	gi|115973954|ref|XM_001187142.1	47	94.5 bits (47)	5e-16	87	83/95 (87%)	Plus / Plus	603	604	19-113 (95)	104-198 (95)
TA2-200277	contig29518	gi|149713918|ref|XM_001500320.1| PREDICTED: Equus caballus similar to Mago-nashi homolog 2 (LOC100065075), mRNA	gi|149713918|ref|XM_001500320.1	47	93.7 bits (47)	5e-16	81	146/179 (81%)	Plus / Minus	323	447	116-294 (179)	317-139 (179)
TA2-202790	SMcontig_33173	gi|194219332|ref|XM_001915196.1| PREDICTED: Equus caballus similar to vacuolar ATPase 16kDa subunit c (LOC100065783), mRNA	gi|194219332|ref|XM_001915196.1	47	93.7 bits (47)	5e-16	91	65/71 (91%)	Plus / Minus	344	1133	270-340 (71)	543-473 (71)
TA2-213432	SMcontig_38978	gi|41152302|ref|NM_200715.1| Danio rerio solute carrier family 25 (mitochondrial carrier; phosphate carrier), member 3, like (slc25a3l), nuclear gene encoding mitochondrial protein, mRNA gi|37589823|gb|BC059476.1| Danio rerio solute carrier family 25 (mitochondrial carrier; phosphate carrier), member 3, like, mRNA (cDNA clone MGC:73110 IMAGE:4786997), complete cds	gi|41152302|ref|NM_200715.1, gi|37589823|gb|BC059476.1	47	94.0 bits (47)	5e-16	80	164/203 (80%)	Plus / Minus	422	1392	16-218 (203)	611-409 (203)
TA2-226919	contig19303	gi|115953357|ref|XM_793605.2| PREDICTED: Strongylocentrotus purpuratus similar to HIRA interacting protein 5 (LOC594156), partial mRNA	gi|115953357|ref|XM_793605.2	47	93.7 bits (47)	5e-16	82	137/167 (82%)	Plus / Plus	374	888	40-206 (167)	375-541 (167)
TA3-030645	SMcontig_56615	gi|157751213|ref|XM_001679267.1| Caenorhabditis briggsae hypothetical protein CBG02970 partial mRNA	gi|157751213|ref|XM_001679267.1	47	94.2 bits (47)	5e-16	89	74/83 (89%)	Plus / Plus	496	1440	155-237 (83)	379-461 (83)
TA3-091898	SMcontig_45494	gi|147225255|dbj|AB284052.1| Eisenia fetida evcp-1 gene for valosine containing peptide-1, complete cds	gi|147225255|dbj|AB284052.1	46	92.2 bits (46)	5e-16	86	86/99 (86%)	Plus / Plus	127	16397	1-96 (96)	15007-15097 (91)
TA3-157412	contig28536	gi|166952376|gb|EU302582.1| Lineus viridis ribosomal protein rps25 mRNA, complete cds	gi|166952376|gb|EU302582.1	46	91.7 bits (46)	5e-16	86	85/98 (86%)	Plus / Plus	108	655	9-106 (98)	121-218 (98)
TA2-098832	contig26137	gi|164693885|dbj|AK315083.1| Homo sapiens cDNA, FLJ96039	gi|164693885|dbj|AK315083.1	46	91.7 bits (46)	6e-16	86	85/98 (86%)	Plus / Minus	117	959	3-100 (98)	838-741 (98)
TA2-157690	EW2_R1P09_E05	gi|119189526|ref|XM_001245369.1| Coccidioides immitis RS hypothetical protein (CIMG_04811) partial mRNA	gi|119189526|ref|XM_001245369.1	47	93.7 bits (47)	6e-16	80	164/203 (80%)	Plus / Minus	394	498	136-338 (203)	281-79 (203)
TA2-208147	contig24099	gi|159906378|gb|EU244434.1| Anas platyrhynchos RAB11B (rab11b) mRNA, complete cds	gi|159906378|gb|EU244434.1	46	91.7 bits (46)	6e-16	86	95/110 (86%)	Plus / Plus	118	651	1-110 (110)	111-219 (109)
TA1-229909	SMcontig_34581	gi|23429016|gb|AY103474.1| Boreogadus saida Sec61-alpha mRNA, complete cds	gi|23429016|gb|AY103474.1	46	92.7 bits (46)	7e-16	84	101/120 (84%)	Plus / Plus	248	2472	93-212 (120)	1377-1496 (120)
TA3-078032	contig30096	gi|77622284|emb|CR762342.2| Xenopus tropicalis finished cDNA, clone TGas103f03	gi|77622284|emb|CR762342.2	47	93.7 bits (47)	7e-16	91	65/71 (91%)	Plus / Plus	504	1632	232-302 (71)	1361-1431 (71)
TA1-066833	EW2_R1P04_B05	gi|984290|gb|U24570.1|LTU24570 Lumbricus terrestris mitochondrion, complete genome	gi|984290|gb|U24570.1|LTU24570	47	93.7 bits (47)	8e-16	90	75/83 (90%)	Plus / Minus	531	14998	315-396 (82)	2585-2503 (83)
TA1-227917	contig30723	gi|119887716|ref|XM_587595.3| PREDICTED: Bos taurus hypothetical LOC510454 (LOC510454), mRNA	gi|119887716|ref|XM_587595.3	46	91.7 bits (46)	8e-16	84	103/122 (84%)	Plus / Plus	156	744	5-126 (122)	306-427 (122)
TA2-058590	SMcontig_56918	gi|154284168|ref|XM_001542830.1| Ajellomyces capsulatus NAm1 eukaryotic peptide chain release factor subunit 1 (HCAG_03051) partial mRNA	gi|154284168|ref|XM_001542830.1	46	91.7 bits (46)	8e-16	85	94/110 (85%)	Plus / Minus	154	1341	1-110 (110)	863-754 (110)
TA2-148956	contig09055	gi|110762109|ref|XM_391960.3| PREDICTED: Apis mellifera similar to Mov34 CG3416-PA (LOC408413), mRNA	gi|110762109|ref|XM_391960.3	46	91.7 bits (46)	8e-16	86	85/98 (86%)	Plus / Minus	152	977	38-135 (98)	319-222 (98)
TA2-185614	SMcontig_4046	gi|110756288|ref|XM_392666.3| PREDICTED: Apis mellifera similar to Elongin C CG9291-PB, isoform B, transcript variant 1 (LOC409140), mRNA	gi|110756288|ref|XM_392666.3	46	91.7 bits (46)	8e-16	89	70/78 (89%)	Plus / Minus	151	729	29-106 (78)	584-507 (78)
TA2-191349	SMcontig_51657	gi|112420644|gb|BT027461.1| Gasterosteus aculeatus clone CGX06-C05 mRNA sequence	gi|112420644|gb|BT027461.1	46	91.7 bits (46)	8e-16	88	76/86 (88%)	Plus / Minus	147	1834	1-86 (86)	1428-1343 (86)
TA1-052044	SMcontig_37943	gi|51775379|dbj|AK174578.1| Ciona intestinalis cDNA, clone:cieg098h12, full insert sequence	gi|51775379|dbj|AK174578.1	46	92.0 bits (46)	9e-16	83	113/136 (83%)	Plus / Plus	201	857	64-199 (136)	500-635 (136)
TA1-010441	SMcontig_42494	gi|158187785|gb|EU124977.1| Arenicola marina ribosomal protein rpl27a mRNA, partial cds	gi|158187785|gb|EU124977.1	46	92.1 bits (46)	1e-15	85	91/106 (85%)	Plus / Plus	269	444	24-129 (106)	215-320 (106)
TA1-032372	EW2_F1P01_D07	gi|56340011|emb|CR677294.2|CNS0FLKA Tetraodon nigroviridis full-length cDNA	gi|56340011|emb|CR677294.2|CNS0FLKA	46	91.7 bits (46)	1e-15	82	130/158 (82%)	Plus / Plus	257	531	53-210 (158)	95-252 (158)
TA1-056980	SMcontig_61117	gi|3075415|gb|U55073.1|LTU55073 Lumbricus terrestris hemoglobin chain d1 gene, complete cds	gi|3075415|gb|U55073.1|LTU55073	46	91.9 bits (46)	1e-15	86	85/98 (86%)	Plus / Minus	256	946	35-132 (98)	296-199 (98)
TA1-057379	EW1_F1P04_D05	gi|56364101|emb|CR726271.2|CNS0GNC5 Tetraodon nigroviridis full-length cDNA	gi|56364101|emb|CR726271.2|CNS0GNC5	46	91.7 bits (46)	1e-15	86	85/98 (86%)	Plus / Plus	222	775	122-219 (98)	350-447 (98)
TA1-110615	SMcontig_62651	gi|89573934|gb|DQ403060.1| Canis familiaris glyceraldehyde-3-phosphate dehydrogenase (GAPDH) mRNA, partial cds	gi|89573934|gb|DQ403060.1	46	92.2 bits (46)	1e-15	84	108/128 (84%)	Plus / Plus	245	672	86-213 (128)	359-485 (127)
TA1-151643	SMcontig_58347	gi|157362354|dbj|D29920.2|LUMEWAN Lumbricus terrestris EWAM mRNA for actin-modulator, complete cds	gi|157362354|dbj|D29920.2|LUMEWAN	46	92.2 bits (46)	1e-15	79	228/287 (79%)	Plus / Plus	343	1104	26-310 (285)	148-432 (285)
TA1-165257	EB3ZX6E01ACZBP	gi|62084505|gb|AY874512.1| Eisenia andrei voucher MPLe0026 cytochrome oxidase subunit I (COI) gene, partial cds; mitochondrial	gi|62084505|gb|AY874512.1	45	89.7 bits (45)	1e-15	100	45/45 (100%)	Plus / Plus	71	657	19-63 (45)	1-45 (45)
TA1-171275	SMcontig_38874	gi|62149110|dbj|AB164320.1| Eisenia fetida ANN gene for annetocin precursor, complete cds	gi|62149110|dbj|AB164320.1	45	89.7 bits (45)	1e-15	98	52/53 (98%)	Plus / Plus	68	5112	1-52 (52)	783-835 (53)
TA1-182872	SMcontig_18275	gi|147225257|dbj|AB284053.1| Eisenia fetida evcp-2 gene for valosine containing peptide-2, complete cds	gi|147225257|dbj|AB284053.1	44	92.2 bits (44)	1e-15	85	72/84 (85%)	Plus / Plus	364	17933	154-237 (84)	1311-1394 (84)
TA1-211260	SMcontig_63035	gi|194207281|ref|XM_001490722.2| PREDICTED: Equus caballus similar to sorting nexin 6 (LOC100057360), mRNA	gi|194207281|ref|XM_001490722.2	46	92.0 bits (46)	1e-15	86	83/96 (86%)	Plus / Plus	227	1182	31-126 (96)	232-327 (96)
TA2-017756	contig30617	gi|19527153|ref|NM_133937.1| Mus musculus RIKEN cDNA 6720456B07 gene (6720456B07Rik), mRNA gi|14714858|gb|BC010582.1| Mus musculus RIKEN cDNA 6720456B07 gene, mRNA (cDNA clone MGC:6981 IMAGE:3154777), complete cds	gi|19527153|ref|NM_133937.1, gi|14714858|gb|BC010582.1	47	93.7 bits (47)	1e-15	81	155/190 (81%)	Plus / Minus	854	1110	539-728 (190)	226-39 (188)
TA3-003179	SMcontig_58950	gi|168037725|ref|XM_001771302.1| Physcomitrella patens subsp. patens predicted protein (PHYPADRAFT_217036) mRNA, complete cds	gi|168037725|ref|XM_001771302.1	47	93.9 bits (47)	1e-15	85	95/111 (85%)	Plus / Plus	880	1321	682-792 (111)	817-927 (111)
TA3-041804	SMcontig_19904	gi|147225255|dbj|AB284052.1| Eisenia fetida evcp-1 gene for valosine containing peptide-1, complete cds	gi|147225255|dbj|AB284052.1	45	91.4 bits (45)	1e-15	88	82/93 (88%)	Plus / Plus	179	16397	32-123 (92)	4737-4828 (92)
TA3-120138	contig23889	gi|168037725|ref|XM_001771302.1| Physcomitrella patens subsp. patens predicted protein (PHYPADRAFT_217036) mRNA, complete cds	gi|168037725|ref|XM_001771302.1	47	93.7 bits (47)	1e-15	85	95/111 (85%)	Plus / Plus	819	1321	620-730 (111)	817-927 (111)
TA3-187889	contig25786	gi|148922261|gb|BC146724.1| Danio rerio zgc:165453, mRNA (cDNA clone MGC:165453 IMAGE:5776933), complete cds	gi|148922261|gb|BC146724.1	46	91.7 bits (46)	1e-15	90	67/74 (90%)	Plus / Minus	200	2374	124-197 (74)	2292-2219 (74)
TA4-206460	contig29478	gi|46019949|emb|AJ634777.1| Suberites ficus mRNA for putative FK506-binding protein (fkb gene)	gi|46019949|emb|AJ634777.1	46	91.7 bits (46)	1e-15	93	58/62 (93%)	Plus / Minus	259	474	173-234 (62)	201-140 (62)
TA1-002486	contig29736	gi|115981725|ref|XM_001176896.1| PREDICTED: Strongylocentrotus purpuratus similar to MGC79028 protein (LOC752172), partial mRNA	gi|115981725|ref|XM_001176896.1	46	91.7 bits (46)	2e-15	83	118/142 (83%)	Plus / Plus	300	250	40-181 (142)	77-218 (142)
TA1-049687	SMcontig_36178	gi|71004203|ref|XM_751675.1| Ustilago maydis 521 hypothetical protein (UM00621.1) partial mRNA	gi|71004203|ref|XM_751675.1	45	89.7 bits (45)	2e-15	88	72/81 (88%)	Plus / Plus	117	1281	7-87 (81)	112-192 (81)
TA1-063537	EW1_F2P14_F11	gi|56340011|emb|CR677294.2|CNS0FLKA Tetraodon nigroviridis full-length cDNA	gi|56340011|emb|CR677294.2|CNS0FLKA	46	91.7 bits (46)	2e-15	82	130/158 (82%)	Plus / Plus	273	531	69-226 (158)	95-252 (158)
TA1-105824	contig23210	gi|110756137|ref|XM_392640.3| PREDICTED: Apis mellifera similar to Probable dolichol-phosphate mannosyltransferase (Dolichol-phosphate mannose synthase) (Dolichyl-phosphate beta-D-mannosyltransferase) (Mannose-P-dolichol synthase) (MPD synthase) (DPM synthase) (LOC409115), mRNA	gi|110756137|ref|XM_392640.3	46	91.7 bits (46)	2e-15	83	109/130 (83%)	Plus / Plus	302	801	125-254 (130)	272-401 (130)
TA1-120437	contig04418	gi|3075415|gb|U55073.1|LTU55073 Lumbricus terrestris hemoglobin chain d1 gene, complete cds	gi|3075415|gb|U55073.1|LTU55073	45	89.7 bits (45)	2e-15	97	48/49 (97%)	Plus / Plus	116	946	1-49 (49)	716-764 (49)
TA1-129402	contig25970	gi|24637957|gb|AF537290.1| Eisenia fetida myosin essential light chain mRNA, complete cds	gi|24637957|gb|AF537290.1	47	93.7 bits (47)	2e-15	87	83/95 (87%)	Plus / Plus	1134	555	66-160 (95)	82-176 (95)
TA1-141729	SMcontig_40233	gi|293102|gb|L12689.1|LUMBTA Lumbricus terrestris hemoglobin linker chain L1 mRNA, complete cds	gi|293102|gb|L12689.1|LUMBTA	42	89.9 bits (42)	2e-15	93	54/58 (93%)	Plus / Plus	96	1511	32-89 (58)	289-346 (58)
TA1-144839	SMcontig_48803	gi|1914793|emb|Y12106.1|LRAMINOPP L.rubellus mRNA for partial aminopeptidase	gi|1914793|emb|Y12106.1|LRAMINOPP	45	90.1 bits (45)	2e-15	88	75/85 (88%)	Plus / Plus	150	1618	65-149 (85)	29-113 (85)
TA1-164505	contig07432	gi|56364101|emb|CR726271.2|CNS0GNC5 Tetraodon nigroviridis full-length cDNA	gi|56364101|emb|CR726271.2|CNS0GNC5	46	91.7 bits (46)	2e-15	86	85/98 (86%)	Plus / Plus	376	775	189-286 (98)	350-447 (98)
TA1-183521	SMcontig_20826	gi|170032304|ref|XM_001843970.1| Culex pipiens quinquefasciatus anopheles stephensi ubiquitin partial mRNA	gi|170032304|ref|XM_001843970.1	45	90.5 bits (45)	2e-15	85	93/109 (85%)	Plus / Plus	144	626	1-109 (109)	325-433 (109)
TA1-240082	contig06538	gi|189528648|ref|XM_685254.3| PREDICTED: Danio rerio similar to Protein yippee-like 1 (LOC561851), mRNA	gi|189528648|ref|XM_685254.3	45	89.7 bits (45)	2e-15	89	69/77 (89%)	Plus / Plus	113	805	1-77 (77)	362-438 (77)
TA2-022473	SMcontig_39094	gi|157824625|gb|EU155485.1| Lumbricus terrestris gelsolin-related protein EWAM mRNA, partial cds	gi|157824625|gb|EU155485.1	45	89.7 bits (45)	2e-15	86	84/97 (86%)	Plus / Minus	102	342	1-97 (97)	247-151 (97)
TA2-035121	EB3O8BM02HK9IE	gi|11061|emb|X64233.1|MSATPRNA M.sexta mRNA for vacuolar ATPase subunit A	gi|11061|emb|X64233.1|MSATPRNA	45	89.7 bits (45)	2e-15	87	78/89 (87%)	Plus / Minus	100	2860	1-89 (89)	1074-986 (89)
TA2-041658	SMcontig_41236	gi|147225257|dbj|AB284053.1| Eisenia fetida evcp-2 gene for valosine containing peptide-2, complete cds	gi|147225257|dbj|AB284053.1	44	89.9 bits (44)	2e-15	95	61/64 (95%)	Plus / Plus	134	17933	71-134 (64)	9880-9941 (62)
TA2-048804	SMcontig_28446	gi|115552903|dbj|AK239497.1| Sus scrofa mRNA, clone:THY010108A04, expressed in thymus	gi|115552903|dbj|AK239497.1	45	89.7 bits (45)	2e-15	92	60/65 (92%)	Plus / Minus	94	1455	15-79 (65)	298-234 (65)
TA2-052822	SMcontig_6869	gi|24637957|gb|AF537290.1| Eisenia fetida myosin essential light chain mRNA, complete cds	gi|24637957|gb|AF537290.1	47	93.7 bits (47)	2e-15	87	83/95 (87%)	Plus / Minus	1311	555	973-1067 (95)	176-82 (95)
TA2-111023	contig09436	gi|158301731|ref|XM_321389.2| AGAP001703-PA (AgaP_AGAP001703) mRNA, complete cds	gi|158301731|ref|XM_321389.2	45	89.7 bits (45)	2e-15	87	78/89 (87%)	Plus / Minus	96	684	2-90 (89)	445-357 (89)
TA2-130163	EW1_F1P01_H09	gi|73966101|ref|XM_537658.2| PREDICTED: Canis familiaris similar to Proteasome subunit beta type 3 (Proteasome theta chain) (Proteasome chain 13) (Proteasome component C10-II) (LOC480537), mRNA	gi|73966101|ref|XM_537658.2	46	91.7 bits (46)	2e-15	81	142/174 (81%)	Plus / Minus	320	714	142-315 (174)	662-489 (174)
TA2-131562	EW1_F1P01_H09	gi|73966101|ref|XM_537658.2| PREDICTED: Canis familiaris similar to Proteasome subunit beta type 3 (Proteasome theta chain) (Proteasome chain 13) (Proteasome component C10-II) (LOC480537), mRNA	gi|73966101|ref|XM_537658.2	46	91.7 bits (46)	2e-15	81	142/174 (81%)	Plus / Minus	320	714	142-315 (174)	662-489 (174)
TA2-136575	EB3ZX6E02GRR4U	gi|85003096|gb|DQ339138.1| Eisenia fetida lysozyme mRNA, complete cds	gi|85003096|gb|DQ339138.1	45	89.7 bits (45)	2e-15	98	52/53 (98%)	Plus / Minus	88	483	33-85 (53)	52-1 (52)
TA2-141886	SMcontig_35316	gi|153928423|dbj|AK284027.1| Gryllus bimaculatus mRNA, GBcontig30888	gi|153928423|dbj|AK284027.1	45	89.7 bits (45)	2e-15	84	96/113 (84%)	Plus / Plus	123	587	11-123 (113)	15-127 (113)
TA2-143562	EW1_F2P14_F11	gi|56340011|emb|CR677294.2|CNS0FLKA Tetraodon nigroviridis full-length cDNA	gi|56340011|emb|CR677294.2|CNS0FLKA	46	91.7 bits (46)	2e-15	82	130/158 (82%)	Plus / Plus	273	531	69-226 (158)	95-252 (158)
TA2-185080	SMcontig_62939	gi|148596941|ref|NM_001098480.1| Danio rerio APC11 anaphase promoting complex subunit 11 homolog (yeast) (anapc11), mRNA gi|115527826|gb|BC124716.1| Danio rerio APC11 anaphase promoting complex subunit 11 homolog (yeast), mRNA (cDNA clone MGC:153671 IMAGE:7926792), complete cds	gi|148596941|ref|NM_001098480.1, gi|115527826|gb|BC124716.1	45	90.2 bits (45)	2e-15	85	91/107 (85%)	Plus / Minus	128	493	22-128 (107)	315-209 (107)
TA2-205982	SMcontig_36880	gi|118097583|ref|XM_414629.2| PREDICTED: Gallus gallus DEAD (Asp-Glu-Ala-Asp) box polypeptide 46 (DDX46), mRNA	gi|118097583|ref|XM_414629.2	46	91.8 bits (46)	2e-15	89	70/78 (89%)	Plus / Plus	380	5184	58-135 (78)	3104-3181 (78)
TA2-210418	contig24644	gi|56340011|emb|CR677294.2|CNS0FLKA Tetraodon nigroviridis full-length cDNA	gi|56340011|emb|CR677294.2|CNS0FLKA	46	91.7 bits (46)	2e-15	82	130/158 (82%)	Plus / Minus	322	531	125-282 (158)	252-95 (158)
TA3-153616	EB3ZX6E01D4645	gi|942595|gb|U30467.1|UCU30467 Urechis caupo alpha-tubulin mRNA, complete cds	gi|942595|gb|U30467.1|UCU30467	45	89.7 bits (45)	2e-15	89	69/77 (89%)	Plus / Plus	117	1543	38-114 (77)	1325-1401 (77)
TA3-209723	SMcontig_31191	gi|2370257|emb|Y08158.1|LRMRNA L.rubellus mRNA for translationally controlled tumor protein	gi|2370257|emb|Y08158.1|LRMRNA	45	90.3 bits (45)	2e-15	82	112/135 (82%)	Plus / Plus	182	1012	47-181 (135)	50-184 (135)
TA4-100767	EB3O8BM02JFU5K	gi|158287304|ref|XM_564212.3| AGAP011284-PA (AgaP_AGAP011284) mRNA, complete cds	gi|158287304|ref|XM_564212.3	45	89.7 bits (45)	2e-15	86	84/97 (86%)	Plus / Minus	100	899	1-97 (97)	526-430 (97)
TA1-011578	SMcontig_42076	gi|23585493|dbj|AK114139.1| Ciona intestinalis cDNA, clone:cicl031m21, full insert sequence	gi|23585493|dbj|AK114139.1	45	89.7 bits (45)	3e-15	84	105/125 (84%)	Plus / Plus	128	2643	3-127 (125)	2009-2133 (125)
TA1-015735	contig12370	gi|159145615|gb|EU116850.1| Sipunculus nudus putative ribosomal protein L8 mRNA, partial cds	gi|159145615|gb|EU116850.1	45	89.7 bits (45)	3e-15	83	108/129 (83%)	Plus / Minus	132	384	4-132 (129)	303-175 (129)
TA1-040004	SMcontig_22455	gi|54035089|gb|BC084061.1| Xenopus tropicalis eukaryotic translation elongation factor 2, mRNA (cDNA clone MGC:79628 IMAGE:6979948), complete cds	gi|54035089|gb|BC084061.1	45	90.0 bits (45)	3e-15	90	66/73 (90%)	Plus / Plus	170	2966	73-145 (73)	2070-2142 (73)
TA1-063908	contig28306	gi|148806540|gb|EF555076.1| Atherina boyeri S5 ribosomal protein mRNA, partial cds	gi|148806540|gb|EF555076.1	45	89.7 bits (45)	3e-15	84	96/113 (84%)	Plus / Minus	158	494	34-146 (113)	317-205 (113)
TA1-111182	SMcontig_11266	gi|157821180|ref|NM_001109666.1| Rattus norvegicus ATP-binding cassette, sub-family F (GCN20), member 2 (Abcf2), nuclear gene encoding mitochondrial protein, mRNA	gi|157821180|ref|NM_001109666.1	45	89.7 bits (45)	3e-15	86	87/101 (86%)	Plus / Plus	155	2573	3-103 (101)	1806-1906 (101)
TA1-178663	contig30676	gi|48525590|gb|AY613895.1| Mesenchytraeus solifugus clone C156 ribosomal protein 60S-like mRNA, partial sequence	gi|48525590|gb|AY613895.1	45	89.7 bits (45)	3e-15	83	115/137 (83%)	Plus / Plus	150	660	2-137 (136)	95-231 (137)
TA1-201892	contig09387	gi|154147591|ref|NM_001100191.1| Sus scrofa eukaryotic translation initiation factor 4E family member 2 (EIF4E2), mRNA gi|111146893|gb|DQ826509.1| Sus scrofa eukaryotic translation initiation factor 4E (EIF4E) mRNA, complete cds	gi|154147591|ref|NM_001100191.1, gi|111146893|gb|DQ826509.1	45	89.7 bits (45)	3e-15	84	96/113 (84%)	Plus / Plus	155	918	1-113 (113)	478-590 (113)
TA1-204260	SMcontig_55543	gi|56340011|emb|CR677294.2|CNS0FLKA Tetraodon nigroviridis full-length cDNA	gi|56340011|emb|CR677294.2|CNS0FLKA	46	91.8 bits (46)	3e-15	82	130/158 (82%)	Plus / Plus	484	531	44-201 (158)	95-252 (158)
TA1-204819	EW1_F2P12_D10	gi|164422891|ref|XM_958108.2| Neurospora crassa OR74A ADP,ATP carrier protein partial mRNA	gi|164422891|ref|XM_958108.2	45	89.7 bits (45)	3e-15	96	51/53 (96%)	Plus / Minus	129	1350	27-79 (53)	935-883 (53)
TA1-215344	SMcontig_6384	gi|115981725|ref|XM_001176896.1| PREDICTED: Strongylocentrotus purpuratus similar to MGC79028 protein (LOC752172), partial mRNA	gi|115981725|ref|XM_001176896.1	46	91.8 bits (46)	3e-15	83	118/142 (83%)	Plus / Plus	479	250	211-352 (142)	77-218 (142)
TA2-030679	SMcontig_41191	gi|83307454|emb|CT033428.1| Platynereis dumerilii EST IB0AAA20BH09FM1	gi|83307454|emb|CT033428.1	45	89.7 bits (45)	3e-15	89	69/77 (89%)	Plus / Minus	138	845	58-134 (77)	834-758 (77)
TA2-035634	SMcontig_46545	gi|193613213|ref|XM_001950357.1| PREDICTED: Acyrthosiphon pisum similar to AGAP002956-PA, transcript variant 2 (LOC100160005), mRNA	gi|193613213|ref|XM_001950357.1	45	90.0 bits (45)	3e-15	90	66/73 (90%)	Plus / Plus	199	1164	1-73 (73)	155-227 (73)
TA2-042099	SMcontig_27531	gi|136255355|ref|NM_001017065.3| Xenopus tropicalis hypothetical protein LOC549819 (LOC549819), mRNA gi|134025963|gb|BC135152.1| Xenopus tropicalis hypothetical protein LOC549819, mRNA (cDNA clone MGC:121134 IMAGE:7586039), complete cds	gi|136255355|ref|NM_001017065.3, gi|134025963|gb|BC135152.1	45	91.6 bits (45)	3e-15	92	60/65 (92%)	Plus / Minus	446	984	371-435 (65)	656-592 (65)
TA2-074967	contig14691	gi|153791252|ref|NM_026474.5| Mus musculus SGT1, suppressor of G2 allele of SKP1 (S. cerevisiae) (Sugt1), mRNA	gi|153791252|ref|NM_026474.5	46	91.7 bits (46)	3e-15	82	146/178 (82%)	Plus / Minus	432	1951	115-292 (178)	1083-907 (177)
TA2-086913	contig01105	gi|157821180|ref|NM_001109666.1| Rattus norvegicus ATP-binding cassette, sub-family F (GCN20), member 2 (Abcf2), nuclear gene encoding mitochondrial protein, mRNA	gi|157821180|ref|NM_001109666.1	45	89.7 bits (45)	3e-15	86	87/101 (86%)	Plus / Minus	150	2573	49-149 (101)	1906-1806 (101)
TA2-174992	contig03454	gi|146737986|gb|EF486690.1| Myrothecium gramineum glyceraldehyde-3-phosphate dehydrogenase (gpd) gene, complete cds, alternatively spliced	gi|146737986|gb|EF486690.1	46	91.7 bits (46)	3e-15	90	67/74 (90%)	Plus / Minus	533	3041	394-467 (74)	2488-2415 (74)
TA2-186367	SMcontig_23090	gi|126307141|ref|XM_001376674.1| PREDICTED: Monodelphis domestica similar to C1orf55 protein (LOC100025931), mRNA	gi|126307141|ref|XM_001376674.1	45	90.1 bits (45)	3e-15	88	75/85 (88%)	Plus / Minus	165	1311	58-142 (85)	306-222 (85)
TA2-200764	EW1_F2P12_D10	gi|164422891|ref|XM_958108.2| Neurospora crassa OR74A ADP,ATP carrier protein partial mRNA	gi|164422891|ref|XM_958108.2	45	89.7 bits (45)	3e-15	96	51/53 (96%)	Plus / Minus	129	1350	27-79 (53)	935-883 (53)
TA3-079045	SMcontig_40060	gi|56364101|emb|CR726271.2|CNS0GNC5 Tetraodon nigroviridis full-length cDNA	gi|56364101|emb|CR726271.2|CNS0GNC5	46	91.9 bits (46)	3e-15	86	85/98 (86%)	Plus / Plus	657	775	181-278 (98)	350-447 (98)
TA3-116822	SMcontig_20961	gi|41394422|gb|AY522948.1| Nereis macrydi glyceraldehyde 3-phosphate dehydrogenase (G3PDH) mRNA, partial cds	gi|41394422|gb|AY522948.1	44	88.9 bits (44)	3e-15	91	57/62 (91%)	Plus / Minus	100	888	37-98 (62)	362-301 (62)
TA4-201351	SMcontig_7708	gi|156544503|ref|XM_001605141.1| PREDICTED: Nasonia vitripennis similar to heat shock protein 90 (LOC100117412), mRNA	gi|156544503|ref|XM_001605141.1	46	92.0 bits (46)	3e-15	80	184/230 (80%)	Plus / Minus	648	2453	391-620 (230)	2094-1865 (230)
TA4-206848	contig00869	gi|157106031|ref|XM_001649086.1| Aedes aegypti ATP-dependent RNA helicase partial mRNA	gi|157106031|ref|XM_001649086.1	45	89.7 bits (45)	3e-15	83	108/129 (83%)	Plus / Minus	132	2590	1-129 (129)	1523-1395 (129)
TA1-127680	EW1_F1P04_D01	gi|115953646|ref|XM_001195056.1| PREDICTED: Strongylocentrotus purpuratus similar to Ubiquitin-conjugating enzyme E2W (putative) (LOC582071), mRNA	gi|115953646|ref|XM_001195056.1	46	91.7 bits (46)	4e-15	80	163/202 (80%)	Plus / Plus	591	450	234-435 (202)	236-437 (202)
TA2-051848	SMcontig_63158	gi|55742357|ref|NM_001006896.1| Xenopus tropicalis Ras-related GTP binding A (rraga), mRNA gi|49257948|gb|BC074593.1| Xenopus tropicalis Ras-related GTP binding A, mRNA (cDNA clone MGC:69533 IMAGE:5336607), complete cds	gi|55742357|ref|NM_001006896.1, gi|49257948|gb|BC074593.1	45	89.7 bits (45)	4e-15	89	69/77 (89%)	Plus / Plus	197	1570	31-107 (77)	749-825 (77)
TA2-053809	contig24729	gi|4678573|emb|AJ238310.1|LRU238310 Lumbricus rubellus mRNA for cyclophilin A	gi|4678573|emb|AJ238310.1|LRU238310	46	91.7 bits (46)	4e-15	85	94/110 (85%)	Plus / Minus	644	1158	479-588 (110)	365-256 (110)
TA2-197430	EB3O8BM02JQU1H	gi|108885447|gb|DQ641249.1| Eisenia fetida cyclophilin A mRNA, partial cds	gi|108885447|gb|DQ641249.1	45	89.7 bits (45)	4e-15	97	48/49 (97%)	Plus / Minus	189	238	141-189 (49)	82-34 (49)
TA3-033852	EB3ZX6E01BBDR6	gi|115394599|gb|DQ924449.1| Spalangia cameroni voucher CD039 phosphoenolpyruvate carboxykinase (PEPCK) mRNA, partial cds	gi|115394599|gb|DQ924449.1	44	87.7 bits (44)	4e-15	93	56/60 (93%)	Plus / Plus	60	1035	1-60 (60)	263-322 (60)
TA3-036168	SMcontig_39000	gi|188572521|gb|EU558364.1| Phoronis muelleri putative 60S ribosomal protein RPL17 mRNA, complete cds	gi|188572521|gb|EU558364.1	45	90.6 bits (45)	4e-15	81	150/185 (81%)	Plus / Plus	377	552	6-190 (185)	295-479 (185)
TA3-079685	SMcontig_13049	gi|115960969|ref|XM_001175861.1| PREDICTED: Strongylocentrotus purpuratus similar to proliferation-associated protein 1 (LOC576641), mRNA	gi|115960969|ref|XM_001175861.1	45	90.0 bits (45)	4e-15	90	66/73 (90%)	Plus / Plus	231	1752	1-73 (73)	328-400 (73)
TA4-163193	SMcontig_51116	gi|147225255|dbj|AB284052.1| Eisenia fetida evcp-1 gene for valosine containing peptide-1, complete cds	gi|147225255|dbj|AB284052.1	45	90.0 bits (45)	4e-15	92	60/65 (92%)	Plus / Plus	218	16397	128-192 (65)	14956-15020 (65)
TA1-124713	contig26540	gi|157910316|gb|CP000830.1| Dinoroseobacter shibae DFL 12, complete genome	gi|157910316|gb|CP000830.1	46	91.7 bits (46)	5e-15	91	64/70 (91%)	Plus / Minus	890	3789584	13-82 (70)	3018906-3018837 (70)
TA2-203774	SMcontig_29377	gi|46019949|emb|AJ634777.1| Suberites ficus mRNA for putative FK506-binding protein (fkb gene)	gi|46019949|emb|AJ634777.1	46	92.1 bits (46)	5e-15	93	58/62 (93%)	Plus / Minus	1168	474	1050-1111 (62)	201-140 (62)
TA3-129810	SMcontig_54509	gi|4678573|emb|AJ238310.1|LRU238310 Lumbricus rubellus mRNA for cyclophilin A	gi|4678573|emb|AJ238310.1|LRU238310	46	91.9 bits (46)	5e-15	85	94/110 (85%)	Plus / Plus	1001	1158	58-167 (110)	256-365 (110)
TA4-011380	SMcontig_21380	gi|25986824|gb|AY122626.1| Bodo saliens strain ATCC 50358 clone 5 heat shock protein 90 (HSP-90) gene, partial cds	gi|25986824|gb|AY122626.1	44	89.0 bits (44)	5e-15	91	62/68 (91%)	Plus / Plus	138	1903	60-127 (68)	4-71 (68)
TA4-189524	SMcontig_19433	gi|146737986|gb|EF486690.1| Myrothecium gramineum glyceraldehyde-3-phosphate dehydrogenase (gpd) gene, complete cds, alternatively spliced	gi|146737986|gb|EF486690.1	46	91.7 bits (46)	5e-15	90	67/74 (90%)	Plus / Minus	939	3041	586-659 (74)	2488-2415 (74)
TA1-012907	SMcontig_382	gi|54261500|gb|BC084423.1| Xenopus laevis hypothetical LOC495277, mRNA (cDNA clone MGC:86412 IMAGE:7011735), complete cds	gi|54261500|gb|BC084423.1	45	89.7 bits (45)	6e-15	86	87/101 (86%)	Plus / Plus	250	917	84-184 (101)	41-141 (101)
TA1-013811	SMcontig_27429	gi|163658472|gb|EU325877.1| Oncorhynchus masou formosanus ribosomal protein S21 (rps21) mRNA, complete cds	gi|163658472|gb|EU325877.1	44	87.7 bits (44)	6e-15	92	59/64 (92%)	Plus / Plus	80	401	1-64 (64)	75-138 (64)
TA1-142399	EB3O8BM02HPXKC	gi|154426139|gb|BC151365.1| Bos taurus Sec61 alpha 1 subunit (S. cerevisiae), mRNA (cDNA clone MGC:166396 IMAGE:8481163), complete cds	gi|154426139|gb|BC151365.1	44	87.7 bits (44)	6e-15	88	71/80 (88%)	Plus / Plus	85	3170	2-81 (80)	1181-1260 (80)
TA1-153745	SMcontig_59139	gi|157910316|gb|CP000830.1| Dinoroseobacter shibae DFL 12, complete genome	gi|157910316|gb|CP000830.1	46	91.8 bits (46)	6e-15	91	64/70 (91%)	Plus / Minus	1008	3789584	19-88 (70)	3018906-3018837 (70)
TA2-037560	EB3O8BM01A2EC3	gi|158287058|ref|XM_309104.4| AGAP000923-PA (AgaP_AGAP000923) mRNA, partial cds	gi|158287058|ref|XM_309104.4	44	87.7 bits (44)	6e-15	89	68/76 (89%)	Plus / Minus	85	1545	10-85 (76)	1004-929 (76)
TA3-017888	SMcontig_59800	gi|81337717|gb|DQ234598.1| Lumbricus terrestris extracellular hemoglobin linker L3 subunit precursor, mRNA, complete cds	gi|81337717|gb|DQ234598.1	44	87.7 bits (44)	6e-15	96	50/52 (96%)	Plus / Plus	88	1708	25-76 (52)	1-52 (52)
TA3-018120	SMcontig_33541	gi|32484254|gb|BC054318.1| Xenopus laevis pyruvate dehydrogenase E1-beta subunit, mRNA (cDNA clone IMAGE:6871818), partial cds	gi|32484254|gb|BC054318.1	44	87.7 bits (44)	6e-15	91	62/68 (91%)	Plus / Plus	84	1502	4-71 (68)	70-137 (68)
TA4-200661	SMcontig_57445	gi|115552844|dbj|AK239438.1| Sus scrofa mRNA, clone:THY010103H03, expressed in thymus	gi|115552844|dbj|AK239438.1	45	90.0 bits (45)	6e-15	92	60/65 (92%)	Plus / Minus	342	2290	28-92 (65)	1403-1339 (65)
TA1-007519	SMcontig_4369	gi|147225257|dbj|AB284053.1| Eisenia fetida evcp-2 gene for valosine containing peptide-2, complete cds	gi|147225257|dbj|AB284053.1	44	88.7 bits (44)	7e-15	88	74/84 (88%)	Plus / Plus	162	17933	46-129 (84)	1311-1393 (83)
TA1-220288	SMcontig_60490	gi|147225255|dbj|AB284052.1| Eisenia fetida evcp-1 gene for valosine containing peptide-1, complete cds	gi|147225255|dbj|AB284052.1	45	90.0 bits (45)	7e-15	94	54/57 (94%)	Plus / Plus	366	16397	153-209 (57)	6632-6688 (57)
TA2-057289	EB3O8BM01A8WDB	gi|131573173|gb|EF443157.1| Lumbriculus variegatus alpha tubulin mRNA, partial cds	gi|131573173|gb|EF443157.1	44	87.7 bits (44)	7e-15	92	59/64 (92%)	Plus / Minus	98	1200	35-98 (64)	401-338 (64)
TA2-204839	SMcontig_60916	gi|147225255|dbj|AB284052.1| Eisenia fetida evcp-1 gene for valosine containing peptide-1, complete cds	gi|147225255|dbj|AB284052.1	45	90.7 bits (45)	7e-15	80	115/143 (80%)	Plus / Plus	621	16397	479-621 (143)	4632-4767 (136)
TA3-031253	SMcontig_61638	gi|67083816|gb|DQ066206.1| Ixodes scapularis isolate ISUFL48 ribosomal protein S8 mRNA, complete cds	gi|67083816|gb|DQ066206.1	45	89.9 bits (45)	7e-15	87	78/89 (87%)	Plus / Plus	365	630	252-340 (89)	541-629 (89)
TA3-107055	SMcontig_55790	gi|182889945|gb|BC165847.1| Synthetic construct Danio rerio clone IMAGE:100061421, MGC:192935 ddx39b protein (ddx39b) mRNA, encodes complete protein	gi|182889945|gb|BC165847.1	44	87.7 bits (44)	7e-15	87	77/88 (87%)	Plus / Plus	93	1351	3-90 (88)	1068-1155 (88)
TA3-236333	SMcontig_51372	gi|3608365|gb|AF030028.1|AF030028 Eisenia fetida coelomic cytolytic factor 1 (CCF1) mRNA, complete cds	gi|3608365|gb|AF030028.1|AF030028	43	86.7 bits (43)	7e-15	94	54/57 (94%)	Plus / Plus	57	1155	1-57 (57)	271-326 (56)
TA4-086995	EB3O8BM02GQ3PG	gi|189525071|ref|XM_001341428.2| PREDICTED: Danio rerio similar to basic transcription factor 3-like 4 (LOC100006097), mRNA	gi|189525071|ref|XM_001341428.2	44	87.7 bits (44)	7e-15	88	71/80 (88%)	Plus / Minus	96	875	11-90 (80)	299-220 (80)
TA1-198474	SMcontig_42671	gi|194207653|ref|XM_001503475.2| PREDICTED: Equus caballus similar to peptidylprolyl isomerase E, transcript variant 2 (LOC100054282), mRNA	gi|194207653|ref|XM_001503475.2	44	87.7 bits (44)	8e-15	86	83/96 (86%)	Plus / Plus	109	1046	9-104 (96)	553-648 (96)
TA1-221332	contig19261	gi|47523719|ref|NM_214330.1| Sus scrofa glucose phosphate isomerase (GPI), mRNA gi|2042|emb|X07382.1|SSPHI Pig mRNA for muscle phosphohexose isomerase (PHI; E.C. 5.3.1.9)	gi|47523719|ref|NM_214330.1, gi|2042|emb|X07382.1|SSPHI	44	87.7 bits (44)	8e-15	86	80/92 (86%)	Plus / Plus	106	1978	14-105 (92)	1513-1604 (92)
TA2-113231	contig13049	gi|193627277|ref|XM_001943630.1| PREDICTED: Acyrthosiphon pisum similar to Ras-like protein 3 precursor (Protein roughened) (LOC100166893), mRNA	gi|193627277|ref|XM_001943630.1	44	87.7 bits (44)	8e-15	88	71/80 (88%)	Plus / Minus	109	1180	5-84 (80)	610-531 (80)
TA2-148948	EB3ZX6E01D9HNS	gi|24582974|ref|NM_164843.1| Drosophila melanogaster alien CG9556-RA, transcript variant A (alien), mRNA	gi|24582974|ref|NM_164843.1	44	87.7 bits (44)	8e-15	91	62/68 (91%)	Plus / Minus	104	1509	13-80 (68)	1005-938 (68)
TA2-219786	contig23845	gi|125811118|ref|XM_001361718.1| Drosophila pseudoobscura GA15300-PA (Dpse\GA15300) mRNA, partial cds	gi|125811118|ref|XM_001361718.1	44	87.7 bits (44)	8e-15	88	74/84 (88%)	Plus / Minus	108	1062	1-84 (84)	168-85 (84)
TA3-085551	contig23921	gi|67083816|gb|DQ066206.1| Ixodes scapularis isolate ISUFL48 ribosomal protein S8 mRNA, complete cds	gi|67083816|gb|DQ066206.1	45	89.7 bits (45)	8e-15	87	78/89 (87%)	Plus / Plus	343	630	237-325 (89)	541-629 (89)
TA3-166963	contig12100	gi|147225255|dbj|AB284052.1| Eisenia fetida evcp-1 gene for valosine containing peptide-1, complete cds	gi|147225255|dbj|AB284052.1	44	87.7 bits (44)	8e-15	89	68/76 (89%)	Plus / Minus	108	16397	32-107 (76)	4828-4753 (76)
TA4-052797	SMcontig_6845	gi|49118965|gb|BC073566.1| Xenopus laevis hypothetical protein LOC443667, mRNA (cDNA clone IMAGE:5511363), partial cds	gi|49118965|gb|BC073566.1	44	87.7 bits (44)	8e-15	93	56/60 (93%)	Plus / Plus	103	2776	1-60 (60)	852-911 (60)
TA4-188743	SMcontig_2586	gi|62149110|dbj|AB164320.1| Eisenia fetida ANN gene for annetocin precursor, complete cds	gi|62149110|dbj|AB164320.1	44	89.9 bits (44)	8e-15	92	59/64 (92%)	Plus / Plus	390	5112	62-125 (64)	3694-3757 (64)
TA1-131803	contig27332	gi|147225255|dbj|AB284052.1| Eisenia fetida evcp-1 gene for valosine containing peptide-1, complete cds	gi|147225255|dbj|AB284052.1	45	89.7 bits (45)	9e-15	89	69/77 (89%)	Plus / Minus	405	16397	252-328 (77)	2083-2007 (77)
TA2-104618	EB3ZX6E01A683B	gi|158290712|ref|XM_312282.4| AGAP002645-PA (AgaP_AGAP002645) mRNA, complete cds	gi|158290712|ref|XM_312282.4	44	87.7 bits (44)	9e-15	88	71/80 (88%)	Plus / Minus	118	1486	39-118 (80)	534-455 (80)
TA2-106963	contig30472	gi|194666217|ref|XM_584557.4| PREDICTED: Bos taurus basic leucine zipper and W2 domains 2, transcript variant 1 (BZW2), mRNA	gi|194666217|ref|XM_584557.4	45	89.7 bits (45)	9e-15	89	69/77 (89%)	Plus / Minus	379	1861	19-95 (77)	1270-1194 (77)
TA1-048647	EW2_R1P01_F09	gi|118091245|ref|XM_001233332.1| PREDICTED: Gallus gallus hypothetical protein LOC770018 (LOC770018), mRNA	gi|118091245|ref|XM_001233332.1	44	87.7 bits (44)	1e-14	85	89/104 (85%)	Plus / Plus	140	575	2-105 (104)	129-232 (104)
TA1-143391	contig24641	gi|58801527|ref|NM_201475.1| Danio rerio SET translocation (myeloid leukemia-associated) A (seta), mRNA gi|28279778|gb|BC046082.1| Danio rerio SET translocation (myeloid leukemia-associated) A, mRNA (cDNA clone MGC:56333 IMAGE:5603762), complete cds	gi|58801527|ref|NM_201475.1, gi|28279778|gb|BC046082.1	45	89.7 bits (45)	1e-14	84	105/125 (84%)	Plus / Plus	507	1715	84-208 (125)	360-484 (125)
TA1-175076	contig05566	gi|115950516|ref|XM_001192783.1| PREDICTED: Strongylocentrotus purpuratus similar to SEC63-like (S. cerevisiae) (LOC588860), partial mRNA	gi|115950516|ref|XM_001192783.1	44	87.7 bits (44)	1e-14	90	65/72 (90%)	Plus / Plus	175	2722	58-129 (72)	2260-2331 (72)
TA1-183250	SMcontig_55368	gi|110756137|ref|XM_392640.3| PREDICTED: Apis mellifera similar to Probable dolichol-phosphate mannosyltransferase (Dolichol-phosphate mannose synthase) (Dolichyl-phosphate beta-D-mannosyltransferase) (Mannose-P-dolichol synthase) (MPD synthase) (DPM synthase) (LOC409115), mRNA	gi|110756137|ref|XM_392640.3	45	90.1 bits (45)	1e-14	85	93/109 (85%)	Plus / Plus	696	801	148-256 (109)	293-401 (109)
TA1-188485	contig26940	gi|188572521|gb|EU558364.1| Phoronis muelleri putative 60S ribosomal protein RPL17 mRNA, complete cds	gi|188572521|gb|EU558364.1	45	89.7 bits (45)	1e-14	81	150/185 (81%)	Plus / Plus	462	552	3-187 (185)	295-479 (185)
TA2-010030	SMcontig_14343	gi|33087200|gb|AY327442.1| Synthetic construct lumbrokinase mRNA, complete cds	gi|33087200|gb|AY327442.1	44	87.7 bits (44)	1e-14	88	71/80 (88%)	Plus / Minus	121	849	2-81 (80)	476-397 (80)
TA2-017036	SMcontig_27084	gi|56362182|emb|CR722126.2|CNS0GK50 Tetraodon nigroviridis full-length cDNA	gi|56362182|emb|CR722126.2|CNS0GK50	45	89.8 bits (45)	1e-14	87	78/89 (87%)	Plus / Minus	520	1089	349-437 (89)	308-220 (89)
TA2-081497	SMcontig_16123	gi|195475257|ref|XM_002089865.1| Drosophila yakuba 14-3-3zeta (Dyak\14-3-3zeta), mRNA	gi|195475257|ref|XM_002089865.1	44	87.7 bits (44)	1e-14	86	86/100 (86%)	Plus / Minus	122	747	2-101 (100)	386-287 (100)
TA2-088772	EW2_R1P06_H11	gi|4678573|emb|AJ238310.1|LRU238310 Lumbricus rubellus mRNA for cyclophilin A	gi|4678573|emb|AJ238310.1|LRU238310	45	89.7 bits (45)	1e-14	79	248/311 (79%)	Plus / Minus	467	1158	146-452 (307)	769-460 (310)
TA2-181114	contig12193	gi|47550708|ref|NM_214698.1| Danio rerio zgc:85681 (zgc:85681), mRNA gi|45768523|gb|BC067575.1| Danio rerio zgc:85681, mRNA (cDNA clone MGC:85681 IMAGE:6961233), complete cds	gi|47550708|ref|NM_214698.1, gi|45768523|gb|BC067575.1	44	87.7 bits (44)	1e-14	86	83/96 (86%)	Plus / Minus	158	1784	63-158 (96)	673-578 (96)
TA2-188263	SMcontig_18568	gi|147225255|dbj|AB284052.1| Eisenia fetida evcp-1 gene for valosine containing peptide-1, complete cds	gi|147225255|dbj|AB284052.1	44	88.0 bits (44)	1e-14	89	70/78 (89%)	Plus / Plus	199	16397	7-83 (77)	4770-4847 (78)
TA2-188964	SMcontig_53572	gi|147225257|dbj|AB284053.1| Eisenia fetida evcp-2 gene for valosine containing peptide-2, complete cds	gi|147225257|dbj|AB284053.1	44	90.1 bits (44)	1e-14	89	57/64 (89%)	Plus / Minus	576	17933	226-289 (64)	7095-7032 (64)
TA2-194144	SMcontig_11187	gi|148877472|gb|BC146207.1| Bos taurus basic leucine zipper and W2 domains 2, mRNA (cDNA clone MGC:166073 IMAGE:8323767), complete cds	gi|148877472|gb|BC146207.1	45	90.6 bits (45)	1e-14	89	69/77 (89%)	Plus / Minus	840	1833	749-825 (77)	1213-1137 (77)
TA3-037651	SMcontig_11827	gi|115959448|ref|XM_001176442.1| PREDICTED: Strongylocentrotus purpuratus similar to translation elongation factor 1B delta 2 subunit, transcript variant 2 (LOC575168), mRNA	gi|115959448|ref|XM_001176442.1	45	89.7 bits (45)	1e-14	89	69/77 (89%)	Plus / Minus	462	1218	362-438 (77)	601-525 (77)
TA3-121761	contig02126	gi|83307017|emb|CT032991.1| Platynereis dumerilii EST IB0AAA28BD08EM1	gi|83307017|emb|CT032991.1	44	87.7 bits (44)	1e-14	82	135/164 (82%)	Plus / Plus	173	721	1-164 (164)	129-291 (163)
TA3-152117	contig28570	gi|81337717|gb|DQ234598.1| Lumbricus terrestris extracellular hemoglobin linker L3 subunit precursor, mRNA, complete cds	gi|81337717|gb|DQ234598.1	44	87.7 bits (44)	1e-14	90	72/80 (90%)	Plus / Plus	142	1708	47-125 (79)	1427-1506 (80)
TA3-211059	SMcontig_63591	gi|164422316|gb|EU325853.1| Oncorhynchus masou formosanus NADH dehydrogenase ubiquinone Fe-S protein 3 (NDUFS3) mRNA, complete cds	gi|164422316|gb|EU325853.1	45	89.8 bits (45)	1e-14	80	153/189 (80%)	Plus / Plus	582	890	240-428 (189)	481-669 (189)
TA4-214169	contig22120	gi|154284168|ref|XM_001542830.1| Ajellomyces capsulatus NAm1 eukaryotic peptide chain release factor subunit 1 (HCAG_03051) partial mRNA	gi|154284168|ref|XM_001542830.1	44	87.7 bits (44)	1e-14	85	89/104 (85%)	Plus / Minus	125	1341	2-105 (104)	857-754 (104)
TA1-002178	contig00684	gi|170040077|ref|XM_001847787.1| Culex pipiens quinquefasciatus 13 kDa ribonucleoprotein-associated protein partial mRNA	gi|170040077|ref|XM_001847787.1	44	87.7 bits (44)	2e-14	82	116/140 (82%)	Plus / Plus	264	586	80-219 (140)	259-398 (140)
TA1-015297	SMcontig_58780	gi|47523719|ref|NM_214330.1| Sus scrofa glucose phosphate isomerase (GPI), mRNA gi|2042|emb|X07382.1|SSPHI Pig mRNA for muscle phosphohexose isomerase (PHI; E.C. 5.3.1.9)	gi|47523719|ref|NM_214330.1, gi|2042|emb|X07382.1|SSPHI	44	88.1 bits (44)	2e-14	86	80/92 (86%)	Plus / Plus	273	1978	98-189 (92)	1513-1604 (92)
TA1-117879	contig26282	gi|7021883|dbj|AK000918.1| Homo sapiens cDNA FLJ10056 fis, clone HEMBA1001351, highly similar to Homo sapiens VAMP-associated protein of 33 kDa mRNA	gi|7021883|dbj|AK000918.1	45	89.7 bits (45)	2e-14	87	78/89 (87%)	Plus / Plus	855	1579	42-130 (89)	437-525 (89)
TA1-218778	SMcontig_45252	gi|81337717|gb|DQ234598.1| Lumbricus terrestris extracellular hemoglobin linker L3 subunit precursor, mRNA, complete cds	gi|81337717|gb|DQ234598.1	44	88.1 bits (44)	2e-14	90	72/80 (90%)	Plus / Plus	339	1708	145-223 (79)	1427-1506 (80)
TA2-042011	SMcontig_34806	gi|126282807|ref|XM_001370682.1| PREDICTED: Monodelphis domestica similar to SEC23A (S. cerevisiae) (LOC100024520), mRNA	gi|126282807|ref|XM_001370682.1	44	87.7 bits (44)	2e-14	81	143/176 (81%)	Plus / Minus	186	2852	9-184 (176)	1796-1621 (176)
TA2-047602	SMcontig_59063	gi|115950516|ref|XM_001192783.1| PREDICTED: Strongylocentrotus purpuratus similar to SEC63-like (S. cerevisiae) (LOC588860), partial mRNA	gi|115950516|ref|XM_001192783.1	44	87.9 bits (44)	2e-14	90	65/72 (90%)	Plus / Plus	264	2722	109-180 (72)	2260-2331 (72)
TA2-098498	SMcontig_21629	gi|47023018|emb|CR407484.1| Gallus gallus finished cDNA, clone ChEST134n14	gi|47023018|emb|CR407484.1	44	87.9 bits (44)	2e-14	91	62/68 (91%)	Plus / Minus	304	1007	1-68 (68)	432-365 (68)
TA2-101813	contig25749	gi|147225257|dbj|AB284053.1| Eisenia fetida evcp-2 gene for valosine containing peptide-2, complete cds	gi|147225257|dbj|AB284053.1	44	87.7 bits (44)	2e-14	89	68/76 (89%)	Plus / Plus	178	17933	94-169 (76)	15573-15648 (76)
TA2-113438	contig24945	gi|47124678|gb|BC070567.1| Xenopus laevis Methionine aminopeptidase 1, mRNA (cDNA clone MGC:80018 IMAGE:3401285), complete cds	gi|47124678|gb|BC070567.1	44	87.7 bits (44)	2e-14	83	107/128 (83%)	Plus / Minus	256	2834	99-226 (128)	751-624 (128)
TA2-166685	EB3O8BM01DFM19	gi|156537286|ref|XM_001605922.1| PREDICTED: Nasonia vitripennis similar to ENSANGP00000015368 (LOC100122367), mRNA	gi|156537286|ref|XM_001605922.1	43	85.7 bits (43)	2e-14	94	52/55 (94%)	Plus / Minus	68	1912	1-55 (55)	1528-1474 (55)
TA2-189989	contig15853	gi|119189526|ref|XM_001245369.1| Coccidioides immitis RS hypothetical protein (CIMG_04811) partial mRNA	gi|119189526|ref|XM_001245369.1	44	87.7 bits (44)	2e-14	81	140/172 (81%)	Plus / Minus	212	498	1-172 (172)	250-79 (172)
TA2-190499	SMcontig_61828	gi|147225255|dbj|AB284052.1| Eisenia fetida evcp-1 gene for valosine containing peptide-1, complete cds	gi|147225255|dbj|AB284052.1	44	88.7 bits (44)	2e-14	88	69/78 (88%)	Plus / Minus	437	16397	233-310 (78)	4200-4123 (78)
TA2-195078	SMcontig_55615	gi|58801527|ref|NM_201475.1| Danio rerio SET translocation (myeloid leukemia-associated) A (seta), mRNA gi|28279778|gb|BC046082.1| Danio rerio SET translocation (myeloid leukemia-associated) A, mRNA (cDNA clone MGC:56333 IMAGE:5603762), complete cds	gi|58801527|ref|NM_201475.1, gi|28279778|gb|BC046082.1	45	89.8 bits (45)	2e-14	84	105/125 (84%)	Plus / Minus	913	1715	707-831 (125)	484-360 (125)
TA2-200792	SMcontig_9952	gi|7021883|dbj|AK000918.1| Homo sapiens cDNA FLJ10056 fis, clone HEMBA1001351, highly similar to Homo sapiens VAMP-associated protein of 33 kDa mRNA	gi|7021883|dbj|AK000918.1	45	89.9 bits (45)	2e-14	87	78/89 (87%)	Plus / Minus	1135	1579	885-973 (89)	525-437 (89)
TA2-212392	contig27173	gi|115549900|dbj|AK232134.1| Sus scrofa mRNA, clone:LNG010085E08, expressed in lung	gi|115549900|dbj|AK232134.1	44	87.7 bits (44)	2e-14	85	102/120 (85%)	Plus / Minus	234	1606	107-226 (120)	1138-1020 (119)
TA2-220686	contig26718	gi|115953646|ref|XM_001195056.1| PREDICTED: Strongylocentrotus purpuratus similar to Ubiquitin-conjugating enzyme E2W (putative) (LOC582071), mRNA	gi|115953646|ref|XM_001195056.1	44	87.7 bits (44)	2e-14	80	161/200 (80%)	Plus / Minus	282	450	1-200 (200)	435-236 (200)
TA3-011439	contig30420	gi|110556847|gb|AC188942.1| Gallus gallus chromosome 17 clone CH261-57K15, complete sequence	gi|110556847|gb|AC188942.1	45	89.7 bits (45)	2e-14	92	60/65 (92%)	Plus / Plus	819	193961	320-384 (65)	71768-71832 (65)
TA3-183579	contig26521	gi|63168818|gb|DQ012949.1| Sparus aurata heat-shock protein 90 beta mRNA, partial cds	gi|63168818|gb|DQ012949.1	44	87.7 bits (44)	2e-14	82	116/140 (82%)	Plus / Plus	190	343	12-151 (140)	97-236 (140)
TA3-185897	SMcontig_5695	gi|148235688|ref|NM_001087137.1| Xenopus laevis enolase 1, alpha (eno1), mRNA gi|32450570|gb|BC054169.1| Xenopus laevis enolase 1, alpha, mRNA (cDNA clone MGC:64288 IMAGE:6874241), complete cds	gi|148235688|ref|NM_001087137.1, gi|32450570|gb|BC054169.1	44	87.7 bits (44)	2e-14	80	161/200 (80%)	Plus / Plus	242	1805	42-241 (200)	322-521 (200)
TA3-190267	SMcontig_58297	gi|51010918|ref|NM_001003418.1| Danio rerio zgc:92607 (zgc:92607), mRNA gi|50369523|gb|BC076098.1| Danio rerio zgc:92607, mRNA (cDNA clone MGC:92607 IMAGE:7013194), complete cds	gi|51010918|ref|NM_001003418.1, gi|50369523|gb|BC076098.1	44	88.1 bits (44)	2e-14	84	95/112 (84%)	Plus / Plus	324	764	35-146 (112)	330-441 (112)
TA3-212146	SMcontig_31231	gi|185134339|ref|NM_001124472.1| Oncorhynchus mykiss 14-3-3E1 protein (LOC100136196), mRNA gi|34452068|gb|AY370883.1| Oncorhynchus mykiss 14-3-3E1 protein mRNA, complete cds	gi|185134339|ref|NM_001124472.1, gi|34452068|gb|AY370883.1	44	87.7 bits (44)	2e-14	83	104/124 (83%)	Plus / Minus	189	1830	51-174 (124)	556-433 (124)
TA4-028866	SMcontig_39272	gi|148229843|ref|NM_001086214.1| Xenopus laevis 26S protease regulatory subunit 6A-B (psmc3-b), mRNA gi|28422358|gb|BC046948.1| Xenopus laevis 26S protease regulatory subunit 6A-B, mRNA (cDNA clone MGC:53343 IMAGE:5570999), complete cds	gi|148229843|ref|NM_001086214.1, gi|28422358|gb|BC046948.1	43	86.3 bits (43)	2e-14	86	77/89 (86%)	Plus / Minus	99	3107	2-90 (89)	1074-986 (89)
TA1-216754	SMcontig_13744	gi|147225255|dbj|AB284052.1| Eisenia fetida evcp-1 gene for valosine containing peptide-1, complete cds	gi|147225255|dbj|AB284052.1	44	88.0 bits (44)	3e-14	83	110/132 (83%)	Plus / Plus	407	16397	272-403 (132)	4646-4777 (132)
TA2-038888	SMcontig_7710	gi|195391639|ref|XM_002054432.1| Drosophila virilis GJ22791 (Dvir\GJ22791), mRNA	gi|195391639|ref|XM_002054432.1	43	85.7 bits (43)	3e-14	90	64/71 (90%)	Plus / Minus	88	909	3-73 (71)	797-727 (71)
TA2-094324	EW1_R1P03_B03	gi|147225255|dbj|AB284052.1| Eisenia fetida evcp-1 gene for valosine containing peptide-1, complete cds	gi|147225255|dbj|AB284052.1	44	87.7 bits (44)	3e-14	89	68/76 (89%)	Plus / Plus	350	16397	111-186 (76)	4753-4828 (76)
TA2-103531	EB3O8BM02JYKN2	gi|83944659|gb|DQ286721.1| Eisenia fetida TCTp mRNA, partial cds	gi|83944659|gb|DQ286721.1	43	85.7 bits (43)	3e-14	100	43/43 (100%)	Plus / Plus	92	299	1-43 (43)	60-102 (43)
TA2-107688	contig27257	gi|112421799|gb|BT028536.1| Gasterosteus aculeatus clone CNB243-H03 mRNA sequence	gi|112421799|gb|BT028536.1	44	87.7 bits (44)	3e-14	83	107/128 (83%)	Plus / Minus	366	2879	190-317 (128)	2331-2204 (128)
TA2-163398	SMcontig_53615	gi|147225257|dbj|AB284053.1| Eisenia fetida evcp-2 gene for valosine containing peptide-2, complete cds	gi|147225257|dbj|AB284053.1	43	86.9 bits (43)	3e-14	91	65/71 (91%)	Plus / Minus	194	17933	66-136 (71)	10313-10244 (70)
TA2-210974	contig13686	gi|110776242|ref|XM_001123041.1| PREDICTED: Apis mellifera similar to lethal (1) 10Bb CG1639-PA (LOC727332), partial mRNA	gi|110776242|ref|XM_001123041.1	44	87.7 bits (44)	3e-14	92	63/68 (92%)	Plus / Minus	289	291	84-150 (67)	113-46 (68)
TA3-010208	contig22163	gi|115942105|ref|XM_001184577.1| PREDICTED: Strongylocentrotus purpuratus hypothetical LOC578921 (LOC578921), mRNA	gi|115942105|ref|XM_001184577.1	43	85.7 bits (43)	3e-14	87	73/83 (87%)	Plus / Plus	91	1233	1-83 (83)	946-1028 (83)
TA3-054381	EB3O8BM02FO509	gi|22506728|gb|AF486250.1| Oligochaete sp. IRT-2002 myosin heavy chain type II mRNA, partial cds	gi|22506728|gb|AF486250.1	43	85.7 bits (43)	3e-14	86	79/91 (86%)	Plus / Plus	92	633	1-91 (91)	146-236 (91)
TA3-068996	contig05461	gi|165970917|gb|BC158409.1| Xenopus tropicalis hypothetical protein LOC549795, mRNA (cDNA clone MGC:186080 IMAGE:7601098), complete cds	gi|165970917|gb|BC158409.1	43	85.7 bits (43)	3e-14	89	67/75 (89%)	Plus / Plus	93	572	9-83 (75)	281-355 (75)
TA3-070369	contig07421	gi|164690948|dbj|AB374945.1| Solea senegalensis RPL10a mRNA for ribosomal protein L10a, complete cds	gi|164690948|dbj|AB374945.1	43	85.7 bits (43)	3e-14	87	73/83 (87%)	Plus / Minus	93	708	3-85 (83)	433-351 (83)
TA3-168160	contig00676	gi|164690948|dbj|AB374945.1| Solea senegalensis RPL10a mRNA for ribosomal protein L10a, complete cds	gi|164690948|dbj|AB374945.1	43	85.7 bits (43)	3e-14	93	55/59 (93%)	Plus / Minus	100	708	25-83 (59)	409-351 (59)
TA4-140493	EB3ZX6E02HIJLA	gi|153913217|dbj|AK267339.1| Gryllus bimaculatus mRNA, GBcontig14200	gi|153913217|dbj|AK267339.1	43	85.7 bits (43)	3e-14	100	43/43 (100%)	Plus / Plus	99	111	57-99 (43)	68-110 (43)
TA1-095121	SMcontig_37137	gi|147225257|dbj|AB284053.1| Eisenia fetida evcp-2 gene for valosine containing peptide-2, complete cds	gi|147225257|dbj|AB284053.1	43	86.1 bits (43)	4e-14	94	51/54 (94%)	Plus / Plus	169	17933	58-111 (54)	8048-8101 (54)
TA1-172040	EW1_F2P14_A05	gi|147225255|dbj|AB284052.1| Eisenia fetida evcp-1 gene for valosine containing peptide-1, complete cds	gi|147225255|dbj|AB284052.1	44	87.7 bits (44)	4e-14	88	81/92 (88%)	Plus / Plus	481	16397	257-347 (91)	4737-4828 (92)
TA1-189061	EW1_F1P09_D06	gi|56329556|emb|CR657002.2|CNS0F5WW Tetraodon nigroviridis full-length cDNA	gi|56329556|emb|CR657002.2|CNS0F5WW	44	87.7 bits (44)	4e-14	93	56/60 (93%)	Plus / Plus	438	1249	237-296 (60)	12-71 (60)
TA1-239895	contig06977	gi|195351475|ref|XM_002042224.1| Drosophila sechellia GM13391 (Dsec\GM13391), mRNA	gi|195351475|ref|XM_002042224.1	43	85.7 bits (43)	4e-14	86	79/91 (86%)	Plus / Plus	131	1200	18-108 (91)	905-995 (91)
TA2-050848	EW2_F1P01_A04	gi|118130982|ref|NM_133653.2| Mus musculus methionine adenosyltransferase I, alpha (Mat1a), mRNA	gi|118130982|ref|NM_133653.2	44	87.7 bits (44)	4e-14	89	68/76 (89%)	Plus / Minus	441	3208	255-330 (76)	665-590 (76)
TA2-051022	EW1_F2P14_A05	gi|147225255|dbj|AB284052.1| Eisenia fetida evcp-1 gene for valosine containing peptide-1, complete cds	gi|147225255|dbj|AB284052.1	44	87.7 bits (44)	4e-14	88	81/92 (88%)	Plus / Plus	481	16397	257-347 (91)	4737-4828 (92)
TA2-076298	contig23159	gi|148229615|ref|NM_001089713.1| Xenopus laevis hypothetical protein MGC68540 (MGC68540), mRNA gi|37748658|gb|BC059970.1| Xenopus laevis hypothetical protein MGC68540, mRNA (cDNA clone MGC:68540 IMAGE:4031136), complete cds	gi|148229615|ref|NM_001089713.1, gi|37748658|gb|BC059970.1	43	85.7 bits (43)	4e-14	87	90/103 (87%)	Plus / Minus	119	1906	15-117 (103)	381-281 (101)
TA2-100604	EW1_F1P09_D06	gi|56329556|emb|CR657002.2|CNS0F5WW Tetraodon nigroviridis full-length cDNA	gi|56329556|emb|CR657002.2|CNS0F5WW	44	87.7 bits (44)	4e-14	93	56/60 (93%)	Plus / Plus	438	1249	237-296 (60)	12-71 (60)
TA2-106100	EW2_F1P01_A04	gi|118130982|ref|NM_133653.2| Mus musculus methionine adenosyltransferase I, alpha (Mat1a), mRNA	gi|118130982|ref|NM_133653.2	44	87.7 bits (44)	4e-14	89	68/76 (89%)	Plus / Minus	441	3208	255-330 (76)	665-590 (76)
TA2-110863	SMcontig_22904	gi|83306745|emb|CT032719.1| Platynereis dumerilii EST IB0AAA33AD12EM1	gi|83306745|emb|CT032719.1	44	87.8 bits (44)	4e-14	83	110/132 (83%)	Plus / Minus	439	880	308-439 (132)	580-449 (132)
TA2-140817	SMcontig_57843	gi|170591718|ref|XM_001900582.1| Brugia malayi cell differentiation protein rcd1 partial mRNA	gi|170591718|ref|XM_001900582.1	43	86.3 bits (43)	4e-14	83	98/117 (83%)	Plus / Minus	191	923	65-181 (117)	615-499 (117)
TA2-162075	SMcontig_16458	gi|34484244|gb|AY303380.1| Terebratalia transversa sodium/potassium ATPase alpha subunit mRNA, partial cds	gi|34484244|gb|AY303380.1	43	85.7 bits (43)	4e-14	87	73/83 (87%)	Plus / Minus	124	1260	35-117 (83)	1196-1114 (83)
TA3-018146	SMcontig_57786	gi|34597237|gb|AY310292.1| Striaria columbiana voucher Str2 elongation factor 2 mRNA, partial cds	gi|34597237|gb|AY310292.1	43	85.7 bits (43)	4e-14	90	59/65 (90%)	Plus / Plus	131	2185	40-104 (65)	1523-1587 (65)
TA3-044339	SMcontig_61054	gi|119189526|ref|XM_001245369.1| Coccidioides immitis RS hypothetical protein (CIMG_04811) partial mRNA	gi|119189526|ref|XM_001245369.1	44	87.9 bits (44)	4e-14	80	165/204 (80%)	Plus / Plus	508	498	72-275 (204)	79-281 (203)
TA3-156818	contig22651	gi|156389469|ref|XM_001634964.1| Nematostella vectensis predicted protein (NEMVEDRAFT_v1g241911) partial mRNA	gi|156389469|ref|XM_001634964.1	43	85.7 bits (43)	4e-14	84	94/111 (84%)	Plus / Plus	140	4225	1-111 (111)	3240-3350 (111)
TA3-179931	SMcontig_39729	gi|111145116|gb|DQ864151.1| Drosophila simulans isolate GA21S aldolase (Ald) gene, partial cds	gi|111145116|gb|DQ864151.1	43	85.7 bits (43)	4e-14	92	58/63 (92%)	Plus / Minus	133	1669	70-132 (63)	717-655 (63)
TA1-012816	contig25036	gi|83307017|emb|CT032991.1| Platynereis dumerilii EST IB0AAA28BD08EM1	gi|83307017|emb|CT032991.1	43	85.7 bits (43)	5e-14	91	61/67 (91%)	Plus / Plus	144	721	35-101 (67)	463-529 (67)
TA1-117662	SMcontig_1410	gi|147225255|dbj|AB284052.1| Eisenia fetida evcp-1 gene for valosine containing peptide-1, complete cds	gi|147225255|dbj|AB284052.1	44	88.4 bits (44)	5e-14	90	65/72 (90%)	Plus / Plus	844	16397	67-138 (72)	2095-2166 (72)
TA1-219691	SMcontig_5122	gi|150984655|gb|EF634989.1| Pristionchus lheritieri small subunit ribosomal protein 28 (rps-28) mRNA, complete cds	gi|150984655|gb|EF634989.1	43	86.3 bits (43)	5e-14	89	67/75 (89%)	Plus / Plus	205	201	91-165 (75)	16-90 (75)
TA1-221144	SMcontig_28496	gi|48525590|gb|AY613895.1| Mesenchytraeus solifugus clone C156 ribosomal protein 60S-like mRNA, partial sequence	gi|48525590|gb|AY613895.1	43	86.1 bits (43)	5e-14	83	114/137 (83%)	Plus / Plus	176	660	4-139 (136)	95-231 (137)
TA2-009692	contig10677	gi|149596495|ref|XM_001512264.1| PREDICTED: Ornithorhynchus anatinus similar to BUB3 budding uninhibited by benzimidazoles 3 homolog (yeast), (LOC100081535), partial mRNA	gi|149596495|ref|XM_001512264.1	43	85.7 bits (43)	5e-14	85	91/107 (85%)	Plus / Minus	145	1345	35-141 (107)	1041-935 (107)
TA2-013957	SMcontig_23979	gi|149596495|ref|XM_001512264.1| PREDICTED: Ornithorhynchus anatinus similar to BUB3 budding uninhibited by benzimidazoles 3 homolog (yeast), (LOC100081535), partial mRNA	gi|149596495|ref|XM_001512264.1	43	85.7 bits (43)	5e-14	85	91/107 (85%)	Plus / Minus	157	1345	49-155 (107)	1041-935 (107)
TA2-017899	EB3O8BM02HCOUJ	gi|119434129|gb|EF126208.1| Eisenia fetida isolate 45 16S ribosomal RNA gene, partial sequence; mitochondrial	gi|119434129|gb|EF126208.1	43	85.7 bits (43)	5e-14	98	50/51 (98%)	Plus / Minus	148	483	99-148 (50)	332-282 (51)
TA2-125234	SMcontig_19612	gi|112420280|gb|BT027097.1| Gasterosteus aculeatus clone CFW170-D04 mRNA sequence	gi|112420280|gb|BT027097.1	43	85.7 bits (43)	5e-14	83	136/163 (83%)	Plus / Minus	165	1961	2-163 (162)	1176-1016 (161)
TA2-192765	SMcontig_63416	gi|170040077|ref|XM_001847787.1| Culex pipiens quinquefasciatus 13 kDa ribonucleoprotein-associated protein partial mRNA	gi|170040077|ref|XM_001847787.1	44	88.1 bits (44)	5e-14	82	116/140 (82%)	Plus / Minus	671	586	403-542 (140)	398-259 (140)
TA2-202200	SMcontig_3361	gi|147225257|dbj|AB284053.1| Eisenia fetida evcp-2 gene for valosine containing peptide-2, complete cds	gi|147225257|dbj|AB284053.1	44	87.9 bits (44)	5e-14	89	68/76 (89%)	Plus / Minus	619	17933	27-102 (76)	8152-8077 (76)
TA3-041656	SMcontig_40792	gi|161077868|ref|NM_001103531.1| Drosophila melanogaster Actin-related protein 14D CG9901-RB, transcript variant B (Arp14D), mRNA	gi|161077868|ref|NM_001103531.1	43	85.7 bits (43)	5e-14	82	112/135 (82%)	Plus / Plus	165	2546	4-138 (135)	1179-1313 (135)
TA1-003677	SMcontig_43826	gi|147225255|dbj|AB284052.1| Eisenia fetida evcp-1 gene for valosine containing peptide-1, complete cds	gi|147225255|dbj|AB284052.1	43	85.7 bits (43)	6e-14	86	82/95 (86%)	Plus / Plus	173	16397	76-170 (95)	4622-4716 (95)
TA1-029844	SMcontig_56197	gi|189230283|ref|NM_001127994.1| Xenopus tropicalis hypothetical protein LOC100158562 (LOC100158562), mRNA gi|183986333|gb|BC166233.1| Xenopus tropicalis cDNA clone MGC:185145 IMAGE:7695320, complete cds	gi|189230283|ref|NM_001127994.1, gi|183986333|gb|BC166233.1	43	86.0 bits (43)	6e-14	83	109/131 (83%)	Plus / Plus	212	3948	42-172 (131)	3273-3403 (131)
TA2-021826	SMcontig_50217	gi|147225255|dbj|AB284052.1| Eisenia fetida evcp-1 gene for valosine containing peptide-1, complete cds	gi|147225255|dbj|AB284052.1	42	86.3 bits (42)	6e-14	81	108/133 (81%)	Plus / Plus	268	16397	137-266 (130)	5669-5800 (132)
TA2-046632	SMcontig_58136	gi|75270468|gb|DQ144453.1| Eisenia fetida lysenin-related protein 3 (eflr3) mRNA, complete cds	gi|75270468|gb|DQ144453.1	43	86.1 bits (43)	6e-14	95	47/49 (95%)	Plus / Minus	236	1597	188-236 (49)	1005-957 (49)
TA2-123581	contig11537	gi|85003096|gb|DQ339138.1| Eisenia fetida lysozyme mRNA, complete cds	gi|85003096|gb|DQ339138.1	43	85.7 bits (43)	6e-14	100	43/43 (100%)	Plus / Minus	175	483	133-175 (43)	476-434 (43)
TA2-148539	contig24575	gi|147225255|dbj|AB284052.1| Eisenia fetida evcp-1 gene for valosine containing peptide-1, complete cds	gi|147225255|dbj|AB284052.1	44	87.7 bits (44)	6e-14	90	65/72 (90%)	Plus / Minus	681	16397	550-621 (72)	2166-2095 (72)
TA4-155406	SMcontig_48652	gi|115972951|ref|XM_001189132.1| PREDICTED: Strongylocentrotus purpuratus similar to C4SR protein (LOC580451), mRNA	gi|115972951|ref|XM_001189132.1	43	85.7 bits (43)	6e-14	93	55/59 (93%)	Plus / Minus	176	1054	53-111 (59)	222-164 (59)
TA1-186346	contig27360	gi|147225257|dbj|AB284053.1| Eisenia fetida evcp-2 gene for valosine containing peptide-2, complete cds	gi|147225257|dbj|AB284053.1	44	87.7 bits (44)	7e-14	89	68/76 (89%)	Plus / Plus	790	17933	519-594 (76)	8077-8152 (76)
TA2-032067	SMcontig_42666	gi|147225257|dbj|AB284053.1| Eisenia fetida evcp-2 gene for valosine containing peptide-2, complete cds	gi|147225257|dbj|AB284053.1	42	85.4 bits (42)	7e-14	86	71/82 (86%)	Plus / Minus	165	17933	69-149 (81)	9954-9873 (82)
TA2-210626	EW1_R1P08_F06	gi|41053914|ref|NM_199973.1| Danio rerio ubiquitin specific protease 14 (tRNA-guanine transglycosylase) (usp14), mRNA gi|27882360|gb|BC044553.1| Danio rerio ubiquitin specific protease 14 (tRNA-guanine transglycosylase), mRNA (cDNA clone MGC:55949 IMAGE:3819326), complete cds	gi|41053914|ref|NM_199973.1, gi|27882360|gb|BC044553.1	43	85.7 bits (43)	7e-14	87	73/83 (87%)	Plus / Minus	217	2227	75-157 (83)	1471-1389 (83)
TA1-012675	EW1_F1P07_F01	gi|170032304|ref|XM_001843970.1| Culex pipiens quinquefasciatus anopheles stephensi ubiquitin partial mRNA	gi|170032304|ref|XM_001843970.1	42	83.8 bits (42)	8e-14	89	66/74 (89%)	Plus / Plus	76	626	1-74 (74)	322-395 (74)
TA1-189599	SMcontig_60011	gi|193210274|ref|NM_171647.4| Caenorhabditis elegans Propionyl Coenzyme A Carboxylase Beta subunit family member (pccb-1) (pccb-1) mRNA, complete cds	gi|193210274|ref|NM_171647.4	43	86.5 bits (43)	8e-14	81	139/171 (81%)	Plus / Plus	419	1868	7-177 (171)	1113-1283 (171)
TA2-063391	SMcontig_2537	gi|117654395|gb|EF051304.1| Gymnadenia conopsea ribosomal protein L17-like protein-like mRNA, complete sequence	gi|117654395|gb|EF051304.1	43	85.7 bits (43)	8e-14	82	112/135 (82%)	Plus / Minus	224	1013	5-139 (135)	724-590 (135)
TA2-191835	SMcontig_59467	gi|114051799|ref|NM_001046968.1| Bombyx mori eukaryotic translation initiation factor 3 subunit 2 beta (LOC732970), mRNA gi|95102871|gb|DQ443288.1| Bombyx mori eukaryotic translation initiation factor 3 subunit 2 beta mRNA, complete cds	gi|114051799|ref|NM_001046968.1, gi|95102871|gb|DQ443288.1	44	88.2 bits (44)	8e-14	80	131/162 (80%)	Plus / Minus	1123	1274	317-478 (162)	980-819 (162)
TA2-194191	EW1_F1P07_F01	gi|170032304|ref|XM_001843970.1| Culex pipiens quinquefasciatus anopheles stephensi ubiquitin partial mRNA	gi|170032304|ref|XM_001843970.1	42	83.8 bits (42)	8e-14	89	66/74 (89%)	Plus / Plus	76	626	1-74 (74)	322-395 (74)
TA1-045990	EB3ZX6E02G7XB6	gi|4115504|dbj|AB010785.1| Lumbricus terrestris mRNA for 29-kDa galactose-binding lectin, complete cds, clone: 8	gi|4115504|dbj|AB010785.1	42	83.8 bits (42)	9e-14	90	60/66 (90%)	Plus / Plus	80	1107	15-80 (66)	739-804 (66)
TA2-220991	contig01614	gi|115930960|ref|XM_001189197.1| PREDICTED: Strongylocentrotus purpuratus hypothetical LOC581166 (LOC581166), mRNA	gi|115930960|ref|XM_001189197.1	42	83.8 bits (42)	9e-14	87	72/82 (87%)	Plus / Minus	85	850	1-82 (82)	187-106 (82)
TA3-006304	contig26704	gi|76157636|gb|DQ214339.1| Taeniopygia guttata clone 0063P0023G01 actin related protein 2/3 complex subunit 3-like mRNA, complete sequence	gi|76157636|gb|DQ214339.1	43	85.7 bits (43)	9e-14	84	100/119 (84%)	Plus / Plus	265	1095	121-239 (119)	490-608 (119)
TA3-216742	contig15815	gi|77404289|ref|NM_001034047.1| Bos taurus ribosomal protein S3 (RPS3), mRNA gi|74268225|gb|BC102090.1| Bos taurus ribosomal protein S3, mRNA (cDNA clone MGC:127206 IMAGE:7945675), complete cds	gi|77404289|ref|NM_001034047.1, gi|74268225|gb|BC102090.1	43	85.7 bits (43)	9e-14	85	91/107 (85%)	Plus / Minus	257	906	60-166 (107)	663-557 (107)
TA1-000647	EB3O8BM01DNDO3	gi|187469010|gb|BC166740.1| Rattus norvegicus similar to Oligosaccharyl transferase 3 CG7748-PA, mRNA (cDNA clone MGC:188469 IMAGE:7937421), complete cds	gi|187469010|gb|BC166740.1	42	83.8 bits (42)	1e-13	85	84/98 (85%)	Plus / Plus	102	2724	2-99 (98)	1862-1959 (98)
TA1-003566	EW1_F2P20_H11	gi|160774345|gb|BC155227.1| Danio rerio zgc:110087, mRNA (cDNA clone MGC:174630 IMAGE:7164534), complete cds	gi|160774345|gb|BC155227.1	43	85.7 bits (43)	1e-13	84	97/115 (84%)	Plus / Plus	282	1479	168-282 (115)	209-323 (115)
TA1-032849	SMcontig_19672	gi|125347251|ref|NM_025283.3| Mus musculus MOB1, Mps One Binder kinase activator-like 3 (yeast) (Mobkl3), mRNA	gi|125347251|ref|NM_025283.3	42	83.8 bits (42)	1e-13	85	84/98 (85%)	Plus / Plus	101	2845	3-100 (98)	299-396 (98)
TA1-033309	contig15017	gi|170578893|ref|XM_001894551.1| Brugia malayi ATP-binding cassette sub-family E member 1 (Ribonuclease 4 inhibitor) partial mRNA	gi|170578893|ref|XM_001894551.1	42	83.8 bits (42)	1e-13	86	81/94 (86%)	Plus / Plus	101	1833	1-94 (94)	1503-1596 (94)
TA1-049447	EW1_F1P02_E07	gi|56338917|emb|CR675205.2|CNS0FJYJ Tetraodon nigroviridis full-length cDNA	gi|56338917|emb|CR675205.2|CNS0FJYJ	43	85.7 bits (43)	1e-13	93	55/59 (93%)	Plus / Plus	323	1398	123-181 (59)	143-201 (59)
TA1-083827	SMcontig_10258	gi|126352705|ref|NM_001081885.1| Equus caballus ribosomal protein L5 (RPL5), mRNA gi|21483851|gb|AY113682.1| Equus caballus ribosomal protein L5 (RPL5) mRNA, complete cds	gi|126352705|ref|NM_001081885.1, gi|21483851|gb|AY113682.1	42	83.8 bits (42)	1e-13	85	84/98 (85%)	Plus / Minus	120	987	9-106 (98)	98-1 (98)
TA1-138313	EB3ZX6E02ISEFL	gi|46018167|emb|BX934214.2| Gallus gallus finished cDNA, clone ChEST442a9	gi|46018167|emb|BX934214.2	42	83.8 bits (42)	1e-13	96	48/50 (96%)	Plus / Plus	112	474	35-84 (50)	221-270 (50)
TA1-140580	SMcontig_23780	gi|147225255|dbj|AB284052.1| Eisenia fetida evcp-1 gene for valosine containing peptide-1, complete cds	gi|147225255|dbj|AB284052.1	41	84.7 bits (41)	1e-13	85	73/85 (85%)	Plus / Minus	175	16397	29-113 (85)	2499-2415 (85)
TA1-154927	SMcontig_59265	gi|153915274|dbj|AK259646.1| Gryllus bimaculatus mRNA, GBcontig06507	gi|153915274|dbj|AK259646.1	43	85.9 bits (43)	1e-13	83	110/131 (83%)	Plus / Plus	381	243	13-143 (131)	44-173 (130)
TA1-158713	SMcontig_31616	gi|189339705|gb|CP001097.1| Chlorobium limicola DSM 245, complete genome	gi|189339705|gb|CP001097.1	42	83.8 bits (42)	1e-13	84	93/110 (84%)	Plus / Plus	121	2763181	5-114 (110)	1779184-1779293 (110
TA1-217637	contig09531	gi|189532553|ref|XM_001923886.1| PREDICTED: Danio rerio similar to karyopherin alpha 6 (importin alpha 7) (LOC100149852), mRNA	gi|189532553|ref|XM_001923886.1	42	83.8 bits (42)	1e-13	93	54/58 (93%)	Plus / Plus	108	1947	32-89 (58)	1147-1204 (58)
TA1-224443	contig15448	gi|126352705|ref|NM_001081885.1| Equus caballus ribosomal protein L5 (RPL5), mRNA gi|21483851|gb|AY113682.1| Equus caballus ribosomal protein L5 (RPL5) mRNA, complete cds	gi|126352705|ref|NM_001081885.1, gi|21483851|gb|AY113682.1	42	83.8 bits (42)	1e-13	85	84/98 (85%)	Plus / Minus	120	987	10-107 (98)	98-1 (98)
TA2-018937	EW2_F1P03_E09	gi|13111517|gb|AF240831.1| Tanystylum orbiculare elongation factor-2 mRNA, partial cds	gi|13111517|gb|AF240831.1	42	83.8 bits (42)	1e-13	93	54/58 (93%)	Plus / Minus	106	2179	49-106 (58)	475-418 (58)
TA2-050452	SMcontig_12171	gi|147906317|ref|NM_001086725.1| Xenopus laevis citrate synthase (cs), nuclear gene encoding mitochondrial protein, mRNA gi|28302206|gb|BC046571.1| Xenopus laevis citrate synthase, mRNA (cDNA clone MGC:53454 IMAGE:5572019), complete cds	gi|147906317|ref|NM_001086725.1, gi|28302206|gb|BC046571.1	43	85.7 bits (43)	1e-13	87	73/83 (87%)	Plus / Minus	410	3221	328-410 (83)	1414-1332 (83)
TA2-060635	contig23895	gi|56308063|emb|CR729659.2|CNS0GPY9 Tetraodon nigroviridis full-length cDNA	gi|56308063|emb|CR729659.2|CNS0GPY9	42	83.8 bits (42)	1e-13	88	69/78 (88%)	Plus / Minus	111	1021	1-78 (78)	224-147 (78)
TA2-092128	contig10961	gi|147225255|dbj|AB284052.1| Eisenia fetida evcp-1 gene for valosine containing peptide-1, complete cds	gi|147225255|dbj|AB284052.1	42	83.8 bits (42)	1e-13	94	51/54 (94%)	Plus / Minus	100	16397	2-55 (54)	4801-4748 (54)
TA2-111666	SMcontig_36411	gi|167524019|ref|XM_001746294.1| Monosiga brevicollis MX1 predicted protein MONBRDRAFT_37328 mRNA, complete cds	gi|167524019|ref|XM_001746294.1	42	83.8 bits (42)	1e-13	97	45/46 (97%)	Plus / Minus	103	1104	51-96 (46)	401-356 (46)
TA2-114589	EB3ZX6E01C89C6	gi|146286089|gb|AC192633.3| Pan troglodytes BAC clone CH251-121B7 from chromosome 9, complete sequence	gi|146286089|gb|AC192633.3	42	83.8 bits (42)	1e-13	87	75/86 (87%)	Plus / Plus	87	197828	2-87 (86)	18595-18680 (86)
TA2-140819	EB3ZX6E02HKHTZ	gi|114625151|ref|XM_001150917.1| PREDICTED: Pan troglodytes transducin-like enhancer protein 4, transcript variant 5 (TLE4), mRNA	gi|114625151|ref|XM_001150917.1	42	83.8 bits (42)	1e-13	88	72/81 (88%)	Plus / Minus	94	4058	1-81 (81)	2149-2071 (79)
TA2-178495	EB3ZX6E01EZM5O	gi|194227141|ref|XM_001916703.1| PREDICTED: Equus caballus similar to type II N-myristoyltransferase (LOC100068766), mRNA	gi|194227141|ref|XM_001916703.1	42	83.8 bits (42)	1e-13	91	57/62 (91%)	Plus / Minus	102	1452	13-74 (62)	539-478 (62)
TA2-178965	SMcontig_23084	gi|21215577|gb|AY110987.1| Zea mays CL1782_3 mRNA sequence	gi|21215577|gb|AY110987.1	42	83.8 bits (42)	1e-13	96	48/50 (96%)	Plus / Minus	112	878	21-70 (50)	345-296 (50)
TA2-182920	SMcontig_15607	gi|147225255|dbj|AB284052.1| Eisenia fetida evcp-1 gene for valosine containing peptide-1, complete cds	gi|147225255|dbj|AB284052.1	41	84.8 bits (41)	1e-13	84	73/86 (84%)	Plus / Minus	166	16397	28-113 (86)	4063-3978 (86)
TA2-186221	SMcontig_61664	gi|41053914|ref|NM_199973.1| Danio rerio ubiquitin specific protease 14 (tRNA-guanine transglycosylase) (usp14), mRNA gi|27882360|gb|BC044553.1| Danio rerio ubiquitin specific protease 14 (tRNA-guanine transglycosylase), mRNA (cDNA clone MGC:55949 IMAGE:3819326), complete cds	gi|41053914|ref|NM_199973.1, gi|27882360|gb|BC044553.1	43	86.2 bits (43)	1e-13	87	73/83 (87%)	Plus / Minus	463	2227	362-444 (83)	1471-1389 (83)
TA2-187726	SMcontig_19011	gi|83307655|emb|CT033629.1| Platynereis dumerilii EST IB0AAA17AG03EM1	gi|83307655|emb|CT033629.1	43	86.0 bits (43)	1e-13	82	135/163 (82%)	Plus / Minus	379	894	206-367 (162)	318-157 (162)
TA2-231630	contig19346	gi|147225255|dbj|AB284052.1| Eisenia fetida evcp-1 gene for valosine containing peptide-1, complete cds	gi|147225255|dbj|AB284052.1	42	83.8 bits (42)	1e-13	94	51/54 (94%)	Plus / Minus	95	16397	1-54 (54)	4137-4084 (54)
TA3-127061	SMcontig_41471	gi|147225257|dbj|AB284053.1| Eisenia fetida evcp-2 gene for valosine containing peptide-2, complete cds	gi|147225257|dbj|AB284053.1	42	86.3 bits (42)	1e-13	83	96/115 (83%)	Plus / Minus	488	17933	180-294 (115)	7194-7083 (112)
TA3-175153	SMcontig_52845	gi|56347143|emb|CR690318.2|CNS0FVLM Tetraodon nigroviridis full-length cDNA	gi|56347143|emb|CR690318.2|CNS0FVLM	42	84.2 bits (42)	1e-13	86	73/84 (86%)	Plus / Plus	126	1325	40-123 (84)	787-870 (84)
TA3-187668	contig19552	gi|2760008|emb|AJ223198.1|RLAJ3198 Lumbricus rubellus mRNA for 60S ribosomal protein L13	gi|2760008|emb|AJ223198.1|RLAJ3198	42	83.8 bits (42)	1e-13	88	76/86 (88%)	Plus / Minus	90	735	1-86 (86)	193-109 (85)
TA3-200320	contig30808	gi|116631762|emb|CT837919.1| Oryza sativa (indica cultivar-group) cDNA clone:OSIGCRA130I08, full insert sequence	gi|116631762|emb|CT837919.1	43	85.7 bits (43)	1e-13	83	109/131 (83%)	Plus / Plus	342	1297	35-165 (131)	735-865 (131)
TA4-157962	SMcontig_7920	gi|153944417|dbj|AK284929.1| Gryllus bimaculatus mRNA, GBcontig31790	gi|153944417|dbj|AK284929.1	43	85.7 bits (43)	1e-13	80	154/191 (80%)	Plus / Minus	288	439	87-277 (191)	422-232 (191)
TA4-194911	SMcontig_57767	gi|148227591|ref|NM_001095584.1| Xenopus laevis Ubl5 protein (Ubl5), mRNA gi|57870139|gb|BC089084.1| Xenopus laevis Ubl5 protein, mRNA (cDNA clone MGC:84907 IMAGE:3748978), complete cds	gi|148227591|ref|NM_001095584.1, gi|57870139|gb|BC089084.1	43	86.6 bits (43)	1e-13	86	86/99 (86%)	Plus / Minus	520	660	297-395 (99)	407-310 (98)
TA4-208057	contig16196	gi|147225257|dbj|AB284053.1| Eisenia fetida evcp-2 gene for valosine containing peptide-2, complete cds	gi|147225257|dbj|AB284053.1	42	83.8 bits (42)	1e-13	90	60/66 (90%)	Plus / Plus	117	17933	38-103 (66)	16087-16152 (66)
TA1-038787	SMcontig_25207	gi|159145615|gb|EU116850.1| Sipunculus nudus putative ribosomal protein L8 mRNA, partial cds	gi|159145615|gb|EU116850.1	42	83.8 bits (42)	2e-13	85	87/102 (85%)	Plus / Plus	166	384	16-117 (102)	202-303 (102)
TA1-192730	SMcontig_11404	gi|147225255|dbj|AB284052.1| Eisenia fetida evcp-1 gene for valosine containing peptide-1, complete cds	gi|147225255|dbj|AB284052.1	42	83.8 bits (42)	2e-13	94	51/54 (94%)	Plus / Plus	134	16397	72-125 (54)	4748-4801 (54)
TA1-201155	SMcontig_17546	gi|116631762|emb|CT837919.1| Oryza sativa (indica cultivar-group) cDNA clone:OSIGCRA130I08, full insert sequence	gi|116631762|emb|CT837919.1	43	86.0 bits (43)	2e-13	83	109/131 (83%)	Plus / Plus	595	1297	87-217 (131)	735-865 (131)
TA1-213104	SMcontig_54826	gi|56295761|emb|CR631399.2|CNS0EM5O Tetraodon nigroviridis full-length cDNA	gi|56295761|emb|CR631399.2|CNS0EM5O	42	83.8 bits (42)	2e-13	82	117/142 (82%)	Plus / Minus	154	536	13-154 (142)	379-238 (142)
TA1-217302	contig20486	gi|118487323|gb|EF147477.1| Populus trichocarpa clone WS01231_J23 unknown mRNA	gi|118487323|gb|EF147477.1	42	83.8 bits (42)	2e-13	88	69/78 (88%)	Plus / Plus	148	1507	1-78 (78)	951-1028 (78)
TA1-230654	SMcontig_60460	gi|89145424|gb|AC115393.5| Rattus norvegicus BAC CH230-103E13 (Children's Hospital Oakland Research Institute Rat (BN/SsNHsd/MCW) BAC library) complete sequence	gi|89145424|gb|AC115393.5	42	83.8 bits (42)	2e-13	87	75/86 (87%)	Plus / Plus	184	243316	10-95 (86)	233689-233774 (86)
TA1-236091	contig15036	gi|148225537|ref|NM_001087236.1| Xenopus laevis tyrosine 3-monooxygenase/tryptophan 5-monooxygenase activation protein, epsilon polypeptide (ywhae), mRNA gi|27924429|gb|BC045025.1| Xenopus laevis tyrosine 3-monooxygenase/tryptophan 5-monooxygenase activation protein, epsilon polypeptide, mRNA (cDNA clone MGC:53170 IMAGE:5542916), complete cds	gi|148225537|ref|NM_001087236.1, gi|27924429|gb|BC045025.1	42	83.8 bits (42)	2e-13	87	75/86 (87%)	Plus / Minus	168	2189	26-111 (86)	321-236 (86)
TA1-238259	contig04412	gi|116634006|emb|CT833693.1| Oryza sativa (indica cultivar-group) cDNA clone:OSIGCRA104N03, full insert sequence	gi|116634006|emb|CT833693.1	42	83.8 bits (42)	2e-13	87	75/86 (87%)	Plus / Plus	179	1043	24-109 (86)	562-647 (86)
TA2-014972	SMcontig_24995	gi|147225257|dbj|AB284053.1| Eisenia fetida evcp-2 gene for valosine containing peptide-2, complete cds	gi|147225257|dbj|AB284053.1	42	83.8 bits (42)	2e-13	96	48/50 (96%)	Plus / Minus	127	17933	74-123 (50)	11575-11526 (50)
TA2-015537	EW1_F1P04_C09	gi|119189526|ref|XM_001245369.1| Coccidioides immitis RS hypothetical protein (CIMG_04811) partial mRNA	gi|119189526|ref|XM_001245369.1	43	85.7 bits (43)	2e-13	81	136/167 (81%)	Plus / Minus	474	498	93-259 (167)	281-115 (167)
TA2-016916	SMcontig_26966	gi|74222287|dbj|AK146165.1| Mus musculus CRL-1722 L5178Y-R cDNA, RIKEN full-length enriched library, clone:I730026M24 product:ribosomal protein S3, full insert sequence	gi|74222287|dbj|AK146165.1	42	83.8 bits (42)	2e-13	91	57/62 (91%)	Plus / Minus	147	831	82-143 (62)	504-443 (62)
TA2-033491	SMcontig_54846	gi|71894940|ref|NM_001031210.1| Gallus gallus YY1 transcription factor (YY1), mRNA gi|53127077|emb|AJ719349.1| Gallus gallus mRNA for hypothetical protein, clone 1i20	gi|71894940|ref|NM_001031210.1, gi|53127077|emb|AJ719349.1	42	84.3 bits (42)	2e-13	82	120/146 (82%)	Plus / Minus	197	2612	43-188 (146)	1379-1234 (146)
TA2-088399	SMcontig_62771	gi|159155071|gb|BC154619.1| Danio rerio SWI/SNF related, matrix associated, actin dependent regulator of chromatin, subfamily b, member 1a, mRNA (cDNA clone MGC:172261 IMAGE:8799821), complete cds	gi|159155071|gb|BC154619.1	42	84.1 bits (42)	2e-13	85	82/96 (85%)	Plus / Minus	164	1491	53-148 (96)	1153-1058 (96)
TA2-091211	SMcontig_61169	gi|195438332|ref|XM_002067055.1| Drosophila willistoni GK24201 (Dwil\GK24201), mRNA	gi|195438332|ref|XM_002067055.1	42	84.0 bits (42)	2e-13	90	63/70 (90%)	Plus / Minus	193	1566	63-132 (70)	1274-1205 (70)
TA2-113195	contig17246	gi|195438332|ref|XM_002067055.1| Drosophila willistoni GK24201 (Dwil\GK24201), mRNA	gi|195438332|ref|XM_002067055.1	42	83.8 bits (42)	2e-13	90	63/70 (90%)	Plus / Minus	123	1566	39-108 (70)	1274-1205 (70)
TA2-229075	contig07092	gi|115548901|dbj|AK235304.1| Sus scrofa mRNA, clone:OVRM10067B09, expressed in ovary	gi|115548901|dbj|AK235304.1	43	85.7 bits (43)	2e-13	78	261/331 (78%)	Plus / Minus	447	1921	15-344 (330)	1066-737 (330)
TA3-208857	SMcontig_56128	gi|11071241|emb|AJ299435.1|LRU299435 Lumbricus rubellus mt2B gene for metallothionein 2B, exons 1-4	gi|11071241|emb|AJ299435.1|LRU299435	42	84.7 bits (42)	2e-13	91	53/58 (91%)	Plus / Minus	301	7507	114-171 (58)	5542-5485 (58)
[truncated: 3,930 more rows]

## Sheet: blastx
QueryID	TargetID	QueryLen	Accession Version #	Length	Score	bit	Evalue	Expect(2-5)	Identities	Positives	Gaps	Frame	Organism	Description
TA1-096460	AB181226	2726	60735079	763	1506	3900	0		753/763 (98%)	753/763 (98%)		1	Eisenia fetida	dbj|BAD91025.1| valosin containing protein-2
[truncated: 9,989 more rows]

## Sheet: iprscan
SequenceID	TargetSeqID	2152	Frame#	ORF#	crc64	length	evidence	matchID	matchName	matchStart	matchEnd	score	status	date	InterProID	name
[truncated: 61,368 more rows]

[truncated: 1 more sheets: PIPA]
